# Supplementary material for: ETS1, a target gene of the EWSR1::FLI1 fusion oncoprotein, regulates the expression of the focal adhesion protein TENSIN3
Source: bioRxiv. 2023 Dec 23:2023.12.21.572864. Preprint. [Version 1] doi: 10.1101/2023.12.21.572864 (PMC10769395; doi:10.1101/2023.12.21.572864)
Supplement: Supplement 2 — Supplemental Table S2: RNA-seq analysis of EWSR1::FLI1-depleted EWS cells A: TC-32 cells - RNA-seq analysis following depletion of EWSR1::FLI1 B: TC-71 cells - RNA-seq analysis following depletion of EWSR1::FLI1 C: A673 cells - RNA-seq analysis following depletion of EWSR1::FLI1 D: Increased expression following depletion of EWSR1::FLI1; TC-32, TC-71, and A673 E: Decreased expression following depletion of EWSR1::FLI1; TC-32, TC-71, and A673 F: Gene ontology analysis - Increased expression following depletion of EWSR1::FLI1 G: Gene ontology analysis - Decreased expression following depletion of EWSR1::FLI [file media-2.xlsx]

## Sheet: Table S2 Read me
Supplemental Table S2:	Ebegboni et al., Supplemental Table S2: RNA-seq analysis of EWSR1::FLI1-depleted EWS cells
	See Materials and Methods and Supplementay Materials and Methods for further details
A:	TC-32 cells - RNA-seq analysis following depletion of EWSR1::FLI1
B:	TC-71 cells - RNA-seq analysis following depletion of EWSR1::FLI1
C:	A673 cells - RNA-seq analysis following depletion of EWSR1::FLI1
D:	Increased expression following depletion of EWSR1::FLI1; TC-32, TC-71, and A673
E:	Decreased expression following depletion of EWSR1::FLI1; TC-32, TC-71, and A673
F:	Gene ontology analysis (Metascape) - Increased expression following depletion of EWSR1::FLI1
G:	Gene ontology analysis (Metascape) - Decreased expression following depletion of EWSR1::FLI1

## Sheet: S2A TC-32 siFLi1_siNeg
Ebegboni et al., Supplemental Table S2A: TC-32 cells - RNA-seq analysis following depletion of EWSR1::FLI1
ENSID GENE	GENE SYMBOL	FOLD-CHANGE	Log2 FC	p value	FDR
ENSG00000116721	PRAMEF1	-186.512	-7.54313	1e-09	5.45e-09
ENSG00000164362	TERT	-151.973	-7.24768	2.55e-08	9.84e-08
ENSG00000168081	PNOC	-148.576	-7.21506	1.13e-08	4.74e-08
ENSG00000162344	FGF19	-143.865	-7.16858	1.58e-08	6.38e-08
ENSG00000256500	RP11-73M18.2	-132.017	-7.04458	2.63e-05	5.51e-05
ENSG00000273777	CEACAM20	-126.96	-6.98824	9.12e-09	3.91e-08
ENSG00000130561	SAG	-107.636	-6.75001	5.53e-08	1.97e-07
ENSG00000164600	NEUROD6	-101.109	-6.65977	6.89e-09	3.03e-08
ENSG00000147869	CER1	-93.7263	-6.55038	8.61e-09	3.71e-08
ENSG00000183036	PCP4	-90.768	-6.50411	9.61e-08	3.24e-07
ENSG00000283765	RP11-449K6.5	-89.6785	-6.48669	2.2e-08	8.62e-08
ENSG00000256553	TRAV1-2	-86.0763	-6.42754	2.62e-09	1.28e-08
ENSG00000266578	RP11-838N2.5	-73.3239	-6.19621	1.31e-07	4.27e-07
ENSG00000221977	OR4E2	-66.0631	-6.04577	7.99e-08	2.75e-07
ENSG00000133636	NTS	-62.1538	-5.95777	3.44e-07	1.03e-06
ENSG00000101542	CDH20	-58.9996	-5.88263	1.7e-07	5.41e-07
ENSG00000180440	SERTM1	-57.8562	-5.8544	1.41e-07	4.57e-07
ENSG00000187486	KCNJ11	-56.7885	-5.82753	5.3e-07	1.53e-06
ENSG00000232783	FRG2FP	-56.6084	-5.82294	3.8e-15	1.8e-13
ENSG00000164690	SHH	-52.7905	-5.72221	1.36e-06	3.63e-06
ENSG00000103534	TMC5	-51.8279	-5.69566	1.49e-08	6.06e-08
ENSG00000105122	RASAL3	-49.5379	-5.63046	7.52e-07	2.11e-06
ENSG00000120952	PRAMEF2	-48.4577	-5.59865	1.98e-07	6.24e-07
ENSG00000108684	ASIC2	-47.3393	-5.56497	2.5e-08	9.67e-08
ENSG00000135333	EPHA7	-47.118	-5.55821	6.09e-08	2.16e-07
ENSG00000211777	TRAV3	-46.5324	-5.54017	7.95e-07	2.22e-06
ENSG00000213113	TUBB8P8	-44.9139	-5.48909	1.16e-07	3.83e-07
ENSG00000226435	ANKRD18DP	-43.8142	-5.45333	7.96e-07	2.22e-06
ENSG00000178821	TMEM52	-42.8131	-5.41998	2.4e-06	6.12e-06
ENSG00000110680	CALCA	-42.7798	-5.41886	7.2e-07	2.03e-06
ENSG00000147138	GPR174	-41.5618	-5.37719	1.28e-07	4.19e-07
ENSG00000186603	HPDL	-41.4295	-5.37259	2.21e-06	5.66e-06
ENSG00000102290	PCDH11X	-41.2979	-5.368	5.75e-07	1.65e-06
ENSG00000279169	PRAMEF13	-39.7193	-5.31177	9.52e-07	2.61e-06
ENSG00000063015	SEZ6	-38.6663	-5.27301	4.41e-07	1.29e-06
ENSG00000173868	PHOSPHO1	-37.9188	-5.24484	1.04e-12	1.57e-11
ENSG00000204379	XAGE1A	-37.6146	-5.23322	2.17e-07	6.78e-07
ENSG00000164082	GRM2	-37.566	-5.23135	6.1e-14	1.58e-12
ENSG00000223591	RP11-22B10.1	-37.1539	-5.21544	7.34e-06	1.7e-05
ENSG00000230666	CEACAM22P	-36.7769	-5.20073	1.85e-06	4.82e-06
ENSG00000204481	PRAMEF14	-35.6024	-5.1539	4.39e-06	1.06e-05
ENSG00000172927	MYEOV	-35.4331	-5.14702	1.79e-15	1.02e-13
ENSG00000184564	SLITRK6	-34.998	-5.1292	1.05e-13	2.47e-12
ENSG00000110148	CCKBR	-33.9372	-5.0848	3.87e-06	9.48e-06
ENSG00000187094	CCK	-33.4694	-5.06477	3.49e-11	2.99e-10
ENSG00000179111	HES7	-32.9789	-5.04347	9.06e-06	2.06e-05
ENSG00000163009	AC007240.1	-32.8522	-5.03792	2.15e-07	6.73e-07
ENSG00000179869	ABCA13	-31.6045	-4.98206	2.02e-10	1.35e-09
ENSG00000134207	SYT6	-31.2021	-4.96357	1.26e-10	8.99e-10
ENSG00000214336	FOXI3	-30.9763	-4.95309	1.18e-11	1.18e-10
ENSG00000187867	PALM3	-30.4517	-4.92845	3.32e-07	9.93e-07
ENSG00000223969	AC002456.2	-29.3967	-4.87758	1.46e-05	3.21e-05
ENSG00000254416	RP11-347E10.1	-29.332	-4.8744	6.59e-12	7.18e-11
ENSG00000086548	CEACAM6	-28.8834	-4.85217	9.67e-16	6.46e-14
ENSG00000144230	GPR17	-28.7602	-4.846	5.37e-06	1.28e-05
ENSG00000168267	PTF1A	-28.6896	-4.84246	1.4e-06	3.73e-06
ENSG00000109906	ZBTB16	-28.608	-4.83834	3.96e-09	1.85e-08
ENSG00000260128	ULK4P2	-28.2271	-4.81901	4.22e-05	8.55e-05
ENSG00000132958	TPTE2	-28.059	-4.81039	7.67e-06	1.77e-05
ENSG00000258064	RP11-293I14.2	-27.7941	-4.7967	4.47e-06	1.08e-05
ENSG00000118513	MYB	-27.547	-4.78382	3.57e-12	4.35e-11
ENSG00000272949	RP11-514P8.8	-27.4855	-4.7806	0.0152205	0.0205466
ENSG00000145864	GABRB2	-27.4368	-4.77804	3.29e-06	8.16e-06
ENSG00000163884	KLF15	-27.3736	-4.77471	2.85e-07	8.68e-07
ENSG00000163630	SYNPR	-27.187	-4.76484	9.34e-15	3.53e-13
ENSG00000228354	RP11-552J9.9	-27.1581	-4.76331	3.13e-09	1.5e-08
ENSG00000128408	RIBC2	-26.9461	-4.752	1.77e-08	7.09e-08
ENSG00000146215	CRIP3	-26.9227	-4.75075	3.69e-07	1.1e-06
ENSG00000259977	AL121578.2	-26.8929	-4.74916	2.47e-05	5.22e-05
ENSG00000159398	CES5A	-26.8894	-4.74896	5.19e-07	1.5e-06
ENSG00000163421	PROK2	-26.8379	-4.7462	5.49e-06	1.31e-05
ENSG00000089250	NOS1	-26.8312	-4.74584	6.68e-09	2.95e-08
ENSG00000171864	PRND	-26.8142	-4.74492	2.06e-09	1.03e-08
ENSG00000166342	NETO1	-26.4005	-4.72249	1.01e-05	2.28e-05
ENSG00000184669	OR7E14P	-26.2244	-4.71284	1.01e-05	2.27e-05
ENSG00000183145	RIPPLY3	-25.9577	-4.69809	1.57e-05	3.42e-05
ENSG00000101445	PPP1R16B	-25.9526	-4.69781	2.77e-06	6.97e-06
ENSG00000163618	CADPS	-25.7307	-4.68542	2.45e-06	6.24e-06
ENSG00000282381	RP11-328P23.4	-25.5016	-4.67252	2.68e-06	6.75e-06
ENSG00000267374	RP11-244M2.1	-25.2595	-4.65875	7.03e-07	1.99e-06
ENSG00000251468	RP11-369K16.1	-25.2104	-4.65595	1.81e-07	5.76e-07
ENSG00000285280	RP11-139E24.1	-25.0802	-4.64847	1.65e-07	5.27e-07
ENSG00000187726	DNAJB13	-25.0011	-4.64392	2.06e-05	4.4e-05
ENSG00000277531	LLNLF-187D8.1	-24.9303	-4.63983	5.3e-06	1.27e-05
ENSG00000159224	GIP	-24.8687	-4.63626	5.27e-05	0.000105229
ENSG00000182459	TEX19	-24.5617	-4.61834	1.06e-06	2.88e-06
ENSG00000144278	GALNT13	-24.2529	-4.60009	1.64e-05	3.57e-05
ENSG00000146038	DCDC2	-23.9809	-4.58381	4.11e-14	1.16e-12
ENSG00000171954	CYP4F22	-23.5698	-4.55887	2.57e-17	5.95e-15
ENSG00000126010	GRPR	-23.4447	-4.55119	9.23e-06	2.1e-05
ENSG00000258445	RP11-307P22.1	-22.5505	-4.49509	1.35e-05	2.98e-05
ENSG00000279497	RP11-654C20.1	-22.425	-4.48704	4.3e-06	1.05e-05
ENSG00000204362	RP11-380J14.1	-22.3805	-4.48417	1.93e-05	4.15e-05
ENSG00000189057	FAM111B	-22.2096	-4.47311	1.48e-13	3.21e-12
ENSG00000153820	SPHKAP	-22.2008	-4.47254	7.25e-06	1.68e-05
ENSG00000267769	CTB-50L17.9	-22.1485	-4.46914	5.31e-06	1.27e-05
ENSG00000167210	LOXHD1	-22.0188	-4.46066	1.09e-05	2.44e-05
ENSG00000225163	AL133168.2	-21.7046	-4.43993	5.28e-06	1.26e-05
ENSG00000279663	RP11-542H15.1	-21.6013	-4.43304	1.54e-05	3.37e-05
ENSG00000267074	RP11-1094M14.5	-21.5556	-4.42999	1.01e-05	2.28e-05
ENSG00000263809	RP11-849F2.7	-21.4177	-4.42073	3.36e-05	6.92e-05
ENSG00000205045	SLFN12L	-21.3182	-4.41401	1.08e-06	2.92e-06
ENSG00000181577	C6orf223	-21.2309	-4.40809	1.09e-06	2.97e-06
ENSG00000215417	MIR17HG	-21.0658	-4.39683	1.87e-07	5.92e-07
ENSG00000109255	NMU	-21.0094	-4.39296	4.88e-06	1.17e-05
ENSG00000143942	CHAC2	-20.9924	-4.39179	6.91e-08	2.42e-07
ENSG00000232387	SKA2L	-20.6984	-4.37145	2.99e-05	6.21e-05
ENSG00000235631	RNF148	-20.6285	-4.36657	2.09e-06	5.38e-06
ENSG00000253880	RP11-124B13.1	-20.6109	-4.36533	1.19e-05	2.64e-05
ENSG00000065328	MCM10	-20.5791	-4.36311	1.73e-14	5.75e-13
ENSG00000284724	RP11-303G3.12	-20.4564	-4.35448	3.94e-05	8.04e-05
ENSG00000122188	LAX1	-20.442	-4.35346	3.13e-06	7.79e-06
ENSG00000226867	RP13-77O11.8	-20.376	-4.3488	2.85e-05	5.95e-05
ENSG00000186777	ZNF732	-20.3087	-4.34403	3.04e-06	7.59e-06
ENSG00000279750	RP11-33H15.1	-20.2312	-4.33851	1.61e-05	3.51e-05
ENSG00000180828	BHLHE22	-20.2071	-4.33679	6.4e-06	1.5e-05
ENSG00000119547	ONECUT2	-20.1474	-4.33252	3.18e-10	2e-09
ENSG00000233966	UBE2SP1	-19.9465	-4.31806	1.26e-06	3.38e-06
ENSG00000184956	MUC6	-19.7409	-4.30311	5.19e-06	1.24e-05
ENSG00000136155	SCEL	-19.7286	-4.30221	3.66e-05	7.51e-05
ENSG00000184260	HIST2H2AC	-19.6564	-4.29692	8.52e-06	1.95e-05
ENSG00000175262	C1orf127	-19.6316	-4.2951	6.57e-07	1.86e-06
ENSG00000153044	CENPH	-19.6306	-4.29503	7.83e-13	1.25e-11
ENSG00000171431	KRT20	-19.5982	-4.29265	1.67e-06	4.38e-06
ENSG00000275185	RP13-753N3.3	-19.5962	-4.2925	5.86e-06	1.39e-05
ENSG00000237594	AP000251.3	-19.5066	-4.28589	0.000114658	0.000215668
ENSG00000276166	CTD-2600O9.2	-19.4992	-4.28534	1.44e-05	3.16e-05
ENSG00000262526	CTD-2545G14.7	-19.3696	-4.27572	0.0126898	0.0173273
ENSG00000182968	SOX1	-19.1638	-4.26031	3.61e-16	3.27e-14
ENSG00000179331	RAB39A	-19.1528	-4.25948	1.18e-06	3.19e-06
ENSG00000007968	E2F2	-18.9818	-4.24654	6.27e-16	4.65e-14
ENSG00000182308	DCAF4L1	-18.9417	-4.2435	9.2e-06	2.09e-05
ENSG00000053108	FSTL4	-18.6951	-4.22459	1.65e-08	6.64e-08
ENSG00000269933	RP3-333A15.2	-18.6408	-4.22039	5.36e-06	1.28e-05
ENSG00000128052	KDR	-18.5654	-4.21454	2.35e-13	4.68e-12
ENSG00000121966	CXCR4	-18.3885	-4.20073	3.67e-16	3.31e-14
ENSG00000272599	RP11-152N13.16	-18.3203	-4.19537	1.95e-06	5.06e-06
ENSG00000174371	EXO1	-18.2366	-4.18876	5.6e-15	2.43e-13
ENSG00000110092	CCND1	-18.1744	-4.18383	5.65e-20	1.56e-16
ENSG00000186871	ERCC6L	-18.0628	-4.17495	1.13e-11	1.13e-10
ENSG00000235651	AC064850.4	-18.0476	-4.17373	7.8e-05	0.000151193
ENSG00000272825	LL21NC02-1C16.2	-17.9729	-4.16775	6.95e-10	3.94e-09
ENSG00000152910	CNTNAP4	-17.9409	-4.16518	2.79e-05	5.83e-05
ENSG00000168078	PBK	-17.7666	-4.1511	1.13e-15	7.26e-14
ENSG00000189108	IL1RAPL2	-17.716	-4.14698	5.28e-05	0.000105463
ENSG00000197332	CTC-499B15.5	-17.7126	-4.14671	2.21e-06	5.67e-06
ENSG00000262560	RP11-296A16.1	-17.5583	-4.13408	0.000278178	0.000492112
ENSG00000176884	GRIN1	-17.5528	-4.13363	7.33e-06	1.7e-05
ENSG00000214018	RP5-1158H2.2	-17.539	-4.13249	2.86e-05	5.97e-05
ENSG00000284681	AC104794.5	-17.484	-4.12796	1.26e-08	5.23e-08
ENSG00000165480	SKA3	-17.2861	-4.11154	7.62e-13	1.23e-11
ENSG00000224243	RP11-450H6.1	-17.2085	-4.10505	3.23e-07	9.69e-07
ENSG00000278023	RDM1	-16.9019	-4.07912	1.86e-06	4.83e-06
ENSG00000231831	RP11-1A15.2	-16.8455	-4.07429	8.95e-05	0.00017149
ENSG00000181544	FANCB	-16.8354	-4.07342	8.46e-10	4.7e-09
ENSG00000008196	TFAP2B	-16.7234	-4.06379	2.12e-07	6.64e-07
ENSG00000215086	RP11-522H2.3	-16.714	-4.06298	6.66e-06	1.56e-05
ENSG00000165490	DDIAS	-16.6813	-4.06016	8.16e-13	1.29e-11
ENSG00000164129	NPY5R	-16.6596	-4.05828	3.52e-05	7.25e-05
ENSG00000183154	RP11-863K10.7	-16.6446	-4.05698	5.68e-05	0.000112748
ENSG00000276612	CH507-9B2.4	-16.6391	-4.0565	0.00608832	0.00871276
ENSG00000240871	KRTAP4-7	-16.6347	-4.05613	0.000424613	0.000728215
ENSG00000016082	ISL1	-16.6257	-4.05534	3.49e-05	7.19e-05
ENSG00000117069	ST6GALNAC5	-16.4598	-4.04087	6.53e-06	1.53e-05
ENSG00000137571	SLCO5A1	-16.4494	-4.03996	5.04e-17	9.43e-15
ENSG00000164128	NPY1R	-16.3084	-4.02754	2.55e-10	1.66e-09
ENSG00000260537	RP11-529K1.3	-16.2868	-4.02563	0.00118469	0.00188956
ENSG00000255639	RP11-234B24.6	-16.2796	-4.02499	0.000207207	0.000375055
ENSG00000240471	RP11-169N13.1	-16.2354	-4.02107	2.95e-05	6.14e-05
ENSG00000166292	TMEM100	-16.2223	-4.0199	5.04e-10	2.98e-09
ENSG00000267698	AC002116.7	-16.1916	-4.01718	2.28e-05	4.84e-05
ENSG00000147485	PXDNL	-16.1685	-4.01511	8.19e-06	1.88e-05
ENSG00000146410	MTFR2	-16.1591	-4.01427	1.83e-10	1.23e-09
ENSG00000166828	SCNN1G	-16.1448	-4.01299	4.48e-06	1.09e-05
ENSG00000212232	SNORD17	-16.1437	-4.0129	6.73e-06	1.57e-05
ENSG00000102445	KIAA0226L	-15.9148	-3.9923	1.58e-06	4.16e-06
ENSG00000197893	NRAP	-15.9014	-3.99108	5.69e-06	1.35e-05
ENSG00000146147	MLIP	-15.8362	-3.98516	3.52e-06	8.68e-06
ENSG00000278200	RP13-766D20.4	-15.8257	-3.9842	3.55e-05	7.3e-05
ENSG00000186193	SAPCD2	-15.7908	-3.98101	1.22e-15	7.6e-14
ENSG00000205683	DPF3	-15.7805	-3.98007	2.02e-07	6.33e-07
ENSG00000093009	CDC45	-15.7672	-3.97885	5.67e-15	2.45e-13
ENSG00000227579	RP1-35C21.2	-15.7138	-3.97396	1.01e-08	4.3e-08
ENSG00000204889	KRT40	-15.6767	-3.97055	5.47e-06	1.3e-05
ENSG00000164626	KCNK5	-15.4933	-3.95357	7.92e-06	1.82e-05
ENSG00000214534	ZNF705E	-15.4892	-3.95319	3.64e-05	7.47e-05
ENSG00000268861	CTD-2207O23.3	-15.4522	-3.94974	0.0059292	0.0085025
ENSG00000215784	FAM72D	-15.3852	-3.94348	6.82e-10	3.88e-09
ENSG00000270136	MINOS1-NBL1	-15.3515	-3.94031	0.0156463	0.021089
ENSG00000254872	RP13-870H17.3	-15.2788	-3.93346	1.54e-09	7.98e-09
ENSG00000151725	CENPU	-15.2779	-3.93337	2.17e-15	1.21e-13
ENSG00000157734	SNX22	-15.1463	-3.92089	2.48e-10	1.61e-09
ENSG00000111247	RAD51AP1	-14.9805	-3.90502	3.28e-12	4.03e-11
ENSG00000129810	SGO1	-14.9235	-3.89951	2.91e-11	2.58e-10
ENSG00000085999	RAD54L	-14.904	-3.89763	2.35e-16	2.52e-14
ENSG00000245857	GS1-24F4.2	-14.886	-3.89588	1.28e-05	2.84e-05
ENSG00000260877	RP11-211G23.2	-14.8416	-3.89157	2.8e-05	5.85e-05
ENSG00000184844	U52111.12	-14.772	-3.88479	5.44e-05	0.000108273
ENSG00000163959	SLC51A	-14.7473	-3.88238	0.00017434	0.000319215
ENSG00000267500	CTD-2006C1.6	-14.734	-3.88107	1.24e-07	4.07e-07
ENSG00000140284	SLC27A2	-14.724	-3.8801	6.6e-05	0.000129569
ENSG00000212899	KRTAP3-3	-14.7199	-3.87969	1.95e-06	5.05e-06
ENSG00000245248	RP11-305N23.1	-14.663	-3.87411	2.01e-06	5.19e-06
ENSG00000101412	E2F1	-14.6445	-3.87229	3.37e-14	9.87e-13
ENSG00000280070	RP11-907D1.3	-14.6149	-3.86937	0.000205491	0.000372065
ENSG00000198153	ZNF849P	-14.606	-3.86849	3.05e-07	9.22e-07
ENSG00000261061	RP11-303E16.2	-14.5948	-3.86738	3.24e-07	9.73e-07
ENSG00000284661	RP11-52B19.13	-14.592	-3.8671	2.15e-05	4.59e-05
ENSG00000267383	CTC-260E6.6	-14.5146	-3.85943	1.91e-05	4.12e-05
ENSG00000214826	RP11-22B23.3	-14.4968	-3.85766	6.83e-12	7.39e-11
ENSG00000149926	FAM57B	-14.4527	-3.85327	1.18e-05	2.62e-05
ENSG00000121211	MND1	-14.3671	-3.8447	1.14e-09	6.12e-09
ENSG00000238121	RP11-374F3.4	-14.3428	-3.84225	4.61e-05	9.3e-05
ENSG00000152253	SPC25	-14.334	-3.84137	9.67e-12	9.92e-11
ENSG00000184357	HIST1H1B	-14.3004	-3.83799	0.000530357	0.000895668
ENSG00000187185	CTD-2600O9.1	-14.294	-3.83734	1.47e-05	3.23e-05
ENSG00000154162	CDH12	-14.2092	-3.82875	1.49e-05	3.27e-05
ENSG00000101003	GINS1	-14.1823	-3.82602	5.56e-16	4.26e-14
ENSG00000240132	ETF1P2	-14.1619	-3.82394	3.67e-05	7.52e-05
ENSG00000170927	PKHD1	-14.1131	-3.81897	5.57e-05	0.000110657
ENSG00000214776	OVOS	-14.0825	-3.81583	5.19e-06	1.24e-05
ENSG00000147041	SYTL5	-14.0817	-3.81575	3.83e-14	1.09e-12
ENSG00000259316	CTD-2116N17.1	-14.0465	-3.81214	3.84e-09	1.8e-08
ENSG00000198797	BRINP2	-14.0373	-3.8112	1.42e-11	1.38e-10
ENSG00000188985	DHFRP1	-13.8589	-3.79274	2.7e-05	5.66e-05
ENSG00000246528	RP11-159H10.3	-13.8469	-3.79149	1.52e-05	3.32e-05
ENSG00000227932	RP13-16H11.9	-13.835	-3.79025	4.16e-06	1.01e-05
ENSG00000231799	RP13-93L13.2	-13.8187	-3.78855	1.65e-05	3.59e-05
ENSG00000146904	EPHA1	-13.7769	-3.78417	8.82e-05	0.000169112
ENSG00000235698	PA2G4P2	-13.7398	-3.78029	6.81e-05	0.000133342
ENSG00000256663	RP11-424C20.2	-13.6919	-3.77525	9.08e-09	3.89e-08
ENSG00000129173	E2F8	-13.6533	-3.77118	4.64e-12	5.39e-11
ENSG00000188992	LIPI	-13.6325	-3.76898	6.28e-12	6.92e-11
ENSG00000279827	RP11-886P16.10	-13.6083	-3.76642	2.39e-05	5.07e-05
ENSG00000143476	DTL	-13.5946	-3.76496	5.72e-16	4.37e-14
ENSG00000143228	NUF2	-13.5911	-3.76459	4.89e-14	1.33e-12
ENSG00000279822	RP11-541M12.6	-13.5889	-3.76436	3.38e-05	6.96e-05
ENSG00000188610	FAM72B	-13.5678	-3.76212	2.94e-11	2.6e-10
ENSG00000027869	SH2D2A	-13.5608	-3.76137	4.39e-06	1.06e-05
ENSG00000250241	RP11-9G1.3	-13.55	-3.76022	4.92e-05	9.88e-05
ENSG00000165244	ZNF367	-13.5203	-3.75706	6.69e-12	7.26e-11
ENSG00000166803	PCLAF	-13.502	-3.75511	1.01e-16	1.38e-14
ENSG00000123219	CENPK	-13.4965	-3.75452	8.62e-13	1.35e-11
ENSG00000186479	RGS7BP	-13.4922	-3.75406	1.98e-09	9.97e-09
ENSG00000275632	RP5-967N21.11	-13.4558	-3.75016	1.07e-05	2.4e-05
ENSG00000179855	GIPC3	-13.4117	-3.74542	1.58e-05	3.44e-05
ENSG00000263513	FAM72C	-13.3754	-3.74151	7.77e-08	2.68e-07
ENSG00000284634	RP11-726G1.2	-13.3555	-3.73937	1.97e-05	4.24e-05
ENSG00000260442	RP11-22P6.3	-13.3198	-3.7355	9.35e-06	2.12e-05
ENSG00000261915	RP11-542C16.2	-13.2918	-3.73247	0.000240107	0.000429649
ENSG00000279313	CH507-145C22.4	-13.2893	-3.73219	0.000370845	0.000642334
ENSG00000279685	MAPT-IT1	-13.286	-3.73184	4.01e-05	8.16e-05
ENSG00000226268	RP11-61N20.3	-13.2492	-3.72783	0.000105296	0.000199318
ENSG00000255439	RP11-196G11.1	-13.2162	-3.72424	0.00364833	0.00539815
ENSG00000257446	ZNF878	-13.1883	-3.72119	1.73e-05	3.76e-05
ENSG00000118193	KIF14	-13.143	-3.71623	3.15e-15	1.57e-13
ENSG00000234969	RP13-33H18.1	-13.0831	-3.70964	0.00015364	0.000283617
ENSG00000174837	ADGRE1	-13.0634	-3.70746	2.12e-05	4.52e-05
ENSG00000251503	APITD1-CORT	-13.0507	-3.70606	1.53e-08	6.21e-08
ENSG00000213574	RP11-498J9.1	-13.0003	-3.70048	3.76e-05	7.68e-05
ENSG00000244563	AC006011.4	-12.9849	-3.69876	0.000119156	0.000223315
ENSG00000223928	RP11-183E9.2	-12.9666	-3.69673	0.000298357	0.000525037
ENSG00000225976	RP11-192N10.2	-12.9514	-3.69504	0.000152117	0.000280983
ENSG00000268234	AL162415.2	-12.936	-3.69332	0.00010011	0.00019028
ENSG00000081138	CDH7	-12.9032	-3.68966	1.3e-06	3.48e-06
ENSG00000104147	OIP5	-12.8661	-3.6855	9.35e-12	9.65e-11
ENSG00000105369	CD79A	-12.8158	-3.67985	2.29e-05	4.87e-05
ENSG00000188050	RNF133	-12.7779	-3.67558	0.000271728	0.000481525
ENSG00000092853	CLSPN	-12.7304	-3.6702	3.33e-16	3.14e-14
ENSG00000196361	ELAVL3	-12.7164	-3.66862	0.000217348	0.000392094
ENSG00000264215	RP11-283C24.1	-12.6902	-3.66564	1.55e-05	3.4e-05
ENSG00000135447	PPP1R1A	-12.6617	-3.6624	4.47e-09	2.06e-08
ENSG00000157890	MEGF11	-12.6509	-3.66116	1.03e-05	2.31e-05
ENSG00000118507	AKAP7	-12.6235	-3.65804	3.2e-13	6.05e-12
ENSG00000224940	PRRT4	-12.5616	-3.65094	2.73e-15	1.44e-13
ENSG00000204382	XAGE1B	-12.5471	-3.64928	6.25e-07	1.78e-06
ENSG00000217950	AC073869.20	-12.5445	-3.64898	4.39e-05	8.88e-05
ENSG00000198963	RORB	-12.5036	-3.64428	2.27e-05	4.82e-05
ENSG00000242288	RP11-464F9.1	-12.4972	-3.64353	0.0020439	0.00314001
ENSG00000161888	SPC24	-12.4608	-3.63932	3.17e-14	9.45e-13
ENSG00000094804	CDC6	-12.4078	-3.63317	1.64e-15	9.54e-14
ENSG00000267898	CTD-2639E6.9	-12.3841	-3.63042	0.000407379	0.000700986
ENSG00000198088	NUP62CL	-12.3655	-3.62825	2.45e-05	5.17e-05
ENSG00000185518	SV2B	-12.3492	-3.62634	2.62e-06	6.63e-06
ENSG00000284837	RP11-803F22.1	-12.3389	-3.62514	0.000321413	0.000563322
ENSG00000230584	CCT5P2	-12.3323	-3.62436	6.13e-05	0.000120914
ENSG00000255964	RP11-69M1.3	-12.3163	-3.6225	3.59e-05	7.37e-05
ENSG00000205744	DENND1C	-12.3086	-3.6216	2.41e-05	5.11e-05
ENSG00000218502	RP11-461N23.3	-12.3079	-3.62151	3.7e-05	7.58e-05
ENSG00000173698	ADGRG2	-12.3058	-3.62127	5.92e-16	4.47e-14
ENSG00000105880	DLX5	-12.296	-3.62012	9.9e-14	2.35e-12
ENSG00000279205	RP11-632P5.1	-12.2212	-3.61131	2.44e-05	5.15e-05
ENSG00000115163	CENPA	-12.1737	-3.6057	8.49e-12	8.88e-11
ENSG00000121152	NCAPH	-12.1583	-3.60387	1.31e-15	8.01e-14
ENSG00000204899	MZT1	-12.1581	-3.60385	3.61e-13	6.69e-12
ENSG00000109805	NCAPG	-12.1575	-3.60377	2.4e-15	1.3e-13
ENSG00000235774	AC023347.1	-12.1366	-3.60129	4.61e-05	9.31e-05
ENSG00000154269	ENPP3	-12.1245	-3.59985	5.03e-05	0.000100827
ENSG00000166153	DEPDC4	-12.1106	-3.59819	7.48e-06	1.73e-05
ENSG00000100078	PLA2G3	-12.094	-3.59622	4.13e-07	1.21e-06
ENSG00000270112	RP11-742D12.2	-12.0546	-3.59151	0.00100768	0.00162405
ENSG00000162620	LRRIQ3	-11.9967	-3.58457	6.24e-05	0.000122837
ENSG00000024526	DEPDC1	-11.9435	-3.57815	1.4e-13	3.08e-12
ENSG00000269397	CTB-92J24.2	-11.8612	-3.56817	7.16e-06	1.66e-05
ENSG00000112742	TTK	-11.8192	-3.56306	4.08e-13	7.35e-12
ENSG00000135747	ZNF670-ZNF695	-11.8187	-3.563	2.02e-06	5.21e-06
ENSG00000230457	PA2G4P4	-11.8108	-3.56204	6.15e-06	1.45e-05
ENSG00000119715	ESRRB	-11.7699	-3.55703	9.94e-07	2.72e-06
ENSG00000171848	RRM2	-11.7548	-3.55517	8.2e-18	3.13e-15
ENSG00000196081	ZNF724P	-11.7253	-3.55155	2.9e-10	1.85e-09
ENSG00000260057	RP11-7O14.1	-11.7075	-3.54936	6.41e-06	1.51e-05
ENSG00000269974	RP11-932O9.10	-11.6941	-3.5477	6.9e-05	0.000135103
ENSG00000165891	E2F7	-11.6921	-3.54747	7.61e-13	1.23e-11
ENSG00000139737	SLAIN1	-11.6872	-3.54686	2.99e-18	1.81e-15
ENSG00000237307	RP11-308D16.3	-11.6587	-3.54334	5.54e-05	0.000110111
ENSG00000231066	U70984.1	-11.6488	-3.54211	4.24e-05	8.59e-05
ENSG00000092470	WDR76	-11.6325	-3.54009	9.04e-15	3.45e-13
ENSG00000175175	PPM1E	-11.6202	-3.53857	1.26e-07	4.12e-07
ENSG00000196584	XRCC2	-11.6136	-3.53775	1.08e-13	2.51e-12
ENSG00000163686	ABHD6	-11.6116	-3.5375	4.86e-17	9.18e-15
ENSG00000158402	CDC25C	-11.5961	-3.53557	6.75e-13	1.12e-11
ENSG00000246889	AP000487.5	-11.5439	-3.52906	5.59e-05	0.000111061
ENSG00000117707	PROX1	-11.5163	-3.5256	2.16e-11	1.98e-10
ENSG00000213938	AC093590.2	-11.5154	-3.52549	2.51e-05	5.3e-05
ENSG00000237753	AC079922.3	-11.5141	-3.52533	2.74e-05	5.73e-05
ENSG00000163808	KIF15	-11.4958	-3.52304	4.75e-15	2.17e-13
ENSG00000124097	HMGB1L1	-11.4749	-3.52041	1.62e-05	3.52e-05
ENSG00000109674	NEIL3	-11.4477	-3.51699	5.55e-12	6.26e-11
ENSG00000236452	AC123023.1	-11.419	-3.51336	2.48e-06	6.29e-06
ENSG00000142945	KIF2C	-11.4051	-3.51161	1.22e-17	4.3e-15
ENSG00000135094	SDS	-11.3921	-3.50997	0.0001576	0.000290562
ENSG00000101306	MYLK2	-11.3754	-3.50784	1.58e-05	3.46e-05
ENSG00000170579	DLGAP1	-11.2983	-3.49804	7.99e-13	1.27e-11
ENSG00000198134	RP11-267J23.4	-11.2875	-3.49666	3.59e-05	7.37e-05
ENSG00000131153	GINS2	-11.2793	-3.49561	2.03e-13	4.19e-12
ENSG00000100479	POLE2	-11.2677	-3.49413	2.39e-10	1.56e-09
ENSG00000231205	ZNF826P	-11.211	-3.48685	0.000142645	0.000264517
ENSG00000248590	GLDCP1	-11.1376	-3.47737	0.000300302	0.000528218
ENSG00000284952	RP11-674E16.5	-11.1291	-3.47627	0.00434476	0.00634894
ENSG00000142731	PLK4	-11.1208	-3.47518	4.87e-12	5.61e-11
ENSG00000235363	RP11-576D8.1	-11.1139	-3.47429	1.22e-05	2.7e-05
ENSG00000175161	CADM2	-11.0816	-3.4701	0.000100749	0.00019139
ENSG00000267030	CTB-50L17.7	-11.054	-3.46649	1.66e-06	4.37e-06
ENSG00000065361	ERBB3	-11.0392	-3.46456	2.99e-06	7.47e-06
ENSG00000197299	BLM	-11.0156	-3.46148	1.15e-14	4.2e-13
ENSG00000258759	RP11-1012A1.7	-11.0008	-3.45953	5.66e-05	0.000112424
ENSG00000271013	AC015849.15	-10.9996	-3.45938	5.36e-06	1.28e-05
ENSG00000215267	RP11-445P17.4	-10.9968	-3.45901	0.000809503	0.00132346
ENSG00000267279	RP11-879F14.2	-10.9758	-3.45625	0.000259867	0.000462063
ENSG00000214796	RP11-480I12.5	-10.9684	-3.45528	0.000270487	0.000479471
ENSG00000140451	PIF1	-10.9654	-3.45489	9.13e-15	3.46e-13
ENSG00000196092	PAX5	-10.9582	-3.45394	6.16e-09	2.75e-08
ENSG00000117148	ACTL8	-10.956	-3.45365	3.27e-06	8.12e-06
ENSG00000159450	TCHH	-10.951	-3.45299	1.41e-07	4.56e-07
ENSG00000172236	TPSAB1	-10.9459	-3.45232	0.000113758	0.000214135
ENSG00000146670	CDCA5	-10.923	-3.44929	2.25e-16	2.45e-14
ENSG00000227115	RP11-267C16.1	-10.9192	-3.44879	6.76e-07	1.91e-06
ENSG00000072571	HMMR	-10.8902	-3.44496	1.27e-13	2.85e-12
ENSG00000258017	RP11-386G11.10	-10.8639	-3.44147	9.5e-06	2.16e-05
ENSG00000111665	CDCA3	-10.8479	-3.43935	3.26e-15	1.61e-13
ENSG00000168032	ENTPD3	-10.8371	-3.4379	1.46e-08	5.97e-08
ENSG00000267260	CTD-2162K18.4	-10.8265	-3.4365	0.000232467	0.000416955
ENSG00000273102	AP000569.9	-10.8213	-3.43581	0.000170497	0.000312797
ENSG00000162892	IL24	-10.7892	-3.43152	7.94e-11	6.05e-10
ENSG00000270977	AC015849.16	-10.7749	-3.4296	1.89e-05	4.06e-05
ENSG00000198056	PRIM1	-10.7409	-3.42504	2.09e-13	4.29e-12
ENSG00000279148	RP11-135F9.4	-10.7257	-3.423	2.19e-05	4.66e-05
ENSG00000255513	AC005363.9	-10.7146	-3.4215	0.0016617	0.00259043
ENSG00000007129	CEACAM21	-10.6682	-3.41524	3.17e-11	2.75e-10
ENSG00000083454	P2RX5	-10.6608	-3.41425	4.14e-08	1.52e-07
ENSG00000212766	NCRNA00277	-10.6585	-3.41393	1.03e-10	7.55e-10
ENSG00000114646	CSPG5	-10.6427	-3.41179	6.57e-09	2.91e-08
ENSG00000186185	KIF18B	-10.631	-3.41021	2.36e-16	2.52e-14
ENSG00000248610	RP1-45I14.1	-10.6209	-3.40883	4.2e-05	8.52e-05
ENSG00000248771	RP11-294O2.2	-10.5916	-3.40485	6.43e-07	1.83e-06
ENSG00000117650	NEK2	-10.5643	-3.40112	4.41e-12	5.18e-11
ENSG00000285508	RP5-931K24.3	-10.5067	-3.39324	2.47e-08	9.55e-08
ENSG00000127564	PKMYT1	-10.4921	-3.39123	1.38e-14	4.88e-13
ENSG00000226942	Z84723.2	-10.4869	-3.39052	3.54e-05	7.27e-05
ENSG00000282419	TEX13D	-10.4691	-3.38806	7.07e-05	0.000138215
ENSG00000176890	TYMS	-10.4054	-3.37926	1.3e-16	1.67e-14
ENSG00000225536	RP6-145B8.3	-10.393	-3.37755	2.85e-05	5.95e-05
ENSG00000251151	AC012531.14	-10.3267	-3.36831	0.000203808	0.000369246
ENSG00000205632	WI2-81516E3.1	-10.3085	-3.36576	2.91e-12	3.64e-11
ENSG00000236493	EIF2S2P3	-10.295	-3.36388	0.000387458	0.000668737
ENSG00000223877	RP11-2F9.3	-10.292	-3.36346	0.00245057	0.00372374
ENSG00000168314	MOBP	-10.2903	-3.36321	0.000259871	0.000462063
ENSG00000186439	TRDN	-10.2184	-3.3531	2.3e-08	8.96e-08
ENSG00000273983	HIST1H3G	-10.2021	-3.35079	5.89e-05	0.000116563
ENSG00000250731	CTD-2224J9.9	-10.1964	-3.34999	0.000354409	0.000616541
ENSG00000051341	POLQ	-10.1964	-3.34999	1.54e-14	5.33e-13
ENSG00000133101	CCNA1	-10.1434	-3.34247	3.68e-06	9.03e-06
ENSG00000226549	SCDP1	-10.1229	-3.33955	1.05e-06	2.87e-06
ENSG00000198723	C19orf45	-10.1181	-3.33886	3.49e-05	7.18e-05
ENSG00000260072	CTD-2313J23.1	-10.1173	-3.33875	1.24e-07	4.07e-07
ENSG00000258900	HNRPCP	-10.1066	-3.33723	0.000355497	0.000618311
ENSG00000243960	RP11-552M11.4	-10.0996	-3.33623	0.000975554	0.00157559
ENSG00000233673	AC111200.10	-10.0597	-3.33051	2.06e-06	5.3e-06
ENSG00000156802	ATAD2	-10.0564	-3.33004	7.67e-17	1.18e-14
ENSG00000137033	IL33	-10.0496	-3.32907	2.92e-11	2.58e-10
ENSG00000168243	GNG4	-10.0237	-3.32534	1.03e-09	5.57e-09
ENSG00000169679	BUB1	-10.0208	-3.32492	5.36e-16	4.21e-14
ENSG00000100629	C14orf145	-10.0202	-3.32484	9e-11	6.75e-10
ENSG00000257135	RP11-320M2.1	-10.0172	-3.3244	0.000140915	0.000261585
ENSG00000102003	SYP	-10.0137	-3.32391	2.21e-05	4.71e-05
ENSG00000164109	MAD2L1	-10.0123	-3.32371	1.32e-13	2.94e-12
ENSG00000167083	GNGT2	-10.0094	-3.32329	0.000378134	0.000653992
ENSG00000178999	AURKB	-10.0083	-3.32312	2.96e-15	1.53e-13
ENSG00000276380	UBE2NL	-10.0071	-3.32295	0.000145411	0.000269332
ENSG00000259584	RP11-521C20.2	-9.97969	-3.319	0.000268696	0.000476584
ENSG00000227039	AL844908.5	-9.97733	-3.31865	2.55e-14	7.9e-13
ENSG00000100162	CENPM	-9.97176	-3.31785	9.45e-13	1.46e-11
ENSG00000233503	RP11-288G3.2	-9.96124	-3.31633	0.000104151	0.00019732
ENSG00000134323	MYCN	-9.94634	-3.31417	2.23e-08	8.74e-08
ENSG00000235400	RP4-641G12.4	-9.93198	-3.31208	0.000624765	0.00104159
ENSG00000149548	CCDC15	-9.92446	-3.31099	1.38e-08	5.68e-08
ENSG00000035499	DEPDC1B	-9.9223	-3.31067	1.62e-14	5.49e-13
ENSG00000235636	RP1-230G1.4	-9.88417	-3.30512	0.00022218	0.000399891
ENSG00000012048	BRCA1	-9.8759	-3.30391	5.52e-16	4.25e-14
ENSG00000167513	CDT1	-9.86816	-3.30278	3.38e-14	9.87e-13
ENSG00000187754	SSX7	-9.84069	-3.29876	5.76e-08	2.05e-07
ENSG00000268790	CTC-429P9.4	-9.83764	-3.29831	0.00740229	0.0104678
ENSG00000275713	HIST1H2BH	-9.7961	-3.29221	9.64e-06	2.18e-05
ENSG00000137804	NUSAP1	-9.7803	-3.28988	5.33e-17	9.76e-15
ENSG00000075702	WDR62	-9.77784	-3.28952	1.61e-13	3.46e-12
ENSG00000235036	RP5-1099D15.1	-9.76976	-3.28832	3.56e-05	7.31e-05
ENSG00000246465	RP11-57A19.2	-9.76966	-3.28831	4.41e-08	1.61e-07
ENSG00000177602	GSG2	-9.76907	-3.28822	5.18e-12	5.92e-11
ENSG00000236683	HMGA1L1	-9.75857	-3.28667	7.39e-05	0.000144024
ENSG00000123485	HJURP	-9.74748	-3.28503	1.41e-16	1.78e-14
ENSG00000126787	DLGAP5	-9.74092	-3.28406	1.05e-15	6.91e-14
ENSG00000254294	IMPDH1P6	-9.72651	-3.28192	0.000206892	0.000374524
ENSG00000255624	RP11-564D11.3	-9.70028	-3.27803	0.000148489	0.000274802
ENSG00000105011	ASF1B	-9.68121	-3.27519	9.25e-16	6.25e-14
ENSG00000137135	ARHGEF39	-9.67105	-3.27367	2.34e-12	3.06e-11
ENSG00000273637	RP5-864K19.7	-9.65959	-3.27196	0.0119804	0.0164211
ENSG00000169297	NR0B1	-9.64416	-3.26966	5.51e-16	4.25e-14
ENSG00000234474	RP11-501J20.2	-9.60157	-3.26327	1.34e-06	3.57e-06
ENSG00000156970	BUB1B	-9.59202	-3.26183	3.14e-16	3e-14
ENSG00000171320	ESCO2	-9.58284	-3.26045	2.48e-12	3.19e-11
ENSG00000280042	RP11-71H17.8	-9.57894	-3.25987	0.000161651	0.000297469
ENSG00000127423	AUNIP	-9.57118	-3.2587	4e-11	3.36e-10
ENSG00000177855	AC074182.1	-9.56664	-3.25801	2.26e-05	4.81e-05
ENSG00000117724	CENPF	-9.54182	-3.25426	8.19e-18	3.13e-15
ENSG00000144354	CDCA7	-9.51373	-3.25001	3.84e-15	1.81e-13
ENSG00000100526	CDKN3	-9.48991	-3.24639	4.4e-12	5.18e-11
ENSG00000136099	PCDH8	-9.42964	-3.2372	0.00143297	0.0022571
ENSG00000181260	RP11-145M9.3	-9.41132	-3.2344	0.000163051	0.000299952
ENSG00000160117	ANKLE1	-9.39195	-3.23142	3.92e-13	7.14e-12
ENSG00000198157	HMGN5	-9.36935	-3.22795	4.38e-11	3.64e-10
ENSG00000236200	RP11-184I16.2	-9.33621	-3.22284	0.000101534	0.000192756
ENSG00000136943	CTSV	-9.3223	-3.22069	4.71e-10	2.81e-09
ENSG00000122952	ZWINT	-9.28363	-3.21469	4.82e-17	9.18e-15
ENSG00000248159	CTD-2345M20.1	-9.27852	-3.21389	0.000134556	0.000250442
ENSG00000140534	TICRR	-9.27402	-3.2132	1.72e-15	9.94e-14
ENSG00000138778	CENPE	-9.26663	-3.21204	9.57e-15	3.58e-13
ENSG00000040731	CDH10	-9.26524	-3.21183	3.04e-09	1.46e-08
ENSG00000154839	SKA1	-9.25279	-3.20989	2.51e-11	2.25e-10
ENSG00000230667	SETSIP	-9.23408	-3.20697	2.58e-05	5.42e-05
ENSG00000276672	RP11-142E9.1	-9.23378	-3.20692	1.07e-05	2.4e-05
ENSG00000146352	CLVS2	-9.21523	-3.20402	3.15e-15	1.57e-13
ENSG00000188282	RUFY4	-9.2094	-3.20311	0.000165969	0.000304809
ENSG00000162062	C16orf59	-9.2079	-3.20287	7.78e-12	8.25e-11
ENSG00000224126	UBE2SP2	-9.20002	-3.20164	1.95e-06	5.05e-06
ENSG00000231007	CDC20P	-9.19956	-3.20156	4.42e-10	2.66e-09
ENSG00000249014	RP11-466P24.3	-9.1911	-3.20024	0.000581041	0.000974707
ENSG00000111087	GLI1	-9.17812	-3.1982	1.34e-05	2.97e-05
ENSG00000151615	POU4F2	-9.16953	-3.19685	4.95e-07	1.43e-06
ENSG00000085840	ORC1	-9.16204	-3.19567	6.11e-16	4.59e-14
ENSG00000175305	CCNE2	-9.15152	-3.19401	1.5e-11	1.44e-10
ENSG00000140525	FANCI	-9.14216	-3.19254	1.47e-17	4.62e-15
ENSG00000104804	TULP2	-9.13336	-3.19115	7.46e-05	0.000145208
ENSG00000139865	TTC6	-9.1291	-3.19047	1.29e-05	2.85e-05
ENSG00000164647	STEAP1	-9.12678	-3.19011	1.54e-12	2.16e-11
ENSG00000197872	FAM49A	-9.12576	-3.18994	8.01e-17	1.2e-14
ENSG00000175538	KCNE3	-9.0985	-3.18563	2.99e-13	5.76e-12
ENSG00000174279	EVX2	-9.0956	-3.18517	2.35e-06	5.98e-06
ENSG00000138160	KIF11	-9.09545	-3.18514	1.18e-15	7.44e-14
ENSG00000134709	HOOK1	-9.07082	-3.18123	1.69e-16	2.04e-14
ENSG00000230461	RP11-478J18.1	-9.05637	-3.17893	0.000102536	0.000194449
ENSG00000138658	ZGRF1	-9.05536	-3.17877	2e-11	1.85e-10
ENSG00000215347	SLC25A5P1	-9.03363	-3.17531	1.51e-06	4e-06
ENSG00000185480	C12orf48	-9.03083	-3.17486	7.04e-13	1.15e-11
ENSG00000196550	FAM72A	-9.01076	-3.17165	4.64e-11	3.82e-10
ENSG00000165973	NELL1	-9.00216	-3.17027	4.06e-05	8.26e-05
ENSG00000237649	KIFC1	-8.9914	-3.16855	8.56e-16	5.97e-14
ENSG00000100749	VRK1	-8.98524	-3.16756	8.31e-14	2.03e-12
ENSG00000131094	C1QL1	-8.98049	-3.16679	5.21e-08	1.87e-07
ENSG00000089685	BIRC5	-8.92835	-3.15839	8.88e-16	6.05e-14
ENSG00000265303	CTD-2510F5.6	-8.91761	-3.15666	0.0166808	0.0223889
ENSG00000066279	ASPM	-8.91628	-3.15644	1.49e-15	8.85e-14
ENSG00000131747	TOP2A	-8.9125	-3.15583	2.57e-17	5.95e-15
ENSG00000212769	HMGN2L8	-8.90119	-3.154	0.000106783	0.000201914
ENSG00000129195	FAM64A	-8.89305	-3.15268	1.23e-14	4.4e-13
ENSG00000264727	RP11-680C21.1	-8.89243	-3.15258	1.37e-10	9.6e-10
ENSG00000225674	RP11-309I15.2	-8.8674	-3.14851	4.13e-05	8.39e-05
ENSG00000234327	AC012146.7	-8.8591	-3.14716	6.98e-05	0.000136482
ENSG00000278356	RP11-372B4.3	-8.84946	-3.14559	0.000329981	0.000577244
ENSG00000126878	AIF1L	-8.84691	-3.14517	4.47e-14	1.24e-12
ENSG00000106278	PTPRZ1	-8.83213	-3.14276	9.71e-12	9.95e-11
ENSG00000166851	PLK1	-8.82889	-3.14223	7.54e-18	3.01e-15
ENSG00000213526	RP11-27G9.1	-8.82316	-3.1413	0.000145206	0.000269011
ENSG00000280417	RP11-5O17.1	-8.82173	-3.14106	0.000321631	0.000563537
ENSG00000167670	CHAF1A	-8.819	-3.14061	2.15e-17	5.39e-15
ENSG00000169607	CKAP2L	-8.79734	-3.13707	3.22e-13	6.09e-12
ENSG00000104738	MCM4	-8.75253	-3.1297	2.98e-19	3.49e-16
ENSG00000251550	RP11-501C14.7	-8.74827	-3.129	0.000149488	0.000276534
ENSG00000214653	RP11-364B14.2	-8.71569	-3.12362	4.36e-06	1.06e-05
ENSG00000161031	PGLYRP2	-8.71275	-3.12313	2.92e-05	6.09e-05
ENSG00000261371	PECAM1	-8.70445	-3.12175	6.69e-06	1.56e-05
ENSG00000230002	AC074008.4	-8.68664	-3.1188	1.06e-06	2.87e-06
ENSG00000182916	TCEAL7	-8.68347	-3.11827	0.000362209	0.000628801
ENSG00000116711	PLA2G4A	-8.66224	-3.11474	1.26e-05	2.81e-05
ENSG00000265800	RP11-649A18.5	-8.63999	-3.11103	0.000383446	0.000662593
ENSG00000174460	ZCCHC12	-8.63063	-3.10947	0.000181706	0.000331768
ENSG00000279347	RP11-85I17.2	-8.62744	-3.10893	5.4e-06	1.29e-05
ENSG00000154537	FAM27C	-8.60715	-3.10554	6.18e-07	1.76e-06
ENSG00000135451	TROAP	-8.60492	-3.10516	1.11e-15	7.13e-14
ENSG00000101638	ST8SIA5	-8.58765	-3.10226	3.34e-11	2.88e-10
ENSG00000166823	MESP1	-8.57708	-3.10049	0.000386406	0.000667118
ENSG00000284554	CTA-150C2.22	-8.55043	-3.096	0.0107855	0.0148949
ENSG00000133119	RFC3	-8.54743	-3.09549	2.36e-12	3.07e-11
ENSG00000167550	RHEBL1	-8.54476	-3.09504	6.27e-05	0.00012345
ENSG00000188803	SHISA6	-8.503	-3.08797	7.16e-16	5.12e-14
ENSG00000217835	RP6-159A1.2	-8.49932	-3.08735	8.1e-05	0.000156414
ENSG00000170312	CDK1	-8.48888	-3.08557	2.23e-14	7.04e-13
ENSG00000235816	RP11-351O1.2	-8.48247	-3.08448	0.000223794	0.000402592
ENSG00000163535	SGO2	-8.46911	-3.08221	1.29e-12	1.88e-11
ENSG00000006634	DBF4	-8.45177	-3.07925	8.85e-13	1.38e-11
ENSG00000226790	RP11-272J7.5	-8.44609	-3.07828	9.33e-05	0.000178206
ENSG00000197168	NEK5	-8.43689	-3.07671	1.93e-05	4.15e-05
ENSG00000154146	NRGN	-8.43325	-3.07609	3.32e-10	2.07e-09
ENSG00000255856	RP11-87C12.5	-8.41569	-3.07308	0.00024453	0.000437119
ENSG00000231503	RP11-118B22.3	-8.40474	-3.0712	3.06e-06	7.64e-06
ENSG00000031691	CENPQ	-8.40358	-3.071	3.43e-10	2.13e-09
ENSG00000138670	RASGEF1B	-8.3948	-3.0695	7.57e-08	2.62e-07
ENSG00000237758	AC084031.1	-8.39004	-3.06868	4.18e-05	8.48e-05
ENSG00000173567	ADGRF3	-8.36358	-3.06412	0.000574939	0.000965023
ENSG00000235674	RP5-1043F6.1	-8.34407	-3.06075	7.39e-06	1.71e-05
ENSG00000250264	XXbac-BPG246D15.9	-8.34393	-3.06073	0.0125051	0.017091
ENSG00000282100	HSP90AB4P	-8.32998	-3.05831	0.00175494	0.0027242
ENSG00000228328	RP11-516A11.1	-8.32968	-3.05826	9.43e-05	0.000180037
ENSG00000176208	ATAD5	-8.32857	-3.05807	5.73e-12	6.42e-11
ENSG00000070748	CHAT	-8.32117	-3.05679	3.47e-07	1.03e-06
ENSG00000230146	RP11-108A15.2	-8.31994	-3.05657	0.00011682	0.000219219
ENSG00000226887	ERVMER34-1	-8.31458	-3.05564	0.000271434	0.000481053
ENSG00000187323	DCC	-8.30634	-3.05421	2.5e-14	7.78e-13
ENSG00000227110	AC087859.1	-8.28454	-3.05042	8.43e-05	0.000162268
ENSG00000255213	RP11-703H8.6	-8.26007	-3.04615	9.82e-05	0.00018681
ENSG00000104889	RNASEH2A	-8.24973	-3.04435	1.08e-13	2.51e-12
ENSG00000051180	RAD51	-8.24083	-3.04279	1.41e-12	2.02e-11
ENSG00000198885	ITPRIPL1	-8.23703	-3.04212	5.22e-12	5.96e-11
ENSG00000138180	CEP55	-8.232	-3.04124	4.98e-15	2.24e-13
ENSG00000197472	ZNF695	-8.2185	-3.03888	4.29e-11	3.58e-10
ENSG00000263606	RP11-737O24.3	-8.20139	-3.03587	0.000106146	0.00020084
ENSG00000169306	IL1RAPL1	-8.19562	-3.03485	4.91e-09	2.24e-08
ENSG00000179761	PIPOX	-8.17174	-3.03064	1.83e-10	1.23e-09
ENSG00000156049	GNA14	-8.13195	-3.0236	0.000157786	0.000290874
ENSG00000186638	KIF24	-8.13037	-3.02332	4.94e-12	5.69e-11
ENSG00000276043	UHRF1	-8.12622	-3.02259	3.49e-16	3.23e-14
ENSG00000156509	FBXO43	-8.08993	-3.01613	1.02e-08	4.33e-08
ENSG00000254244	RP11-1K11.1	-8.08369	-3.01501	9.98e-07	2.73e-06
ENSG00000136982	DSCC1	-8.06014	-3.01081	1.59e-10	1.09e-09
ENSG00000080986	NDC80	-8.05892	-3.01059	1.07e-13	2.49e-12
ENSG00000101057	MYBL2	-8.05817	-3.01045	1.73e-17	5.03e-15
ENSG00000259075	POC1B-GALNT4	-8.02862	-3.00515	4.01e-06	9.79e-06
ENSG00000164611	PTTG1	-8.01199	-3.00216	4.82e-15	2.18e-13
ENSG00000128346	C22orf23	-7.99235	-2.99862	0.000183618	0.000334981
ENSG00000230330	AC093509.1	-7.9915	-2.99847	2.15e-06	5.52e-06
ENSG00000238266	RP11-799O21.1	-7.98744	-2.99773	4.97e-11	4.07e-10
ENSG00000226421	AC018641.6	-7.97261	-2.99505	1.08e-06	2.92e-06
ENSG00000075218	GTSE1	-7.9641	-2.99351	1.39e-15	8.38e-14
ENSG00000228519	RP11-298C3.2	-7.95824	-2.99245	6.13e-06	1.44e-05
ENSG00000076003	MCM6	-7.95386	-2.99165	3.8e-17	7.81e-15
ENSG00000158748	HTR6	-7.94717	-2.99044	1.04e-10	7.64e-10
ENSG00000232794	RP11-33N11.1	-7.9419	-2.98948	7.33e-06	1.7e-05
ENSG00000245025	RP11-875O11.1	-7.93734	-2.98866	0.000194471	0.000353496
ENSG00000165304	MELK	-7.91328	-2.98427	1.29e-15	7.94e-14
ENSG00000285035	RP11-736I24.3	-7.90315	-2.98243	0.000151432	0.000279807
ENSG00000101222	SPEF1	-7.89067	-2.98015	0.000125974	0.00023529
ENSG00000056736	IL17RB	-7.86445	-2.97535	7.06e-06	1.64e-05
ENSG00000135476	ESPL1	-7.8628	-2.97504	6.45e-17	1.06e-14
ENSG00000139220	PPFIA2	-7.85851	-2.97426	3.3e-06	8.19e-06
ENSG00000158164	TMSB15A	-7.84688	-2.97212	2.91e-11	2.58e-10
ENSG00000146263	MMS22L	-7.83426	-2.9698	4.3e-14	1.2e-12
ENSG00000198155	ZNF876P	-7.82498	-2.96809	7.37e-07	2.07e-06
ENSG00000203688	RP11-351J23.1	-7.81912	-2.96701	1.86e-09	9.45e-09
ENSG00000279786	CTD-2014D20.1	-7.81759	-2.96672	0.000228428	0.000410298
ENSG00000103995	CEP152	-7.81034	-2.96538	8.13e-14	2e-12
ENSG00000125885	MCM8	-7.79932	-2.96335	1.51e-15	8.91e-14
ENSG00000111837	MAK	-7.79559	-2.96266	0.000201344	0.00036512
ENSG00000148773	MKI67	-7.78781	-2.96122	2.95e-17	6.41e-15
ENSG00000226650	KIF4B	-7.78298	-2.96032	2.75e-05	5.76e-05
ENSG00000087586	AURKA	-7.76967	-2.95785	3.75e-16	3.34e-14
ENSG00000152578	GRIA4	-7.75482	-2.95509	3.35e-07	1e-06
ENSG00000145794	MEGF10	-7.75274	-2.95471	7.74e-09	3.36e-08
ENSG00000176912	RP11-806L2.3	-7.74073	-2.95247	0.000610514	0.00101928
ENSG00000135362	PRR5L	-7.73599	-2.95159	1.1e-15	7.09e-14
ENSG00000168621	GDNF	-7.7335	-2.95112	3.56e-06	8.77e-06
ENSG00000168496	FEN1	-7.72769	-2.95004	1e-16	1.38e-14
ENSG00000228121	RP4-794H19.3	-7.7262	-2.94976	0.00039172	0.000675694
ENSG00000077152	UBE2T	-7.72612	-2.94974	2.32e-15	1.27e-13
ENSG00000113368	LMNB1	-7.72012	-2.94862	2.93e-18	1.81e-15
ENSG00000227540	RP11-152N13.5	-7.7088	-2.94651	0.000766754	0.00125943
ENSG00000269910	RP11-73M18.10	-7.69465	-2.94386	0.000349586	0.000608908
ENSG00000138653	NDST4	-7.69386	-2.94371	3.59e-08	1.34e-07
ENSG00000184162	NR2C2AP	-7.68449	-2.94195	3.69e-12	4.48e-11
ENSG00000224773	RP1-170D19.3	-7.66612	-2.9385	0.000373053	0.000645905
ENSG00000187783	TMEM72	-7.66278	-2.93787	2.8e-08	1.07e-07
ENSG00000223460	RP11-351N4.2	-7.66183	-2.93769	0.00216023	0.00330773
ENSG00000111206	FOXM1	-7.63883	-2.93335	2.28e-17	5.64e-15
ENSG00000227344	RP11-266F12.1	-7.62845	-2.93139	0.000351502	0.000611847
ENSG00000242457	RP13-503K1.1	-7.60665	-2.92726	0.000156332	0.000288345
ENSG00000121621	KIF18A	-7.60469	-2.92689	6.97e-13	1.14e-11
ENSG00000213383	AC104297.1	-7.59901	-2.92581	0.00179417	0.00277968
ENSG00000164746	C7orf57	-7.59845	-2.92571	0.000400914	0.000690672
ENSG00000106268	NUDT1	-7.59635	-2.92531	2.19e-14	6.94e-13
ENSG00000138587	MNS1	-7.59244	-2.92456	1.21e-11	1.2e-10
ENSG00000271930	RP11-44N12.5	-7.56778	-2.91987	0.000136952	0.000254711
ENSG00000175063	UBE2C	-7.56196	-2.91876	2.48e-16	2.59e-14
ENSG00000135549	PKIB	-7.54931	-2.91635	2.09e-12	2.8e-11
ENSG00000165501	LRR1	-7.53269	-2.91316	3.69e-12	4.49e-11
ENSG00000183763	TRAIP	-7.52881	-2.91242	3.26e-11	2.82e-10
ENSG00000144395	CCDC150	-7.51005	-2.90882	3.18e-10	2e-09
ENSG00000275029	RP11-19G24.3	-7.49013	-2.90499	0.00035949	0.000624452
ENSG00000249661	RP11-5K16.2	-7.48019	-2.90307	6.78e-06	1.58e-05
ENSG00000226791	AC109826.1	-7.47293	-2.90167	3e-05	6.23e-05
ENSG00000122824	NUDT10	-7.47167	-2.90143	1.34e-10	9.42e-10
ENSG00000117399	CDC20	-7.46545	-2.90023	5.21e-18	2.41e-15
ENSG00000102384	CENPI	-7.46455	-2.90006	4.6e-14	1.27e-12
ENSG00000071539	TRIP13	-7.45428	-2.89807	2.88e-15	1.51e-13
ENSG00000284946	AC068831.18	-7.45126	-2.89748	3.02e-13	5.8e-12
ENSG00000272931	RP5-943J3.2	-7.44009	-2.89532	0.000106178	0.000200879
ENSG00000138182	KIF20B	-7.43969	-2.89524	3.38e-14	9.87e-13
ENSG00000119782	FKBP1B	-7.42833	-2.89304	8.36e-05	0.000161079
ENSG00000257851	RP11-199A1.1	-7.41984	-2.89139	0.00010186	0.000193251
ENSG00000043355	ZIC2	-7.39624	-2.88679	5.78e-16	4.4e-14
ENSG00000171241	SHCBP1	-7.38211	-2.88403	1.88e-15	1.06e-13
ENSG00000213967	ZNF726	-7.37738	-2.88311	7.95e-10	4.45e-09
ENSG00000225739	AC007349.6	-7.35027	-2.8778	0.000298839	0.000525803
ENSG00000181938	GINS3	-7.34728	-2.87721	2.47e-12	3.19e-11
ENSG00000137812	CASC5	-7.33569	-2.87493	5.39e-14	1.44e-12
ENSG00000128714	HOXD13	-7.3344	-2.87468	4.7e-15	2.15e-13
ENSG00000168546	GFRA2	-7.33192	-2.87419	2.36e-12	3.07e-11
ENSG00000249193	HSPD1P5	-7.32731	-2.87328	6.25e-07	1.78e-06
ENSG00000260196	RP1-239B22.5	-7.32719	-2.87326	2.51e-06	6.36e-06
ENSG00000119969	HELLS	-7.30006	-2.86791	2.11e-13	4.3e-12
ENSG00000269947	RP11-849F2.9	-7.29061	-2.86604	0.00025019	0.000446192
ENSG00000198826	ARHGAP11A	-7.27151	-2.86226	6.51e-17	1.06e-14
ENSG00000168952	STXBP6	-7.26165	-2.8603	4.89e-07	1.42e-06
ENSG00000164104	HMGB2	-7.25828	-2.85963	3.91e-18	2.13e-15
ENSG00000228507	AC007969.3	-7.24356	-2.8567	0.00120297	0.00191714
ENSG00000037280	FLT4	-7.23851	-2.85569	3.6e-10	2.23e-09
ENSG00000134690	CDCA8	-7.23697	-2.85539	3.21e-14	9.55e-13
ENSG00000139800	ZIC5	-7.20481	-2.84896	5.89e-12	6.56e-11
ENSG00000272711	RP11-259N19.1	-7.18996	-2.84598	3.47e-07	1.04e-06
ENSG00000137310	TCF19	-7.18519	-2.84503	2.63e-13	5.18e-12
ENSG00000100985	MMP9	-7.18476	-2.84494	2e-09	1e-08
ENSG00000229204	RP11-205M3.2	-7.18054	-2.84409	0.000392873	0.000677551
ENSG00000112118	MCM3	-7.17961	-2.84391	3.43e-18	2.01e-15
ENSG00000016391	CHDH	-7.16751	-2.84147	4.97e-07	1.44e-06
ENSG00000203760	CENPW	-7.16417	-2.8408	7.85e-12	8.31e-11
ENSG00000270039	RP11-571M6.17	-7.1455	-2.83703	6.7e-05	0.000131393
ENSG00000234297	RP11-54D18.4	-7.14432	-2.8368	3.04e-06	7.59e-06
ENSG00000198554	WDHD1	-7.13392	-2.8347	2.78e-12	3.51e-11
ENSG00000255581	RP11-69M1.4	-7.1189	-2.83165	0.000402203	0.000692689
ENSG00000090889	KIF4A	-7.11444	-2.83075	4.55e-16	3.89e-14
ENSG00000282977	PCBP2-OT1	-7.09166	-2.82612	0.00197533	0.00304115
ENSG00000184661	CDCA2	-7.09101	-2.82599	2.63e-14	8.06e-13
ENSG00000143375	CGN	-7.08883	-2.82555	3.95e-08	1.46e-07
ENSG00000132646	PCNA	-7.07778	-2.8233	1.57e-17	4.68e-15
ENSG00000254454	CTD-2531D15.1	-7.07447	-2.82262	0.000115688	0.000217419
ENSG00000255734	RP11-133L14.4	-7.04856	-2.81733	0.00017921	0.000327483
ENSG00000091651	ORC6	-7.03333	-2.81421	7.36e-13	1.19e-11
ENSG00000154920	EME1	-7.02418	-2.81233	4.11e-12	4.89e-11
ENSG00000149503	INCENP	-7.01993	-2.81146	2.81e-14	8.6e-13
ENSG00000102524	TNFSF13B	-7.01588	-2.81063	4.97e-14	1.35e-12
ENSG00000212901	KRTAP3-1	-7.00739	-2.80888	1.04e-06	2.85e-06
ENSG00000184486	POU3F2	-7.00566	-2.80852	1.08e-15	7.04e-14
ENSG00000173207	CKS1B	-6.96433	-2.79999	6.64e-16	4.88e-14
ENSG00000100297	MCM5	-6.96195	-2.79949	2.78e-16	2.79e-14
ENSG00000076382	SPAG5	-6.95835	-2.79875	3.83e-17	7.81e-15
ENSG00000101447	FAM83D	-6.95462	-2.79797	2.97e-14	8.95e-13
ENSG00000156876	SASS6	-6.95149	-2.79732	2.02e-12	2.72e-11
ENSG00000236090	AC009413.1	-6.94314	-2.79559	7.62e-07	2.13e-06
ENSG00000157456	CCNB2	-6.94105	-2.79515	1.58e-14	5.41e-13
ENSG00000236852	RP11-3D23.1	-6.9407	-2.79508	0.00139338	0.00219868
ENSG00000236762	RP11-159H3.1	-6.93611	-2.79413	0.000731742	0.00120711
ENSG00000112984	KIF20A	-6.93236	-2.79335	4.77e-16	4.03e-14
ENSG00000127586	CHTF18	-6.92837	-2.79252	4.57e-14	1.27e-12
ENSG00000175643	RMI2	-6.92582	-2.79199	1.44e-11	1.39e-10
ENSG00000185347	C14orf80	-6.92258	-2.79131	8.47e-13	1.33e-11
ENSG00000226363	AC009336.24	-6.91687	-2.79012	0.000476899	0.000811471
ENSG00000126215	XRCC3	-6.90066	-2.78674	2.18e-13	4.42e-12
ENSG00000228727	SAPCD1	-6.87777	-2.78194	3.14e-09	1.5e-08
ENSG00000079616	KIF22	-6.87172	-2.78067	6.81e-17	1.09e-14
ENSG00000073111	MCM2	-6.84657	-2.77538	9.57e-17	1.33e-14
ENSG00000162975	KCNF1	-6.84612	-2.77529	2.71e-06	6.82e-06
ENSG00000167900	TK1	-6.84328	-2.77469	3.52e-15	1.7e-13
ENSG00000142677	IL22RA1	-6.84219	-2.77446	9.11e-07	2.51e-06
ENSG00000270154	RP11-419I17.2	-6.83828	-2.77363	0.00101371	0.00163287
ENSG00000118946	PCDH17	-6.83655	-2.77327	3.78e-16	3.34e-14
ENSG00000268089	GABRQ	-6.81643	-2.76902	2.81e-06	7.05e-06
ENSG00000134438	RAX	-6.80947	-2.76754	1.26e-11	1.24e-10
ENSG00000140839	CLEC18B	-6.80801	-2.76723	0.000452684	0.000773489
ENSG00000239911	RP11-796I2.2	-6.80705	-2.76703	0.00063399	0.00105637
ENSG00000260765	CES1P2	-6.80678	-2.76697	2.19e-06	5.62e-06
ENSG00000182508	LHFPL1	-6.79613	-2.76471	0.000123832	0.000231512
ENSG00000152503	TRIM36	-6.78973	-2.76335	3.69e-06	9.07e-06
ENSG00000145088	EAF2	-6.78813	-2.76301	8.61e-07	2.38e-06
ENSG00000112312	GMNN	-6.78617	-2.7626	1.21e-13	2.75e-12
ENSG00000139618	BRCA2	-6.78294	-2.76191	1.49e-10	1.03e-09
ENSG00000148704	VAX1	-6.78027	-2.76134	1.17e-15	7.42e-14
ENSG00000164045	CDC25A	-6.75269	-2.75546	8.08e-15	3.16e-13
ENSG00000166451	CENPN	-6.7448	-2.75378	2.33e-11	2.11e-10
ENSG00000234160	RP11-613M10.6	-6.73945	-2.75263	0.000180193	0.000329143
ENSG00000198435	NRARP	-6.72467	-2.74946	3.06e-09	1.47e-08
ENSG00000101134	DOK5	-6.72153	-2.74879	1.54e-05	3.37e-05
ENSG00000268262	CTC-246B18.8	-6.70115	-2.74441	0.000268582	0.000476431
ENSG00000144158	RP11-395L14.17	-6.68952	-2.7419	0.000219842	0.000396294
ENSG00000137819	PAQR5	-6.66379	-2.73634	7.84e-10	4.4e-09
ENSG00000172244	C5orf34	-6.6575	-2.73498	1.82e-10	1.23e-09
ENSG00000197696	NMB	-6.63699	-2.73053	8.08e-09	3.5e-08
ENSG00000229676	ZNF492	-6.62093	-2.72703	2.88e-08	1.1e-07
ENSG00000141750	STAC2	-6.60304	-2.72313	2.49e-07	7.66e-07
ENSG00000119640	ACYP1	-6.57933	-2.71794	4.45e-10	2.67e-09
ENSG00000139734	DIAPH3	-6.57637	-2.71729	1.12e-13	2.59e-12
ENSG00000189292	FAM150B	-6.56315	-2.71439	2.82e-06	7.09e-06
ENSG00000267041	ZNF850	-6.55852	-2.71337	6.54e-12	7.13e-11
ENSG00000259479	CTD-2008A1.2	-6.55213	-2.71196	2.07e-09	1.03e-08
ENSG00000146918	NCAPG2	-6.55188	-2.71191	2.25e-15	1.24e-13
ENSG00000088325	TPX2	-6.54355	-2.71007	1.39e-17	4.62e-15
ENSG00000268379	CTC-360J11.4	-6.54064	-2.70943	0.000611785	0.00102131
ENSG00000238795	SCARNA12	-6.52607	-2.70622	0.000213178	0.000385229
ENSG00000173406	DAB1	-6.51855	-2.70455	8.66e-08	2.95e-07
ENSG00000279675	RP11-454H19.2	-6.50565	-2.70169	0.000240796	0.000430839
ENSG00000225953	SATB2-AS1	-6.50493	-2.70153	5.39e-05	0.000107489
ENSG00000228695	CES1P1	-6.49052	-2.69834	3.55e-09	1.68e-08
ENSG00000243388	RP11-108M12.1	-6.47842	-2.69564	0.00192649	0.00297263
ENSG00000228716	DHFR	-6.47087	-2.69396	1.82e-16	2.14e-14
ENSG00000013810	TACC3	-6.47021	-2.69381	7.84e-17	1.19e-14
ENSG00000186868	MAPT	-6.46784	-2.69328	6.67e-17	1.07e-14
ENSG00000130054	FAM155B	-6.44717	-2.68867	7.18e-12	7.69e-11
ENSG00000161800	RACGAP1	-6.44708	-2.68865	3.1e-15	1.57e-13
ENSG00000182628	SKA2	-6.4314	-2.68513	7.69e-14	1.92e-12
ENSG00000136824	SMC2	-6.431	-2.68504	3.75e-15	1.78e-13
ENSG00000244226	RP11-714G12.1	-6.42289	-2.68322	0.000925621	0.00149922
ENSG00000129682	FGF13	-6.41682	-2.68186	1.05e-13	2.46e-12
ENSG00000240694	PNMA2	-6.4037	-2.67891	1.45e-17	4.62e-15
ENSG00000268105	RP11-369G6.2	-6.40278	-2.6787	0.000536108	0.000905121
ENSG00000184445	KNTC1	-6.39836	-2.6777	2.43e-16	2.56e-14
ENSG00000171877	FRMD5	-6.39071	-2.67598	4.17e-05	8.47e-05
ENSG00000125454	SLC25A19	-6.38339	-2.67432	1.88e-11	1.75e-10
ENSG00000169031	COL4A3	-6.37841	-2.6732	2.52e-05	5.31e-05
ENSG00000182575	NXPH3	-6.37809	-2.67313	2.89e-05	6.02e-05
ENSG00000160298	C21orf58	-6.37258	-2.67188	7.26e-13	1.18e-11
ENSG00000163507	KIAA1524	-6.36821	-2.67089	5.56e-13	9.55e-12
ENSG00000231841	RP11-206F17.2	-6.34864	-2.66645	0.000451703	0.000772114
ENSG00000285253	RP11-566D24.2	-6.34133	-2.66479	0.0332929	0.0427274
ENSG00000124802	EEF1E1	-6.34023	-2.66454	1.37e-11	1.34e-10
ENSG00000123610	TNFAIP6	-6.33996	-2.66447	5.17e-09	2.35e-08
ENSG00000280079	CTC-260E6.4	-6.33191	-2.66264	1.45e-05	3.2e-05
ENSG00000134057	CCNB1	-6.31774	-2.65941	3.86e-17	7.81e-15
ENSG00000269399	CTD-3222D19.12	-6.31033	-2.65772	0.000257903	0.000458877
ENSG00000230082	AC018809.6	-6.30884	-2.65738	4.12e-05	8.37e-05
ENSG00000276966	HIST1H4E	-6.29907	-2.65514	0.000624912	0.00104174
ENSG00000144554	FANCD2	-6.29103	-2.6533	6.81e-14	1.73e-12
ENSG00000136492	BRIP1	-6.28874	-2.65277	3.07e-13	5.87e-12
ENSG00000162073	PAQR4	-6.28552	-2.65203	8.44e-14	2.06e-12
ENSG00000088836	SLC4A11	-6.28448	-2.65179	3.73e-07	1.11e-06
ENSG00000161681	SHANK1	-6.27575	-2.64979	1.21e-11	1.2e-10
ENSG00000260708	CTA-29F11.1	-6.26635	-2.64763	1.91e-06	4.96e-06
ENSG00000159259	CHAF1B	-6.2621	-2.64665	5.03e-15	2.26e-13
ENSG00000198805	PNP	-6.24625	-2.64299	1.78e-14	5.86e-13
ENSG00000279177	CH507-338C24.2	-6.23918	-2.64136	0.0058619	0.00841409
ENSG00000250444	CCT5P1	-6.23663	-2.64077	0.000205245	0.000371696
ENSG00000274911	RP11-12A20.7	-6.22466	-2.63799	0.000266204	0.000472594
ENSG00000172167	MTBP	-6.22266	-2.63753	2.35e-12	3.06e-11
ENSG00000261914	RPL23AP84	-6.21173	-2.635	0.0326421	0.0419472
ENSG00000235590	GNAS-AS1	-6.21021	-2.63464	0.00022617	0.000406408
ENSG00000223864	NPM1P19	-6.2093	-2.63443	0.000513817	0.000869491
ENSG00000213707	HMGB1L10	-6.19898	-2.63203	3.46e-08	1.29e-07
ENSG00000235064	AC069303.1	-6.19357	-2.63077	0.000457405	0.000780721
ENSG00000198901	PRC1	-6.19087	-2.63014	1.19e-16	1.57e-14
ENSG00000267751	AC009005.2	-6.18861	-2.62962	6.44e-10	3.69e-09
ENSG00000256849	RP11-405A12.1	-6.17575	-2.62661	5.11e-05	0.000102286
ENSG00000280239	CTB-50L17.8	-6.1721	-2.62576	2.6e-10	1.68e-09
ENSG00000166126	AMN	-6.15928	-2.62276	4.06e-09	1.89e-08
ENSG00000226781	RP11-151J4.2	-6.15631	-2.62207	4.09e-05	8.32e-05
ENSG00000170049	KCNAB3	-6.15544	-2.62186	5.74e-11	4.6e-10
ENSG00000163002	NUP35	-6.1439	-2.61915	1.31e-12	1.91e-11
ENSG00000090376	IRAK3	-6.14183	-2.61867	0.00063152	0.00105235
ENSG00000152056	AP1S3	-6.13082	-2.61608	8.64e-11	6.51e-10
ENSG00000118655	DCLRE1B	-6.12912	-2.61568	3.38e-14	9.87e-13
ENSG00000160957	RECQL4	-6.11365	-2.61203	3.49e-15	1.69e-13
ENSG00000198868	CTB-36O1.4	-6.10971	-2.6111	0.000333704	0.000583061
ENSG00000232445	RP11-132A1.4	-6.10529	-2.61006	9.22e-07	2.54e-06
ENSG00000091844	RGS17	-6.09957	-2.60871	0.000257864	0.000458854
ENSG00000135702	CHST5	-6.08463	-2.60517	0.00323692	0.00483091
ENSG00000156136	DCK	-6.08028	-2.60414	2.17e-10	1.43e-09
ENSG00000179455	MKRN3	-6.07509	-2.60291	0.000680862	0.00112922
ENSG00000185668	POU3F1	-6.07144	-2.60204	3.5e-09	1.65e-08
ENSG00000164087	POC1A	-6.06413	-2.6003	6.85e-13	1.13e-11
ENSG00000241472	RP11-204J18.3	-6.06065	-2.59947	8.27e-06	1.9e-05
ENSG00000179314	WSCD1	-6.05948	-2.59919	0.00345661	0.00513349
ENSG00000273162	RP11-108L7.15	-6.05942	-2.59918	5.85e-05	0.000115916
ENSG00000131470	PSMC3IP	-6.05034	-2.59702	8.98e-12	9.34e-11
ENSG00000183691	NOG	-6.04136	-2.59487	5.79e-05	0.000114737
ENSG00000236565	RP11-223F20.1	-6.02832	-2.59176	4.32e-06	1.05e-05
ENSG00000268798	CTB-25B13.5	-6.0275	-2.59156	8.82e-06	2.01e-05
ENSG00000177359	OVOS2	-6.02647	-2.59131	0.000508248	0.00086098
ENSG00000228175	RP11-302M6.3	-6.02048	-2.58988	0.000224719	0.000404048
ENSG00000267787	RP11-35G9.5	-6.00934	-2.58721	8.73e-07	2.41e-06
ENSG00000141293	SKAP1	-6.00629	-2.58647	0.0010815	0.00173569
ENSG00000260448	RP11-449H11.1	-6.002	-2.58544	0.000410283	0.000705362
ENSG00000161980	POLR3K	-5.99202	-2.58304	1.19e-12	1.76e-11
ENSG00000075131	TIPIN	-5.98793	-2.58206	1.48e-11	1.43e-10
ENSG00000165312	OTUD1	-5.98129	-2.58046	3.55e-14	1.03e-12
ENSG00000239392	RP11-537H15.4	-5.97655	-2.57931	0.000199155	0.000361449
ENSG00000154654	NCAM2	-5.97371	-2.57863	3.31e-08	1.24e-07
ENSG00000217241	RP1-93H18.3	-5.97312	-2.57849	0.000448116	0.000766354
ENSG00000260907	AC008088.4	-5.96387	-2.57625	2.17e-06	5.58e-06
ENSG00000145386	CCNA2	-5.95881	-2.57502	3.49e-15	1.69e-13
ENSG00000176049	JAKMIP2	-5.95784	-2.57479	2.19e-15	1.21e-13
ENSG00000235297	FAUP1	-5.95706	-2.5746	0.000206494	0.000373842
ENSG00000172554	SNTG2	-5.95391	-2.57384	0.000276754	0.00048979
ENSG00000157927	RADIL	-5.95053	-2.57302	9.08e-10	5e-09
ENSG00000133863	TEX15	-5.95011	-2.57292	7.65e-09	3.33e-08
ENSG00000167774	CTD-2550O8.5	-5.94843	-2.57251	0.0314228	0.0404959
ENSG00000115738	ID2	-5.94332	-2.57127	1.6e-16	1.97e-14
ENSG00000256304	RP11-512M8.3	-5.94198	-2.57094	6.49e-08	2.28e-07
ENSG00000143355	LHX9	-5.939	-2.57022	2.78e-06	6.99e-06
ENSG00000267143	RP11-677O4.6	-5.91683	-2.56483	0.00216732	0.00331714
ENSG00000136997	MYC	-5.91157	-2.56354	2.06e-16	2.31e-14
ENSG00000126246	IGFLR1	-5.9096	-2.56306	5.68e-07	1.63e-06
ENSG00000111788	RP11-22B23.1	-5.90958	-2.56306	3.22e-12	3.98e-11
ENSG00000267980	AC007292.6	-5.90815	-2.56271	0.000527017	0.000890371
ENSG00000148835	TAF5	-5.88432	-2.55687	1.14e-11	1.14e-10
ENSG00000171094	ALK	-5.88328	-2.55662	1.87e-09	9.47e-09
ENSG00000183775	KCTD16	-5.87791	-2.5553	1.61e-09	8.33e-09
ENSG00000017483	SLC38A5	-5.86614	-2.55241	7.39e-14	1.85e-12
ENSG00000266402	RP11-329L6.2	-5.85867	-2.55057	0.00104499	0.00168017
ENSG00000101868	POLA1	-5.85531	-2.54975	1.87e-15	1.06e-13
ENSG00000109881	CCDC34	-5.84622	-2.5475	2.78e-12	3.51e-11
ENSG00000241990	RP6-109B7.3	-5.83397	-2.54448	1.33e-08	5.48e-08
ENSG00000240954	AE000659.23	-5.8334	-2.54434	8.84e-06	2.02e-05
ENSG00000255397	AC022182.2	-5.82452	-2.54214	0.000101837	0.000193227
ENSG00000224417	RP11-503C24.6	-5.8228	-2.54171	0.000614384	0.00102545
ENSG00000186940	CHCHD9	-5.82258	-2.54166	0.000831461	0.00135659
ENSG00000123975	CKS2	-5.81982	-2.54098	2.03e-15	1.14e-13
ENSG00000181798	LINC00471	-5.81298	-2.53928	0.000249155	0.000444527
ENSG00000125046	SSUH2	-5.80929	-2.53836	4.23e-06	1.03e-05
ENSG00000114346	ECT2	-5.80593	-2.53753	8.68e-16	5.99e-14
ENSG00000125319	C17orf53	-5.79725	-2.53537	4.98e-11	4.07e-10
ENSG00000014138	POLA2	-5.79132	-2.53389	1.08e-13	2.51e-12
ENSG00000251429	RP11-597D13.7	-5.78492	-2.5323	0.000522262	0.000882847
ENSG00000188763	FZD9	-5.78381	-2.53202	2.89e-05	6.03e-05
ENSG00000267886	CTD-2291D10.4	-5.78346	-2.53193	2.21e-07	6.89e-07
ENSG00000284906	RP11-736I24.5	-5.76198	-2.52656	1.19e-11	1.18e-10
ENSG00000213673	RP11-436F9.2	-5.76061	-2.52622	6.53e-05	0.00012832
ENSG00000155846	PPARGC1B	-5.75637	-2.52516	1.93e-12	2.62e-11
ENSG00000238057	ZEB2-AS1	-5.75407	-2.52458	0.000854259	0.00139197
ENSG00000250471	RP11-117J13.1	-5.74978	-2.52351	1.61e-05	3.52e-05
ENSG00000043039	BARX2	-5.74882	-2.52327	3.39e-13	6.34e-12
ENSG00000132967	AC121253.1	-5.74194	-2.52154	5.58e-13	9.57e-12
ENSG00000235408	SNORA71B	-5.73701	-2.5203	0.00120403	0.00191816
ENSG00000140263	SORD	-5.7311	-2.51881	9.39e-17	1.32e-14
ENSG00000256632	RP13-672B3.2	-5.73013	-2.51857	0.000333266	0.000582471
ENSG00000280165	PCDH20	-5.71883	-2.51572	1.22e-05	2.71e-05
ENSG00000213785	RP11-449L13.2	-5.71515	-2.51479	0.000975862	0.00157594
ENSG00000164434	FABP7	-5.71166	-2.51391	6.51e-12	7.12e-11
ENSG00000131351	HAUS8	-5.71	-2.51349	8.71e-12	9.07e-11
ENSG00000237813	AC002066.1	-5.70252	-2.5116	0.00215081	0.00329417
ENSG00000077348	EXOSC5	-5.69834	-2.51054	2.71e-10	1.75e-09
ENSG00000084628	NKAIN1	-5.69573	-2.50988	1e-07	3.36e-07
ENSG00000248578	CTA-397H3.1	-5.69471	-2.50962	0.000407212	0.000700766
ENSG00000138346	DNA2	-5.68594	-2.5074	1.38e-12	1.99e-11
ENSG00000163633	C4orf36	-5.67549	-2.50475	6.82e-05	0.000133539
ENSG00000162840	RP11-4I17.1	-5.65919	-2.5006	0.00162765	0.00254074
ENSG00000163918	RFC4	-5.65872	-2.50048	9.54e-13	1.47e-11
ENSG00000154359	LONRF1	-5.64916	-2.49804	1.8e-15	1.03e-13
ENSG00000271754	RP3-337H4.9	-5.63996	-2.49569	0.00021572	0.000389582
ENSG00000198498	TMA16	-5.633	-2.4939	1.14e-12	1.69e-11
ENSG00000270195	RP11-572O17.1	-5.62489	-2.49182	0.000745786	0.00122844
ENSG00000137807	KIF23	-5.61353	-2.48891	3.14e-15	1.57e-13
ENSG00000251495	PPIAP11	-5.60161	-2.48584	0.000724712	0.00119687
ENSG00000213430	RP11-704G19.1	-5.58575	-2.48175	4.55e-10	2.72e-09
ENSG00000223572	CKMT1A	-5.58067	-2.48044	1.09e-05	2.44e-05
ENSG00000277879	RP11-129M16.4	-5.57496	-2.47896	4.87e-05	9.78e-05
ENSG00000243904	RP11-600F24.1	-5.57493	-2.47895	0.00603685	0.00864544
ENSG00000182601	HS3ST4	-5.56026	-2.47515	7.87e-11	6e-10
ENSG00000134184	GSTM1	-5.55597	-2.47404	7.79e-05	0.000151017
ENSG00000187741	FANCA	-5.55252	-2.47314	3.7e-14	1.06e-12
ENSG00000140057	AK7	-5.54614	-2.47148	6.07e-07	1.73e-06
ENSG00000058804	NDC1	-5.53794	-2.46935	4.82e-15	2.18e-13
ENSG00000227073	AC083871.2	-5.53371	-2.46825	0.000711208	0.00117633
ENSG00000108106	UBE2S	-5.53129	-2.46761	3.55e-16	3.25e-14
ENSG00000164032	H2AFZ	-5.52911	-2.46705	1.96e-17	5.06e-15
ENSG00000134042	MRO	-5.52808	-2.46678	1.05e-06	2.86e-06
ENSG00000128059	PPAT	-5.5049	-2.46072	5.48e-14	1.45e-12
ENSG00000259746	CTD-3065B20.1	-5.50037	-2.45953	9.23e-08	3.12e-07
ENSG00000116833	NR5A2	-5.49191	-2.45731	0.00135247	0.00213797
ENSG00000103942	HOMER2	-5.48566	-2.45567	3.87e-13	7.08e-12
ENSG00000187957	DNER	-5.4845	-2.45536	9.49e-13	1.46e-11
ENSG00000230873	STMND1	-5.48152	-2.45458	0.00074205	0.00122331
ENSG00000171517	LPAR3	-5.48079	-2.45438	4.76e-06	1.15e-05
ENSG00000132915	PDE6A	-5.47456	-2.45274	1.2e-07	3.95e-07
ENSG00000219438	FAM19A5	-5.4699	-2.45151	1.38e-11	1.34e-10
ENSG00000161860	SYCE2	-5.46749	-2.45088	0.000229945	0.00041281
ENSG00000146005	PSD2	-5.46512	-2.45025	9.88e-05	0.000187855
ENSG00000049541	RFC2	-5.46479	-2.45017	4.55e-15	2.09e-13
ENSG00000261786	RP4-555D20.2	-5.46133	-2.44925	0.00134367	0.00212501
ENSG00000243014	RP11-324H4.1	-5.46129	-2.44924	0.000122082	0.00022841
ENSG00000281189	GHET1	-5.45887	-2.4486	0.000662282	0.0011009
ENSG00000036448	MYOM2	-5.45487	-2.44754	5.25e-10	3.09e-09
ENSG00000285278	TFAP2A-AS2	-5.45058	-2.44641	0.000567934	0.000954359
ENSG00000128011	LRFN1	-5.44514	-2.44497	2.5e-10	1.62e-09
ENSG00000248641	HMGA1P2	-5.4377	-2.443	0.000967416	0.00156302
ENSG00000248550	RP11-1077A2.1	-5.43405	-2.44203	1.02e-06	2.79e-06
ENSG00000261377	RP11-578F21.12	-5.43383	-2.44197	6.15e-05	0.000121154
ENSG00000011052	NME1-NME2	-5.42438	-2.43946	7.05e-10	4e-09
ENSG00000160193	WDR4	-5.42179	-2.43877	5.27e-13	9.14e-12
ENSG00000189149	CTD-2547E10.6	-5.41203	-2.43617	0.00221279	0.00338379
ENSG00000112029	FBXO5	-5.41084	-2.43585	5.39e-14	1.44e-12
ENSG00000068489	PRR11	-5.40179	-2.43344	8.58e-15	3.3e-13
ENSG00000213290	PGK1P2	-5.40097	-2.43322	0.00106666	0.00171328
ENSG00000062822	POLD1	-5.40043	-2.43307	1.95e-13	4.04e-12
ENSG00000134830	CSAR2	-5.39378	-2.4313	5.56e-05	0.00011049
ENSG00000272800	RP11-438L19.1	-5.38881	-2.42997	0.00116323	0.00185736
ENSG00000183765	CHEK2	-5.38629	-2.42929	3.64e-14	1.05e-12
ENSG00000247240	RP11-10O17.2	-5.38048	-2.42773	1.2e-07	3.94e-07
ENSG00000232093	RP11-307C12.11	-5.37758	-2.42696	0.000468313	0.000797862
ENSG00000135605	TEC	-5.3695	-2.42479	2.22e-07	6.92e-07
ENSG00000258645	CTD-2302E22.3	-5.36017	-2.42228	2.26e-06	5.77e-06
ENSG00000237268	RP13-492C18.2	-5.355	-2.42089	0.00158973	0.00248619
ENSG00000134594	RAB33A	-5.35289	-2.42032	1.24e-06	3.34e-06
ENSG00000178445	GLDC	-5.35221	-2.42013	2.18e-13	4.42e-12
ENSG00000169258	GPRIN1	-5.3482	-2.41905	5.61e-10	3.27e-09
ENSG00000231167	RP11-251G23.3	-5.33655	-2.41591	0.00147196	0.0023129
ENSG00000009709	PAX7	-5.33111	-2.41443	4.82e-05	9.7e-05
ENSG00000078596	ITM2A	-5.32873	-2.41379	5.54e-17	9.83e-15
ENSG00000260727	RP11-368N21.2	-5.32666	-2.41323	0.000241186	0.000431493
ENSG00000230316	RP11-560I19.4	-5.32417	-2.41256	6.84e-15	2.77e-13
ENSG00000237399	RP11-298E9.3	-5.32281	-2.41219	0.00110327	0.00176757
ENSG00000121871	SLITRK3	-5.32251	-2.41211	2.55e-06	6.47e-06
ENSG00000213683	AC002056.3	-5.3182	-2.41094	0.00208445	0.00319812
ENSG00000214297	ALDOAP2	-5.31344	-2.40965	0.000260199	0.000462541
ENSG00000213390	ARHGAP19	-5.30445	-2.4072	8.41e-14	2.05e-12
ENSG00000283149	RP11-134F2.8	-5.30366	-2.40699	0.0253841	0.0331537
ENSG00000147481	SNTG1	-5.30277	-2.40675	2.24e-10	1.48e-09
ENSG00000120539	MASTL	-5.29785	-2.40541	5.51e-14	1.45e-12
ENSG00000011332	DPF1	-5.29708	-2.4052	1.78e-09	9.08e-09
ENSG00000148459	PDSS1	-5.28917	-2.40304	1.38e-12	1.99e-11
ENSG00000166508	MCM7	-5.28878	-2.40294	1.38e-17	4.62e-15
ENSG00000247416	RP11-629G13.1	-5.27533	-2.39926	0.00126292	0.00200542
ENSG00000053372	MRTO4	-5.27266	-2.39853	1.55e-15	9.12e-14
ENSG00000235172	CTB-114C7.3	-5.27195	-2.39834	0.000873308	0.00142143
ENSG00000158201	ABHD3	-5.27047	-2.39793	4.8e-10	2.85e-09
ENSG00000114805	PLCH1	-5.26786	-2.39722	9.13e-09	3.91e-08
ENSG00000151503	NCAPD3	-5.25742	-2.39436	2.44e-16	2.56e-14
ENSG00000176697	BDNF	-5.25072	-2.39252	1.17e-08	4.89e-08
ENSG00000275591	XKR5	-5.24669	-2.39141	1.89e-06	4.91e-06
ENSG00000167799	NUDT8	-5.2422	-2.39017	7.75e-08	2.67e-07
ENSG00000179958	DCTPP1	-5.23758	-2.3889	1.15e-14	4.19e-13
ENSG00000242159	RP11-356O23.1	-5.22737	-2.38609	0.000553336	0.000932234
ENSG00000142856	ITGB3BP	-5.2233	-2.38496	1.95e-10	1.3e-09
ENSG00000213856	RP1-8N8.10	-5.22148	-2.38446	1.16e-05	2.58e-05
ENSG00000260747	RP11-421N8.1	-5.2186	-2.38366	0.00329171	0.00490769
ENSG00000166845	C18orf54	-5.21611	-2.38298	1.47e-10	1.02e-09
ENSG00000257607	RP11-449P15.1	-5.21477	-2.3826	0.0110212	0.0151889
ENSG00000101945	SUV39H1	-5.21391	-2.38236	2.07e-10	1.37e-09
ENSG00000278878	CH507-145C22.3	-5.2071	-2.38048	8.26e-08	2.83e-07
ENSG00000183715	OPCML	-5.20529	-2.37998	4.52e-14	1.25e-12
ENSG00000000460	C1orf112	-5.20387	-2.37958	5.47e-13	9.41e-12
ENSG00000139187	KLRG1	-5.20193	-2.37905	2.6e-05	5.46e-05
ENSG00000111445	RFC5	-5.20004	-2.37852	3.76e-14	1.08e-12
ENSG00000147145	LPAR4	-5.19935	-2.37833	3.1e-05	6.43e-05
ENSG00000128944	KNSTRN	-5.19735	-2.37778	1.59e-14	5.44e-13
ENSG00000197134	ZNF257	-5.19679	-2.37762	7.48e-05	0.0001456
ENSG00000235847	LDHAP7	-5.18482	-2.37429	2.74e-06	6.89e-06
ENSG00000189350	TOGARAM2	-5.18318	-2.37384	0.000679124	0.00112687
ENSG00000160949	TONSL	-5.17527	-2.37163	6.55e-15	2.69e-13
ENSG00000278619	MRM1	-5.1666	-2.36922	2.88e-09	1.39e-08
ENSG00000228203	AC017076.4	-5.16087	-2.36761	2.97e-06	7.43e-06
ENSG00000156689	GLYATL2	-5.15939	-2.3672	2.85e-05	5.94e-05
ENSG00000163170	BOLA3	-5.15886	-2.36705	5.38e-12	6.11e-11
ENSG00000265590	AP000275.65	-5.15159	-2.36502	1e-05	2.27e-05
ENSG00000213684	LDHBP	-5.14112	-2.36208	0.00179668	0.00278302
ENSG00000273568	RP11-417L19.6	-5.13187	-2.35948	0.000876317	0.00142567
ENSG00000167136	ENDOG	-5.12986	-2.35892	1.71e-10	1.17e-09
ENSG00000171587	DSCAM	-5.1293	-2.35876	4.22e-08	1.55e-07
ENSG00000238116	RP3-347M6.2	-5.12794	-2.35838	0.00120059	0.00191354
ENSG00000106538	RARRES2	-5.11786	-2.35554	0.00368845	0.00545201
ENSG00000115468	EFHD1	-5.10634	-2.35229	1.93e-08	7.66e-08
ENSG00000162063	CCNF	-5.10159	-2.35095	2.41e-15	1.3e-13
ENSG00000136159	NUDT15	-5.09735	-2.34975	1.1e-10	7.99e-10
ENSG00000099958	DERL3	-5.09602	-2.34937	2.87e-07	8.72e-07
ENSG00000164167	LSM6	-5.08821	-2.34716	1.22e-11	1.21e-10
ENSG00000077522	ACTN2	-5.0879	-2.34707	1.15e-11	1.15e-10
ENSG00000236397	DDX11L2	-5.06628	-2.34093	0.000739472	0.00121929
ENSG00000136122	BORA	-5.06341	-2.34011	7.93e-11	6.05e-10
ENSG00000280353	CTC-453G23.7	-5.04994	-2.33627	0.00723599	0.0102558
ENSG00000280186	RP11-483I13.6	-5.03561	-2.33217	0.0238751	0.0313248
ENSG00000279656	RP11-298I3.6	-5.03347	-2.33155	0.000163282	0.00030033
ENSG00000170209	ANKK1	-5.0306	-2.33073	4.78e-10	2.85e-09
ENSG00000138030	KHK	-5.01903	-2.32741	4.04e-10	2.46e-09
ENSG00000267096	CTD-2537I9.13	-5.01809	-2.32714	0.000123133	0.00023029
ENSG00000267249	RP11-973H7.3	-5.01503	-2.32626	0.00226673	0.00346116
ENSG00000226855	RP11-350G8.3	-5.01362	-2.32585	8.47e-05	0.00016298
ENSG00000224411	RP11-1033A18.1	-4.99307	-2.31993	2.14e-08	8.42e-08
ENSG00000167325	RRM1	-4.98702	-2.31818	5.89e-16	4.46e-14
ENSG00000260219	RP11-347C12.10	-4.97654	-2.31514	0.000114466	0.000215354
ENSG00000248587	GDNF-AS1	-4.97419	-2.31446	0.000433107	0.000742348
ENSG00000163935	SFMBT1	-4.97122	-2.3136	6.1e-10	3.53e-09
ENSG00000006606	CCL26	-4.97024	-2.31332	9.38e-05	0.000179126
ENSG00000228002	AC001226.1	-4.97009	-2.31327	3.33e-05	6.88e-05
ENSG00000168393	DTYMK	-4.96397	-2.3115	1.16e-13	2.66e-12
ENSG00000242114	MTFP1	-4.96146	-2.31077	3.36e-13	6.29e-12
ENSG00000175471	MCTP1	-4.95132	-2.30781	0.000109279	0.000206213
ENSG00000186105	LRRC70	-4.94028	-2.30459	0.00074609	0.00122882
ENSG00000124207	CSE1L	-4.93108	-2.3019	1.54e-14	5.33e-13
ENSG00000231434	RP11-144L1.8	-4.9134	-2.29672	6.32e-07	1.8e-06
ENSG00000213988	ZNF90	-4.91212	-2.29635	7.76e-11	5.94e-10
ENSG00000259790	ANP32BP1	-4.91091	-2.29599	0.000266542	0.000473098
ENSG00000122966	CIT	-4.9088	-2.29537	5.04e-16	4.1e-14
ENSG00000256737	AE000658.20	-4.90339	-2.29378	0.000232531	0.000416985
ENSG00000175792	RUVBL1	-4.90271	-2.29358	5.17e-16	4.18e-14
ENSG00000150510	FAM124A	-4.90147	-2.29321	1.01e-09	5.47e-09
ENSG00000263235	RP11-461A8.4	-4.89006	-2.28985	4.38e-07	1.28e-06
ENSG00000123473	STIL	-4.8846	-2.28824	3.08e-13	5.87e-12
ENSG00000149485	FADS1	-4.87403	-2.28512	1.52e-17	4.62e-15
ENSG00000255710	RP11-667M19.9	-4.86361	-2.28203	0.000637008	0.00106099
ENSG00000234213	RP11-215B13.2	-4.85635	-2.27987	0.00108545	0.00174139
ENSG00000135045	C9orf40	-4.85556	-2.27964	2.37e-11	2.14e-10
ENSG00000165929	TC2N	-4.85533	-2.27957	1.32e-05	2.91e-05
ENSG00000205100	RP11-45F23.1	-4.85094	-2.27826	7.4e-06	1.71e-05
ENSG00000184992	BRI3BP	-4.84906	-2.27771	5.27e-14	1.41e-12
ENSG00000166689	PLEKHA7	-4.84536	-2.2766	4.14e-14	1.17e-12
ENSG00000228169	RP11-108K1.2	-4.84119	-2.27536	0.00242691	0.00368876
ENSG00000131187	F12	-4.83849	-2.27456	0.000269008	0.00047709
ENSG00000257167	RP11-181C3.2	-4.83592	-2.27379	2.88e-10	1.84e-09
ENSG00000147536	GINS4	-4.82862	-2.27161	9.26e-14	2.22e-12
ENSG00000105988	NOLA2P1	-4.82439	-2.27035	2.07e-05	4.43e-05
ENSG00000228818	RP11-567G24.1	-4.81967	-2.26893	0.00278343	0.00419724
ENSG00000181744	C3orf58	-4.81827	-2.26852	2.11e-09	1.05e-08
ENSG00000081059	TCF7	-4.81701	-2.26814	3.49e-08	1.3e-07
ENSG00000124334	IL9R	-4.81159	-2.26651	0.000214584	0.000387571
ENSG00000119508	NR4A3	-4.81058	-2.26621	5.93e-07	1.7e-06
ENSG00000168671	UGT3A2	-4.80589	-2.2648	2.97e-16	2.9e-14
ENSG00000213225	AC018804.7	-4.80343	-2.26406	1.94e-05	4.18e-05
ENSG00000283674	RP11-419I17.1	-4.79228	-2.26071	9.59e-14	2.28e-12
ENSG00000149636	DSN1	-4.76697	-2.25307	4.28e-13	7.61e-12
ENSG00000273759	RP4-563E14.1	-4.76238	-2.25168	0.00111816	0.00178914
ENSG00000279094	CH507-24F1.1	-4.76182	-2.25151	2.17e-08	8.52e-08
ENSG00000143401	ANP32E	-4.76141	-2.25139	1.74e-16	2.08e-14
ENSG00000050628	PTGER3	-4.75904	-2.25067	3.6e-16	3.27e-14
ENSG00000105642	KCNN1	-4.74553	-2.24657	3.96e-11	3.33e-10
ENSG00000128050	PAICS	-4.74286	-2.24576	1.05e-16	1.4e-14
ENSG00000183048	SLC25A10	-4.74181	-2.24544	9.46e-13	1.46e-11
ENSG00000115687	PASK	-4.73571	-2.24358	2.59e-13	5.1e-12
ENSG00000268439	RP3-461F17.3	-4.73351	-2.24291	2.23e-10	1.47e-09
ENSG00000004478	FKBP4	-4.72896	-2.24152	5.84e-17	1.02e-14
ENSG00000092850	TEKT2	-4.7219	-2.23937	4.63e-06	1.12e-05
ENSG00000108176	DNAJC12	-4.72052	-2.23895	3.21e-11	2.78e-10
ENSG00000128692	AC007405.5	-4.71875	-2.2384	1.77e-05	3.84e-05
ENSG00000101695	RNF125	-4.70301	-2.23359	0.00313324	0.00468852
ENSG00000184220	CMSS1	-4.70295	-2.23357	4.38e-13	7.76e-12
ENSG00000118729	CASQ2	-4.70218	-2.23333	7.36e-08	2.56e-07
ENSG00000184613	NELL2	-4.69829	-2.23214	4.63e-17	8.95e-15
ENSG00000135119	RNFT2	-4.69827	-2.23213	4.05e-10	2.47e-09
ENSG00000183814	LIN9	-4.69348	-2.23066	1.57e-11	1.5e-10
ENSG00000213755	RP11-342F17.1	-4.68089	-2.22678	0.00018528	0.000337663
ENSG00000073905	VDAC1LP	-4.67924	-2.22628	1.04e-07	3.48e-07
ENSG00000279082	RP1-167O22.1	-4.67853	-2.22606	2.79e-07	8.51e-07
ENSG00000183336	BOLA2	-4.67505	-2.22498	2.97e-08	1.12e-07
ENSG00000249565	RP11-721G13.1	-4.67144	-2.22387	1.29e-05	2.86e-05
ENSG00000255152	MSH5-SAPCD1	-4.66954	-2.22328	6.55e-12	7.15e-11
ENSG00000133302	SLF1	-4.6684	-2.22293	2.13e-11	1.95e-10
ENSG00000182103	FAM181B	-4.66632	-2.22229	1.3e-05	2.87e-05
ENSG00000106462	EZH2	-4.66065	-2.22053	1.45e-15	8.65e-14
ENSG00000099901	RANBP1	-4.64776	-2.21653	2.16e-16	2.37e-14
ENSG00000214770	RP11-544I20.2	-4.64728	-2.21639	0.0312323	0.0402622
ENSG00000106399	RPA3	-4.64247	-2.21489	8.14e-12	8.58e-11
ENSG00000122012	SV2C	-4.64124	-2.21451	8.67e-11	6.52e-10
ENSG00000152270	PDE3B	-4.63968	-2.21403	3.68e-08	1.37e-07
ENSG00000171873	ADRA1D	-4.63476	-2.21249	9.53e-15	3.57e-13
ENSG00000118298	CA14	-4.63459	-2.21244	6.13e-10	3.54e-09
ENSG00000175894	TSPEAR	-4.63088	-2.21128	2.68e-09	1.31e-08
ENSG00000116750	UCHL5	-4.6299	-2.21098	2.73e-13	5.34e-12
ENSG00000281344	HELLPAR	-4.62961	-2.21089	8.44e-09	3.64e-08
ENSG00000165704	HPRT1	-4.62951	-2.21086	1.96e-14	6.33e-13
ENSG00000125851	PCSK2	-4.62797	-2.21038	1.77e-11	1.67e-10
ENSG00000224420	C19orf76	-4.6275	-2.21023	1.91e-05	4.11e-05
ENSG00000189403	HMGB1	-4.6266	-2.20995	5.1e-17	9.44e-15
ENSG00000100714	MTHFD1	-4.6145	-2.20617	1.88e-16	2.17e-14
ENSG00000285458	RP11-397E7.6	-4.61311	-2.20574	0.00625457	0.00893902
ENSG00000196353	CPNE4	-4.61033	-2.20487	3.19e-11	2.77e-10
ENSG00000233668	RP11-571F15.3	-4.60996	-2.20475	0.000286976	0.00050635
ENSG00000231822	AC019097.7	-4.602	-2.20226	9.37e-05	0.000178986
ENSG00000145220	LYAR	-4.59648	-2.20053	2.79e-12	3.52e-11
ENSG00000160200	CBS	-4.59245	-2.19926	1.09e-11	1.1e-10
ENSG00000092200	RPGRIP1	-4.59211	-2.19916	0.00513065	0.0074239
ENSG00000117013	KCNQ4	-4.58575	-2.19716	4.67e-06	1.13e-05
ENSG00000159399	HK2	-4.58378	-2.19654	1.43e-13	3.12e-12
ENSG00000132423	COQ3	-4.58369	-2.19651	7.65e-11	5.87e-10
ENSG00000169689	STRA13	-4.57706	-2.19442	4.98e-14	1.35e-12
ENSG00000271833	RP11-356B19.11	-4.57706	-2.19442	0.00350774	0.00520284
ENSG00000277156	RP11-496I2.5	-4.57519	-2.19383	0.000221416	0.00039864
ENSG00000226953	AC010890.1	-4.57463	-2.19366	0.000111312	0.000209824
ENSG00000128610	FEZF1	-4.57381	-2.1934	6.08e-13	1.03e-11
ENSG00000255857	RP1-278C19.3	-4.57212	-2.19286	5.47e-08	1.95e-07
ENSG00000220157	CTC-512J14.4	-4.57134	-2.19262	0.000220277	0.000396873
ENSG00000259781	RP11-673C5.1	-4.55741	-2.18821	5.88e-14	1.54e-12
ENSG00000181449	SOX2	-4.55723	-2.18816	9.65e-14	2.3e-12
ENSG00000111602	TIMELESS	-4.55545	-2.18759	3.35e-16	3.14e-14
ENSG00000103472	RP11-426C22.10	-4.55442	-2.18727	0.00377255	0.00556976
ENSG00000224097	RP11-472B18.1	-4.55323	-2.18689	0.000710296	0.00117493
ENSG00000099194	SCD	-4.54761	-2.18511	6.57e-18	2.75e-15
ENSG00000102385	DRP2	-4.541	-2.18301	8.51e-08	2.91e-07
ENSG00000169684	CHRNA5	-4.53879	-2.18231	3.71e-10	2.28e-09
ENSG00000253833	RP11-367E12.4	-4.53186	-2.1801	0.00304996	0.00457324
ENSG00000197943	PLCG2	-4.53148	-2.17998	0.000422815	0.000725415
ENSG00000226666	AC009302.3	-4.52722	-2.17863	3.39e-07	1.01e-06
ENSG00000277998	RP11-452N17.1	-4.52342	-2.17741	0.000469304	0.000799322
ENSG00000196636	SDHAF3	-4.52121	-2.17671	1.7e-09	8.73e-09
ENSG00000231607	DLEU2	-4.51854	-2.17586	2.05e-09	1.03e-08
ENSG00000118557	PMFBP1	-4.51533	-2.17483	0.00131093	0.00207734
ENSG00000056487	PHF21B	-4.51183	-2.17371	1.07e-06	2.9e-06
ENSG00000273483	RP4-671G15.2	-4.49658	-2.16883	0.00157126	0.00245926
ENSG00000279730	RP11-341D18.7	-4.47823	-2.16293	0.00025615	0.000455988
ENSG00000280344	AC009166.7	-4.47449	-2.16172	8.42e-07	2.34e-06
ENSG00000185272	RBM11	-4.47112	-2.16064	8.57e-14	2.08e-12
ENSG00000139354	GAS2L3	-4.46871	-2.15986	1.18e-10	8.47e-10
ENSG00000163623	NKX6-1	-4.46381	-2.15828	1.58e-07	5.08e-07
ENSG00000119333	WDR34	-4.45915	-2.15677	8.65e-15	3.32e-13
ENSG00000161082	CELF5	-4.45822	-2.15647	2.09e-07	6.56e-07
ENSG00000175985	PLEKHD1	-4.43521	-2.149	0.000697915	0.00115576
ENSG00000172115	CYCS	-4.43499	-2.14893	4.44e-15	2.05e-13
ENSG00000101440	ASIP	-4.43103	-2.14764	0.00315051	0.00471196
ENSG00000196368	NUDT11	-4.42845	-2.1468	9.33e-14	2.23e-12
ENSG00000178921	PFAS	-4.40207	-2.13818	3.24e-15	1.61e-13
ENSG00000105409	ATP1A3	-4.40194	-2.13814	3.7e-06	9.09e-06
ENSG00000214222	RP11-396A22.4	-4.40007	-2.13753	5.49e-06	1.3e-05
ENSG00000165566	AMER2	-4.39754	-2.1367	1.31e-12	1.91e-11
ENSG00000143032	BARHL2	-4.39599	-2.13619	2.49e-06	6.31e-06
ENSG00000130558	OLFM1	-4.39113	-2.13459	6.16e-17	1.04e-14
ENSG00000263786	RP11-649A18.4	-4.39016	-2.13427	0.000125046	0.000233657
ENSG00000060709	RIMBP2	-4.38678	-2.13316	2.52e-06	6.4e-06
ENSG00000134222	PSRC1	-4.38469	-2.13247	4.46e-14	1.24e-12
ENSG00000120647	CCDC77	-4.37229	-2.12839	2.12e-12	2.83e-11
ENSG00000162989	KCNJ3	-4.36896	-2.12729	2.17e-09	1.08e-08
ENSG00000070950	RAD18	-4.36875	-2.12722	3.14e-12	3.9e-11
ENSG00000277462	ZNF670	-4.36828	-2.12707	1.11e-07	3.67e-07
ENSG00000126953	TIMM8A	-4.36744	-2.12679	7.87e-13	1.26e-11
ENSG00000011426	ANLN	-4.36681	-2.12658	2.97e-15	1.53e-13
ENSG00000164404	GDF9	-4.36407	-2.12567	0.000652836	0.00108602
ENSG00000256238	RP11-473N11.2	-4.36066	-2.12455	6.14e-06	1.45e-05
ENSG00000258365	RP11-1105G2.3	-4.35668	-2.12323	8.29e-05	0.000159669
ENSG00000284753	EEF1AKMT4	-4.35535	-2.12279	2.6e-07	7.96e-07
ENSG00000183850	ZNF730	-4.35476	-2.12259	2.46e-08	9.53e-08
ENSG00000165588	OTX2	-4.35457	-2.12253	1.23e-15	7.64e-14
ENSG00000080618	CPB2	-4.35418	-2.1224	0.00205208	0.00315147
ENSG00000234602	MCIDAS	-4.3522	-2.12175	2.34e-07	7.24e-07
ENSG00000224934	RP11-441O15.3	-4.35006	-2.12104	0.000135806	0.000252688
ENSG00000134333	LDHA	-4.34899	-2.12068	2.32e-17	5.67e-15
ENSG00000274276	CBSL	-4.34798	-2.12034	4.94e-16	4.1e-14
ENSG00000171847	FAM90A1	-4.34713	-2.12006	0.000600849	0.00100458
ENSG00000103449	SALL1	-4.34544	-2.1195	1.89e-16	2.17e-14
ENSG00000272143	RP11-811P12.4	-4.34413	-2.11907	0.00329737	0.00491529
ENSG00000259804	CTD-2012K14.7	-4.34215	-2.11841	0.018223	0.0243251
ENSG00000271936	RP11-443B20.1	-4.34178	-2.11829	5.6e-08	1.99e-07
ENSG00000233270	SNRPEP4	-4.34178	-2.11829	6.73e-05	0.0001319
ENSG00000272601	RP11-155G14.5	-4.34129	-2.11812	0.000216302	0.000390553
ENSG00000147166	ITGB1BP2	-4.34031	-2.1178	0.000110484	0.000208374
ENSG00000077514	POLD3	-4.33694	-2.11668	1.06e-13	2.48e-12
ENSG00000163006	CCDC138	-4.33515	-2.11608	2.01e-10	1.34e-09
ENSG00000189212	DPY19L2P1	-4.33421	-2.11577	0.000385468	0.000665629
ENSG00000150672	DLG2	-4.33352	-2.11554	8.15e-11	6.19e-10
ENSG00000130816	DNMT1	-4.32937	-2.11416	8.52e-17	1.23e-14
ENSG00000142623	PADI1	-4.32556	-2.11289	0.000480682	0.000817512
ENSG00000117010	ZNF684	-4.32486	-2.11265	1.05e-07	3.5e-07
ENSG00000141499	WRAP53	-4.32427	-2.11246	8.99e-12	9.35e-11
ENSG00000223559	RP11-700P18.1	-4.32364	-2.11225	0.000313516	0.000550195
ENSG00000279689	RP11-574K11.32	-4.32008	-2.11106	0.0262465	0.0342139
ENSG00000112394	SLC16A10	-4.31923	-2.11077	5.08e-09	2.31e-08
ENSG00000261220	RP11-629O1.2	-4.31836	-2.11048	0.00175788	0.00272803
ENSG00000164488	DACT2	-4.31561	-2.10956	1.28e-11	1.26e-10
ENSG00000120158	RCL1	-4.31474	-2.10927	5.13e-13	8.93e-12
ENSG00000006377	DLX6	-4.30954	-2.10753	6.5e-10	3.72e-09
ENSG00000133169	BEX1	-4.30687	-2.10664	5.23e-06	1.25e-05
ENSG00000238000	RP11-274E7.2	-4.30474	-2.10593	0.000801191	0.00131085
ENSG00000267040	RP11-35G9.3	-4.29904	-2.10401	2.42e-07	7.48e-07
ENSG00000120341	SEC16B	-4.29861	-2.10387	5.73e-06	1.36e-05
ENSG00000008394	MGST1	-4.29806	-2.10369	2.25e-15	1.24e-13
ENSG00000226496	C21orf130	-4.29669	-2.10323	5.58e-05	0.000110911
ENSG00000129028	THAP10	-4.29356	-2.10218	1.49e-06	3.94e-06
ENSG00000139133	ALG10	-4.2901	-2.10101	6.18e-08	2.18e-07
ENSG00000188486	H2AFX	-4.28222	-2.09836	5.27e-14	1.41e-12
ENSG00000170515	PA2G4	-4.28174	-2.0982	5.75e-17	1.01e-14
ENSG00000242808	SOX2-OT	-4.27661	-2.09647	0.000297733	0.000524067
ENSG00000215032	AC104113.2	-4.27644	-2.09641	8.96e-06	2.04e-05
ENSG00000105613	MAST1	-4.27584	-2.09621	7.87e-09	3.42e-08
ENSG00000186487	MYT1L	-4.26491	-2.09252	0.00366954	0.0054268
ENSG00000267419	CTC-559E9.6	-4.26481	-2.09248	0.00111278	0.00178118
ENSG00000173638	SLC19A1	-4.26269	-2.09176	1.09e-12	1.63e-11
ENSG00000218350	RP11-789A7.1	-4.26073	-2.0911	0.000224088	0.000402956
ENSG00000188039	NWD1	-4.25616	-2.08955	1.64e-14	5.52e-13
ENSG00000111231	GPN3	-4.25485	-2.08911	9.62e-13	1.48e-11
ENSG00000165732	DDX21	-4.25009	-2.08749	2.14e-16	2.37e-14
ENSG00000182010	RTKN2	-4.24969	-2.08736	1.5e-11	1.44e-10
ENSG00000167747	CTD-2568A17.3	-4.24776	-2.0867	4.16e-14	1.17e-12
ENSG00000187266	EPOR	-4.24536	-2.08589	4.24e-08	1.55e-07
ENSG00000169627	BOLA2B	-4.24482	-2.0857	6.96e-09	3.06e-08
ENSG00000132692	BCAN	-4.24074	-2.08432	0.000574037	0.000963786
ENSG00000276007	RP11-358L22.3	-4.2317	-2.08124	0.00426768	0.00624254
ENSG00000274012	RN7SL2	-4.23077	-2.08092	1.74e-05	3.77e-05
ENSG00000213514	RP11-428P16.2	-4.23048	-2.08082	0.00378562	0.0055853
ENSG00000155561	NUP205	-4.22917	-2.08038	3.81e-15	1.8e-13
ENSG00000141968	VAV1	-4.21743	-2.07637	0.000904379	0.00146752
ENSG00000177721	ANXA2R	-4.21393	-2.07517	2.46e-09	1.21e-08
ENSG00000183856	IQGAP3	-4.20827	-2.07323	1.6e-14	5.47e-13
ENSG00000167646	DNAAF3	-4.20378	-2.07169	1.49e-07	4.79e-07
ENSG00000173110	HSPA6	-4.20146	-2.07089	0.00663883	0.00945207
ENSG00000115541	HSPE1	-4.20065	-2.07061	1.64e-16	2e-14
ENSG00000250167	CTC-321K16.1	-4.2005	-2.07056	9.39e-05	0.000179354
ENSG00000188211	NCR3LG1	-4.19731	-2.06946	3.58e-10	2.22e-09
ENSG00000258012	RP11-603K19.1	-4.19638	-2.06914	0.000847934	0.00138231
ENSG00000137463	MGARP	-4.1961	-2.06905	2.57e-07	7.89e-07
ENSG00000156787	TBC1D31	-4.19178	-2.06756	1e-10	7.39e-10
ENSG00000256950	RP11-87C12.2	-4.18705	-2.06593	0.00160057	0.0025018
ENSG00000089225	TBX5	-4.18692	-2.06589	2.75e-16	2.79e-14
ENSG00000081277	PKP1	-4.18293	-2.06451	7.68e-06	1.77e-05
ENSG00000106348	IMPDH1	-4.18005	-2.06352	3.7e-15	1.77e-13
ENSG00000223776	RP11-385F5.2	-4.17679	-2.06239	0.0111442	0.0153456
ENSG00000069188	SDK2	-4.17141	-2.06053	1.73e-06	4.51e-06
ENSG00000180914	OXTR	-4.16553	-2.0585	2.91e-07	8.83e-07
ENSG00000251259	AC004069.2	-4.15655	-2.05539	1.84e-05	3.97e-05
ENSG00000197744	CTB-161M19.3	-4.15312	-2.05419	4.56e-08	1.66e-07
ENSG00000274026	FAM27E3	-4.15039	-2.05325	5.35e-08	1.91e-07
ENSG00000164134	NAA15	-4.14183	-2.05027	8.14e-15	3.17e-13
ENSG00000125820	NKX2-2	-4.14034	-2.04975	1.46e-12	2.08e-11
ENSG00000281398	SNHG4	-4.13863	-2.04915	1.35e-12	1.96e-11
ENSG00000179750	APOBEC3B	-4.135	-2.04789	9.73e-11	7.23e-10
ENSG00000270800	RPS10-NUDT3	-4.13064	-2.04637	2.07e-09	1.04e-08
ENSG00000173805	HAP1	-4.1301	-2.04618	7.51e-11	5.79e-10
ENSG00000152455	SUV39H2	-4.12944	-2.04595	2.65e-12	3.38e-11
ENSG00000215311	AC004941.4	-4.12773	-2.04535	0.000116111	0.000218167
ENSG00000236603	RANP1	-4.12306	-2.04371	1.62e-07	5.19e-07
ENSG00000112877	CEP72	-4.12217	-2.04341	1.07e-08	4.53e-08
ENSG00000261351	CTD-3185P2.1	-4.11433	-2.04066	0.00197886	0.00304594
ENSG00000123901	GPR83	-4.11268	-2.04008	0.000338816	0.000591053
ENSG00000259516	ANP32AP1	-4.11099	-2.03949	0.000540748	0.000912516
ENSG00000138111	MFSD13A	-4.10952	-2.03897	5.77e-09	2.59e-08
ENSG00000234743	EIF5AP4	-4.10878	-2.03871	0.00015932	0.000293518
ENSG00000235823	OLMALINC	-4.10788	-2.03839	9.91e-12	1.01e-10
ENSG00000114767	RRP9	-4.10486	-2.03733	2.42e-12	3.14e-11
ENSG00000204950	LRRC10B	-4.10401	-2.03703	1.48e-08	6.02e-08
ENSG00000083807	SLC27A5	-4.1025	-2.0365	2.72e-08	1.04e-07
ENSG00000104369	JPH1	-4.10036	-2.03575	2.74e-12	3.46e-11
ENSG00000118894	EEF2KMT	-4.09912	-2.03531	2.17e-11	1.98e-10
ENSG00000261794	GOLGA8H	-4.09882	-2.03521	0.000752783	0.0012388
ENSG00000174442	ZWILCH	-4.09721	-2.03464	4.78e-14	1.31e-12
ENSG00000187772	LIN28B	-4.09417	-2.03357	9.78e-10	5.33e-09
ENSG00000105486	LIG1	-4.09269	-2.03305	6.28e-15	2.62e-13
ENSG00000153574	RPIA	-4.09225	-2.03289	4.2e-13	7.51e-12
ENSG00000259768	RP5-991G20.1	-4.08327	-2.02973	1.43e-08	5.86e-08
ENSG00000198298	ZNF485	-4.08254	-2.02947	9.47e-08	3.2e-07
ENSG00000205940	HSP90AB2P	-4.08102	-2.02893	4.68e-08	1.7e-07
ENSG00000170166	HOXD4	-4.07728	-2.02761	7.03e-12	7.56e-11
ENSG00000234488	AC096664.1	-4.07257	-2.02594	0.000589419	0.000987441
ENSG00000214391	RP11-121L10.3	-4.07099	-2.02538	3.6e-10	2.23e-09
ENSG00000144381	HSPD1	-4.07051	-2.02521	3.36e-16	3.14e-14
ENSG00000159199	ATP5G1	-4.06818	-2.02438	4.37e-14	1.22e-12
ENSG00000214435	AS3MT	-4.06676	-2.02388	3.34e-08	1.25e-07
ENSG00000105538	RASIP1	-4.06633	-2.02373	0.000252751	0.000450395
ENSG00000255717	SNHG1	-4.06613	-2.02366	3.43e-15	1.67e-13
ENSG00000144406	UNC80	-4.06366	-2.02278	4.79e-06	1.15e-05
ENSG00000122483	CCDC18	-4.06318	-2.02261	3.75e-11	3.18e-10
ENSG00000268447	SSX2B	-4.06137	-2.02197	0.000462685	0.00078912
ENSG00000255561	FDXACB1	-4.05667	-2.0203	8.23e-08	2.82e-07
ENSG00000132436	FIGNL1	-4.055	-2.0197	4.53e-11	3.74e-10
ENSG00000156795	WDYHV1	-4.05393	-2.01932	2.36e-10	1.55e-09
ENSG00000178409	BEND3	-4.05188	-2.01859	9.87e-12	1.01e-10
ENSG00000234171	AC108488.3	-4.05174	-2.01854	9.73e-08	3.28e-07
ENSG00000152422	XRCC4	-4.04256	-2.01527	7.96e-08	2.74e-07
ENSG00000080839	RBL1	-4.04159	-2.01492	5.58e-11	4.49e-10
ENSG00000272821	CTA-384D8.36	-4.0365	-2.01311	7.23e-07	2.04e-06
ENSG00000214189	ZNF788	-4.03307	-2.01188	5.5e-12	6.21e-11
ENSG00000213300	RP11-642N14.1	-4.03149	-2.01131	1.11e-07	3.69e-07
ENSG00000145414	NAF1	-4.03001	-2.01078	3.74e-11	3.18e-10
ENSG00000271793	RP11-321N4.5	-4.02542	-2.00914	8.52e-05	0.000163925
ENSG00000183684	ALYREF	-4.02483	-2.00893	2.69e-14	8.23e-13
ENSG00000249962	RP11-80H5.5	-4.0233	-2.00838	0.0312778	0.040315
ENSG00000230578	RP13-228J13.5	-4.02136	-2.00768	0.0206193	0.0273038
ENSG00000109534	GAR1	-4.02133	-2.00767	1.44e-10	1e-09
ENSG00000257576	RP11-153M3.1	-4.02016	-2.00725	1.76e-09	8.99e-09
ENSG00000206228	HNRNPA1P4	-4.01374	-2.00495	6.44e-06	1.51e-05
ENSG00000253948	RP11-410L14.2	-4.01136	-2.00409	0.000336829	0.000588157
ENSG00000233876	GAPDHP68	-4.00638	-2.0023	0.000106487	0.000201399
ENSG00000109956	B3GAT1	-4.00599	-2.00216	4.36e-05	8.84e-05
ENSG00000224109	RP11-56H2.1	-4.00516	-2.00186	3.03e-10	1.93e-09
ENSG00000164199	ADGRV1	-4.00462	-2.00166	0.00590971	0.00847926
ENSG00000237870	AC073130.1	-4.00453	-2.00163	0.00084656	0.00138032
ENSG00000072041	SLC6A15	-3.9985	-1.99946	5.79e-12	6.47e-11
ENSG00000162174	ASRGL1	-3.99669	-1.99881	2.93e-11	2.59e-10
ENSG00000065989	PDE4A	-3.98518	-1.99465	1.27e-09	6.73e-09
ENSG00000117115	PADI2	-3.98432	-1.99433	2.01e-09	1.01e-08
ENSG00000261373	RP11-368I7.2	-3.98403	-1.99423	1.46e-11	1.41e-10
ENSG00000224059	AC004957.5	-3.97995	-1.99275	5.64e-06	1.34e-05
ENSG00000203943	SAMD13	-3.97589	-1.99128	0.00251274	0.00381261
ENSG00000198848	CES1	-3.97079	-1.98943	5.89e-18	2.65e-15
ENSG00000114812	VIPR1	-3.96887	-1.98873	4.43e-09	2.04e-08
ENSG00000086189	DIMT1	-3.96848	-1.98859	3.4e-13	6.36e-12
ENSG00000224628	RP5-854E16.2	-3.96785	-1.98836	0.00287437	0.00432658
ENSG00000226986	RP11-543B16.2	-3.96122	-1.98595	0.000343805	0.00059928
ENSG00000260193	RP11-83N9.5	-3.95951	-1.98532	2.45e-05	5.18e-05
ENSG00000120699	EXOSC8	-3.95877	-1.98505	5.23e-12	5.96e-11
ENSG00000128805	ARHGAP22	-3.95557	-1.98389	1.02e-09	5.52e-09
ENSG00000133739	LRRCC1	-3.95035	-1.98198	9.36e-12	9.65e-11
ENSG00000225159	RP11-40H20.2	-3.94748	-1.98093	1.78e-06	4.65e-06
ENSG00000260924	AC004463.6	-3.94643	-1.98055	4.63e-05	9.33e-05
ENSG00000187790	FANCM	-3.94355	-1.9795	3.01e-10	1.91e-09
ENSG00000226284	RP3-470L14.1	-3.94172	-1.97882	3.38e-05	6.97e-05
ENSG00000225131	RP11-278A16.1	-3.9406	-1.97842	0.000287611	0.000507318
ENSG00000250305	KIAA1456	-3.93936	-1.97796	1.21e-14	4.38e-13
ENSG00000196376	SLC35F1	-3.93925	-1.97792	9.49e-13	1.46e-11
ENSG00000187951	RP5-1086D14.6	-3.93828	-1.97757	4.41e-12	5.18e-11
ENSG00000100285	NEFH	-3.93712	-1.97714	0.000668419	0.00111068
ENSG00000255121	RP11-110I1.12	-3.93697	-1.97709	0.000109424	0.00020642
ENSG00000123416	TUBA1B	-3.93321	-1.97571	6.31e-19	6.13e-16
ENSG00000197275	RAD54B	-3.93012	-1.97457	2.93e-09	1.41e-08
ENSG00000152049	KCNE4	-3.92627	-1.97316	2.76e-16	2.79e-14
ENSG00000095002	MSH2	-3.92585	-1.97301	9.11e-15	3.46e-13
ENSG00000187840	EIF4EBP1	-3.92499	-1.97269	1.32e-12	1.91e-11
ENSG00000129534	MIS18BP1	-3.92498	-1.97268	5.04e-12	5.78e-11
ENSG00000255571	CTD-2335A18.1	-3.9232	-1.97203	2.59e-09	1.27e-08
ENSG00000180198	RCC1	-3.91987	-1.97081	3.43e-15	1.67e-13
ENSG00000226976	COX6A1P2	-3.91748	-1.96993	0.000984916	0.00158911
ENSG00000145375	SPATA5	-3.91527	-1.96911	1.27e-09	6.72e-09
ENSG00000276168	RN7SL1	-3.91395	-1.96863	7.04e-06	1.64e-05
ENSG00000237804	AC018470.3	-3.90996	-1.96715	0.00456848	0.00665088
ENSG00000110958	PTGES3	-3.90981	-1.9671	5.08e-15	2.27e-13
ENSG00000254270	RP4-701O16.4	-3.90693	-1.96603	0.000918268	0.00148854
ENSG00000117593	DARS2	-3.89587	-1.96195	1.85e-14	6.05e-13
ENSG00000147036	LANCL3	-3.89573	-1.96189	0.00644975	0.00920375
ENSG00000238249	RP3-477M7.4	-3.89496	-1.96161	2.52e-06	6.37e-06
ENSG00000115425	PECR	-3.8946	-1.96148	7.59e-11	5.83e-10
ENSG00000272990	RP11-305K5.1	-3.89168	-1.96039	0.000498098	0.000845605
ENSG00000215057	RP3-380B8.1	-3.89133	-1.96026	0.000567606	0.000953899
ENSG00000230067	AC105749.1	-3.89128	-1.96025	0.000124268	0.000232302
ENSG00000270019	RP11-141B14.1	-3.89086	-1.96009	0.00455628	0.00663487
ENSG00000273449	RP11-218F10.3	-3.89085	-1.96009	0.00811438	0.0114092
ENSG00000263731	RP11-498C9.15	-3.88465	-1.95779	3.61e-08	1.35e-07
ENSG00000169683	LRRC45	-3.88383	-1.95748	9.41e-12	9.68e-11
ENSG00000074966	TXK	-3.88365	-1.95741	1.03e-05	2.33e-05
ENSG00000234224	TMEM229A	-3.87876	-1.9556	5.16e-07	1.49e-06
ENSG00000221829	FANCG	-3.87664	-1.95481	2.12e-13	4.33e-12
ENSG00000263843	RP11-649A18.12	-3.87349	-1.95363	1.57e-05	3.42e-05
ENSG00000151849	CENPJ	-3.87304	-1.95347	3.89e-12	4.68e-11
ENSG00000285138	MGC2752	-3.87155	-1.95291	0.00138138	0.00218092
ENSG00000168275	COA6	-3.86463	-1.95033	4.51e-11	3.74e-10
ENSG00000113569	NUP155	-3.86399	-1.95009	6.5e-14	1.66e-12
ENSG00000273619	RP5-908M14.9	-3.8612	-1.94905	0.00463512	0.00674129
ENSG00000129991	TNNI3	-3.85722	-1.94756	1.75e-08	7.03e-08
ENSG00000259488	RP11-154J22.1	-3.85321	-1.94606	8.76e-05	0.000168189
ENSG00000197358	BNIP3P	-3.85057	-1.94507	0.000307978	0.000541124
ENSG00000259051	RP11-736L22.1	-3.84997	-1.94485	3.93e-06	9.61e-06
ENSG00000179967	PPP1R14BP3	-3.84962	-1.94472	0.00322704	0.00481944
ENSG00000118596	SLC16A7	-3.84839	-1.94425	0.00236921	0.00360842
ENSG00000112759	SLC29A1	-3.84425	-1.9427	1.54e-13	3.34e-12
ENSG00000151287	TEX30	-3.83869	-1.94061	6.29e-09	2.8e-08
ENSG00000067057	PFKP	-3.83708	-1.94001	5.28e-15	2.33e-13
ENSG00000250988	RP11-752G15.6	-3.83615	-1.93966	1.21e-06	3.25e-06
ENSG00000267321	RP11-1094M14.11	-3.83378	-1.93877	1.07e-07	3.55e-07
ENSG00000149922	TBX6	-3.83212	-1.93814	0.00129018	0.00204568
ENSG00000144893	MED12L	-3.82756	-1.93643	6.8e-06	1.59e-05
ENSG00000254682	RP11-660L16.2	-3.8254	-1.93561	8.68e-06	1.98e-05
ENSG00000124795	DEK	-3.82422	-1.93517	1.22e-14	4.38e-13
ENSG00000213104	AC010746.4	-3.82408	-1.93511	0.00216517	0.00331472
ENSG00000090932	DLL3	-3.821	-1.93395	2.38e-06	6.05e-06
ENSG00000204044	RP11-465L10.10	-3.8189	-1.93316	0.000319878	0.000560855
ENSG00000267034	RP11-384O8.1	-3.81579	-1.93198	0.000797429	0.00130543
ENSG00000113810	SMC4	-3.81348	-1.93111	2.14e-14	6.8e-13
ENSG00000140905	GCSH	-3.81316	-1.93099	8.51e-12	8.89e-11
ENSG00000235472	RP11-57H24.1	-3.8107	-1.93006	5.31e-06	1.27e-05
ENSG00000140854	KATNB1	-3.8039	-1.92748	5.24e-13	9.09e-12
ENSG00000272918	CTB-152G17.6	-3.80323	-1.92723	0.000755862	0.00124305
ENSG00000227339	AC099540.1	-3.79701	-1.92486	0.00503845	0.0073001
ENSG00000234664	HMGN2P5	-3.79558	-1.92432	1.09e-10	7.96e-10
ENSG00000006625	GGCT	-3.79499	-1.9241	1.25e-13	2.83e-12
ENSG00000054654	SYNE2	-3.79378	-1.92364	1.93e-13	4.02e-12
ENSG00000253785	CTC-308K20.3	-3.79156	-1.92279	2.57e-06	6.5e-06
ENSG00000175344	CHRNA7	-3.79122	-1.92266	0.0142539	0.0193236
ENSG00000276445	LLNLR-268E12.1	-3.79079	-1.9225	0.000827386	0.00135044
ENSG00000247626	MARS2	-3.79069	-1.92246	9.42e-11	7.03e-10
ENSG00000162607	USP1	-3.78951	-1.92201	7.12e-14	1.8e-12
ENSG00000159055	MIS18A	-3.78869	-1.9217	6.14e-10	3.54e-09
ENSG00000236194	AC003104.1	-3.78674	-1.92096	0.0195684	0.0259935
ENSG00000134443	GRP	-3.78199	-1.91915	3.87e-13	7.07e-12
ENSG00000177685	EFCAB4A	-3.78053	-1.91859	6.15e-08	2.18e-07
ENSG00000232393	RP5-924G13.2	-3.77375	-1.916	0.00157546	0.00246561
ENSG00000279838	RP4-635A23.6	-3.77206	-1.91535	1.72e-06	4.49e-06
ENSG00000273271	AP000254.8	-3.76494	-1.91263	0.00710383	0.0100831
ENSG00000105173	CCNE1	-3.76375	-1.91217	9.42e-11	7.03e-10
ENSG00000048162	NOP16	-3.76314	-1.91194	1.61e-12	2.25e-11
ENSG00000171793	CTPS1	-3.75737	-1.90972	8.34e-15	3.23e-13
ENSG00000103121	CMC2	-3.75183	-1.9076	1.24e-09	6.61e-09
ENSG00000171119	NRTN	-3.75014	-1.90694	2.77e-06	6.97e-06
ENSG00000142675	CNKSR1	-3.7484	-1.90627	2.44e-05	5.16e-05
ENSG00000226493	RP11-524O24.2	-3.74774	-1.90602	0.000126403	0.000236067
ENSG00000154640	BTG3	-3.74767	-1.90599	1.6e-12	2.23e-11
ENSG00000124787	RPP40	-3.74456	-1.9048	1.99e-09	9.98e-09
ENSG00000102743	SLC25A15	-3.74285	-1.90414	1.31e-06	3.51e-06
ENSG00000203791	METTL10	-3.74218	-1.90388	2.37e-10	1.55e-09
ENSG00000007314	SCN4A	-3.73949	-1.90284	2.18e-07	6.78e-07
ENSG00000183114	FAM43B	-3.73191	-1.89992	3.46e-05	7.12e-05
ENSG00000176868	RP11-334J6.7	-3.73128	-1.89967	0.0194596	0.0258582
ENSG00000159958	TNFRSF13C	-3.72965	-1.89904	4.81e-09	2.2e-08
ENSG00000278500	AC009336.19	-3.72655	-1.89784	2.53e-08	9.76e-08
ENSG00000213448	RP11-425J20.1	-3.72363	-1.89671	0.00155941	0.0024418
ENSG00000228109	AC068302.3	-3.72059	-1.89553	0.000298374	0.000525037
ENSG00000066248	NGEF	-3.71847	-1.89471	9.44e-06	2.14e-05
ENSG00000171714	ANO5	-3.70976	-1.89132	1.2e-11	1.19e-10
ENSG00000175567	UCP2	-3.7065	-1.89006	9.97e-15	3.71e-13
ENSG00000149328	GLB1L2	-3.70545	-1.88965	5.42e-13	9.34e-12
ENSG00000166582	CENPV	-3.7012	-1.88799	3.31e-14	9.8e-13
ENSG00000116120	FARSB	-3.6982	-1.88682	2.33e-13	4.67e-12
ENSG00000179362	RP11-96O20.1	-3.69285	-1.88473	9.19e-06	2.09e-05
ENSG00000178773	CPNE7	-3.69204	-1.88442	1.26e-12	1.85e-11
ENSG00000242715	CCDC169	-3.69006	-1.88364	4.76e-07	1.38e-06
ENSG00000227986	RP11-468B6.3	-3.68886	-1.88318	0.00110295	0.00176721
ENSG00000125816	NKX2-4	-3.68652	-1.88226	6.39e-08	2.25e-07
ENSG00000116774	OLFML3	-3.6805	-1.8799	2.74e-17	6.08e-15
ENSG00000170089	RP11-423H2.1	-3.68016	-1.87977	6.58e-12	7.17e-11
ENSG00000229944	AC004797.1	-3.67818	-1.87899	0.00750281	0.0106014
ENSG00000256966	RP11-613M10.8	-3.67796	-1.87891	0.0381072	0.0484816
ENSG00000175279	CENPS	-3.67523	-1.87784	1.5e-10	1.04e-09
ENSG00000132603	NIP7	-3.67166	-1.87643	4.13e-12	4.91e-11
ENSG00000141655	TNFRSF11A	-3.67071	-1.87606	1.13e-06	3.05e-06
ENSG00000064989	CALCRL	-3.65722	-1.87075	1.8e-07	5.72e-07
ENSG00000270872	SRGAP2D	-3.65703	-1.87067	0.000154884	0.000285734
ENSG00000166664	CHRFAM7A	-3.65691	-1.87062	0.0107592	0.0148597
ENSG00000226085	RP3-370M22.6	-3.656	-1.87026	1.38e-06	3.69e-06
ENSG00000136108	CKAP2	-3.65453	-1.86968	1.24e-12	1.81e-11
ENSG00000230838	AC093850.2	-3.65161	-1.86853	0.00138082	0.00218022
ENSG00000101974	ATP11C	-3.64911	-1.86755	4.07e-15	1.9e-13
ENSG00000101977	MCF2	-3.64796	-1.86709	0.000108995	0.000205721
ENSG00000236345	RP11-59D5__B.2	-3.64517	-1.86598	0.000502469	0.000852092
ENSG00000268357	VN1R81P	-3.63729	-1.86286	0.000450605	0.000770312
ENSG00000248795	RP11-173E2.1	-3.63719	-1.86283	0.0010394	0.00167226
ENSG00000145912	NHP2	-3.6362	-1.86243	1.62e-14	5.49e-13
ENSG00000130775	THEMIS2	-3.63291	-1.86112	3.93e-07	1.16e-06
ENSG00000227791	AC007365.4	-3.62891	-1.85954	0.00103349	0.00166351
ENSG00000168061	SAC3D1	-3.62762	-1.85903	6e-11	4.78e-10
ENSG00000104660	LEPROTL1	-3.62705	-1.8588	6.56e-13	1.09e-11
ENSG00000251118	CTC-505O3.1	-3.62665	-1.85864	0.00258289	0.003915
ENSG00000232531	AC027612.1	-3.62611	-1.85842	0.00165132	0.00257654
ENSG00000130940	CASZ1	-3.6261	-1.85842	7.02e-11	5.46e-10
ENSG00000179041	RRS1	-3.61699	-1.85479	2.23e-11	2.04e-10
ENSG00000241478	RP11-598P12.1	-3.61473	-1.85389	4.57e-06	1.1e-05
ENSG00000213303	CTC-398G3.2	-3.61391	-1.85356	0.00133047	0.00210603
ENSG00000156017	CARNMT1	-3.61234	-1.85294	7.88e-10	4.42e-09
ENSG00000075340	ADD2	-3.61213	-1.85285	1.25e-09	6.64e-09
ENSG00000099810	MTAP	-3.60953	-1.85181	0.00211178	0.00323806
ENSG00000189410	SH2D5	-3.60918	-1.85167	8.66e-05	0.000166381
ENSG00000184986	TMEM121	-3.60598	-1.85039	0.000944494	0.00152767
ENSG00000179029	TMEM107	-3.60264	-1.84905	5.62e-09	2.53e-08
ENSG00000213236	YWHAZP2	-3.60111	-1.84844	0.00179571	0.00278181
ENSG00000157851	DPYSL5	-3.60071	-1.84828	3.98e-15	1.87e-13
ENSG00000180596	HIST1H2BC	-3.59722	-1.84688	0.00104466	0.00167995
ENSG00000232460	BMPR1APS2	-3.59702	-1.8468	0.00414891	0.00607893
ENSG00000132016	C19orf57	-3.59669	-1.84667	1.57e-06	4.14e-06
ENSG00000108960	MMD	-3.59381	-1.84551	1.47e-08	6.01e-08
ENSG00000125703	ATG4C	-3.59248	-1.84498	4.04e-10	2.46e-09
ENSG00000158560	DYNC1I1	-3.59192	-1.84476	2.57e-07	7.89e-07
ENSG00000155189	AGPAT5	-3.58829	-1.8433	1.31e-13	2.91e-12
ENSG00000129484	PARP2	-3.58524	-1.84207	4.2e-13	7.51e-12
ENSG00000175879	HOXD8	-3.58507	-1.842	1.06e-10	7.76e-10
ENSG00000237945	LINC00649	-3.58388	-1.84152	0.000676868	0.00112377
ENSG00000233868	AC009302.2	-3.58387	-1.84152	0.0264119	0.0344193
ENSG00000255399	RP11-385N17.1	-3.58296	-1.84115	1.67e-14	5.61e-13
ENSG00000237380	HOXD-AS2	-3.58201	-1.84077	0.00331625	0.00494133
ENSG00000166797	FAM96A	-3.58135	-1.8405	5.71e-13	9.76e-12
ENSG00000275496	CH507-24F1.2	-3.58045	-1.84014	0.00182483	0.0028237
ENSG00000139291	TMEM19	-3.57941	-1.83972	2.23e-12	2.94e-11
ENSG00000223756	AC123788.3	-3.57821	-1.83924	0.000171291	0.000314155
ENSG00000106025	TSPAN12	-3.5778	-1.83907	9.59e-08	3.24e-07
ENSG00000260329	RP11-412D9.4	-3.57657	-1.83858	0.0109551	0.0151113
ENSG00000138650	PCDH10	-3.57487	-1.83789	1.72e-14	5.72e-13
ENSG00000276077	CH507-254M2.2	-3.57251	-1.83694	1.9e-05	4.1e-05
ENSG00000113356	POLR3G	-3.5724	-1.83689	2.37e-09	1.17e-08
ENSG00000178752	FAM132B	-3.56846	-1.8353	3.34e-09	1.58e-08
ENSG00000096060	FKBP5	-3.56605	-1.83433	5.76e-12	6.44e-11
ENSG00000158813	EDA	-3.56572	-1.83419	8.56e-10	4.74e-09
ENSG00000232499	RP11-512F24.1	-3.56519	-1.83398	5.25e-07	1.51e-06
ENSG00000117395	EBNA1BP2	-3.55834	-1.8312	8.12e-15	3.16e-13
ENSG00000284060	AC002472.8	-3.55794	-1.83104	0.0110078	0.015172
ENSG00000082516	GEMIN5	-3.55663	-1.83051	1.22e-14	4.38e-13
ENSG00000105255	FSD1	-3.55346	-1.82923	1.22e-11	1.21e-10
ENSG00000125898	FAM110A	-3.5501	-1.82786	2.39e-07	7.39e-07
ENSG00000134809	TIMM10	-3.548	-1.82701	2.1e-11	1.93e-10
ENSG00000274605	RP11-12G12.7	-3.54664	-1.82645	1.27e-07	4.16e-07
ENSG00000120802	TMPO	-3.54345	-1.82516	2.54e-15	1.34e-13
ENSG00000128708	HAT1	-3.54255	-1.82479	6.77e-13	1.12e-11
ENSG00000005100	DHX33	-3.53791	-1.8229	3.39e-14	9.87e-13
ENSG00000242689	CNTF	-3.537	-1.82252	0.000116585	0.00021887
ENSG00000104524	PYCRL	-3.53457	-1.82154	9.38e-11	7.01e-10
ENSG00000240563	L1TD1	-3.5326	-1.82073	3.97e-08	1.47e-07
ENSG00000162004	CCDC78	-3.53226	-1.82059	0.000102828	0.00019496
ENSG00000175322	ZNF519	-3.52884	-1.8192	4.29e-10	2.59e-09
ENSG00000108924	HLF	-3.52606	-1.81806	0.000218878	0.000394637
ENSG00000226180	RP11-278A23.1	-3.52276	-1.81671	0.000223231	0.00040162
ENSG00000230658	AC006039.4	-3.52111	-1.81603	0.00571392	0.00821241
ENSG00000135917	SLC19A3	-3.52065	-1.81584	6.33e-08	2.23e-07
ENSG00000097021	ACOT7	-3.51953	-1.81538	6.92e-14	1.75e-12
ENSG00000221887	HMSD	-3.51622	-1.81402	2.76e-08	1.05e-07
ENSG00000198576	ARC	-3.51422	-1.8132	5.66e-09	2.55e-08
ENSG00000284606	RP11-556O5.7	-3.51252	-1.81251	8.16e-08	2.8e-07
ENSG00000239672	NME1	-3.5104	-1.81164	2.91e-15	1.52e-13
ENSG00000271971	CTD-2006H14.2	-3.50826	-1.81075	0.00127527	0.00202375
ENSG00000101361	NOP56	-3.50656	-1.81005	3.75e-16	3.34e-14
ENSG00000169403	PTAFR	-3.50654	-1.81005	0.0215842	0.0284892
ENSG00000226950	KIAA0114	-3.50552	-1.80963	1.37e-13	3.02e-12
ENSG00000170779	CDCA4	-3.50539	-1.80958	1.86e-11	1.74e-10
ENSG00000213569	RP13-383K5.4	-3.50521	-1.8095	0.000798736	0.00130732
ENSG00000254093	CTD-2135J3.2	-3.50441	-1.80917	8.56e-10	4.74e-09
ENSG00000117877	CD3EAP	-3.50188	-1.80813	7.63e-12	8.12e-11
ENSG00000242276	RPL5P3	-3.5018	-1.8081	0.00258877	0.00392255
ENSG00000078081	LAMP3	-3.50136	-1.80792	4.49e-07	1.31e-06
ENSG00000115194	SLC30A3	-3.50129	-1.80789	5.03e-06	1.21e-05
ENSG00000168411	RFWD3	-3.49549	-1.8055	3.49e-13	6.51e-12
ENSG00000253251	CTC-534A2.2	-3.49402	-1.80489	1.33e-05	2.93e-05
ENSG00000144644	GADL1	-3.49023	-1.80332	4.5e-11	3.74e-10
ENSG00000130204	TOMM40	-3.48948	-1.80301	2.34e-13	4.68e-12
ENSG00000213839	RP11-3J10.4	-3.48295	-1.80031	0.0206184	0.0273038
ENSG00000198830	HMGN2	-3.48127	-1.79961	6.27e-17	1.04e-14
ENSG00000214954	LRRC69	-3.47477	-1.79692	0.00227225	0.00346929
ENSG00000235092	AC011747.7	-3.47466	-1.79687	2.21e-05	4.7e-05
ENSG00000185155	MIXL1	-3.47437	-1.79675	0.012186	0.0166874
ENSG00000262663	RP11-497H17.1	-3.47411	-1.79664	0.00107422	0.00172496
ENSG00000089692	LAG3	-3.47072	-1.79524	2.16e-07	6.75e-07
ENSG00000145248	SLC10A4	-3.46846	-1.7943	0.000252587	0.000450193
ENSG00000176387	HSD11B2	-3.46401	-1.79244	1.79e-05	3.88e-05
ENSG00000214110	RP11-54D18.1	-3.46327	-1.79213	3.03e-07	9.16e-07
ENSG00000237686	RP5-1120P11.1	-3.4632	-1.79211	0.000969654	0.00156649
ENSG00000130713	EXOSC2	-3.45907	-1.79038	5.75e-14	1.51e-12
ENSG00000160447	PKN3	-3.45875	-1.79025	2.08e-12	2.79e-11
ENSG00000148153	INIP	-3.45866	-1.79021	6.88e-11	5.38e-10
ENSG00000197451	HNRNPAB	-3.45612	-1.78915	3.21e-15	1.59e-13
ENSG00000273373	RP5-1074L1.4	-3.45291	-1.78781	2e-08	7.9e-08
ENSG00000198417	MT1F	-3.44883	-1.78611	1.13e-07	3.73e-07
ENSG00000144339	TMEFF2	-3.44778	-1.78567	6.13e-11	4.87e-10
ENSG00000188848	BEND4	-3.44703	-1.78536	2.26e-05	4.81e-05
ENSG00000013573	DDX11	-3.44368	-1.78395	2.6e-14	8.01e-13
ENSG00000171960	PPIH	-3.44341	-1.78384	1.36e-12	1.97e-11
ENSG00000083635	NUFIP1	-3.44339	-1.78383	1.54e-09	7.98e-09
ENSG00000079156	OSBPL6	-3.44308	-1.7837	1.95e-07	6.14e-07
ENSG00000270906	RP11-475J5.6	-3.44286	-1.78361	0.00618909	0.00884976
ENSG00000235089	RP11-432D22.1	-3.44185	-1.78319	0.00253617	0.00384551
ENSG00000111674	ENO2	-3.4415	-1.78304	5.31e-15	2.34e-13
ENSG00000258427	CTD-2568P8.3	-3.44083	-1.78276	2.07e-05	4.42e-05
ENSG00000184731	FAM110C	-3.44006	-1.78243	4.54e-12	5.3e-11
ENSG00000279953	RP11-338K17.5	-3.43687	-1.7811	0.00209167	0.00320862
ENSG00000278943	RP11-142A22.3	-3.4358	-1.78065	0.000956722	0.00154645
ENSG00000138376	BARD1	-3.43465	-1.78016	1.74e-11	1.64e-10
ENSG00000214182	PTMAP5	-3.43417	-1.77996	3.11e-11	2.71e-10
ENSG00000272923	RP11-391L3.1	-3.43068	-1.7785	0.0100646	0.0139575
ENSG00000147465	STAR	-3.42735	-1.77709	0.00158089	0.00247347
ENSG00000240489	RP11-111F10.2	-3.42479	-1.77601	1.53e-08	6.22e-08
ENSG00000116990	MYCL	-3.4152	-1.77197	1.47e-06	3.88e-06
ENSG00000214889	RPS9P1	-3.41335	-1.77119	0.00358298	0.00530772
ENSG00000205208	C4orf46	-3.41325	-1.77115	1.28e-10	9.07e-10
ENSG00000276529	AP001505.10	-3.40909	-1.76939	2.26e-07	7.03e-07
ENSG00000262814	MRPL12	-3.40847	-1.76912	3.83e-13	7.02e-12
ENSG00000102967	DHODH	-3.40801	-1.76893	6.08e-11	4.84e-10
ENSG00000186076	RP11-887P2.3	-3.40741	-1.76867	0.00011777	0.000220931
ENSG00000226091	RP11-90D4.2	-3.40665	-1.76836	0.000197991	0.000359412
ENSG00000112578	BYSL	-3.4062	-1.76816	5.39e-13	9.32e-12
ENSG00000177842	ZNF620	-3.40361	-1.76707	8.01e-08	2.75e-07
ENSG00000188404	SELL	-3.40317	-1.76688	0.00295811	0.00444424
ENSG00000277161	PIGW	-3.40039	-1.7657	1.47e-09	7.66e-09
ENSG00000205808	PLPP6	-3.40011	-1.76558	1.02e-11	1.04e-10
ENSG00000273237	CTB-119C2.1	-3.39807	-1.76472	0.00284394	0.00428261
ENSG00000101220	C20orf27	-3.39618	-1.76391	2.19e-12	2.91e-11
ENSG00000120334	CENPL	-3.39601	-1.76384	1.7e-10	1.16e-09
ENSG00000101187	SLCO4A1	-3.39557	-1.76365	2.95e-09	1.42e-08
ENSG00000178150	ZNF114	-3.39439	-1.76315	2.28e-07	7.09e-07
ENSG00000117632	STMN1	-3.39433	-1.76313	7.81e-15	3.1e-13
ENSG00000108559	NUP88	-3.3935	-1.76277	2.22e-13	4.49e-12
ENSG00000114405	C3orf14	-3.39299	-1.76256	1.06e-06	2.88e-06
ENSG00000182504	CEP97	-3.39172	-1.76202	2.24e-12	2.95e-11
ENSG00000134146	DPH6	-3.3864	-1.75975	5.62e-08	2e-07
ENSG00000128578	STRIP2	-3.3849	-1.75911	5.37e-10	3.16e-09
ENSG00000120694	HSPH1	-3.38377	-1.75863	5.99e-15	2.54e-13
ENSG00000280129	RP11-298I3.3	-3.38358	-1.75855	0.000569073	0.000956091
ENSG00000134440	NARS	-3.38325	-1.75841	1.89e-14	6.16e-13
ENSG00000166881	TMEM194A	-3.38261	-1.75814	2.33e-13	4.67e-12
ENSG00000109084	TMEM97	-3.38238	-1.75804	9.19e-14	2.2e-12
ENSG00000214575	CPEB1	-3.37977	-1.75693	0.0129583	0.0176829
ENSG00000165905	GYLTL1B	-3.37823	-1.75627	8.22e-08	2.82e-07
ENSG00000106537	TSPAN13	-3.37798	-1.75616	1.92e-09	9.69e-09
ENSG00000174206	C12orf66	-3.37775	-1.75606	1.37e-08	5.64e-08
ENSG00000139767	SRRM4	-3.37323	-1.75413	0.00104009	0.00167306
ENSG00000169914	OTUD3	-3.37279	-1.75394	3.39e-15	1.67e-13
ENSG00000225639	RP11-327L3.4	-3.37176	-1.7535	0.00182613	0.00282521
ENSG00000273679	RP11-566K19.8	-3.37072	-1.75306	0.000139595	0.000259271
ENSG00000241634	RP11-381E24.1	-3.37022	-1.75284	0.000511848	0.0008666
ENSG00000145781	COMMD10	-3.36996	-1.75273	1.23e-09	6.56e-09
ENSG00000234241	RP4-775C13.1	-3.36936	-1.75247	9.84e-05	0.000187263
ENSG00000086200	IPO11	-3.36763	-1.75174	2.44e-13	4.85e-12
ENSG00000117479	SLC19A2	-3.36692	-1.75143	7.75e-13	1.24e-11
ENSG00000143153	ATP1B1	-3.36565	-1.75088	1.19e-15	7.47e-14
ENSG00000241360	PDXP	-3.36534	-1.75075	6.9e-12	7.44e-11
ENSG00000198468	FLVCR1-AS1	-3.36274	-1.74964	2.22e-06	5.68e-06
ENSG00000143797	MBOAT2	-3.36246	-1.74952	2.34e-12	3.06e-11
ENSG00000176619	LMNB2	-3.36167	-1.74918	1.43e-13	3.13e-12
ENSG00000247077	PGAM5	-3.3609	-1.74885	4.84e-14	1.32e-12
ENSG00000215210	RP11-255N24.3	-3.35942	-1.74821	3.85e-06	9.42e-06
ENSG00000236814	RP11-446E9.1	-3.35445	-1.74608	0.00169587	0.00263902
ENSG00000204922	C11orf83	-3.35002	-1.74417	4.92e-09	2.25e-08
ENSG00000231120	RP11-472G23.8	-3.34967	-1.74402	0.0022616	0.00345422
ENSG00000119705	C14orf156	-3.34894	-1.7437	2.21e-12	2.92e-11
ENSG00000187522	HSPA14	-3.34788	-1.74325	6.34e-12	6.98e-11
ENSG00000163449	TMEM169	-3.34728	-1.74299	6.71e-07	1.9e-06
ENSG00000147224	PRPS1	-3.34635	-1.74259	1.16e-13	2.67e-12
ENSG00000111845	PAK1IP1	-3.3459	-1.74239	1.87e-11	1.75e-10
ENSG00000095794	CREM	-3.34351	-1.74136	4.09e-11	3.43e-10
ENSG00000072135	PTPN18	-3.34275	-1.74104	1e-07	3.36e-07
ENSG00000127152	BCL11B	-3.34162	-1.74055	4.13e-14	1.16e-12
ENSG00000255330	RP3-403A15.5	-3.34097	-1.74027	3.55e-05	7.29e-05
ENSG00000097046	CDC7	-3.33415	-1.73732	1.22e-10	8.7e-10
ENSG00000135439	AGAP2	-3.33392	-1.73722	0.00511234	0.00739861
ENSG00000080824	HSP90AA1	-3.33275	-1.73671	3.04e-16	2.94e-14
ENSG00000175820	CCDC168	-3.33073	-1.73584	0.0142054	0.0192635
ENSG00000213062	RP1-206D15.6	-3.32675	-1.73411	0.00280941	0.0042346
ENSG00000123136	DDX39A	-3.32598	-1.73378	8.01e-14	1.97e-12
ENSG00000280237	RP11-259P6.2	-3.3251	-1.7334	3.08e-05	6.39e-05
ENSG00000256229	ZNF486	-3.32497	-1.73334	3.97e-11	3.34e-10
ENSG00000138092	CENPO	-3.32341	-1.73266	4.12e-13	7.39e-12
ENSG00000224877	C17orf89	-3.32328	-1.73261	2.32e-08	9.05e-08
ENSG00000166197	NOLC1	-3.32273	-1.73237	6.1e-15	2.57e-13
ENSG00000183032	SLC25A21	-3.32008	-1.73122	4.13e-07	1.22e-06
ENSG00000237732	AC010980.2	-3.32005	-1.7312	0.00113147	0.00180928
ENSG00000149554	CHEK1	-3.31947	-1.73095	3.6e-13	6.67e-12
ENSG00000256356	RP11-320N7.3	-3.31769	-1.73018	1.03e-07	3.44e-07
ENSG00000236148	AC114752.2	-3.31612	-1.7295	0.0035611	0.0052762
ENSG00000235582	RP11-448G4.2	-3.31407	-1.7286	0.0045011	0.00656085
ENSG00000005189	AC004381.6	-3.31298	-1.72813	9.46e-08	3.2e-07
ENSG00000138780	GSTCD	-3.31027	-1.72695	6.47e-11	5.11e-10
ENSG00000232727	RP11-321E8.1	-3.30995	-1.72681	0.000560243	0.000942607
ENSG00000110104	CCDC86	-3.30984	-1.72676	4.22e-12	4.99e-11
ENSG00000278259	MYO19	-3.30777	-1.72586	1.62e-14	5.49e-13
ENSG00000214827	MTCP1	-3.30652	-1.72531	5.04e-07	1.46e-06
ENSG00000226415	RP5-1102E8.2	-3.30583	-1.72501	1.88e-08	7.48e-08
ENSG00000164867	NOS3	-3.3019	-1.7233	8.17e-06	1.87e-05
ENSG00000167088	SNRPD1	-3.29985	-1.7224	1.13e-13	2.6e-12
ENSG00000151743	AMN1	-3.2969	-1.72111	6.92e-07	1.96e-06
ENSG00000171612	SLC25A33	-3.29668	-1.72101	1.96e-11	1.82e-10
ENSG00000173825	TIGD3	-3.29657	-1.72097	5.81e-06	1.37e-05
ENSG00000138495	COX17	-3.29544	-1.72047	4.88e-09	2.23e-08
ENSG00000173145	NOC3L	-3.29446	-1.72004	2.42e-13	4.83e-12
ENSG00000259917	RP11-1H8.2	-3.28837	-1.71737	1.1e-06	2.98e-06
ENSG00000186687	LYRM7	-3.28824	-1.71732	1.03e-11	1.05e-10
ENSG00000176749	CDK5R1	-3.28822	-1.7173	1.8e-09	9.17e-09
ENSG00000177098	SCN4B	-3.28542	-1.71608	2.35e-05	4.99e-05
ENSG00000090447	TFAP4	-3.28531	-1.71603	1.32e-10	9.3e-10
ENSG00000204086	RPA4	-3.28342	-1.7152	1.18e-05	2.64e-05
ENSG00000226121	AC009487.6	-3.28104	-1.71415	1.2e-05	2.66e-05
ENSG00000116161	CACYBP	-3.28033	-1.71384	7.12e-14	1.8e-12
ENSG00000263535	AK4P1	-3.27986	-1.71364	4.55e-05	9.19e-05
ENSG00000155850	SLC26A2	-3.27812	-1.71287	4.78e-14	1.31e-12
ENSG00000263142	RP11-156P1.1	-3.27718	-1.71246	0.000251278	0.000448042
ENSG00000234176	RP1-222H5.1	-3.2767	-1.71224	2.25e-06	5.77e-06
ENSG00000177380	PPFIA3	-3.27587	-1.71188	8.13e-11	6.18e-10
ENSG00000123965	AC004166.5	-3.27501	-1.7115	0.00165728	0.0025847
ENSG00000163923	RPL39L	-3.27328	-1.71074	3.96e-10	2.42e-09
ENSG00000253626	EIF5AL1	-3.273	-1.71061	2.93e-08	1.11e-07
ENSG00000114790	ARHGEF26	-3.27023	-1.70939	4.71e-11	3.88e-10
ENSG00000253180	RP11-410L14.1	-3.26935	-1.709	0.0254006	0.0331728
ENSG00000141576	RNF157	-3.26775	-1.7083	2.5e-05	5.26e-05
ENSG00000153234	NR4A2	-3.26638	-1.70769	3.33e-08	1.25e-07
ENSG00000131462	TUBG1	-3.26601	-1.70753	2.75e-13	5.37e-12
ENSG00000169139	UBE2V2	-3.26548	-1.70729	3.25e-13	6.11e-12
ENSG00000138696	BMPR1B	-3.26452	-1.70687	2.75e-08	1.05e-07
ENSG00000270170	RP11-21N3.1	-3.26433	-1.70679	9.68e-09	4.13e-08
ENSG00000101898	RP3-324O17.4	-3.26425	-1.70675	4.64e-05	9.37e-05
ENSG00000162444	RBP7	-3.25801	-1.70399	1.97e-05	4.23e-05
ENSG00000234825	RP13-507I23.2	-3.25655	-1.70335	4.34e-06	1.05e-05
ENSG00000246898	CTD-2258A20.4	-3.25501	-1.70266	0.00983082	0.0136473
ENSG00000100167	2023-09-03	-3.25447	-1.70242	2.91e-05	6.07e-05
ENSG00000135454	B4GALNT1	-3.25398	-1.70221	1.78e-10	1.2e-09
ENSG00000260389	WBP11P1	-3.25078	-1.70079	0.000943975	0.00152712
ENSG00000140025	EFCAB11	-3.24887	-1.69994	6.27e-07	1.79e-06
ENSG00000131979	GCH1	-3.24879	-1.6999	4.25e-06	1.03e-05
ENSG00000138439	FAM117B	-3.24723	-1.69921	9.46e-10	5.17e-09
ENSG00000167523	SPATA33	-3.24114	-1.6965	2.18e-08	8.56e-08
ENSG00000279692	RP11-1055B8.1	-3.23967	-1.69585	0.00236852	0.00360781
ENSG00000261740	RP11-345J4.5	-3.23737	-1.69482	2.41e-10	1.57e-09
ENSG00000280120	RP11-546D6.3	-3.23631	-1.69435	2.09e-08	8.24e-08
ENSG00000241945	PWP2	-3.23494	-1.69374	1.24e-05	2.76e-05
ENSG00000229091	AC009945.3	-3.23468	-1.69362	7.6e-08	2.63e-07
ENSG00000102098	SCML2	-3.2343	-1.69345	6.16e-13	1.04e-11
ENSG00000234801	AC079789.2	-3.23249	-1.69265	0.0181462	0.0242298
ENSG00000105974	CAV1	-3.23169	-1.69229	1.25e-16	1.62e-14
ENSG00000181652	ATG9B	-3.23057	-1.69179	2.24e-05	4.77e-05
ENSG00000137563	GGH	-3.22906	-1.69112	3.87e-12	4.66e-11
ENSG00000163950	SLBP	-3.2281	-1.69068	1.4e-13	3.08e-12
ENSG00000196793	ZNF239	-3.22679	-1.6901	1.45e-09	7.57e-09
ENSG00000166578	IQCD	-3.22656	-1.69	1.76e-05	3.81e-05
ENSG00000280018	CH507-154B10.2	-3.22518	-1.68938	2.85e-08	1.08e-07
ENSG00000178105	DDX10	-3.22387	-1.68879	9.92e-13	1.52e-11
ENSG00000146938	NLGN4X	-3.2221	-1.688	6.26e-13	1.05e-11
ENSG00000200087	SNORA73B	-3.21931	-1.68675	0.000120896	0.000226288
ENSG00000147586	MRPS28	-3.2165	-1.68549	6.69e-12	7.26e-11
ENSG00000272644	RP11-33O4.1	-3.21498	-1.68481	0.00172128	0.00267502
ENSG00000205639	MFSD2B	-3.2142	-1.68446	0.000123679	0.000231275
ENSG00000213740	RP13-178D16.2	-3.20875	-1.68201	9.49e-07	2.6e-06
ENSG00000258501	RP11-705B14.1	-3.20766	-1.68152	0.00362447	0.00536511
ENSG00000224668	RP11-434N15.1	-3.20745	-1.68143	0.0159414	0.021462
ENSG00000241627	RP11-464E15.2	-3.20559	-1.68059	0.00119311	0.00190249
ENSG00000272288	RP11-140K17.3	-3.20548	-1.68054	0.00352261	0.00522357
ENSG00000226784	PGAM4	-3.20204	-1.67899	0.000138635	0.000257652
ENSG00000232838	PET117	-3.20034	-1.67823	3.73e-10	2.29e-09
ENSG00000148948	LRRC4C	-3.20003	-1.67809	2.6e-08	1e-07
ENSG00000149136	SSRP1	-3.19869	-1.67748	1.99e-16	2.24e-14
ENSG00000101278	RPS10L	-3.1985	-1.6774	0.00112559	0.00180037
ENSG00000116741	RGS2	-3.19832	-1.67732	3.14e-12	3.9e-11
ENSG00000283312	RP11-562I5.1	-3.19705	-1.67674	0.00455822	0.006637
ENSG00000138018	EPT1	-3.1962	-1.67636	9.99e-14	2.37e-12
ENSG00000081803	CADPS2	-3.19608	-1.6763	1.7e-13	3.64e-12
ENSG00000182050	MGAT4C	-3.19327	-1.67503	2.98e-11	2.62e-10
ENSG00000197279	ZNF165	-3.19162	-1.67429	0.000141409	0.000262418
ENSG00000270106	TSNAX-DISC1	-3.19141	-1.6742	0.0258919	0.0337717
ENSG00000261008	AC004158.2	-3.19133	-1.67416	0.000281442	0.000497384
ENSG00000129355	CDKN2D	-3.18935	-1.67326	3.7e-06	9.1e-06
ENSG00000074800	ENO1	-3.18746	-1.67241	5.85e-19	6.05e-16
ENSG00000120053	GOT1	-3.1846	-1.67111	8.71e-12	9.07e-11
ENSG00000103460	TOX3	-3.18411	-1.67089	7.53e-10	4.23e-09
ENSG00000278041	RP5-984P4.6	-3.18281	-1.6703	2.41e-12	3.12e-11
ENSG00000138028	CGREF1	-3.1812	-1.66957	3.08e-10	1.95e-09
ENSG00000163376	KBTBD8	-3.18011	-1.66908	0.000465986	0.000794057
ENSG00000259132	RP11-298I3.5	-3.17709	-1.66771	6.33e-05	0.000124574
ENSG00000141086	CTRL	-3.17543	-1.66695	9.54e-07	2.62e-06
ENSG00000235001	AC010129.1	-3.17491	-1.66672	9.36e-07	2.57e-06
ENSG00000123374	CDK2	-3.17425	-1.66642	7.34e-13	1.19e-11
ENSG00000113460	BRIX1	-3.1733	-1.66598	1.02e-11	1.04e-10
ENSG00000116830	TTF2	-3.17197	-1.66538	1.04e-12	1.58e-11
ENSG00000161692	DBF4B	-3.17192	-1.66536	1.05e-11	1.06e-10
ENSG00000213920	MDP1	-3.16944	-1.66423	2.27e-08	8.85e-08
ENSG00000176244	ACBD7	-3.16923	-1.66413	4e-07	1.18e-06
ENSG00000242125	SNHG3	-3.16874	-1.66391	7.06e-15	2.83e-13
ENSG00000160051	IQCC	-3.16669	-1.66298	7.26e-10	4.1e-09
ENSG00000257790	RP11-1136G11.6	-3.16641	-1.66285	3.84e-08	1.42e-07
ENSG00000130826	DKC1	-3.16604	-1.66268	3.4e-15	1.67e-13
ENSG00000092621	PHGDH	-3.16538	-1.66238	4.29e-15	1.99e-13
ENSG00000226259	GTF2H2B	-3.16393	-1.66172	6.25e-07	1.78e-06
ENSG00000138442	WDR12	-3.16275	-1.66118	2.96e-12	3.69e-11
ENSG00000230593	AC090804.1	-3.16107	-1.66041	2.36e-05	5e-05
ENSG00000229251	AC004957.6	-3.15962	-1.65975	1.12e-06	3.03e-06
ENSG00000213970	RP11-264F23.1	-3.1593	-1.6596	0.000763026	0.0012539
ENSG00000273466	RP11-548H3.1	-3.15607	-1.65813	4.85e-05	9.75e-05
ENSG00000272518	RP11-26J3.3	-3.15603	-1.65811	0.000795633	0.00130273
ENSG00000155980	KIF5A	-3.15531	-1.65778	1.11e-09	5.95e-09
ENSG00000226964	RP11-575L16.2	-3.15491	-1.6576	0.000269039	0.000477097
ENSG00000214248	CTD-3193O13.12	-3.15392	-1.65715	0.000668708	0.00111106
ENSG00000072274	TFRC	-3.15204	-1.65629	1.5e-14	5.23e-13
ENSG00000106336	FBXO24	-3.15055	-1.6556	0.00479474	0.0069625
ENSG00000130347	RTN4IP1	-3.14946	-1.6551	1.39e-08	5.7e-08
ENSG00000196449	YRDC	-3.14797	-1.65442	4.04e-10	2.46e-09
ENSG00000147874	HAUS6	-3.1444	-1.65279	2.43e-13	4.83e-12
ENSG00000115875	SRSF7	-3.13942	-1.6505	7.14e-15	2.86e-13
ENSG00000144485	HES6	-3.13873	-1.65018	2.25e-10	1.48e-09
ENSG00000166788	SAAL1	-3.1356	-1.64874	1.01e-11	1.03e-10
ENSG00000256269	HMBS	-3.13558	-1.64873	5.94e-12	6.61e-11
ENSG00000134758	RNF138	-3.13424	-1.64811	2.9e-11	2.57e-10
ENSG00000132330	SCLY	-3.1291	-1.64575	1.92e-12	2.61e-11
ENSG00000080854	IGSF9B	-3.12696	-1.64476	0.000187202	0.000340883
ENSG00000227309	AC140076.1	-3.12661	-1.6446	0.00832857	0.0116902
ENSG00000237289	CKMT1B	-3.12497	-1.64384	3.42e-07	1.02e-06
ENSG00000184524	CEND1	-3.12281	-1.64284	0.00167952	0.00261658
ENSG00000247092	SNHG10	-3.12234	-1.64263	3.39e-06	8.39e-06
ENSG00000225518	RP11-396C23.2	-3.12158	-1.64228	0.00634177	0.00905922
ENSG00000203546	RP11-176H8.1	-3.12006	-1.64157	0.0250403	0.0327485
ENSG00000172172	MRPL13	-3.11978	-1.64145	1.1e-12	1.65e-11
ENSG00000228192	RP11-342M1.3	-3.11825	-1.64074	0.00134909	0.002133
ENSG00000228532	RP1-241P17.4	-3.11644	-1.6399	0.000379944	0.000656865
ENSG00000120526	NUDCD1	-3.11627	-1.63982	3.19e-13	6.05e-12
ENSG00000213881	RP11-589O3.1	-3.11623	-1.6398	8.34e-08	2.86e-07
ENSG00000150753	CCT5	-3.11578	-1.63959	5.72e-15	2.46e-13
ENSG00000249119	CTB-36O1.2	-3.11481	-1.63914	2.73e-07	8.33e-07
ENSG00000179841	AKAP5	-3.11387	-1.63871	7.35e-06	1.7e-05
ENSG00000277067	CH507-254M2.1	-3.1127	-1.63817	6.79e-06	1.58e-05
ENSG00000243648	RP11-215P8.1	-3.11251	-1.63808	0.00267052	0.00403842
ENSG00000253729	PRKDC	-3.11201	-1.63785	1.22e-14	4.38e-13
ENSG00000187140	FOXD3	-3.11142	-1.63757	1.39e-06	3.7e-06
ENSG00000215218	UBE2QL1	-3.11135	-1.63754	1.58e-10	1.09e-09
ENSG00000172216	CEBPB	-3.11066	-1.63722	2.61e-11	2.33e-10
ENSG00000197498	RPF2	-3.1093	-1.63659	6.32e-13	1.06e-11
ENSG00000236111	RP11-630I5.1	-3.10743	-1.63572	0.00537075	0.00775216
ENSG00000205659	LIN52	-3.10614	-1.63512	5.54e-09	2.5e-08
ENSG00000152193	RNF219	-3.10508	-1.63463	4.34e-11	3.61e-10
ENSG00000178458	RP11-308D13.2	-3.10308	-1.6337	0.00487273	0.00707049
ENSG00000133111	RFXAP	-3.09798	-1.63133	9.8e-08	3.3e-07
ENSG00000175768	TOMM5	-3.09519	-1.63003	7.11e-14	1.8e-12
ENSG00000270083	RP1-257I20.14	-3.09458	-1.62975	0.00532957	0.00769779
ENSG00000116062	MSH6	-3.09429	-1.62961	2.86e-14	8.68e-13
ENSG00000243498	UBA52P5	-3.09256	-1.6288	0.00147046	0.00231075
ENSG00000064199	SPA17	-3.09069	-1.62793	5.21e-09	2.37e-08
ENSG00000177192	PUS1	-3.09019	-1.62769	3.71e-12	4.5e-11
ENSG00000115946	PNO1	-3.08724	-1.62632	4.13e-12	4.91e-11
ENSG00000186326	RGS9BP	-3.08681	-1.62612	7.67e-05	0.000149001
ENSG00000131941	RHPN2	-3.08671	-1.62607	2.25e-08	8.81e-08
ENSG00000005448	WDR54	-3.07924	-1.62257	8.65e-11	6.52e-10
ENSG00000123338	NCKAP1L	-3.078	-1.62199	7.57e-05	0.000147261
ENSG00000213985	AC078899.1	-3.07787	-1.62193	0.0300183	0.0388167
ENSG00000101773	RBBP8	-3.07749	-1.62175	1.43e-11	1.39e-10
ENSG00000242970	AC068522.4	-3.07663	-1.62135	0.00172548	0.00268106
ENSG00000020922	MRE11A	-3.07496	-1.62057	4.43e-12	5.19e-11
ENSG00000132341	RAN	-3.07269	-1.6195	1.72e-15	9.94e-14
ENSG00000163781	TOPBP1	-3.07244	-1.61938	3.82e-14	1.09e-12
ENSG00000168439	STIP1	-3.07096	-1.61869	6.76e-16	4.95e-14
ENSG00000011260	UTP18	-3.06946	-1.61798	6.75e-13	1.12e-11
ENSG00000035664	DAPK2	-3.0683	-1.61744	1.05e-11	1.06e-10
ENSG00000279392	RP11-665C16.9	-3.06698	-1.61682	0.000193876	0.000352487
ENSG00000255993	RP11-361I14.1	-3.06622	-1.61646	0.00304083	0.00456072
ENSG00000204410	MSH5	-3.066	-1.61636	4.04e-13	7.29e-12
ENSG00000284461	RP11-792A8.5	-3.0629	-1.6149	0.000585434	0.000981234
ENSG00000130829	DUSP9	-3.06162	-1.6143	0.000174492	0.000319392
ENSG00000164338	UTP15	-3.05778	-1.61248	3.26e-11	2.82e-10
ENSG00000139343	SNRPF	-3.05684	-1.61204	4.87e-14	1.33e-12
ENSG00000229161	AC010132.9	-3.05492	-1.61114	0.000171675	0.000314728
ENSG00000127337	YEATS4	-3.05325	-1.61035	2.88e-10	1.84e-09
ENSG00000123545	NDUFAF4	-3.05263	-1.61005	9.32e-11	6.97e-10
ENSG00000114450	GNB4	-3.05175	-1.60964	4.48e-13	7.92e-12
ENSG00000120756	PLS1	-3.04844	-1.60807	1.4e-08	5.73e-08
ENSG00000143977	SNRPG	-3.04766	-1.6077	1.26e-13	2.85e-12
ENSG00000187514	PTMA	-3.04631	-1.60706	1.91e-16	2.18e-14
ENSG00000204745	AC083899.3	-3.04582	-1.60683	6.82e-09	3e-08
ENSG00000168389	MFSD2A	-3.04487	-1.60638	1.5e-07	4.84e-07
ENSG00000164182	NDUFAF2	-3.0426	-1.6053	3.01e-10	1.92e-09
ENSG00000108561	C1QBP	-3.04118	-1.60463	2.27e-15	1.24e-13
ENSG00000217325	RP11-753G20.1	-3.03905	-1.60362	0.000885733	0.00143965
ENSG00000237424	FOXD2-AS1	-3.039	-1.60359	1.5e-07	4.85e-07
ENSG00000179101	RP11-349N19.2	-3.03596	-1.60215	0.00142267	0.00224148
ENSG00000128594	LRRC4	-3.0358	-1.60207	3.84e-05	7.84e-05
ENSG00000251349	MSANTD3-TMEFF1	-3.03578	-1.60207	5.23e-07	1.51e-06
ENSG00000181061	HIGD1A	-3.03487	-1.60163	5.01e-12	5.76e-11
ENSG00000145293	ENOPH1	-3.03331	-1.60089	1.31e-11	1.28e-10
ENSG00000151576	QTRT2	-3.03297	-1.60073	1.58e-12	2.21e-11
ENSG00000253716	RP13-582O9.5	-3.0325	-1.60051	9.13e-05	0.000174656
ENSG00000176974	SHMT1	-3.03194	-1.60024	2.01e-13	4.16e-12
ENSG00000155959	VBP1	-3.03151	-1.60004	2.71e-12	3.44e-11
ENSG00000036672	USP2	-3.03151	-1.60003	3.27e-07	9.82e-07
ENSG00000151812	SLC35F4	-3.03134	-1.59995	0.0186727	0.0248818
ENSG00000185664	PMEL	-3.03078	-1.59969	0.00754261	0.0106517
ENSG00000160124	CCDC58	-3.02945	-1.59906	1.39e-09	7.28e-09
ENSG00000105607	GCDH	-3.02697	-1.59788	5.41e-11	4.38e-10
ENSG00000135763	URB2	-3.0263	-1.59756	3.99e-13	7.24e-12
ENSG00000213551	DNAJC9	-3.02616	-1.59749	2.76e-13	5.39e-12
ENSG00000213144	RP11-64B16.2	-3.02326	-1.5961	0.00341634	0.00507928
ENSG00000099974	DDTL	-3.02203	-1.59552	5.01e-05	0.000100478
ENSG00000226049	TLK2P1	-3.0214	-1.59522	0.0031327	0.0046881
ENSG00000204099	NEU4	-3.02087	-1.59496	0.000176944	0.000323712
ENSG00000118412	CASP8AP2	-3.02077	-1.59492	6.57e-13	1.09e-11
ENSG00000182134	TDRKH	-3.01975	-1.59443	2.81e-09	1.36e-08
ENSG00000137700	SLC37A4	-3.01922	-1.59417	1.73e-12	2.39e-11
ENSG00000264058	RP5-1028K7.3	-3.0171	-1.59316	0.00381481	0.00562459
ENSG00000234645	AC097523.2	-3.01652	-1.59289	0.00589169	0.00845479
ENSG00000166682	TMPRSS5	-3.00964	-1.58959	0.00152278	0.00238935
ENSG00000268034	AC005795.1	-3.00954	-1.58954	7.01e-05	0.000136996
ENSG00000183207	RUVBL2	-3.00879	-1.58918	1.28e-13	2.86e-12
ENSG00000249485	CTD-2197O4.1	-3.00744	-1.58854	0.000260412	0.000462872
ENSG00000141294	LRRC46	-3.00744	-1.58853	0.000974542	0.0015741
ENSG00000260007	RP11-315D16.2	-3.00722	-1.58843	1.76e-09	8.98e-09
ENSG00000123360	PDE1B	-3.00714	-1.58839	0.000791296	0.00129611
ENSG00000180815	MAP3K15	-3.00641	-1.58804	7.03e-08	2.45e-07
ENSG00000116679	IVNS1ABP	-3.00628	-1.58798	1.78e-14	5.86e-13
ENSG00000088727	KIF9	-3.00158	-1.58572	1.94e-06	5.03e-06
ENSG00000065057	NTHL1	-2.99843	-1.58421	6.39e-11	5.05e-10
ENSG00000163964	PIGX	-2.99837	-1.58418	4.12e-09	1.92e-08
ENSG00000277058	HNRNPCL3	-2.99823	-1.58411	0.00688774	0.00979377
ENSG00000213950	RPS10P2	-2.99514	-1.58262	0.000737275	0.0012159
ENSG00000104983	CCDC61	-2.99502	-1.58257	2.64e-08	1.01e-07
ENSG00000236811	GAPDP2	-2.99218	-1.5812	0.000195765	0.000355664
ENSG00000214019	RP6-218J18.2	-2.99195	-1.58109	0.0120847	0.0165563
ENSG00000108830	RND2	-2.98945	-1.57988	9.12e-10	5.02e-09
ENSG00000244457	RP4-670F13.2	-2.98888	-1.5796	8.44e-08	2.88e-07
ENSG00000188010	MORN2	-2.98871	-1.57952	7.6e-08	2.63e-07
ENSG00000275464	CH507-9B2.5	-2.98681	-1.57861	4.54e-13	8e-12
ENSG00000217094	RP11-460H18.1	-2.98666	-1.57853	5.36e-06	1.28e-05
ENSG00000249936	RP11-284E20.1	-2.98621	-1.57831	0.00148223	0.00232802
ENSG00000157833	GAREM2	-2.98019	-1.5754	4.11e-09	1.91e-08
ENSG00000186897	C1QL4	-2.98017	-1.57539	8.91e-06	2.03e-05
ENSG00000133983	COX16	-2.97848	-1.57458	3.42e-09	1.62e-08
ENSG00000164442	CITED2	-2.97798	-1.57433	1.15e-13	2.63e-12
ENSG00000214706	IFRD2	-2.9769	-1.57381	6.46e-12	7.08e-11
ENSG00000281912	LINC01144	-2.97674	-1.57373	0.00496371	0.00719657
ENSG00000231527	RP11-374M1.2	-2.97574	-1.57325	4.69e-06	1.13e-05
ENSG00000250312	ZNF718	-2.97567	-1.57322	2.15e-06	5.53e-06
ENSG00000235912	RP1-159A19.3	-2.97438	-1.57259	0.00401265	0.00589551
ENSG00000040275	SPDL1	-2.97374	-1.57228	3.56e-12	4.34e-11
ENSG00000174343	CHRNA9	-2.97345	-1.57214	7.88e-09	3.42e-08
ENSG00000111679	PTPN6	-2.97302	-1.57193	0.000332519	0.000581395
ENSG00000215472	RPL17-C18orf32	-2.97134	-1.57111	1.94e-06	5.02e-06
ENSG00000095485	CWF19L1	-2.97132	-1.5711	6.61e-11	5.19e-10
ENSG00000150893	FREM2	-2.96853	-1.56975	2.63e-12	3.37e-11
ENSG00000164989	CCDC171	-2.96788	-1.56943	9.58e-10	5.23e-09
ENSG00000125835	SNRPB	-2.96534	-1.5682	1.31e-14	4.68e-13
ENSG00000278974	RP11-756P10.6	-2.96481	-1.56794	0.0222976	0.0293669
ENSG00000172974	AC007318.5	-2.9629	-1.56701	0.000100593	0.000191115
ENSG00000151789	ZNF385D	-2.96214	-1.56664	1.64e-05	3.56e-05
ENSG00000152147	GEMIN6	-2.96211	-1.56662	3.39e-10	2.11e-09
ENSG00000140280	LYSMD2	-2.96164	-1.56639	1.68e-06	4.39e-06
ENSG00000244097	RPS4XP17	-2.96098	-1.56607	0.00786766	0.0110884
ENSG00000132749	MTL5	-2.96082	-1.56599	2.18e-05	4.64e-05
ENSG00000148950	IMMP1L	-2.96079	-1.56598	2.51e-07	7.73e-07
ENSG00000213070	RP11-541J2.2	-2.96078	-1.56598	0.00300163	0.0045054
ENSG00000235587	RP11-75A9.2	-2.96036	-1.56577	2.33e-05	4.95e-05
ENSG00000239528	CTB-118N6.1	-2.96031	-1.56575	0.00396829	0.00583424
ENSG00000136518	ACTL6A	-2.95938	-1.5653	9.14e-13	1.42e-11
ENSG00000198814	GK	-2.95611	-1.5637	1.48e-10	1.03e-09
ENSG00000235084	RP4-680D5.3	-2.95604	-1.56366	0.000313345	0.000549951
ENSG00000242622	RP11-18H7.1	-2.95581	-1.56355	0.0053359	0.0077063
ENSG00000160818	GPATCH4	-2.95315	-1.56225	2.24e-11	2.04e-10
ENSG00000257195	RP11-603K19.2	-2.94724	-1.55937	5.47e-06	1.3e-05
ENSG00000243444	PALM2	-2.94717	-1.55933	2.32e-05	4.92e-05
ENSG00000186081	KRT5	-2.94711	-1.5593	2.7e-05	5.65e-05
ENSG00000128596	CCDC136	-2.94312	-1.55735	1.65e-08	6.66e-08
ENSG00000214144	RP11-488L18.1	-2.94137	-1.55649	2.48e-05	5.24e-05
ENSG00000257702	LBX2-AS1	-2.93966	-1.55565	0.000460998	0.000786548
ENSG00000105376	ICAM5	-2.93893	-1.55529	1.33e-08	5.5e-08
ENSG00000147592	LACTB2	-2.93815	-1.55491	8.04e-08	2.77e-07
ENSG00000051596	THOC3	-2.93712	-1.5544	9.78e-13	1.5e-11
ENSG00000112893	MAN2A1	-2.93646	-1.55408	1.95e-14	6.32e-13
ENSG00000105926	MPP6	-2.93575	-1.55373	1.93e-10	1.29e-09
ENSG00000176490	DIRAS1	-2.93575	-1.55373	1.1e-11	1.1e-10
ENSG00000204856	FAM216A	-2.93544	-1.55358	6.73e-10	3.83e-09
ENSG00000244151	RP11-148K1.12	-2.93491	-1.55332	0.00476199	0.00691723
ENSG00000112245	PTP4A1	-2.93474	-1.55323	1.24e-12	1.82e-11
ENSG00000147231	CXorf57	-2.93415	-1.55294	1.52e-07	4.89e-07
ENSG00000167721	TSR1	-2.93353	-1.55264	1.8e-14	5.91e-13
ENSG00000250896	AC006230.3	-2.93189	-1.55183	9.74e-05	0.000185488
ENSG00000107020	PLGRKT	-2.93057	-1.55118	1.12e-08	4.7e-08
ENSG00000099284	H2AFY2	-2.92971	-1.55076	3.24e-14	9.61e-13
ENSG00000239557	RP11-168J18.6	-2.92842	-1.55012	0.0267774	0.0348517
ENSG00000023839	ABCC2	-2.92799	-1.54991	1.5e-05	3.29e-05
ENSG00000105889	STEAP1B	-2.92764	-1.54974	0.00543042	0.00783314
ENSG00000149150	SLC43A1	-2.92753	-1.54969	8.91e-08	3.02e-07
ENSG00000116675	DNAJC6	-2.9272	-1.54952	1.93e-09	9.73e-09
ENSG00000204390	HSPA1L	-2.92549	-1.54868	2.4e-05	5.08e-05
ENSG00000180015	RP11-756P10.3	-2.92356	-1.54773	0.00136991	0.00216417
ENSG00000070785	EIF2B3	-2.92305	-1.54748	1.97e-11	1.83e-10
ENSG00000174672	BRSK2	-2.92198	-1.54695	8.65e-07	2.39e-06
ENSG00000130748	TMEM160	-2.9209	-1.54641	1.97e-07	6.19e-07
ENSG00000172771	EFCAB12	-2.92003	-1.54599	0.000114803	0.000215894
ENSG00000091127	PUS7	-2.91982	-1.54588	4.63e-12	5.38e-11
ENSG00000126249	PDCD2L	-2.91917	-1.54556	9.03e-09	3.88e-08
ENSG00000130193	THEM6	-2.91776	-1.54486	1.01e-10	7.45e-10
ENSG00000250299	RP11-78J21.2	-2.9168	-1.54439	0.0102928	0.0142525
ENSG00000284299	RP11-434N15.2	-2.91656	-1.54427	0.00243845	0.00370566
ENSG00000169750	RAC3	-2.91558	-1.54378	8.11e-11	6.17e-10
ENSG00000113013	HSPA9	-2.91481	-1.5434	2.41e-15	1.3e-13
ENSG00000271780	RP11-1017G21.5	-2.91356	-1.54278	0.0011281	0.00180422
ENSG00000114739	ACVR2B	-2.91097	-1.5415	1.1e-11	1.1e-10
ENSG00000259865	RP11-488L18.10	-2.91091	-1.54147	3.93e-06	9.61e-06
ENSG00000241697	TMEFF1	-2.90994	-1.54099	1.28e-07	4.17e-07
ENSG00000124784	RIOK1	-2.9085	-1.54027	3.18e-12	3.94e-11
ENSG00000035687	ADSS	-2.90797	-1.54001	2.25e-12	2.96e-11
ENSG00000105467	SYNGR4	-2.90754	-1.5398	0.0357196	0.0456816
ENSG00000135069	PSAT1	-2.90724	-1.53965	5.77e-13	9.84e-12
ENSG00000273084	RP11-1275H24.3	-2.90607	-1.53907	0.000920198	0.0014914
ENSG00000109519	GRPEL1	-2.90582	-1.53895	9.3e-12	9.62e-11
ENSG00000243988	RPS24P17	-2.90262	-1.53736	0.00202938	0.00311961
ENSG00000178295	GEN1	-2.90164	-1.53687	1.95e-09	9.84e-09
ENSG00000132780	NASP	-2.89837	-1.53524	1.01e-14	3.73e-13
ENSG00000157423	HYDIN	-2.89826	-1.53519	0.000817864	0.00133577
ENSG00000213585	VDAC1	-2.89796	-1.53504	9.32e-16	6.28e-14
ENSG00000164118	CEP44	-2.89787	-1.53499	9.49e-10	5.19e-09
ENSG00000111641	NOP2	-2.89616	-1.53414	2.11e-13	4.3e-12
ENSG00000254272	RP11-382J24.2	-2.89362	-1.53287	0.00533865	0.00770962
ENSG00000172336	POP7	-2.89289	-1.53251	2.83e-10	1.82e-09
ENSG00000213801	ZNF321P	-2.89228	-1.53221	2.85e-06	7.16e-06
ENSG00000275160	RP11-187C18.3	-2.89177	-1.53195	0.000455356	0.00077755
ENSG00000272853	RP11-398C13.6	-2.89015	-1.53115	0.0283563	0.0367867
ENSG00000270878	CTD-2302E22.5	-2.88849	-1.53031	0.012241	0.0167548
ENSG00000122873	CISD1	-2.88702	-1.52958	2.27e-09	1.12e-08
ENSG00000170684	ZNF296	-2.88702	-1.52958	1.14e-05	2.55e-05
ENSG00000239559	RPL37P2	-2.88454	-1.52834	0.00677231	0.00963744
ENSG00000219682	RP3-425P12.4	-2.8845	-1.52832	0.00141073	0.00222387
ENSG00000163319	MRPS18C	-2.88432	-1.52823	1.44e-10	1e-09
ENSG00000260578	CTD-2541J13.1	-2.88421	-1.52817	1.04e-05	2.33e-05
ENSG00000271452	RP11-342K6.2	-2.88392	-1.52803	0.00118163	0.00188521
ENSG00000006576	PHTF2	-2.88208	-1.52711	1.66e-10	1.14e-09
ENSG00000265688	MAFG-AS1	-2.88187	-1.527	5.34e-07	1.54e-06
ENSG00000007174	DNAH9	-2.881	-1.52657	1.36e-05	3.01e-05
ENSG00000277449	RP11-112L6.5	-2.88063	-1.52638	0.032364	0.0416051
ENSG00000198400	NTRK1	-2.88007	-1.52611	0.00518772	0.00750153
ENSG00000226015	CCT8P1	-2.8788	-1.52547	0.000145396	0.000269332
[truncated: 7,669 more rows]

## Sheet: S2B TC-71 siFLi1_siNeg
Ebegboni et al., Supplemental Table S2B: TC-71 cells - RNA-seq analysis following depletion of EWSR1::FLI1
ENSID GENE	GENE SYMBOL	FOLD-CHANGE	Log2 FC	p value	FDR
ENSG00000283029	RN7SL1	-154.668	-7.27303	3.19e-08	1.71e-07
ENSG00000255987	RP11-1094M14	-62.9237	-5.97553	2.54e-07	1.08e-06
ENSG00000186198	SLC51B	-43.3305	-5.43731	4.97e-07	1.97e-06
ENSG00000274944	RP5-864K19	-29.7438	-4.89452	7.3e-05	0.000179601
ENSG00000228354	RP11-552J9	-27.4875	-4.7807	4.74e-07	1.88e-06
ENSG00000126353	CCR7	-25.0433	-4.64635	4.75e-06	1.49e-05
ENSG00000111344	RASAL1	-24.0189	-4.5861	3.56e-06	1.15e-05
ENSG00000268861	CTD-2207O23	-23.8556	-4.57625	0.00544868	0.00918494
ENSG00000162344	FGF19	-22.2532	-4.47594	2.95e-06	9.73e-06
ENSG00000259112	NDUFC2-KCTD14	-21.6473	-4.43612	0.00647246	0.0107545
ENSG00000130167	TSPAN16	-21.4115	-4.42031	2.56e-05	6.91e-05
ENSG00000211780	TRAV6	-21.0571	-4.39623	4.26e-05	0.000109696
ENSG00000234056	RP11-165I9	-20.2341	-4.33872	3.22e-05	8.51e-05
ENSG00000187094	CCK	-20.2328	-4.33862	4e-06	1.28e-05
ENSG00000260877	RP11-211G23	-19.7916	-4.30681	0.000228756	0.000508748
ENSG00000228703	RP5-1160K1	-18.7049	-4.22535	2.23e-05	6.1e-05
ENSG00000206172	HBA1	-18.3163	-4.19506	1.48e-05	4.19e-05
ENSG00000120318	ARAP3	-17.628	-4.1398	4.94e-05	0.000125619
ENSG00000185847	RP1-46F2	-17.0093	-4.08825	3.1e-05	8.24e-05
ENSG00000157851	DPYSL5	-16.9478	-4.08303	8.85e-05	0.000213845
ENSG00000008196	TFAP2B	-16.3545	-4.03162	0.000174849	0.000398289
ENSG00000123977	DAW1	-16.2446	-4.02189	6.72e-06	2.05e-05
ENSG00000267385	CTB-50L17	-16.2109	-4.01889	0.000420232	0.000883625
ENSG00000232906	RP11-746P2	-16.1705	-4.01529	0.000100644	0.000240457
ENSG00000229544	NKX1-2	-16.0038	-4.00034	3.23e-05	8.54e-05
ENSG00000168509	HFE2	-15.9377	-3.99437	3.39e-05	8.93e-05
ENSG00000267074	RP11-1094M14	-15.8618	-3.98749	1.38e-07	6.26e-07
ENSG00000105388	CEACAM5	-15.778	-3.97984	4.75e-06	1.49e-05
ENSG00000150276	RP11-431O22	-15.6865	-3.97145	2.08e-05	5.71e-05
ENSG00000247151	RP11-348A11	-15.5334	-3.9573	1.15e-05	3.34e-05
ENSG00000197587	DMBX1	-15.3072	-3.93614	2.63e-06	8.75e-06
ENSG00000253730	RP11-893F2	-15.2622	-3.93189	3.37e-05	8.87e-05
ENSG00000253181	RP11-863K10	-15.254	-3.93112	3.17e-05	8.39e-05
ENSG00000269891	ARHGAP19-SLIT1	-14.5819	-3.8661	0.000507364	0.0010512
ENSG00000183434	TFDP3	-14.3833	-3.84633	1.34e-06	4.78e-06
ENSG00000091583	APOH	-14.3755	-3.84554	1.4e-05	4e-05
ENSG00000237039	AC018738	-14.2076	-3.82859	0.00369616	0.00645818
ENSG00000260498	RP4-536B24	-14.1998	-3.8278	6.26e-05	0.00015606
ENSG00000262768	RP11-353N14	-14.0091	-3.80829	0.000336847	0.000723055
ENSG00000187730	GABRD	-13.9523	-3.80243	0.00012825	0.000300019
ENSG00000161944	ASGR2	-13.8602	-3.79287	0.000106465	0.000253376
ENSG00000145642	FAM159B	-13.8051	-3.78713	0.000125016	0.000293047
ENSG00000263809	RP11-849F2	-13.6849	-3.77451	0.00292418	0.00520668
ENSG00000168918	INPP5D	-13.5559	-3.76085	1.45e-05	4.12e-05
ENSG00000273398	RP11-474G23	-13.4714	-3.75182	0.000346299	0.000740658
ENSG00000272942	CTA-246H3	-13.3431	-3.73802	5.27e-05	0.000133254
ENSG00000238276	RP11-245J24	-13.2849	-3.73172	0.00010817	0.000256985
ENSG00000197332	CTC-499B15	-12.8196	-3.68028	5.09e-06	1.59e-05
ENSG00000146147	MLIP	-12.7781	-3.6756	3.24e-05	8.56e-05
ENSG00000259110	RP11-359N5	-12.7398	-3.67127	0.000146832	0.000339258
ENSG00000175785	PRIMA1	-12.7387	-3.67115	4.54e-05	0.000116035
ENSG00000271013	AC015849	-12.7325	-3.67044	4.4e-06	1.39e-05
ENSG00000264808	RP11-802D6	-12.6652	-3.6628	0.000305976	0.000663851
ENSG00000224373	IGHV4-59	-12.4754	-3.64101	3.47e-05	9.1e-05
ENSG00000168830	HTR1E	-12.4589	-3.6391	0.000196369	0.00044254
ENSG00000227617	CERS6-AS1	-12.4332	-3.63612	1.55e-05	4.39e-05
ENSG00000108242	CYP2C18	-12.2513	-3.61486	0.000150388	0.000346661
ENSG00000268089	GABRQ	-12.0166	-3.58696	1.16e-09	9.49e-09
ENSG00000274825	RP4-616B8	-11.9026	-3.57321	0.000355989	0.000759787
ENSG00000214018	RP5-1158H2	-11.8181	-3.56293	4.89e-05	0.000124378
ENSG00000256008	RP11-728G15	-11.7354	-3.55279	8.6e-05	0.000208235
ENSG00000212232	SNORD17	-11.7094	-3.54959	4.68e-05	0.000119491
ENSG00000221977	OR4E2	-11.6893	-3.54712	3.6e-09	2.57e-08
ENSG00000250986	AC141928	-11.5525	-3.53013	3.61e-09	2.57e-08
ENSG00000267698	AC002116	-11.5517	-3.53003	0.000169351	0.000386511
ENSG00000239542	RN7SL399P	-11.4927	-3.52264	0.000103129	0.000245996
ENSG00000137843	PAK6	-11.4635	-3.51897	2.44e-05	6.62e-05
ENSG00000249962	RP11-80H5	-11.4431	-3.51641	0.000880109	0.00174411
ENSG00000264589	RP11-105N13	-11.3034	-3.49868	3.7e-05	9.66e-05
ENSG00000184507	NUTM1	-11.2291	-3.48917	5.04e-07	1.99e-06
ENSG00000260391	RP11-71H17	-11.2196	-3.48795	0.000187241	0.000423529
ENSG00000134323	MYCN	-11.1035	-3.47294	2e-05	5.52e-05
ENSG00000172927	MYEOV	-10.9247	-3.44952	1.98e-15	2.98e-13
ENSG00000117154	IGSF21	-10.9176	-3.44858	7.55e-09	4.87e-08
ENSG00000110786	PTPN5	-10.8348	-3.4376	0.000154168	0.000354546
ENSG00000116014	KISS1R	-10.807	-3.43389	3.83e-05	9.96e-05
ENSG00000244791	RP11-65D17	-10.7546	-3.42688	0.000460703	0.000961256
ENSG00000247675	RP11-411D10	-10.7496	-3.42622	0.000225508	0.000502532
ENSG00000274985	RP11-534G20	-10.512	-3.39397	5.44e-08	2.77e-07
ENSG00000260423	RP13-735L24	-10.4527	-3.3858	4.23e-05	0.000108933
ENSG00000137270	GCM1	-10.392	-3.3774	3.21e-05	8.49e-05
ENSG00000272989	RP13-616I3	-10.3739	-3.37489	0.000401217	0.000848
ENSG00000284491	CTD-2265O21	-10.3136	-3.36648	0.0132935	0.02084
ENSG00000256762	STH	-10.3094	-3.36589	8.37e-05	0.000203321
ENSG00000260613	RP3-522J7	-10.3056	-3.36536	0.000205238	0.000461263
ENSG00000211777	TRAV3	-10.2339	-3.35528	3.19e-08	1.72e-07
ENSG00000170370	EMX2	-10.1867	-3.34861	0.00130948	0.00250118
ENSG00000227418	PCGEM1	-10.18	-3.34767	0.000126433	0.000296132
ENSG00000161031	PGLYRP2	-10.1778	-3.34735	1.2e-09	9.76e-09
ENSG00000254294	IMPDH1P6	-10.1369	-3.34154	0.000969407	0.00190217
ENSG00000242667	RP11-745A24	-10.1174	-3.33877	0.000307008	0.000665848
ENSG00000278811	LINC00624	-10.0745	-3.33263	0.00017417	0.000396793
ENSG00000270316	BORCS7-ASMT	-10.0722	-3.3323	0.0158667	0.0245145
ENSG00000173093	CCDC63	-10.0612	-3.33074	5.37e-05	0.0001356
ENSG00000232832	AC135893	-10.0414	-3.32789	7.79e-05	0.000190761
ENSG00000258529	RP11-108O10	-10.0139	-3.32393	0.00415247	0.00717569
ENSG00000166828	SCNN1G	-9.95905	-3.31601	1.39e-14	1.05e-12
ENSG00000187486	KCNJ11	-9.89197	-3.30626	8.66e-08	4.18e-07
ENSG00000155622	XAGE2	-9.77867	-3.28964	0.000183217	0.000415538
ENSG00000158748	HTR6	-9.72683	-3.28197	1.27e-05	3.67e-05
ENSG00000228705	RP5-885L7	-9.56029	-3.25705	1.13e-12	2.9e-11
ENSG00000179673	RPRML	-9.55516	-3.25628	8.29e-05	0.000201699
ENSG00000205718	MBD3L4	-9.52644	-3.25194	1.01e-14	8.45e-13
ENSG00000280135	RP1-47M23	-9.44652	-3.23978	1.97e-06	6.76e-06
ENSG00000205045	SLFN12L	-9.38044	-3.22965	4.33e-12	8.53e-11
ENSG00000205835	GMNC	-9.34779	-3.22462	1.28e-05	3.68e-05
ENSG00000182459	TEX19	-9.34546	-3.22427	1.48e-05	4.21e-05
ENSG00000236384	LINC00479	-9.33804	-3.22312	0.000491324	0.00102095
ENSG00000251460	RP11-1258F18	-9.29314	-3.21617	8.63e-15	7.78e-13
ENSG00000182315	MBD3L3	-9.28572	-3.21501	2.06e-16	5.81e-14
ENSG00000240954	AE000659	-9.26245	-3.21139	6.5e-09	4.26e-08
ENSG00000227110	AC087859	-9.24753	-3.20907	2.95e-08	1.6e-07
ENSG00000221994	ZNF630	-9.24213	-3.20823	4.22e-05	0.00010874
ENSG00000100346	CACNA1I	-9.1746	-3.19764	1.19e-12	3.04e-11
ENSG00000100206	DMC1	-9.15804	-3.19504	2.27e-08	1.28e-07
ENSG00000173868	PHOSPHO1	-9.12716	-3.19017	1.11e-14	8.87e-13
ENSG00000170579	DLGAP1	-9.12261	-3.18945	1.01e-12	2.65e-11
ENSG00000282143	RP1-163M9	-9.11652	-3.18848	0.00219207	0.00400679
ENSG00000280311	RP13-554M15	-9.10423	-3.18654	0.000900242	0.00178023
ENSG00000250889	RP11-229C3	-9.08507	-3.1835	0.000247113	0.000546424
ENSG00000282381	RP11-328P23	-9.08504	-3.18349	0.00223301	0.00407617
ENSG00000256925	RP13-439H18	-9.04996	-3.17791	3.53e-07	1.44e-06
ENSG00000188039	NWD1	-9.02946	-3.17464	2.69e-05	7.25e-05
ENSG00000184956	MUC6	-8.97994	-3.16671	3.25e-08	1.74e-07
ENSG00000173805	HAP1	-8.8531	-3.14618	1.77e-15	2.76e-13
ENSG00000197177	ADGRA1	-8.84863	-3.14545	1.85e-12	4.27e-11
ENSG00000175894	TSPEAR	-8.84793	-3.14534	3.57e-08	1.89e-07
ENSG00000268758	ADGRE4P	-8.80784	-3.13879	1.9e-05	5.26e-05
ENSG00000139445	FOXN4	-8.79723	-3.13705	2.1e-06	7.16e-06
ENSG00000284048	RP11-511P7	-8.71	-3.12267	0.0119975	0.0189607
ENSG00000167748	KLK1	-8.69079	-3.11949	1.41e-07	6.42e-07
ENSG00000196589	CTB-25J19	-8.66963	-3.11597	7.61e-15	7.08e-13
ENSG00000275139	RP1-101D8	-8.63251	-3.10978	4.61e-05	0.00011772
ENSG00000237247	MBD3L5	-8.60246	-3.10475	3e-12	6.38e-11
ENSG00000278390	RP11-74J13	-8.54365	-3.09485	0.00014553	0.000336424
ENSG00000244128	RP11-85M11	-8.51204	-3.0895	0.000142713	0.000330731
ENSG00000134042	MRO	-8.45537	-3.07987	4.47e-08	2.32e-07
ENSG00000246308	RP11-685M7	-8.43519	-3.07642	0.000478999	0.000997202
ENSG00000186652	PRG2	-8.38248	-3.06738	0.00140846	0.0026747
ENSG00000227039	AL844908	-8.23768	-3.04224	5.96e-14	3.04e-12
ENSG00000262880	RP11-104H15	-8.07899	-3.01417	0.00355988	0.00624032
ENSG00000230522	MBD3L2	-8.04612	-3.00829	7.01e-14	3.42e-12
ENSG00000135094	SDS	-8.03977	-3.00716	0.000859948	0.00170682
ENSG00000167676	PLIN4	-8.02983	-3.00537	4.2e-06	1.34e-05
ENSG00000169297	NR0B1	-8.00503	-3.00091	2.39e-15	3.34e-13
ENSG00000174527	MYO1H	-7.90165	-2.98215	0.000909634	0.001796
ENSG00000242288	RP11-464F9	-7.87837	-2.9779	0.0106383	0.0169682
ENSG00000225163	AL133168	-7.85481	-2.97358	1.39e-05	3.96e-05
ENSG00000260803	Z84812	-7.74282	-2.95286	0.000254755	0.000561854
ENSG00000171954	CYP4F22	-7.69981	-2.94482	3.4e-15	4.11e-13
ENSG00000165168	CYBB	-7.58082	-2.92235	0.000226348	0.000504087
ENSG00000265763	ZNF488	-7.57745	-2.92171	3.83e-11	5.27e-10
ENSG00000185130	HIST1H2BL	-7.56525	-2.91939	0.00056197	0.00115597
ENSG00000123901	GPR83	-7.55547	-2.91752	0.000887022	0.00175643
ENSG00000156564	LRFN2	-7.54649	-2.91581	6.58e-06	2.01e-05
ENSG00000250770	RP5-1063M23	-7.54048	-2.91466	3.08e-10	3.03e-09
ENSG00000165566	AMER2	-7.53875	-2.91432	9.09e-15	8.04e-13
ENSG00000224940	PRRT4	-7.52374	-2.91145	2.67e-14	1.72e-12
ENSG00000215837	SDHAP2	-7.49582	-2.90609	0.00817096	0.0132992
ENSG00000181284	TMEM102	-7.47483	-2.90204	8.13e-05	0.000198273
ENSG00000243479	MNX1-AS1	-7.41894	-2.89121	0.000131006	0.000306076
ENSG00000124507	PACSIN1	-7.38038	-2.8837	9.56e-05	0.000229425
ENSG00000156219	ART3	-7.35872	-2.87945	2.89e-05	7.7e-05
ENSG00000116748	AMPD1	-7.35861	-2.87943	0.000259358	0.000571154
ENSG00000170214	ADRA1B	-7.32065	-2.87197	1.96e-11	2.98e-10
ENSG00000275630	RP6-65G23	-7.28777	-2.86548	0.000371653	0.000790218
ENSG00000276649	RP5-858L17	-7.27247	-2.86245	0.000160982	0.000369213
ENSG00000197406	DIO3	-7.23767	-2.85553	9.99e-06	2.94e-05
ENSG00000176769	TCERG1L	-7.20771	-2.84954	0.000235632	0.000522729
ENSG00000241106	HLA-DOB	-7.20476	-2.84895	0.00071835	0.00144566
ENSG00000258789	RP11-507K2	-7.20441	-2.84888	0.00112763	0.00218391
ENSG00000256553	TRAV1-2	-7.20103	-2.8482	7.51e-12	1.36e-10
ENSG00000214145	RP11-513G11	-7.20068	-2.84813	0.000452263	0.000944756
ENSG00000235076	RP11-149B7	-7.18852	-2.84569	0.000552975	0.00113919
ENSG00000130675	MNX1	-7.1824	-2.84447	0.000167886	0.000383906
ENSG00000264324	RP11-287D1	-7.17287	-2.84255	0.00326585	0.00575788
ENSG00000167210	LOXHD1	-7.12537	-2.83297	2.39e-13	8.21e-12
ENSG00000159860	AC099548	-7.11543	-2.83095	1.61e-06	5.61e-06
ENSG00000163009	AC007240	-7.06955	-2.82162	2.06e-08	1.17e-07
ENSG00000073282	TP63	-7.0682	-2.82134	2.32e-07	9.98e-07
ENSG00000224592	RP5-884C9	-7.03573	-2.8147	0.00023079	0.000512885
ENSG00000284700	RP5-850O15	-7.03002	-2.81353	3.27e-07	1.35e-06
ENSG00000103534	TMC5	-7.02475	-2.81245	8.1e-12	1.45e-10
ENSG00000176092	CRYBG2	-7.0164	-2.81073	0.000187814	0.000424716
ENSG00000146285	SCML4	-7.00441	-2.80826	6.58e-08	3.28e-07
ENSG00000260691	ANKRD20A1	-6.99307	-2.80593	0.00301337	0.00534977
ENSG00000226650	KIF4B	-6.98932	-2.80515	0.000316536	0.000684337
ENSG00000232387	SKA2L	-6.98698	-2.80467	0.000305762	0.000663469
ENSG00000134438	RAX	-6.95653	-2.79837	1.68e-12	4.02e-11
ENSG00000198821	CD247	-6.94598	-2.79618	8.96e-07	3.33e-06
ENSG00000285035	RP11-736I24	-6.93749	-2.79441	0.000233954	0.000519331
ENSG00000280334	RP11-361L15	-6.90707	-2.78807	0.00170715	0.00318837
ENSG00000230992	AC097532	-6.87364	-2.78107	0.00316772	0.00559654
ENSG00000122224	LY9	-6.86592	-2.77945	0.00083337	0.00165896
ENSG00000102934	PLLP	-6.86323	-2.77889	0.00101629	0.00198474
ENSG00000267121	CTD-2020K17	-6.85867	-2.77793	2.13e-09	1.63e-08
ENSG00000246465	RP11-57A19	-6.8355	-2.77305	3e-09	2.19e-08
ENSG00000070748	CHAT	-6.81802	-2.76935	0.00013384	0.000312001
ENSG00000164076	CAMKV	-6.81213	-2.76811	7e-08	3.45e-07
ENSG00000248101	AC002116	-6.75902	-2.75682	0.00361105	0.00632317
ENSG00000164853	UNCX	-6.72744	-2.75006	0.0022828	0.00415936
ENSG00000178821	TMEM52	-6.71192	-2.74672	2.86e-08	1.56e-07
ENSG00000136110	CNMD	-6.7115	-2.74663	0.000784943	0.00156865
ENSG00000258759	RP11-1012A1	-6.68314	-2.74053	7.56e-05	0.000185334
ENSG00000113763	UNC5A	-6.61731	-2.72625	0.000484052	0.00100631
ENSG00000269910	RP11-73M18	-6.59613	-2.72162	0.000409463	0.000863988
ENSG00000135447	PPP1R1A	-6.57976	-2.71804	4.57e-14	2.51e-12
ENSG00000163884	KLF15	-6.56489	-2.71477	1.69e-05	4.73e-05
ENSG00000128965	CHAC1	-6.55817	-2.71329	1.4e-10	1.55e-09
ENSG00000261456	TUBB8	-6.55792	-2.71324	0.000479762	0.000998323
ENSG00000185038	MROH2A	-6.5546	-2.71251	2.25e-08	1.27e-07
ENSG00000273449	RP11-218F10	-6.5471	-2.71086	0.000886143	0.00175509
ENSG00000284681	AC104794	-6.54096	-2.7095	4.27e-09	2.97e-08
ENSG00000267978	MAGEA9B	-6.47892	-2.69575	0.00691263	0.0114271
ENSG00000270977	AC015849	-6.47536	-2.69496	1.94e-05	5.36e-05
ENSG00000007968	E2F2	-6.47453	-2.69477	5.77e-13	1.63e-11
ENSG00000204362	RP11-380J14	-6.47184	-2.69418	8.95e-10	7.61e-09
ENSG00000233384	RP11-100E13	-6.46717	-2.69314	0.00123598	0.00237408
ENSG00000143847	PPFIA4	-6.45994	-2.69152	3.01e-10	2.98e-09
ENSG00000158825	CDA	-6.43817	-2.68665	3.05e-05	8.11e-05
ENSG00000234535	RP11-37L2	-6.43786	-2.68658	1.04e-05	3.04e-05
ENSG00000126733	DACH2	-6.43403	-2.68572	0.000521903	0.00107932
ENSG00000198765	SYCP1	-6.42062	-2.68271	4.24e-05	0.000109144
ENSG00000147138	GPR174	-6.39629	-2.67723	2.53e-07	1.08e-06
ENSG00000138100	TRIM54	-6.37746	-2.67298	2.23e-06	7.56e-06
ENSG00000275632	RP5-967N21	-6.37186	-2.67171	8.01e-05	0.000195433
ENSG00000267554	RP11-686D22	-6.36239	-2.66957	2.8e-07	1.18e-06
ENSG00000173212	MAB21L3	-6.34193	-2.66492	2.43e-07	1.04e-06
ENSG00000166866	MYO1A	-6.33801	-2.66403	0.00376844	0.00657218
ENSG00000254416	RP11-347E10	-6.31826	-2.65953	3.79e-09	2.68e-08
ENSG00000086548	CEACAM6	-6.31391	-2.65853	7.71e-08	3.77e-07
ENSG00000168298	HIST1H1E	-6.2911	-2.65331	0.00275453	0.00493082
ENSG00000235304	RP11-265P11	-6.28307	-2.65147	0.00584374	0.00980158
ENSG00000147168	IL2RG	-6.27443	-2.64949	0.000325784	0.00070228
ENSG00000268083	AC104534	-6.2649	-2.64729	0.00663913	0.011015
ENSG00000119715	ESRRB	-6.22365	-2.63776	5.41e-14	2.84e-12
ENSG00000230873	STMND1	-6.15881	-2.62265	4.61e-05	0.000117657
ENSG00000142619	PADI3	-6.14665	-2.6198	0.000197126	0.000444021
ENSG00000158553	POM121L2	-6.12371	-2.61441	0.00383495	0.00667244
ENSG00000120057	SFRP5	-6.09933	-2.60865	0.000740352	0.00148573
ENSG00000238185	RP11-252M21	-6.09319	-2.6072	2.84e-05	7.6e-05
ENSG00000166922	SCG5	-6.08899	-2.6062	3.93e-07	1.59e-06
ENSG00000183019	C19orf59	-6.08677	-2.60568	3.61e-09	2.57e-08
ENSG00000165891	E2F7	-6.08203	-2.60455	3.42e-14	2.06e-12
ENSG00000198088	NUP62CL	-6.06826	-2.60128	1.93e-05	5.33e-05
ENSG00000178965	ERICH3	-6.05655	-2.5985	0.0009748	0.00191149
ENSG00000226009	RP11-190J1	-6.05052	-2.59706	0.00363342	0.0063567
ENSG00000122756	CNTFR	-6.04683	-2.59618	0.000115055	0.000271635
ENSG00000187867	PALM3	-6.0403	-2.59462	4.51e-11	6.01e-10
ENSG00000176912	RP11-806L2	-6.03325	-2.59294	1.52e-05	4.3e-05
ENSG00000212993	POU5F1B	-6.00889	-2.5871	0.000199041	0.000448107
ENSG00000185518	SV2B	-6.00649	-2.58652	2.63e-11	3.83e-10
ENSG00000260648	RP11-133K1	-5.99723	-2.5843	5.61e-05	0.000141126
ENSG00000126583	PRKCG	-5.98528	-2.58142	0.00474329	0.00808802
ENSG00000188095	MESP2	-5.97891	-2.57988	4.3e-06	1.37e-05
ENSG00000204816	RP11-475I24	-5.97255	-2.57835	0.0273591	0.0402697
ENSG00000164362	TERT	-5.9711	-2.578	3.88e-12	7.79e-11
ENSG00000128610	FEZF1	-5.95001	-2.57289	2.56e-12	5.59e-11
ENSG00000251468	RP11-369K16	-5.94499	-2.57168	2.73e-07	1.15e-06
ENSG00000105369	CD79A	-5.93959	-2.57036	7.82e-08	3.81e-07
ENSG00000164082	GRM2	-5.91802	-2.56511	3.56e-08	1.89e-07
ENSG00000161860	SYCE2	-5.91789	-2.56508	3.48e-09	2.49e-08
ENSG00000165490	DDIAS	-5.90334	-2.56153	1.37e-12	3.38e-11
ENSG00000168447	SCNN1B	-5.8894	-2.55812	6.86e-08	3.39e-07
ENSG00000164626	KCNK5	-5.88537	-2.55713	3.51e-05	9.21e-05
ENSG00000248590	GLDCP1	-5.87935	-2.55566	0.00388199	0.00674702
ENSG00000143476	DTL	-5.87552	-2.55472	2.19e-15	3.22e-13
ENSG00000285212	RP3-431P23	-5.82814	-2.54304	0.00041816	0.000879935
ENSG00000226942	Z84723	-5.82397	-2.542	0.00294262	0.00523585
ENSG00000246889	AP000487	-5.82192	-2.5415	0.000851997	0.00169236
ENSG00000149571	KIRREL3	-5.81848	-2.54064	4.02e-07	1.62e-06
ENSG00000161609	CCDC155	-5.80368	-2.53697	1.42e-05	4.06e-05
ENSG00000069188	SDK2	-5.80123	-2.53636	0.00201423	0.00370576
ENSG00000280239	CTB-50L17	-5.78776	-2.53301	1.68e-09	1.32e-08
ENSG00000267374	RP11-244M2	-5.78188	-2.53154	1e-07	4.73e-07
ENSG00000276131	RP11-481J2	-5.7574	-2.52542	0.000430902	0.000904496
ENSG00000142765	SYTL1	-5.73798	-2.52054	1.82e-12	4.22e-11
ENSG00000227963	RP5-1074L1	-5.73029	-2.51861	0.00174129	0.00324497
ENSG00000132016	C19orf57	-5.71966	-2.51593	6.72e-12	1.24e-10
ENSG00000230530	LIMD1-AS1	-5.71656	-2.51515	0.00013872	0.000321924
ENSG00000253888	RP11-521M14	-5.71441	-2.5146	6.54e-08	3.26e-07
ENSG00000275846	RP11-457M11	-5.70748	-2.51285	0.00173953	0.00324238
ENSG00000167600	CYP2S1	-5.69529	-2.50977	0.00131696	0.00251439
ENSG00000198286	CARD11	-5.68545	-2.50727	4.13e-11	5.61e-10
ENSG00000134917	ADAMTS8	-5.66717	-2.50263	8.56e-10	7.33e-09
ENSG00000211786	TRAV8-2	-5.66394	-2.50181	0.00519331	0.00878449
ENSG00000257048	RP11-476M19	-5.66324	-2.50163	0.00201992	0.0037147
ENSG00000130829	DUSP9	-5.66035	-2.50089	4.05e-07	1.63e-06
ENSG00000260092	RP11-77K12	-5.63896	-2.49543	0.00411343	0.00711446
ENSG00000266524	GDF10	-5.60033	-2.48551	1.25e-13	5.13e-12
ENSG00000163421	PROK2	-5.59542	-2.48425	0.000284047	0.000620139
ENSG00000233381	RP11-820K3	-5.59486	-2.4841	0.00460839	0.00788525
ENSG00000233297	RP11-577H5	-5.5896	-2.48274	0.0203328	0.0306728
ENSG00000189057	FAM111B	-5.5767	-2.47941	1.09e-10	1.26e-09
ENSG00000280023	LLNLR-276H7	-5.57635	-2.47932	0.00286656	0.00511539
ENSG00000125851	PCSK2	-5.57442	-2.47882	2.28e-10	2.36e-09
ENSG00000163879	DNALI1	-5.57374	-2.47865	7.53e-05	0.00018484
ENSG00000056736	IL17RB	-5.57188	-2.47816	2.34e-08	1.31e-07
ENSG00000184160	ADRA2C	-5.56683	-2.47685	1.15e-10	1.32e-09
ENSG00000168930	TRIM49	-5.55986	-2.47505	0.0268791	0.0396191
ENSG00000232093	RP11-307C12	-5.53114	-2.46758	4.09e-05	0.00010554
ENSG00000149926	FAM57B	-5.52485	-2.46593	1.29e-06	4.62e-06
ENSG00000180230	RP11-198M6	-5.50966	-2.46196	0.00184269	0.0034178
ENSG00000223877	RP11-2F9	-5.5009	-2.45967	0.00185488	0.0034379
ENSG00000251503	APITD1-CORT	-5.49062	-2.45697	8.15e-07	3.06e-06
ENSG00000251307	RP11-506H20	-5.48687	-2.45598	0.0012066	0.00232343
ENSG00000244184	RP11-314A20	-5.48423	-2.45529	9.3e-06	2.76e-05
ENSG00000167513	CDT1	-5.47945	-2.45403	3.36e-14	2.04e-12
ENSG00000140015	KCNH5	-5.46007	-2.44892	1.18e-09	9.68e-09
ENSG00000214826	RP11-22B23	-5.44208	-2.44416	1.16e-09	9.53e-09
ENSG00000254706	RP11-565P22	-5.43087	-2.44118	0.000324366	0.000699478
ENSG00000234788	RP13-16H11	-5.41257	-2.43631	0.000583052	0.0011958
ENSG00000254872	RP13-870H17	-5.40268	-2.43367	2.55e-11	3.73e-10
ENSG00000279347	RP11-85I17	-5.39716	-2.4322	6.01e-10	5.4e-09
ENSG00000085999	RAD54L	-5.39581	-2.43184	6.62e-14	3.28e-12
ENSG00000168672	FAM84B	-5.38643	-2.42933	4.71e-18	3.59e-15
ENSG00000169169	CPT1C	-5.38288	-2.42838	0.000896531	0.00177329
ENSG00000214336	FOXI3	-5.37898	-2.42733	2.7e-09	2e-08
ENSG00000172216	CEBPB	-5.37557	-2.42642	3.68e-13	1.15e-11
ENSG00000179774	ATOH7	-5.36832	-2.42447	2.95e-05	7.86e-05
ENSG00000130958	SLC35D2	-5.35525	-2.42095	0.00567366	0.00954517
ENSG00000101307	SIRPB1	-5.35327	-2.42042	0.00973152	0.0156158
ENSG00000104267	CA2	-5.34768	-2.41891	2.88e-10	2.86e-09
ENSG00000140534	TICRR	-5.3462	-2.41852	4.28e-14	2.39e-12
ENSG00000258498	DIO3OS	-5.32646	-2.41318	0.000665978	0.00135052
ENSG00000279554	CTA-113A6	-5.32636	-2.41315	0.0121351	0.0191542
ENSG00000248329	APELA	-5.32371	-2.41243	2.42e-11	3.56e-10
ENSG00000274460	CTD-2649C14	-5.3157	-2.41026	0.000901357	0.00178204
ENSG00000186871	ERCC6L	-5.31423	-2.40986	1.2e-13	4.99e-12
ENSG00000197168	NEK5	-5.3073	-2.40798	1.18e-06	4.26e-06
ENSG00000127564	PKMYT1	-5.30241	-2.40665	8.64e-13	2.33e-11
ENSG00000239219	RP11-379K17	-5.30149	-2.4064	0.000331972	0.000713798
ENSG00000272702	RP11-44N22	-5.30013	-2.40603	0.00089112	0.00176396
ENSG00000123219	CENPK	-5.28604	-2.40219	2.93e-09	2.14e-08
ENSG00000168546	GFRA2	-5.2854	-2.40201	1.84e-12	4.25e-11
ENSG00000223572	CKMT1A	-5.28468	-2.40181	2.2e-05	6.02e-05
ENSG00000275185	RP13-753N3	-5.27333	-2.39871	0.00093123	0.00183415
ENSG00000167995	BEST1	-5.23714	-2.38878	3.85e-11	5.28e-10
ENSG00000187185	CTD-2600O9	-5.2327	-2.38756	5.58e-08	2.83e-07
ENSG00000248625	RP11-205M3	-5.21987	-2.38401	0.0037921	0.00660632
ENSG00000255624	RP11-564D11	-5.20943	-2.38113	6.02e-08	3.02e-07
ENSG00000248477	RP11-848G14	-5.20689	-2.38042	0.00634547	0.0105692
ENSG00000065328	MCM10	-5.18592	-2.3746	3.45e-14	2.06e-12
ENSG00000104413	ESRP1	-5.18441	-2.37418	4.4e-07	1.76e-06
ENSG00000093009	CDC45	-5.17603	-2.37185	3.64e-14	2.13e-12
ENSG00000272825	LL21NC02-1C16	-5.1739	-2.37125	2.56e-07	1.09e-06
ENSG00000142552	RCN3	-5.15631	-2.36634	2.11e-11	3.16e-10
ENSG00000118513	MYB	-5.15405	-2.36571	1.25e-10	1.41e-09
ENSG00000224698	RP11-131J3	-5.14816	-2.36406	0.0242076	0.0360374
ENSG00000177301	KCNA2	-5.12777	-2.35833	4.93e-06	1.54e-05
ENSG00000110092	CCND1	-5.09904	-2.35023	1.99e-16	5.81e-14
ENSG00000262904	RP11-144N1	-5.09287	-2.34848	0.000104991	0.000250101
ENSG00000128408	RIBC2	-5.08888	-2.34735	1.33e-10	1.48e-09
ENSG00000106327	TFR2	-5.08548	-2.34638	1.07e-08	6.59e-08
ENSG00000177453	NIM1K	-5.07366	-2.34303	0.000269056	0.000590459
ENSG00000198944	SOWAHA	-5.04283	-2.33423	4.12e-09	2.88e-08
ENSG00000101412	E2F1	-5.04214	-2.33403	6.37e-14	3.2e-12
ENSG00000254543	HSPD1P2	-5.02565	-2.32931	0.00132595	0.00253047
ENSG00000204837	RP11-204M4	-5.02449	-2.32898	0.00295837	0.00526018
ENSG00000143199	ADCY10	-5.02107	-2.328	0.0109988	0.0174928
ENSG00000172461	FUT9	-5.0181	-2.32714	0.00271388	0.00486639
ENSG00000176753	C15orf56	-5.01054	-2.32497	0.000493726	0.00102522
ENSG00000174371	EXO1	-5.00751	-2.32409	1.1e-13	4.72e-12
ENSG00000205097	FRG2	-4.99455	-2.32035	0.00140473	0.00266919
ENSG00000163235	TGFA	-4.99449	-2.32034	2.05e-12	4.66e-11
ENSG00000235823	OLMALINC	-4.99302	-2.31991	2.81e-15	3.63e-13
ENSG00000077279	DCX	-4.98542	-2.31772	0.000560923	0.00115395
ENSG00000154146	NRGN	-4.98266	-2.31692	1.55e-12	3.73e-11
ENSG00000177112	RP11-58H20	-4.97751	-2.31542	6.84e-06	2.08e-05
ENSG00000156509	FBXO43	-4.95052	-2.30758	2.72e-11	3.95e-10
ENSG00000167037	SGSM1	-4.94146	-2.30494	1.79e-07	7.91e-07
ENSG00000121211	MND1	-4.92071	-2.29887	6.61e-11	8.28e-10
ENSG00000130433	CACNG6	-4.91759	-2.29795	0.00217189	0.00397277
ENSG00000145911	RP11-889L3	-4.9125	-2.29646	1.6e-08	9.4e-08
ENSG00000118557	PMFBP1	-4.91005	-2.29574	4.7e-07	1.87e-06
ENSG00000051341	POLQ	-4.90773	-2.29506	1.38e-13	5.44e-12
ENSG00000196584	XRCC2	-4.90396	-2.29395	1.61e-13	6.08e-12
ENSG00000160298	C21orf58	-4.90368	-2.29387	3.2e-13	1.01e-11
ENSG00000111788	RP11-22B23	-4.90334	-2.29377	5.92e-11	7.54e-10
ENSG00000226435	ANKRD18DP	-4.90282	-2.29361	7.11e-09	4.62e-08
ENSG00000102384	CENPI	-4.90083	-2.29303	4.87e-10	4.5e-09
ENSG00000240652	RP11-832N8	-4.89281	-2.29066	0.00919425	0.0148099
ENSG00000115902	SLC1A4	-4.88834	-2.28934	7.97e-17	2.98e-14
ENSG00000269399	CTD-3222D19	-4.88437	-2.28817	0.000855476	0.0016987
ENSG00000135702	CHST5	-4.87103	-2.28423	0.0199038	0.0300896
ENSG00000006047	YBX2	-4.85975	-2.28088	2.64e-09	1.96e-08
ENSG00000214513	NOTO	-4.8592	-2.28072	1.87e-09	1.45e-08
ENSG00000169418	NPR1	-4.85541	-2.27959	5.79e-10	5.22e-09
ENSG00000154920	EME1	-4.85136	-2.27839	2.76e-12	5.96e-11
ENSG00000276272	RP11-121C6	-4.83614	-2.27386	0.00323767	0.00571331
ENSG00000243069	RP11-217E22	-4.8164	-2.26796	0.000270111	0.000592629
ENSG00000179111	HES7	-4.81306	-2.26695	6.07e-07	2.35e-06
ENSG00000244021	RP11-50D9	-4.80888	-2.2657	0.0101594	0.0162555
ENSG00000085840	ORC1	-4.80573	-2.26475	2.48e-13	8.38e-12
ENSG00000198848	CES1	-4.80492	-2.26451	9.19e-10	7.78e-09
ENSG00000157765	SLC34A2	-4.80283	-2.26389	6.93e-15	6.66e-13
ENSG00000105011	ASF1B	-4.79674	-2.26205	7.75e-15	7.09e-13
ENSG00000273399	RP11-408A13	-4.78765	-2.25932	0.00990879	0.0158816
ENSG00000109674	NEIL3	-4.78316	-2.25797	2.75e-11	3.97e-10
ENSG00000104369	JPH1	-4.77172	-2.25451	2.74e-13	9.02e-12
ENSG00000134183	GNAT2	-4.76637	-2.25289	6.84e-05	0.000169162
ENSG00000163497	FEV	-4.76113	-2.2513	6.31e-06	1.93e-05
ENSG00000009709	PAX7	-4.75922	-2.25073	1.51e-15	2.48e-13
ENSG00000181585	TMIE	-4.75308	-2.24886	6.74e-08	3.35e-07
ENSG00000127423	AUNIP	-4.75304	-2.24885	1.81e-11	2.8e-10
ENSG00000263154	RP11-1055B8	-4.74661	-2.2469	3.07e-05	8.16e-05
ENSG00000175538	KCNE3	-4.74051	-2.24504	1.75e-11	2.71e-10
ENSG00000162761	LMX1A	-4.73743	-2.2441	3.77e-10	3.61e-09
ENSG00000121152	NCAPH	-4.73729	-2.24406	1.11e-14	8.87e-13
ENSG00000254788	CKLF-CMTM1	-4.73682	-2.24392	1.76e-05	4.91e-05
ENSG00000129437	KLK14	-4.72676	-2.24085	0.00138939	0.00264386
ENSG00000136982	DSCC1	-4.72433	-2.24011	7.9e-13	2.15e-11
ENSG00000170091	HMP19	-4.71924	-2.23855	3.41e-07	1.4e-06
ENSG00000246528	RP11-159H10	-4.7128	-2.23659	7.45e-11	9.17e-10
ENSG00000240122	KB-67B5	-4.69508	-2.23115	0.00287793	0.00513411
ENSG00000228314	CYP4F3LP	-4.6912	-2.22996	3.27e-07	1.35e-06
ENSG00000125046	SSUH2	-4.68815	-2.22902	4.32e-07	1.73e-06
ENSG00000118507	AKAP7	-4.68365	-2.22763	2.84e-13	9.23e-12
ENSG00000245614	RP11-551L14	-4.65557	-2.21896	1.44e-06	5.08e-06
ENSG00000153044	CENPH	-4.65315	-2.21821	6.26e-09	4.12e-08
ENSG00000151725	CENPU	-4.63812	-2.21354	2.44e-12	5.36e-11
ENSG00000185031	RP11-182I10	-4.63604	-2.21289	0.00394596	0.00684882
ENSG00000178999	AURKB	-4.63026	-2.21109	3.11e-13	9.92e-12
ENSG00000203995	ZYG11A	-4.62728	-2.21017	4.58e-07	1.83e-06
ENSG00000007264	MATK	-4.62308	-2.20886	1.94e-11	2.96e-10
ENSG00000149548	CCDC15	-4.6154	-2.20646	9.08e-08	4.36e-07
ENSG00000131153	GINS2	-4.60203	-2.20227	1.49e-12	3.61e-11
ENSG00000066248	NGEF	-4.60048	-2.20179	1.03e-13	4.53e-12
ENSG00000135917	SLC19A3	-4.58249	-2.19613	1.91e-08	1.1e-07
ENSG00000183150	GPR19	-4.58195	-2.19596	4.49e-10	4.21e-09
ENSG00000229153	AC092214	-4.58097	-2.19565	0.00476604	0.00812446
ENSG00000197410	DCHS2	-4.55651	-2.18793	4.03e-15	4.67e-13
ENSG00000147536	GINS4	-4.55609	-2.1878	5.78e-14	2.97e-12
ENSG00000225793	RP1-234P15	-4.55402	-2.18714	0.00489651	0.00832928
ENSG00000186185	KIF18B	-4.55212	-2.18654	9.13e-14	4.18e-12
ENSG00000061918	GUCY1B3	-4.55003	-2.18587	0.0128958	0.020272
ENSG00000060140	STYK1	-4.54827	-2.18532	9.67e-09	6.04e-08
ENSG00000129195	FAM64A	-4.54561	-2.18447	1.78e-11	2.77e-10
ENSG00000129173	E2F8	-4.54146	-2.18316	1.55e-10	1.68e-09
ENSG00000101057	MYBL2	-4.53696	-2.18173	1.73e-14	1.21e-12
ENSG00000275591	XKR5	-4.53306	-2.18049	1.57e-05	4.42e-05
ENSG00000144395	CCDC150	-4.52642	-2.17837	6.46e-14	3.22e-12
ENSG00000267030	CTB-50L17	-4.52618	-2.17829	0.000112962	0.000267333
ENSG00000235033	RP11-61I13	-4.5259	-2.1782	0.0078965	0.0129104
ENSG00000051180	RAD51	-4.51896	-2.17599	4.54e-12	8.9e-11
ENSG00000258017	RP11-386G11	-4.51035	-2.17324	8.76e-05	0.000211756
ENSG00000164691	TAGAP	-4.50745	-2.17231	1.19e-12	3.04e-11
ENSG00000179935	RP5-1068E13	-4.49314	-2.16773	0.000819943	0.001634
ENSG00000267390	RP11-635N19	-4.49001	-2.16672	3.88e-07	1.57e-06
ENSG00000073111	MCM2	-4.48089	-2.16379	7.21e-14	3.48e-12
ENSG00000157927	RADIL	-4.47785	-2.16281	5.95e-11	7.57e-10
ENSG00000187690	CXorf67	-4.4722	-2.16098	0.000124838	0.000292745
ENSG00000175262	C1orf127	-4.46956	-2.16013	0.00492886	0.00837788
ENSG00000161888	SPC24	-4.46797	-2.15962	2.37e-13	8.21e-12
ENSG00000188512	RP1-273G13	-4.4554	-2.15555	0.000783898	0.00156709
ENSG00000158077	NLRP14	-4.45479	-2.15536	0.00149578	0.00282511
ENSG00000237649	KIFC1	-4.44425	-2.15194	1.46e-14	1.07e-12
ENSG00000126215	XRCC3	-4.43717	-2.14964	1.19e-13	4.98e-12
ENSG00000102385	DRP2	-4.42544	-2.14582	1.78e-07	7.86e-07
ENSG00000154760	SLFN13	-4.4249	-2.14564	3.05e-11	4.33e-10
ENSG00000137310	TCF19	-4.42326	-2.14511	1.24e-12	3.14e-11
ENSG00000167670	CHAF1A	-4.40786	-2.14008	7.06e-15	6.67e-13
ENSG00000234911	TEX21P	-4.40655	-2.13965	0.0164059	0.0252532
ENSG00000130545	CRB3	-4.40209	-2.13819	0.0013981	0.00265787
ENSG00000257446	ZNF878	-4.40022	-2.13758	3.88e-05	0.000100628
ENSG00000170178	HOXD12	-4.39389	-2.1355	0.00359808	0.00630233
ENSG00000163808	KIF15	-4.39384	-2.13548	3.57e-14	2.12e-12
ENSG00000168496	FEN1	-4.38342	-2.13206	5.57e-15	5.92e-13
ENSG00000197299	BLM	-4.37679	-2.12987	2.06e-12	4.68e-11
ENSG00000165480	SKA3	-4.36154	-2.12484	3.98e-14	2.26e-12
ENSG00000237248	RP11-118B22	-4.34881	-2.12062	0.000834349	0.0016601
ENSG00000198056	PRIM1	-4.33631	-2.11647	6.87e-13	1.89e-11
ENSG00000184113	CLDN5	-4.33592	-2.11634	5.83e-06	1.8e-05
ENSG00000274363	RP11-104O19	-4.33568	-2.11626	0.00521129	0.00881322
ENSG00000267260	CTD-2162K18	-4.32721	-2.11344	0.000310844	0.000673344
ENSG00000175274	TP53I11	-4.32192	-2.11167	3.13e-05	8.29e-05
ENSG00000255152	MSH5-SAPCD1	-4.32142	-2.1115	2.6e-13	8.67e-12
ENSG00000239269	RPSAP4	-4.32081	-2.1113	0.00373138	0.00651588
ENSG00000243015	RN7SL737P	-4.31984	-2.11098	0.000220293	0.000491961
ENSG00000175305	CCNE2	-4.31974	-2.11095	4.5e-13	1.33e-11
ENSG00000100749	VRK1	-4.3151	-2.10939	1.35e-14	1.03e-12
ENSG00000263513	FAM72C	-4.31045	-2.10784	3.76e-06	1.21e-05
ENSG00000223865	HLA-DPB1	-4.30732	-2.10679	4.69e-07	1.87e-06
ENSG00000250765	AC138035	-4.30109	-2.1047	0.000210584	0.000472357
ENSG00000278903	CH507-145C22	-4.29914	-2.10405	2.42e-08	1.35e-07
ENSG00000164109	MAD2L1	-4.29794	-2.10365	3.69e-13	1.15e-11
ENSG00000221916	C19orf73	-4.29654	-2.10318	5.41e-05	0.000136438
ENSG00000142945	KIF2C	-4.28635	-2.09975	4.81e-15	5.34e-13
ENSG00000092853	CLSPN	-4.28092	-2.09792	2.68e-14	1.72e-12
ENSG00000012048	BRCA1	-4.27858	-2.09713	4.82e-14	2.6e-12
ENSG00000101003	GINS1	-4.27709	-2.09663	3.16e-13	1e-11
ENSG00000188620	HMX3	-4.27375	-2.0955	0.00272419	0.00488192
ENSG00000230006	AC096579	-4.26531	-2.09265	1.67e-08	9.75e-08
ENSG00000261011	RP11-96C23	-4.26392	-2.09218	0.0283367	0.0415537
ENSG00000104147	OIP5	-4.25346	-2.08864	1.15e-11	1.93e-10
ENSG00000161681	SHANK1	-4.2504	-2.0876	1.23e-13	5.07e-12
ENSG00000178752	FAM132B	-4.24647	-2.08627	3.8e-10	3.64e-09
ENSG00000167588	GPD1	-4.24299	-2.08508	2.92e-08	1.59e-07
ENSG00000234224	TMEM229A	-4.23779	-2.08331	7.31e-09	4.73e-08
ENSG00000186868	MAPT	-4.21552	-2.07571	2.44e-14	1.58e-12
ENSG00000177602	GSG2	-4.21194	-2.07449	3.33e-12	6.92e-11
ENSG00000140525	FANCI	-4.21047	-2.07398	3.08e-15	3.85e-13
ENSG00000218502	RP11-461N23	-4.20431	-2.07187	9.08e-05	0.000218741
ENSG00000176244	ACBD7	-4.20334	-2.07154	2.86e-05	7.65e-05
ENSG00000077935	SMC1B	-4.20212	-2.07112	4.31e-13	1.3e-11
ENSG00000198554	WDHD1	-4.19399	-2.06832	8.23e-14	3.85e-12
ENSG00000104738	MCM4	-4.19238	-2.06777	1.53e-15	2.48e-13
ENSG00000227543	SPAG5-AS1	-4.19107	-2.06732	0.0140552	0.0219468
ENSG00000146670	CDCA5	-4.18762	-2.06613	1.19e-13	4.98e-12
ENSG00000183134	PTGDR2	-4.18693	-2.06589	0.00120571	0.00232196
ENSG00000136492	BRIP1	-4.18425	-2.06497	1.3e-13	5.24e-12
ENSG00000106278	PTPRZ1	-4.18318	-2.0646	6.09e-06	1.87e-05
ENSG00000144554	FANCD2	-4.17874	-2.06307	1.97e-15	2.98e-13
ENSG00000184445	KNTC1	-4.17556	-2.06197	5.31e-15	5.74e-13
ENSG00000132646	PCNA	-4.16925	-2.05979	2.44e-15	3.36e-13
ENSG00000117013	KCNQ4	-4.16841	-2.0595	3.17e-08	1.71e-07
ENSG00000096433	ITPR3	-4.1682	-2.05943	1.31e-13	5.25e-12
ENSG00000268230	CTD-2619J13	-4.16245	-2.05743	0.00685001	0.011332
ENSG00000278023	RDM1	-4.1618	-2.05721	5.87e-07	2.28e-06
ENSG00000111247	RAD51AP1	-4.15262	-2.05402	3.47e-10	3.36e-09
ENSG00000127152	BCL11B	-4.15215	-2.05386	1.07e-14	8.73e-13
ENSG00000159259	CHAF1B	-4.15213	-2.05385	3.83e-14	2.2e-12
ENSG00000170689	HOXB9	-4.14815	-2.05247	4.23e-08	2.2e-07
ENSG00000171094	ALK	-4.13476	-2.0478	9.07e-10	7.7e-09
ENSG00000232783	FRG2FP	-4.13362	-2.04741	7.86e-13	2.14e-11
ENSG00000130558	OLFM1	-4.13149	-2.04666	2.17e-14	1.43e-12
ENSG00000115163	CENPA	-4.12986	-2.04609	9.81e-12	1.69e-10
ENSG00000100593	ISM2	-4.12271	-2.04359	4.17e-12	8.29e-11
ENSG00000094804	CDC6	-4.12144	-2.04315	7.64e-14	3.63e-12
ENSG00000117009	KMO	-4.11993	-2.04262	9.45e-13	2.51e-11
ENSG00000285446	RP1-93H18	-4.1194	-2.04243	0.0170938	0.0262189
ENSG00000100162	CENPM	-4.1152	-2.04096	5.72e-12	1.08e-10
ENSG00000272121	RP4-555D20	-4.11489	-2.04085	1.69e-07	7.52e-07
ENSG00000143032	BARHL2	-4.1103	-2.03924	2.29e-11	3.4e-10
ENSG00000123485	HJURP	-4.10983	-2.03908	1.08e-13	4.67e-12
ENSG00000155629	PIK3AP1	-4.10746	-2.03825	5.02e-08	2.58e-07
ENSG00000164087	POC1A	-4.1045	-2.03721	7.04e-12	1.29e-10
ENSG00000144596	GRIP2	-4.10417	-2.03709	0.000851931	0.00169236
ENSG00000213113	TUBB8P8	-4.09623	-2.0343	2.91e-07	1.22e-06
ENSG00000267500	CTD-2006C1	-4.09459	-2.03372	7.61e-08	3.72e-07
ENSG00000140451	PIF1	-4.08912	-2.03179	1.8e-12	4.18e-11
ENSG00000127586	CHTF18	-4.08153	-2.02911	2.15e-13	7.58e-12
ENSG00000218358	RAET1K	-4.08145	-2.02908	0.00504941	0.00856476
ENSG00000166803	PCLAF	-4.08101	-2.02892	9.3e-12	1.62e-10
ENSG00000225976	RP11-192N10	-4.07968	-2.02846	0.00259812	0.00467962
ENSG00000165061	ZMAT4	-4.07518	-2.02686	3.38e-09	2.43e-08
ENSG00000214776	OVOS	-4.07223	-2.02582	3.47e-07	1.42e-06
ENSG00000204382	XAGE1B	-4.06689	-2.02392	1.21e-12	3.08e-11
ENSG00000138587	MNS1	-4.06322	-2.02262	4.33e-10	4.08e-09
ENSG00000135476	ESPL1	-4.05675	-2.02032	1.01e-13	4.5e-12
ENSG00000171241	SHCBP1	-4.05303	-2.019	1.47e-14	1.07e-12
ENSG00000156802	ATAD2	-4.05233	-2.01875	1.22e-15	2.18e-13
ENSG00000170608	FOXA3	-4.0435	-2.01561	7.5e-05	0.00018403
ENSG00000269933	RP3-333A15	-4.04327	-2.01552	0.00699009	0.0115465
ENSG00000166148	AVPR1A	-4.0411	-2.01475	1.28e-13	5.19e-12
ENSG00000267034	RP11-384O8	-4.04019	-2.01442	6.36e-05	0.000158375
ENSG00000146410	MTFR2	-4.03517	-2.01263	2.57e-10	2.61e-09
ENSG00000267546	RP11-666A8	-4.03205	-2.01151	0.00440715	0.00757082
ENSG00000077152	UBE2T	-4.03181	-2.01143	1.69e-12	4.03e-11
ENSG00000186867	QRFPR	-4.02996	-2.01076	5.67e-11	7.26e-10
ENSG00000230658	AC006039	-4.02633	-2.00947	0.0029674	0.00527298
ENSG00000075702	WDR62	-4.0254	-2.00913	6.14e-14	3.11e-12
ENSG00000169607	CKAP2L	-4.02499	-2.00898	3.68e-14	2.13e-12
ENSG00000086506	HBQ1	-4.02399	-2.00863	5.03e-05	0.000127709
ENSG00000228727	SAPCD1	-4.02302	-2.00828	2.15e-10	2.24e-09
ENSG00000164045	CDC25A	-4.01969	-2.00708	2.69e-13	8.93e-12
ENSG00000261115	TMEM178B	-4.01547	-2.00557	2.09e-07	9.08e-07
ENSG00000035499	DEPDC1B	-4.01426	-2.00513	2.49e-12	5.45e-11
ENSG00000188816	HMX2	-4.01149	-2.00414	5.47e-08	2.78e-07
ENSG00000183479	TREX2	-4.00955	-2.00344	0.00881863	0.0142605
ENSG00000118655	DCLRE1B	-4.00594	-2.00214	4.8e-13	1.41e-11
ENSG00000185668	POU3F1	-4.00405	-2.00146	4.3e-10	4.06e-09
ENSG00000130193	THEM6	-4.00346	-2.00125	1.29e-13	5.22e-12
ENSG00000138778	CENPE	-4.00267	-2.00096	2.64e-12	5.73e-11
ENSG00000101187	SLCO4A1	-4.0018	-2.00065	2.23e-10	2.32e-09
ENSG00000248769	RP11-974F13	-3.99831	-1.99939	0.00159208	0.00299362
ENSG00000237883	AC073046	-3.99339	-1.99761	2.47e-08	1.38e-07
ENSG00000138658	ZGRF1	-3.99338	-1.99761	3.18e-11	4.48e-10
ENSG00000092470	WDR76	-3.99106	-1.99677	1.04e-12	2.7e-11
ENSG00000099251	HSD17B7P2	-3.9887	-1.99592	0.0164186	0.0252684
ENSG00000102387	TAF7L	-3.98747	-1.99548	0.00463299	0.00792505
ENSG00000111665	CDCA3	-3.9841	-1.99425	1.07e-12	2.77e-11
ENSG00000166851	PLK1	-3.98372	-1.99412	2.85e-14	1.8e-12
ENSG00000118193	KIF14	-3.98138	-1.99327	1.07e-13	4.66e-12
ENSG00000130768	SMPDL3B	-3.97986	-1.99272	4.57e-10	4.26e-09
ENSG00000014138	POLA2	-3.97452	-1.99078	5.97e-13	1.68e-11
ENSG00000178997	EXD1	-3.96822	-1.98849	0.00101607	0.00198473
ENSG00000174279	EVX2	-3.96527	-1.98742	3.57e-09	2.55e-08
ENSG00000235903	RP11-139H14	-3.96194	-1.98621	1.56e-08	9.19e-08
ENSG00000109805	NCAPG	-3.95734	-1.98453	4.23e-12	8.36e-11
ENSG00000230316	RP11-560I19	-3.95373	-1.98321	1.67e-13	6.26e-12
ENSG00000163633	C4orf36	-3.95354	-1.98314	7.72e-07	2.92e-06
ENSG00000091651	ORC6	-3.9498	-1.98178	1.72e-12	4.06e-11
ENSG00000171219	CDC42BPG	-3.94948	-1.98166	2.7e-06	8.97e-06
ENSG00000037280	FLT4	-3.93617	-1.97679	2.07e-09	1.58e-08
ENSG00000284946	AC068831	-3.93513	-1.97641	1.46e-12	3.57e-11
ENSG00000152253	SPC25	-3.93419	-1.97607	1.27e-10	1.42e-09
ENSG00000140057	AK7	-3.93326	-1.97572	1.5e-12	3.63e-11
ENSG00000146049	KAAG1	-3.91804	-1.97013	1.73e-05	4.83e-05
ENSG00000145088	EAF2	-3.91745	-1.96992	1.63e-07	7.28e-07
ENSG00000186638	KIF24	-3.91537	-1.96915	7.48e-11	9.2e-10
ENSG00000142731	PLK4	-3.90967	-1.96705	2.46e-12	5.4e-11
ENSG00000100479	POLE2	-3.90965	-1.96704	1.64e-11	2.58e-10
ENSG00000168078	PBK	-3.90336	-1.96471	1.03e-10	1.2e-09
ENSG00000024526	DEPDC1	-3.90213	-1.96426	2.06e-11	3.1e-10
ENSG00000078081	LAMP3	-3.90125	-1.96394	6.2e-09	4.09e-08
ENSG00000049247	UTS2	-3.8962	-1.96207	4.58e-13	1.35e-11
ENSG00000241634	RP11-381E24	-3.89431	-1.96137	0.000234355	0.000520092
ENSG00000229735	AF241726	-3.88528	-1.95802	0.0050283	0.00853465
ENSG00000019186	CYP24A1	-3.87479	-1.95412	1.33e-09	1.07e-08
ENSG00000149150	SLC43A1	-3.87148	-1.95289	6.23e-13	1.74e-11
ENSG00000204379	XAGE1A	-3.86423	-1.95018	3.6e-12	7.37e-11
ENSG00000081277	PKP1	-3.8554	-1.94688	7.81e-16	1.61e-13
ENSG00000278200	RP13-766D20	-3.85514	-1.94678	5.2e-09	3.51e-08
ENSG00000240567	RP11-3P17	-3.85349	-1.94617	0.00889733	0.0143773
ENSG00000232821	AC003986	-3.85212	-1.94565	0.0162914	0.0250878
ENSG00000152939	MARVELD2	-3.85002	-1.94487	0.00468767	0.00800933
ENSG00000253438	PCAT1	-3.84982	-1.94479	4.17e-07	1.68e-06
ENSG00000188452	CERKL	-3.84732	-1.94385	3.71e-13	1.16e-11
ENSG00000168404	MLKL	-3.84608	-1.94339	3.91e-10	3.72e-09
ENSG00000132749	MTL5	-3.84273	-1.94213	1.01e-06	3.7e-06
ENSG00000170379	TCAF2	-3.84173	-1.94175	1.18e-09	9.66e-09
ENSG00000133119	RFC3	-3.84048	-1.94129	3.98e-13	1.22e-11
ENSG00000187741	FANCA	-3.83971	-1.941	2e-13	7.21e-12
ENSG00000013810	TACC3	-3.83879	-1.94065	9.6e-15	8.27e-13
ENSG00000278771	RN7SL3	-3.83873	-1.94063	4.85e-05	0.000123528
ENSG00000104332	SFRP1	-3.83841	-1.94051	1.87e-08	1.08e-07
ENSG00000225580	RP1-159M24	-3.83786	-1.9403	0.00918302	0.0147945
ENSG00000187902	SHISA7	-3.83729	-1.94009	1.45e-07	6.57e-07
ENSG00000176890	TYMS	-3.8332	-1.93855	1.24e-14	9.59e-13
ENSG00000154839	SKA1	-3.83127	-1.93782	2.75e-13	9.02e-12
ENSG00000248671	CTD-2313N18	-3.83087	-1.93767	0.0010695	0.00207814
ENSG00000267064	RP1-212G6	-3.83069	-1.93761	0.00328945	0.00579604
ENSG00000114646	CSPG5	-3.8261	-1.93587	1.13e-13	4.84e-12
ENSG00000183715	OPCML	-3.8206	-1.9338	0.00433955	0.0074706
ENSG00000261777	RP11-529K1	-3.81689	-1.9324	0.000247563	0.000547352
ENSG00000129810	SGO1	-3.80674	-1.92856	1.08e-11	1.83e-10
ENSG00000267724	RP11-49K24	-3.80266	-1.92701	0.00235473	0.00427901
ENSG00000167900	TK1	-3.8015	-1.92657	2.8e-13	9.14e-12
ENSG00000125885	MCM8	-3.79299	-1.92333	9.7e-15	8.28e-13
ENSG00000225568	RP11-384B12	-3.79125	-1.92267	0.00801183	0.0130739
ENSG00000160867	FGFR4	-3.7874	-1.92121	3.25e-12	6.8e-11
ENSG00000184068	RP5-821D11	-3.78613	-1.92072	0.00808139	0.0131751
ENSG00000169884	WNT10B	-3.78522	-1.92038	9.48e-10	8e-09
ENSG00000243224	RP5-1157M23	-3.78037	-1.91853	0.000941265	0.00185207
ENSG00000256632	RP13-672B3	-3.77728	-1.91735	0.0120978	0.0191038
ENSG00000125319	C17orf53	-3.77693	-1.91721	3.3e-10	3.22e-09
ENSG00000075218	GTSE1	-3.77419	-1.91617	5.9e-14	3.02e-12
ENSG00000015592	STMN4	-3.77319	-1.91578	1.83e-13	6.71e-12
ENSG00000271888	RP11-560J1	-3.76729	-1.91353	7.05e-06	2.14e-05
ENSG00000182600	C2orf82	-3.76617	-1.9131	7.55e-10	6.59e-09
ENSG00000235314	AC017116	-3.76528	-1.91276	4.05e-07	1.63e-06
ENSG00000230778	ANKRD63	-3.7568	-1.9095	9.05e-07	3.36e-06
ENSG00000181856	SLC2A4	-3.75372	-1.90832	1.69e-06	5.89e-06
ENSG00000283267	CTB-16J4	-3.75008	-1.90692	0.000593932	0.00121604
ENSG00000280426	RP11-837J7	-3.74954	-1.90671	0.00216125	0.00395454
ENSG00000215784	FAM72D	-3.74923	-1.90659	2.27e-10	2.35e-09
ENSG00000076382	SPAG5	-3.74631	-1.90547	2.07e-14	1.38e-12
ENSG00000149503	INCENP	-3.74414	-1.90463	1.26e-13	5.15e-12
ENSG00000227932	RP13-16H11	-3.74196	-1.9038	1.79e-09	1.39e-08
ENSG00000100629	C14orf145	-3.73896	-1.90264	2.16e-11	3.22e-10
ENSG00000171320	ESCO2	-3.73853	-1.90247	2.37e-09	1.79e-08
ENSG00000160255	ITGB2	-3.73675	-1.90178	5.77e-15	6.06e-13
ENSG00000230592	RP11-402K9	-3.73546	-1.90129	0.0026806	0.00481401
ENSG00000131470	PSMC3IP	-3.73115	-1.89962	2.73e-11	3.95e-10
ENSG00000237636	RP11-385E5	-3.72675	-1.89792	0.00063987	0.00130159
ENSG00000163793	DNAJC5G	-3.72537	-1.89738	0.000116958	0.000275796
ENSG00000198924	DCLRE1A	-3.7247	-1.89712	6.26e-15	6.43e-13
ENSG00000138030	KHK	-3.71403	-1.89298	9.85e-11	1.16e-09
ENSG00000261033	RP11-209D14	-3.70919	-1.89111	3.26e-05	8.61e-05
ENSG00000156970	BUB1B	-3.70884	-1.89097	5.43e-15	5.84e-13
ENSG00000117115	PADI2	-3.70604	-1.88988	5.33e-14	2.82e-12
ENSG00000244607	CCDC13	-3.69919	-1.88721	0.00294215	0.00523554
ENSG00000248360	RP11-458B24	-3.69398	-1.88518	0.000177398	0.000403681
ENSG00000100526	CDKN3	-3.69258	-1.88463	2.18e-12	4.92e-11
ENSG00000115687	PASK	-3.69214	-1.88446	2.22e-12	4.99e-11
ENSG00000140009	ESR2	-3.68893	-1.8832	0.000375207	0.000797012
ENSG00000281344	HELLPAR	-3.68714	-1.8825	3.25e-09	2.35e-08
ENSG00000204103	MAFB	-3.68541	-1.88182	1.03e-12	2.7e-11
ENSG00000146918	NCAPG2	-3.68511	-1.88171	7.16e-14	3.47e-12
ENSG00000188761	BCL2L15	-3.6806	-1.87994	0.0178747	0.0272916
ENSG00000112742	TTK	-3.68036	-1.87985	1.24e-10	1.41e-09
ENSG00000184260	HIST2H2AC	-3.67817	-1.87899	0.000479526	0.000997949
ENSG00000260442	RP11-22P6	-3.66575	-1.87411	3.09e-07	1.29e-06
ENSG00000071539	TRIP13	-3.66273	-1.87292	1.6e-13	6.08e-12
ENSG00000078900	TP73	-3.66237	-1.87278	1.2e-08	7.31e-08
ENSG00000259479	CTD-2008A1	-3.66213	-1.87268	2.89e-09	2.12e-08
ENSG00000111206	FOXM1	-3.66107	-1.87227	9.95e-15	8.37e-13
ENSG00000169679	BUB1	-3.66032	-1.87197	2.76e-15	3.63e-13
ENSG00000260735	RP11-72I8	-3.65918	-1.87152	0.000685443	0.00138635
ENSG00000108984	MAP2K6	-3.65731	-1.87078	1.23e-12	3.1e-11
ENSG00000119537	KDSR	-3.65431	-1.8696	1.54e-15	2.48e-13
ENSG00000279689	RP11-574K11	-3.64898	-1.86749	0.000189863	0.000428968
ENSG00000273590	SMIM11B	-3.64413	-1.86557	0.00219839	0.00401753
ENSG00000183763	TRAIP	-3.63682	-1.86268	1.68e-10	1.81e-09
ENSG00000134690	CDCA8	-3.63665	-1.86261	1.15e-14	8.99e-13
ENSG00000188610	FAM72B	-3.63541	-1.86212	4.84e-12	9.37e-11
ENSG00000254682	RP11-660L16	-3.63512	-1.862	4.92e-07	1.95e-06
ENSG00000160949	TONSL	-3.63442	-1.86173	1.67e-12	3.99e-11
ENSG00000163918	RFC4	-3.63354	-1.86138	2.97e-12	6.34e-11
ENSG00000119969	HELLS	-3.63199	-1.86076	3.41e-12	7.05e-11
ENSG00000105649	RAB3A	-3.62904	-1.85959	6.76e-08	3.36e-07
ENSG00000107736	CDH23	-3.62267	-1.85706	8.59e-10	7.35e-09
ENSG00000181798	LINC00471	-3.62258	-1.85702	1.81e-05	5.03e-05
ENSG00000184922	FMNL1	-3.61959	-1.85583	1.12e-13	4.81e-12
ENSG00000184486	POU3F2	-3.61927	-1.8557	1.37e-12	3.38e-11
ENSG00000036448	MYOM2	-3.61545	-1.85417	1.25e-10	1.41e-09
ENSG00000280649	CH17-172B3	-3.61462	-1.85384	2.79e-05	7.49e-05
ENSG00000105549	THEG	-3.61232	-1.85292	0.0100173	0.0160454
ENSG00000257497	RP11-585P4	-3.61171	-1.85268	1.08e-06	3.94e-06
ENSG00000255046	RP11-297N6	-3.61049	-1.8522	0.00570921	0.00960042
ENSG00000114346	ECT2	-3.60969	-1.85188	6.57e-15	6.57e-13
ENSG00000269974	RP11-932O9	-3.60906	-1.85162	2.96e-07	1.23e-06
ENSG00000164611	PTTG1	-3.60626	-1.8505	2.79e-13	9.13e-12
ENSG00000275807	RP11-1348G14	-3.59859	-1.84743	0.00808215	0.0131751
ENSG00000226855	RP11-350G8	-3.5982	-1.84728	0.000756337	0.00151506
ENSG00000181544	FANCB	-3.59541	-1.84616	2.33e-08	1.31e-07
ENSG00000224097	RP11-472B18	-3.58688	-1.84273	0.0118353	0.0187243
ENSG00000104140	RHOV	-3.58679	-1.84269	3.13e-08	1.69e-07
ENSG00000214534	ZNF705E	-3.58485	-1.84191	0.000349316	0.00074639
ENSG00000181072	CHRM2	-3.58441	-1.84173	0.000883184	0.00174961
ENSG00000108684	ASIC2	-3.58301	-1.84117	0.000143598	0.000332477
ENSG00000250305	KIAA1456	-3.58249	-1.84096	2.43e-15	3.36e-13
ENSG00000180828	BHLHE22	-3.57904	-1.83957	8.44e-12	1.5e-10
ENSG00000183856	IQGAP3	-3.5749	-1.8379	3.81e-12	7.71e-11
ENSG00000227540	RP11-152N13	-3.57352	-1.83734	3.51e-05	9.2e-05
ENSG00000066923	STAG3	-3.57342	-1.8373	5.62e-10	5.08e-09
ENSG00000187323	DCC	-3.56416	-1.83356	1.21e-10	1.37e-09
ENSG00000112118	MCM3	-3.56409	-1.83353	2.64e-15	3.56e-13
ENSG00000122966	CIT	-3.56164	-1.83254	8.78e-14	4.04e-12
ENSG00000198901	PRC1	-3.56083	-1.83221	1.33e-13	5.32e-12
ENSG00000158402	CDC25C	-3.55757	-1.83089	2.53e-10	2.57e-09
ENSG00000171848	RRM2	-3.55753	-1.83088	6.61e-15	6.57e-13
ENSG00000204899	MZT1	-3.55405	-1.82947	8.8e-12	1.54e-10
ENSG00000204410	MSH5	-3.55334	-1.82918	3.81e-15	4.51e-13
ENSG00000263818	CTD-2206N4	-3.55286	-1.82898	0.00125192	0.00240131
ENSG00000106336	FBXO24	-3.54858	-1.82724	0.00119477	0.00230314
ENSG00000187951	RP5-1086D14	-3.54747	-1.82679	1.02e-11	1.75e-10
ENSG00000107957	SH3PXD2A	-3.5438	-1.8253	1.52e-14	1.1e-12
ENSG00000232938	AC139099	-3.54298	-1.82496	8.35e-05	0.000202874
ENSG00000133101	CCNA1	-3.54104	-1.82417	3.56e-11	4.93e-10
ENSG00000162073	PAQR4	-3.53985	-1.82369	8.13e-12	1.45e-10
ENSG00000137135	ARHGEF39	-3.53768	-1.8228	4.31e-10	4.06e-09
ENSG00000259316	CTD-2116N17	-3.53581	-1.82204	1.4e-05	4e-05
ENSG00000131747	TOP2A	-3.53226	-1.82059	3.12e-14	1.92e-12
ENSG00000143228	NUF2	-3.53012	-1.81972	1.37e-10	1.51e-09
ENSG00000259030	FPGT-TNNI3K	-3.52796	-1.81883	0.00470881	0.00803926
ENSG00000112759	SLC29A1	-3.52415	-1.81728	4.03e-13	1.23e-11
ENSG00000276672	RP11-142E9	-3.52368	-1.81708	1.35e-09	1.09e-08
ENSG00000141505	ASGR1	-3.5214	-1.81615	2.91e-10	2.89e-09
ENSG00000277232	GTSE1-AS1	-3.51717	-1.81441	0.000189271	0.000427684
ENSG00000076864	RAP1GAP	-3.51639	-1.8141	4.92e-12	9.51e-11
ENSG00000224282	CTD-2290C23	-3.5163	-1.81406	0.0220975	0.0331071
ENSG00000139618	BRCA2	-3.51558	-1.81376	1.73e-12	4.06e-11
ENSG00000121621	KIF18A	-3.51536	-1.81367	4.25e-11	5.72e-10
ENSG00000173406	DAB1	-3.51485	-1.81346	3.03e-14	1.88e-12
ENSG00000152076	CCDC74B	-3.51411	-1.81316	5.28e-11	6.86e-10
ENSG00000137804	NUSAP1	-3.51329	-1.81282	6.99e-15	6.66e-13
ENSG00000175063	UBE2C	-3.51305	-1.81272	7.93e-14	3.74e-12
ENSG00000102466	FGF14	-3.51108	-1.81192	0.0017027	0.00318064
ENSG00000198929	NOS1AP	-3.50375	-1.8089	6.69e-10	5.93e-09
ENSG00000121552	CSTA	-3.50353	-1.80881	8.29e-10	7.14e-09
ENSG00000188883	KLRG2	-3.50216	-1.80824	0.000186813	0.000422721
ENSG00000241472	RP11-204J18	-3.49812	-1.80658	0.0024217	0.00438856
ENSG00000049246	PER3	-3.49654	-1.80593	4.4e-11	5.89e-10
ENSG00000119121	TRPM6	-3.49441	-1.80505	1.62e-05	4.56e-05
ENSG00000170312	CDK1	-3.49276	-1.80437	1.64e-13	6.16e-12
ENSG00000170049	KCNAB3	-3.49235	-1.8042	2.81e-13	9.16e-12
ENSG00000060656	PTPRU	-3.49178	-1.80396	1e-08	6.23e-08
ENSG00000250673	RP11-6L6	-3.48957	-1.80305	0.0101036	0.0161749
ENSG00000101447	FAM83D	-3.48599	-1.80157	1.65e-13	6.2e-12
ENSG00000187140	FOXD3	-3.4778	-1.79818	1.87e-11	2.88e-10
ENSG00000275713	HIST1H2BH	-3.47657	-1.79766	1.62e-06	5.66e-06
ENSG00000234473	RP11-101E13	-3.46581	-1.79319	0.0013683	0.0026068
ENSG00000125898	FAM110A	-3.46329	-1.79214	6.07e-09	4.02e-08
ENSG00000254979	RP11-872D17	-3.46321	-1.79211	5.01e-05	0.000127147
ENSG00000206344	HCG27	-3.46235	-1.79175	2.92e-05	7.8e-05
ENSG00000087586	AURKA	-3.46137	-1.79134	3.99e-15	4.66e-13
ENSG00000243926	RP11-791I24	-3.46108	-1.79122	2.28e-05	6.23e-05
ENSG00000280145	CH507-154B10	-3.46095	-1.79117	2.3e-09	1.73e-08
ENSG00000138180	CEP55	-3.46033	-1.79091	7.42e-14	3.55e-12
ENSG00000184661	CDCA2	-3.45673	-1.78941	3.79e-12	7.67e-11
ENSG00000131979	GCH1	-3.45264	-1.7877	5.83e-10	5.25e-09
ENSG00000225932	CTAGE4	-3.45238	-1.78759	0.00260469	0.00468955
ENSG00000137812	CASC5	-3.45042	-1.78677	1.57e-13	6.01e-12
ENSG00000226644	RP11-128M1	-3.44969	-1.78647	0.000584104	0.00119776
ENSG00000176387	HSD11B2	-3.44899	-1.78617	1.31e-05	3.77e-05
ENSG00000128011	LRFN1	-3.4454	-1.78467	2.83e-09	2.07e-08
ENSG00000145386	CCNA2	-3.44393	-1.78406	1.91e-14	1.31e-12
ENSG00000204950	LRRC10B	-3.44298	-1.78366	9.27e-12	1.61e-10
ENSG00000100297	MCM5	-3.44055	-1.78264	3.97e-14	2.26e-12
ENSG00000272486	RP11-532M24	-3.44041	-1.78258	5.44e-06	1.69e-05
ENSG00000261061	RP11-303E16	-3.43668	-1.78102	4.55e-06	1.44e-05
ENSG00000259132	RP11-298I3	-3.43342	-1.77965	4.47e-08	2.32e-07
ENSG00000072571	HMMR	-3.4276	-1.7772	4.71e-12	9.16e-11
ENSG00000104889	RNASEH2A	-3.42645	-1.77672	1e-12	2.65e-11
ENSG00000117650	NEK2	-3.42644	-1.77671	4.73e-12	9.19e-11
ENSG00000274588	DGKK	-3.42367	-1.77554	9.17e-14	4.19e-12
ENSG00000163535	SGO2	-3.41915	-1.77364	1.24e-09	1.01e-08
ENSG00000165556	CDX2	-3.41661	-1.77257	0.00468982	0.00801145
ENSG00000181418	DDN	-3.41639	-1.77247	6.88e-12	1.26e-10
ENSG00000134595	SOX3	-3.41519	-1.77197	1.24e-07	5.71e-07
ENSG00000132958	TPTE2	-3.41364	-1.77131	0.00166734	0.00312125
ENSG00000016391	CHDH	-3.41128	-1.77031	2.79e-07	1.17e-06
ENSG00000111331	OAS3	-3.40197	-1.76637	1.41e-10	1.56e-09
ENSG00000256663	RP11-424C20	-3.40142	-1.76614	1.66e-08	9.72e-08
ENSG00000112238	PRDM13	-3.40089	-1.76591	1.12e-06	4.07e-06
ENSG00000230021	RP11-206L10	-3.39869	-1.76498	0.00142385	0.00270076
ENSG00000198155	ZNF876P	-3.39838	-1.76485	9.63e-08	4.57e-07
ENSG00000146263	MMS22L	-3.3956	-1.76367	4.64e-12	9.06e-11
ENSG00000186564	FOXD2	-3.39437	-1.76314	1.57e-05	4.44e-05
ENSG00000256966	RP11-613M10	-3.3942	-1.76307	0.000431369	0.000905263
ENSG00000197565	COL4A6	-3.39022	-1.76138	0.000608794	0.00124493
ENSG00000244405	ETV5	-3.38926	-1.76097	1.46e-10	1.6e-09
ENSG00000138160	KIF11	-3.38752	-1.76023	1.61e-14	1.14e-12
ENSG00000113368	LMNB1	-3.38427	-1.75884	6.54e-14	3.25e-12
ENSG00000217716	RPS10P3	-3.38369	-1.7586	0.00503287	0.00854158
ENSG00000219438	FAM19A5	-3.38341	-1.75848	2.68e-10	2.71e-09
ENSG00000089685	BIRC5	-3.38235	-1.75802	6.38e-14	3.2e-12
ENSG00000176208	ATAD5	-3.38032	-1.75716	1.96e-10	2.07e-09
ENSG00000260196	RP1-239B22	-3.37942	-1.75678	5.2e-11	6.77e-10
ENSG00000165304	MELK	-3.37816	-1.75624	1.54e-13	5.92e-12
ENSG00000122952	ZWINT	-3.3777	-1.75604	1.83e-13	6.71e-12
ENSG00000171462	DLK2	-3.37715	-1.75581	1.37e-08	8.22e-08
ENSG00000064300	NGFR	-3.3734	-1.7542	5.81e-13	1.63e-11
ENSG00000079308	TNS1	-3.37153	-1.7534	2.25e-13	7.89e-12
ENSG00000075131	TIPIN	-3.36926	-1.75243	3.27e-12	6.83e-11
ENSG00000103740	ACSBG1	-3.36925	-1.75243	0.0139475	0.0217883
ENSG00000126787	DLGAP5	-3.36496	-1.75059	1.78e-12	4.17e-11
ENSG00000135451	TROAP	-3.36342	-1.74993	4.33e-14	2.41e-12
ENSG00000268041	CTD-2575K13	-3.36302	-1.74976	0.00320151	0.00565343
ENSG00000284906	RP11-736I24	-3.3629	-1.74971	3.61e-12	7.37e-11
ENSG00000015520	NPC1L1	-3.3617	-1.74919	0.000106452	0.000253376
ENSG00000213976	CTD-2561J22	-3.36153	-1.74912	0.00632477	0.0105387
ENSG00000272501	XXbac-BPG299F13	-3.35992	-1.74843	9.12e-05	0.000219628
ENSG00000242574	HLA-DMB	-3.35941	-1.74821	1.64e-06	5.72e-06
ENSG00000161800	RACGAP1	-3.35758	-1.74742	2.42e-14	1.58e-12
ENSG00000011426	ANLN	-3.35722	-1.74727	1.26e-14	9.67e-13
ENSG00000132541	RIDA	-3.35722	-1.74727	3.16e-13	1e-11
ENSG00000131746	TNS4	-3.35414	-1.74594	0.00273331	0.00489679
ENSG00000067842	ATP2B3	-3.35413	-1.74594	0.00154321	0.00290758
ENSG00000080839	RBL1	-3.34961	-1.74399	4.56e-12	8.92e-11
ENSG00000149636	DSN1	-3.34544	-1.7422	2.3e-12	5.13e-11
ENSG00000278916	RP11-865A20	-3.33856	-1.73922	0.00636913	0.0106027
ENSG00000167105	TMEM92	-3.33721	-1.73864	0.00307415	0.00544477
ENSG00000281538	RP4-669P10	-3.33513	-1.73774	0.0044778	0.00768105
ENSG00000265735	RN7SL5P	-3.33468	-1.73755	0.0152147	0.0235952
ENSG00000272780	RP11-822E23	-3.3313	-1.73609	0.00288687	0.005148
ENSG00000165244	ZNF367	-3.32956	-1.73533	4.45e-08	2.3e-07
ENSG00000249069	RP11-461C13	-3.32867	-1.73495	6.25e-05	0.000155873
ENSG00000171817	ZNF540	-3.32775	-1.73455	0.000695917	0.00140561
ENSG00000162063	CCNF	-3.32769	-1.73452	4.02e-14	2.28e-12
ENSG00000239626	RP11-398K22	-3.32599	-1.73378	0.00095483	0.00187668
ENSG00000236519	AL773604	-3.32565	-1.73363	0.000804128	0.00160374
ENSG00000214456	PLIN5	-3.32383	-1.73285	7.27e-05	0.000178907
ENSG00000119547	ONECUT2	-3.32375	-1.73281	6.64e-05	0.000164826
ENSG00000066279	ASPM	-3.32267	-1.73234	1.57e-11	2.49e-10
ENSG00000031691	CENPQ	-3.32235	-1.7322	8.51e-09	5.39e-08
ENSG00000213390	ARHGAP19	-3.32164	-1.73189	5.97e-15	6.22e-13
ENSG00000162174	ASRGL1	-3.31987	-1.73113	1.27e-09	1.03e-08
ENSG00000111218	PRMT8	-3.3178	-1.73023	5.6e-06	1.73e-05
ENSG00000058866	DGKG	-3.31447	-1.72878	3.35e-10	3.26e-09
ENSG00000135045	C9orf40	-3.3138	-1.72849	1.37e-11	2.22e-10
ENSG00000278937	RP11-139H14	-3.31172	-1.72758	6.73e-07	2.57e-06
ENSG00000161692	DBF4B	-3.30578	-1.72499	1.14e-11	1.9e-10
ENSG00000239887	C1orf226	-3.2992	-1.72212	1.27e-12	3.2e-11
ENSG00000270617	URGCP-MRPS24	-3.29919	-1.72211	0.0106161	0.0169357
ENSG00000106686	SPATA6L	-3.29764	-1.72143	1.77e-08	1.02e-07
ENSG00000111252	SH2B3	-3.29741	-1.72133	5.89e-16	1.34e-13
ENSG00000272573	MUSTN1	-3.29735	-1.72131	0.00285991	0.00510506
ENSG00000197472	ZNF695	-3.29003	-1.7181	1.11e-08	6.86e-08
ENSG00000124216	SNAI1	-3.28787	-1.71715	5.6e-07	2.19e-06
ENSG00000276043	UHRF1	-3.28395	-1.71543	2.1e-14	1.4e-12
ENSG00000090889	KIF4A	-3.2835	-1.71523	1.18e-13	4.97e-12
ENSG00000010318	PHF7	-3.2804	-1.71387	1.99e-07	8.72e-07
ENSG00000236137	RP11-27K13	-3.27895	-1.71323	0.000730037	0.00146718
ENSG00000233421	RP5-875O13	-3.27536	-1.71165	0.000145348	0.000336091
ENSG00000232531	AC027612	-3.27284	-1.71054	0.00252911	0.00456412
ENSG00000135245	HILPDA	-3.26664	-1.70781	1.01e-10	1.18e-09
ENSG00000267277	CTD-2342J14	-3.26495	-1.70706	0.0160655	0.024783
ENSG00000117724	CENPF	-3.26416	-1.70671	9.7e-15	8.28e-13
ENSG00000140600	SH3GL3	-3.26121	-1.70541	3.28e-07	1.35e-06
ENSG00000272807	RP11-260M2	-3.25583	-1.70303	0.0272285	0.0400875
ENSG00000163354	DCST2	-3.25541	-1.70284	0.00312836	0.00553197
ENSG00000277268	RP11-445F12	-3.25434	-1.70237	3.8e-05	9.89e-05
ENSG00000119640	ACYP1	-3.24844	-1.69975	4.75e-09	3.25e-08
ENSG00000173890	GPR160	-3.24603	-1.69868	2.83e-07	1.19e-06
ENSG00000113396	SLC27A6	-3.24527	-1.69834	5.82e-07	2.27e-06
ENSG00000163040	CCDC74A	-3.24262	-1.69716	8.74e-10	7.46e-09
ENSG00000171931	FBXW10	-3.23777	-1.695	0.0178542	0.0272673
ENSG00000120907	ADRA1A	-3.23713	-1.69471	3.35e-05	8.83e-05
ENSG00000116132	PRRX1	-3.23704	-1.69467	0.0029748	0.00528515
ENSG00000174473	GALNTL6	-3.23642	-1.6944	0.0016096	0.00302337
ENSG00000131187	F12	-3.23434	-1.69347	7.1e-07	2.7e-06
ENSG00000172020	GAP43	-3.23217	-1.6925	1.58e-06	5.51e-06
ENSG00000138346	DNA2	-3.22901	-1.69109	7.07e-12	1.29e-10
ENSG00000279685	MAPT-IT1	-3.22898	-1.69108	0.000371826	0.000790396
ENSG00000183831	ANKRD45	-3.22849	-1.69086	0.00182722	0.0033923
ENSG00000168671	UGT3A2	-3.22792	-1.69061	5.99e-15	6.22e-13
ENSG00000198826	ARHGAP11A	-3.22514	-1.68936	6.77e-14	3.32e-12
ENSG00000224566	RP5-881P19	-3.22493	-1.68927	0.00172124	0.00321211
ENSG00000267321	RP11-1094M14	-3.21973	-1.68694	3.58e-08	1.9e-07
ENSG00000232233	RP11-573D15	-3.21857	-1.68642	4.59e-05	0.00011736
ENSG00000265778	RP11-17M16	-3.21767	-1.68602	0.00140649	0.00267182
ENSG00000139734	DIAPH3	-3.21733	-1.68586	4.6e-12	8.99e-11
ENSG00000105642	KCNN1	-3.21686	-1.68566	2.65e-09	1.96e-08
ENSG00000134201	GSTM5	-3.21549	-1.68504	0.0020981	0.0038481
ENSG00000080986	NDC80	-3.21532	-1.68496	2.53e-12	5.53e-11
ENSG00000134207	SYT6	-3.21363	-1.6842	0.000222184	0.000495809
ENSG00000126752	SSX1	-3.20993	-1.68254	0.0012281	0.00236124
ENSG00000111445	RFC5	-3.20605	-1.6808	6.58e-12	1.22e-10
ENSG00000244588	RAD21L1	-3.20271	-1.67929	0.00208392	0.00382289
ENSG00000269947	RP11-849F2	-3.20235	-1.67913	0.000126255	0.000295794
ENSG00000140284	SLC27A2	-3.20094	-1.6785	3.75e-08	1.98e-07
ENSG00000272716	RP11-563N4	-3.2007	-1.67839	0.0018932	0.00350161
ENSG00000164104	HMGB2	-3.20023	-1.67818	1.47e-12	3.58e-11
ENSG00000133805	AMPD3	-3.19974	-1.67796	0.000276674	0.000605906
ENSG00000106268	NUDT1	-3.19962	-1.6779	1.28e-11	2.1e-10
ENSG00000160957	RECQL4	-3.19727	-1.67684	1.45e-12	3.55e-11
ENSG00000216937	CCDC7	-3.19677	-1.67661	7.14e-08	3.51e-07
ENSG00000105409	ATP1A3	-3.19223	-1.67457	5.62e-07	2.2e-06
ENSG00000255073	ZFP91-CNTF	-3.18936	-1.67327	0.0175457	0.026847
ENSG00000176974	SHMT1	-3.18891	-1.67306	8.33e-13	2.25e-11
ENSG00000104892	KLC3	-3.18825	-1.67276	0.0200476	0.0302825
ENSG00000109107	ALDOC	-3.18636	-1.67191	2.71e-10	2.73e-09
ENSG00000279443	RP4-669K10	-3.18418	-1.67092	1.18e-06	4.26e-06
ENSG00000101868	POLA1	-3.18406	-1.67087	3.67e-14	2.13e-12
ENSG00000212766	NCRNA00277	-3.18385	-1.67077	9.25e-07	3.43e-06
ENSG00000142856	ITGB3BP	-3.18043	-1.66922	3.2e-09	2.32e-08
ENSG00000166153	DEPDC4	-3.17867	-1.66843	7.55e-05	0.00018516
ENSG00000080618	CPB2	-3.17078	-1.66484	0.00105146	0.00204576
ENSG00000253426	RP11-10A14	-3.17008	-1.66452	0.00266642	0.00479178
ENSG00000117598	PLPPR5	-3.16926	-1.66415	5.97e-05	0.000149522
ENSG00000167136	ENDOG	-3.16385	-1.66168	4.56e-10	4.26e-09
ENSG00000197275	RAD54B	-3.1604	-1.66011	6.95e-11	8.64e-10
ENSG00000154269	ENPP3	-3.15719	-1.65864	3.97e-12	7.94e-11
ENSG00000143891	GALM	-3.15711	-1.6586	2.06e-14	1.38e-12
ENSG00000235489	RP11-386C23	-3.15615	-1.65816	0.00933423	0.0150218
ENSG00000167780	SOAT2	-3.15536	-1.6578	0.000114019	0.00026951
ENSG00000279094	CH507-24F1	-3.15329	-1.65686	3.83e-06	1.23e-05
ENSG00000157456	CCNB2	-3.15245	-1.65648	1.07e-13	4.66e-12
ENSG00000166823	MESP1	-3.15089	-1.65576	2.37e-07	1.02e-06
ENSG00000164256	PRDM9	-3.14737	-1.65415	0.00270587	0.004854
ENSG00000273117	AC144652	-3.14447	-1.65282	9.67e-07	3.56e-06
ENSG00000166501	PRKCB	-3.14378	-1.6525	1.29e-15	2.22e-13
ENSG00000125462	C1orf61	-3.14344	-1.65234	6.21e-05	0.00015488
ENSG00000166801	FAM111A	-3.13641	-1.64912	9.81e-14	4.42e-12
ENSG00000239791	AC002310	-3.13573	-1.6488	0.00137152	0.00261237
ENSG00000148773	MKI67	-3.13372	-1.64788	2.59e-15	3.53e-13
ENSG00000228716	DHFR	-3.13361	-1.64782	9.26e-15	8.09e-13
ENSG00000028277	POU2F2	-3.13289	-1.64749	0.0134675	0.0210942
ENSG00000236976	RP11-165H4	-3.1295	-1.64593	0.0167476	0.0257458
ENSG00000137807	KIF23	-3.12464	-1.64369	5.65e-14	2.94e-12
ENSG00000137571	SLCO5A1	-3.12165	-1.64231	8.29e-16	1.69e-13
ENSG00000258445	RP11-307P22	-3.12147	-1.64223	0.00333182	0.00586604
ENSG00000232383	AC010677	-3.12137	-1.64218	0.0239059	0.0356241
ENSG00000279662	RP11-609N14	-3.12123	-1.64211	0.00731996	0.0120377
ENSG00000276101	RP11-455O6	-3.1211	-1.64205	0.00653551	0.0108552
ENSG00000237424	FOXD2-AS1	-3.11955	-1.64134	9.66e-07	3.56e-06
ENSG00000217236	SP9	-3.1194	-1.64127	1.31e-05	3.77e-05
ENSG00000173207	CKS1B	-3.11938	-1.64126	1.6e-13	6.08e-12
ENSG00000225889	AC074289	-3.11847	-1.64084	0.000376336	0.00079922
ENSG00000272979	RP11-647K16	-3.11825	-1.64074	0.00845371	0.0137154
ENSG00000135617	PRADC1	-3.11548	-1.63946	1.29e-12	3.22e-11
ENSG00000236200	RP11-184I16	-3.1123	-1.63798	3.17e-06	1.04e-05
ENSG00000167325	RRM1	-3.11038	-1.63709	7.16e-14	3.47e-12
ENSG00000279837	RP11-504G3	-3.10538	-1.63477	0.0084402	0.0136959
ENSG00000185480	C12orf48	-3.10233	-1.63335	2.81e-10	2.81e-09
ENSG00000035664	DAPK2	-3.10211	-1.63325	1.39e-08	8.34e-08
ENSG00000183248	PRR36	-3.1005	-1.6325	8.67e-06	2.59e-05
ENSG00000248641	HMGA1P2	-3.09944	-1.63201	0.00291995	0.00520113
ENSG00000174460	ZCCHC12	-3.09935	-1.63197	4.86e-06	1.52e-05
ENSG00000151503	NCAPD3	-3.09805	-1.63136	3.89e-14	2.23e-12
ENSG00000214093	RP11-247I13	-3.0975	-1.63111	0.00562101	0.00946196
ENSG00000256566	RP4-734P14	-3.09472	-1.62981	0.0259811	0.0384198
ENSG00000121236	TRIM6	-3.09426	-1.62959	0.00187801	0.00347584
ENSG00000283674	RP11-419I17	-3.09379	-1.62937	1.15e-08	7.04e-08
ENSG00000203739	RP11-296O14	-3.09291	-1.62896	0.000802611	0.00160107
ENSG00000161082	CELF5	-3.09086	-1.62801	0.00385159	0.00669944
ENSG00000247240	RP11-10O17	-3.09069	-1.62793	5.73e-08	2.89e-07
ENSG00000198133	TMEM229B	-3.09062	-1.6279	0.0170635	0.0261789
ENSG00000260806	RP11-872J21	-3.08961	-1.62743	5.59e-07	2.19e-06
ENSG00000184368	MAP7D2	-3.088	-1.62667	0.000209982	0.000471246
ENSG00000166845	C18orf54	-3.08576	-1.62563	9.99e-11	1.17e-09
ENSG00000159231	CBR3	-3.08509	-1.62531	4.07e-10	3.86e-09
ENSG00000264215	RP11-283C24	-3.08204	-1.62389	6.34e-05	0.000157905
ENSG00000277112	RP11-755J8	-3.08053	-1.62318	0.00622022	0.0103762
ENSG00000282416	LLNLF-173C4	-3.0805	-1.62317	1.01e-09	8.47e-09
ENSG00000145491	ROPN1L	-3.07902	-1.62247	0.000357946	0.000763636
ENSG00000079616	KIF22	-3.07758	-1.62179	6.61e-15	6.57e-13
ENSG00000089558	KCNH4	-3.07576	-1.62094	0.0320997	0.046587
ENSG00000177380	PPFIA3	-3.07476	-1.62047	1.91e-11	2.92e-10
ENSG00000188778	ADRB3	-3.0712	-1.6188	1.24e-11	2.05e-10
ENSG00000236439	RP11-175B9	-3.07067	-1.61856	0.0270246	0.0398104
ENSG00000075884	ARHGAP15	-3.07026	-1.61836	0.0126781	0.019951
ENSG00000138182	KIF20B	-3.06798	-1.61729	2.11e-11	3.16e-10
ENSG00000189212	DPY19L2P1	-3.0679	-1.61725	1.14e-08	6.98e-08
ENSG00000205559	CTA-384D8	-3.06691	-1.61679	0.00938123	0.0150919
ENSG00000076003	MCM6	-3.06535	-1.61605	2.57e-13	8.6e-12
ENSG00000228519	RP11-298C3	-3.06446	-1.61563	0.000904423	0.0017875
ENSG00000149927	DOC2A	-3.06293	-1.61491	2.16e-11	3.23e-10
ENSG00000217733	RP11-350J20	-3.06271	-1.61481	0.000483136	0.00100474
ENSG00000245888	CTD-3203P2	-3.06162	-1.61429	0.00262683	0.0047275
ENSG00000178445	GLDC	-3.06039	-1.61372	1.22e-10	1.38e-09
ENSG00000197308	RP11-379F12	-3.05988	-1.61347	0.00412688	0.00713702
ENSG00000163362	C1orf106	-3.05953	-1.61331	0.00471925	0.00805553
ENSG00000154537	FAM27C	-3.05415	-1.61077	2.29e-07	9.87e-07
ENSG00000196550	FAM72A	-3.05347	-1.61045	5.01e-09	3.41e-08
ENSG00000154479	CCDC173	-3.05296	-1.61021	0.00042676	0.000896438
ENSG00000171517	LPAR3	-3.05135	-1.60945	7.6e-08	3.72e-07
ENSG00000047597	XK	-3.05075	-1.60917	4.3e-07	1.72e-06
ENSG00000186193	SAPCD2	-3.04611	-1.60697	6.59e-12	1.22e-10
ENSG00000166508	MCM7	-3.04448	-1.6062	3.02e-14	1.88e-12
ENSG00000068489	PRR11	-3.04446	-1.60619	1.44e-14	1.07e-12
ENSG00000102445	KIAA0226L	-3.04416	-1.60604	3.45e-07	1.42e-06
ENSG00000276007	RP11-358L22	-3.04407	-1.606	0.00115152	0.00222582
ENSG00000273041	ATF4P2	-3.04406	-1.606	0.0239469	0.0356732
ENSG00000214946	TBC1D26	-3.04149	-1.60478	0.000996685	0.00195074
ENSG00000204923	FBXO48	-3.04123	-1.60466	5.77e-07	2.25e-06
ENSG00000258881	AC007040	-3.03828	-1.60326	0.00276667	0.00495106
ENSG00000267041	ZNF850	-3.03515	-1.60177	5.75e-10	5.19e-09
ENSG00000062822	POLD1	-3.03363	-1.60104	2.98e-12	6.34e-11
ENSG00000198673	FAM19A2	-3.02682	-1.5978	1.5e-07	6.79e-07
ENSG00000232386	RP11-66B24	-3.02562	-1.59723	0.00207695	0.00381168
ENSG00000171388	APLN	-3.02464	-1.59676	0.00304423	0.00539717
ENSG00000164841	TMEM74	-3.02409	-1.5965	3.26e-09	2.35e-08
ENSG00000120162	MOB3B	-3.02183	-1.59542	0.000143224	0.000331699
ENSG00000023171	GRAMD1B	-3.01915	-1.59414	1.98e-14	1.35e-12
ENSG00000246174	RP11-705O3	-3.01498	-1.59215	3.01e-07	1.26e-06
ENSG00000187554	TLR5	-3.0138	-1.59159	5.72e-09	3.82e-08
ENSG00000185527	PDE6G	-3.00957	-1.58956	1.37e-05	3.91e-05
ENSG00000263740	RN7SL4P	-3.00914	-1.58935	0.000368143	0.000783506
ENSG00000203760	CENPW	-3.0064	-1.58804	2.21e-10	2.29e-09
ENSG00000072952	MRVI1	-3.0038	-1.58679	2.76e-08	1.52e-07
ENSG00000250241	RP11-9G1	-3.00336	-1.58658	5.91e-05	0.000148088
ENSG00000284634	RP11-726G1	-3.0018	-1.58583	1.69e-05	4.72e-05
ENSG00000120756	PLS1	-3.00144	-1.58565	1.22e-10	1.38e-09
ENSG00000236148	AC114752	-3.00123	-1.58555	0.00822316	0.0133768
ENSG00000112984	KIF20A	-3.0011	-1.58549	2.91e-14	1.83e-12
ENSG00000175322	ZNF519	-2.99812	-1.58406	3.33e-08	1.78e-07
ENSG00000260325	HSPB9	-2.99772	-1.58387	0.0222173	0.0332798
ENSG00000176928	GCNT4	-2.99353	-1.58185	5.25e-09	3.55e-08
ENSG00000112312	GMNN	-2.98574	-1.57809	1.52e-13	5.85e-12
ENSG00000268234	AL162415	-2.9851	-1.57778	0.00137168	0.0026124
ENSG00000124343	XG	-2.97977	-1.5752	1.52e-08	8.98e-08
ENSG00000134262	AP4B1	-2.97766	-1.57418	3.88e-12	7.79e-11
ENSG00000064787	BCAS1	-2.97594	-1.57334	0.000726364	0.00146029
ENSG00000234965	SHISA8	-2.97451	-1.57265	0.00306946	0.00543701
ENSG00000124334	IL9R	-2.97109	-1.57099	0.00246729	0.00446208
ENSG00000138678	GPAT3	-2.9696	-1.57027	2.47e-10	2.51e-09
ENSG00000188211	NCR3LG1	-2.96922	-1.57008	7.22e-13	1.98e-11
ENSG00000163995	ABLIM2	-2.96623	-1.56863	1.81e-07	7.98e-07
ENSG00000006634	DBF4	-2.96615	-1.56859	1.66e-11	2.61e-10
ENSG00000236924	RP11-390F4	-2.96514	-1.5681	0.0042109	0.00726887
ENSG00000280018	CH507-154B10	-2.9633	-1.56721	1.19e-06	4.28e-06
ENSG00000180385	AC034193	-2.96263	-1.56688	8.53e-09	5.41e-08
ENSG00000130751	NPAS1	-2.95976	-1.56548	4.81e-08	2.48e-07
ENSG00000167799	NUDT8	-2.95489	-1.5631	3.11e-06	1.02e-05
ENSG00000171873	ADRA1D	-2.95418	-1.56276	2.62e-12	5.71e-11
ENSG00000230897	RPS18P12	-2.95217	-1.56177	0.00485954	0.00826993
ENSG00000165521	EML5	-2.95162	-1.56151	2.05e-11	3.09e-10
ENSG00000259209	RP5-991G20	-2.94965	-1.56054	0.00200725	0.00369455
ENSG00000123473	STIL	-2.94947	-1.56046	4.42e-12	8.68e-11
ENSG00000231831	RP11-1A15	-2.94752	-1.5595	0.00599997	0.0100418
ENSG00000164120	HPGD	-2.94671	-1.55911	0.000214222	0.000479971
ENSG00000181240	SLC25A41	-2.94596	-1.55874	0.00387951	0.00674403
ENSG00000177084	POLE	-2.94527	-1.5584	1.68e-14	1.19e-12
ENSG00000239911	RP11-796I2	-2.9446	-1.55807	1.17e-05	3.4e-05
ENSG00000271755	RP1-153G14	-2.94335	-1.55746	0.00515379	0.00872512
ENSG00000125454	SLC25A19	-2.94299	-1.55728	3.08e-11	4.36e-10
ENSG00000164385	C6orf195	-2.94015	-1.55589	0.0319852	0.0464398
ENSG00000255389	C6orf3	-2.93804	-1.55486	0.000218286	0.000487968
ENSG00000276166	CTD-2600O9	-2.93322	-1.55249	0.0177176	0.027082
ENSG00000145198	VWA5B2	-2.9329	-1.55233	1.42e-07	6.43e-07
ENSG00000224126	UBE2SP2	-2.9328	-1.55228	4.73e-06	1.49e-05
ENSG00000186687	LYRM7	-2.93166	-1.55172	1.89e-11	2.9e-10
ENSG00000000460	C1orf112	-2.92949	-1.55065	1.24e-10	1.4e-09
ENSG00000247095	MIR210HG	-2.926	-1.54893	5.8e-07	2.26e-06
ENSG00000168393	DTYMK	-2.92278	-1.54734	5.53e-11	7.12e-10
ENSG00000224905	AP001347	-2.92261	-1.54726	7.9e-05	0.000193175
ENSG00000085552	IGSF9	-2.92103	-1.54648	0.00303922	0.0053899
ENSG00000135747	ZNF670-ZNF695	-2.92013	-1.54603	0.00263417	0.00473878
ENSG00000162062	C16orf59	-2.91992	-1.54593	1.74e-10	1.87e-09
ENSG00000167994	RAB3IL1	-2.91435	-1.54317	2.17e-09	1.65e-08
ENSG00000255121	RP11-110I1	-2.91286	-1.54243	5.47e-08	2.79e-07
ENSG00000163507	KIAA1524	-2.91195	-1.54198	1.23e-11	2.04e-10
ENSG00000135127	CCDC64	-2.9118	-1.54191	9.79e-09	6.1e-08
ENSG00000117399	CDC20	-2.91148	-1.54175	4.49e-13	1.33e-11
ENSG00000242396	RP11-67L3	-2.90792	-1.53999	0.00924448	0.0148868
ENSG00000213467	RP11-162D16	-2.90515	-1.53861	0.00708425	0.0116857
ENSG00000105538	RASIP1	-2.90405	-1.53806	4.17e-05	0.000107617
ENSG00000282100	HSP90AB4P	-2.9015	-1.5368	0.0149407	0.0232051
ENSG00000184611	KCNH7	-2.90048	-1.53629	2.21e-08	1.25e-07
ENSG00000166881	TMEM194A	-2.89944	-1.53577	1.71e-13	6.39e-12
ENSG00000272800	RP11-438L19	-2.89914	-1.53562	0.000902094	0.0017833
ENSG00000223489	NEFHL	-2.8977	-1.53491	0.000185354	0.000419741
ENSG00000154856	APCDD1	-2.89746	-1.53479	1.01e-13	4.5e-12
ENSG00000164070	HSPA4L	-2.89579	-1.53396	9.81e-14	4.42e-12
ENSG00000123360	PDE1B	-2.89416	-1.53315	1.91e-11	2.92e-10
ENSG00000224046	AC005076	-2.89333	-1.53273	0.000160323	0.000367795
ENSG00000148835	TAF5	-2.88597	-1.52906	3.62e-11	5.02e-10
ENSG00000260836	RP11-152F13	-2.88592	-1.52903	0.0170293	0.0261357
ENSG00000135406	PRPH	-2.88432	-1.52823	0.015402	0.0238527
ENSG00000123374	CDK2	-2.88426	-1.5282	1.01e-13	4.5e-12
ENSG00000198576	ARC	-2.87968	-1.52591	8.31e-09	5.29e-08
ENSG00000272379	RP1-257A7	-2.87884	-1.52549	0.0131026	0.0205697
ENSG00000242553	AP001432	-2.87736	-1.52475	0.000390783	0.000827722
ENSG00000204044	RP11-465L10	-2.87068	-1.52139	3.7e-06	1.19e-05
ENSG00000167619	TMEM145	-2.86964	-1.52087	0.00583816	0.00979314
ENSG00000185950	IRS2	-2.86862	-1.52036	5.09e-12	9.8e-11
ENSG00000097046	CDC7	-2.8637	-1.51788	1.58e-13	6.01e-12
ENSG00000183765	CHEK2	-2.86227	-1.51716	1.21e-12	3.08e-11
ENSG00000105122	RASAL3	-2.86207	-1.51706	3.06e-09	2.22e-08
ENSG00000161405	IKZF3	-2.85882	-1.51542	3.47e-09	2.49e-08
ENSG00000160051	IQCC	-2.85723	-1.51462	2.79e-09	2.05e-08
ENSG00000123975	CKS2	-2.85565	-1.51382	1.23e-12	3.12e-11
ENSG00000187583	PLEKHN1	-2.85557	-1.51378	0.00225682	0.0041171
ENSG00000119333	WDR34	-2.85492	-1.51345	3.04e-13	9.76e-12
ENSG00000136122	BORA	-2.85346	-1.51271	2.47e-09	1.85e-08
ENSG00000143942	CHAC2	-2.85169	-1.51182	3.31e-11	4.64e-10
ENSG00000089041	P2RX7	-2.85015	-1.51104	1.11e-11	1.86e-10
ENSG00000184916	JAG2	-2.84969	-1.51081	1.36e-13	5.42e-12
ENSG00000108384	RAD51C	-2.84959	-1.51075	2.86e-13	9.28e-12
ENSG00000144354	CDCA7	-2.84884	-1.51037	2.31e-13	8.06e-12
ENSG00000058804	NDC1	-2.84781	-1.50985	1.03e-13	4.53e-12
ENSG00000186907	RTN4RL2	-2.84761	-1.50975	3.37e-10	3.28e-09
ENSG00000132436	FIGNL1	-2.84728	-1.50958	1.05e-10	1.23e-09
ENSG00000226279	AC005682	-2.84658	-1.50923	0.00433054	0.00745798
ENSG00000177359	OVOS2	-2.84632	-1.5091	2.48e-06	8.31e-06
ENSG00000005187	ACSM3	-2.84481	-1.50833	0.00568281	0.00955875
ENSG00000188487	INSC	-2.84289	-1.50736	0.00274645	0.00491786
ENSG00000122877	EGR2	-2.84261	-1.50722	1.13e-14	8.92e-13
ENSG00000141968	VAV1	-2.84223	-1.50702	5.49e-12	1.05e-10
ENSG00000255964	RP11-69M1	-2.84129	-1.50654	0.00122471	0.00235574
ENSG00000165501	LRR1	-2.83783	-1.50479	9.74e-10	8.19e-09
ENSG00000239945	RP11-34P13	-2.8369	-1.50431	0.0251232	0.0372726
ENSG00000131351	HAUS8	-2.83674	-1.50424	5.84e-11	7.45e-10
ENSG00000233966	UBE2SP1	-2.83658	-1.50416	5.45e-05	0.000137415
ENSG00000144485	HES6	-2.83616	-1.50394	1.43e-10	1.57e-09
ENSG00000174292	TNK1	-2.83413	-1.5029	2.37e-09	1.78e-08
ENSG00000257167	RP11-181C3	-2.834	-1.50284	5.7e-08	2.88e-07
ENSG00000261279	ULK4P1	-2.83271	-1.50218	0.00243913	0.00441611
ENSG00000144285	SCN1A	-2.83075	-1.50119	0.00311535	0.0055117
ENSG00000257303	RP11-977G19	-2.83068	-1.50115	0.00388704	0.00675447
ENSG00000062282	DGAT2	-2.82997	-1.50079	3.81e-09	2.7e-08
ENSG00000277925	RF00024	-2.82778	-1.49967	0.00225963	0.00412179
ENSG00000188992	LIPI	-2.82701	-1.49928	2.73e-05	7.34e-05
ENSG00000244226	RP11-714G12	-2.82637	-1.49895	0.0112996	0.017944
ENSG00000284738	RP11-422P24	-2.82616	-1.49884	0.0175489	0.0268497
ENSG00000205208	C4orf46	-2.82468	-1.49809	2.8e-11	4.03e-10
ENSG00000131094	C1QL1	-2.82446	-1.49797	1.56e-07	7e-07
ENSG00000105880	DLX5	-2.82397	-1.49772	1.59e-09	1.26e-08
ENSG00000219163	RP1-34L19	-2.8212	-1.49631	0.00835359	0.0135678
ENSG00000151702	FLI1	-2.81731	-1.49432	5.65e-12	1.07e-10
ENSG00000272008	RP11-393I2	-2.81666	-1.49399	0.00713815	0.0117681
ENSG00000175643	RMI2	-2.81548	-1.49338	1.32e-08	7.98e-08
ENSG00000105486	LIG1	-2.81485	-1.49306	2.81e-12	6.05e-11
ENSG00000111879	FAM184A	-2.81369	-1.49247	1.68e-09	1.32e-08
ENSG00000105866	SP4	-2.81132	-1.49125	1.07e-09	8.89e-09
ENSG00000213988	ZNF90	-2.80905	-1.49008	2.22e-05	6.07e-05
ENSG00000234354	RP11-151A6	-2.80478	-1.48789	0.00599715	0.010038
ENSG00000230679	RP3-477M7	-2.80025	-1.48556	0.00740711	0.012163
ENSG00000169403	PTAFR	-2.79995	-1.4854	0.000978834	0.00191876
ENSG00000172244	C5orf34	-2.7976	-1.48419	7.88e-09	5.05e-08
ENSG00000236754	AC004019	-2.79599	-1.48336	0.00842537	0.0136744
ENSG00000125871	MGME1	-2.79579	-1.48325	2.3e-12	5.13e-11
ENSG00000120539	MASTL	-2.79424	-1.48246	2.18e-12	4.92e-11
ENSG00000134955	SLC37A2	-2.79419	-1.48243	0.00142246	0.00269899
ENSG00000235036	RP5-1099D15	-2.79334	-1.48199	0.00112274	0.00217491
ENSG00000151743	AMN1	-2.78718	-1.4788	2.49e-08	1.39e-07
ENSG00000259248	RP11-265M18	-2.78609	-1.47824	0.0026863	0.00482376
ENSG00000241680	RPL31P49	-2.78447	-1.4774	0.00161927	0.00303993
ENSG00000143851	PTPN7	-2.78278	-1.47653	3.19e-12	6.69e-11
ENSG00000111602	TIMELESS	-2.7826	-1.47643	2.64e-14	1.7e-12
ENSG00000235590	GNAS-AS1	-2.78259	-1.47643	0.00177411	0.00330025
ENSG00000231007	CDC20P	-2.78134	-1.47578	0.000207072	0.000465067
ENSG00000241697	TMEFF1	-2.78118	-1.4757	0.000261053	0.000574389
ENSG00000118503	TNFAIP3	-2.78039	-1.47529	1.8e-10	1.92e-09
ENSG00000167536	DHRS13	-2.77961	-1.47488	7.42e-08	3.64e-07
ENSG00000205309	NT5M	-2.77495	-1.47246	1.84e-09	1.42e-08
ENSG00000124243	BCAS4	-2.77363	-1.47178	2.56e-11	3.74e-10
ENSG00000114023	FAM162A	-2.77276	-1.47132	4.02e-11	5.49e-10
ENSG00000255234	RP11-727A23	-2.76976	-1.46976	0.00184496	0.00342129
ENSG00000144227	NXPH2	-2.76924	-1.46949	3.6e-07	1.47e-06
ENSG00000141086	CTRL	-2.7689	-1.46931	0.000390296	0.000826888
ENSG00000262587	RP11-266L9	-2.76775	-1.46871	0.00104449	0.00203421
ENSG00000140263	SORD	-2.76666	-1.46815	7.63e-15	7.08e-13
ENSG00000120899	PTK2B	-2.76158	-1.4655	3.62e-11	5.01e-10
ENSG00000272677	RP11-127B20	-2.75916	-1.46423	0.000543161	0.00112105
ENSG00000283312	RP11-562I5	-2.75838	-1.46382	0.00555667	0.00935722
ENSG00000188803	SHISA6	-2.75466	-1.46188	1.64e-10	1.77e-09
ENSG00000267665	RP11-13K12	-2.75438	-1.46173	1.85e-06	6.39e-06
ENSG00000181652	ATG9B	-2.75138	-1.46016	3.38e-06	1.1e-05
ENSG00000141499	WRAP53	-2.75027	-1.45957	9.77e-11	1.15e-09
ENSG00000266094	RASSF5	-2.74904	-1.45893	6e-09	3.98e-08
ENSG00000138347	MYPN	-2.74902	-1.45892	2.41e-09	1.81e-08
ENSG00000234327	AC012146	-2.74883	-1.45882	2.16e-08	1.22e-07
ENSG00000206535	LNP1	-2.74822	-1.4585	3.36e-09	2.42e-08
ENSG00000267547	RP11-686D22	-2.74619	-1.45743	0.000276817	0.000606142
ENSG00000166831	RBPMS2	-2.7455	-1.45707	1e-07	4.73e-07
ENSG00000225193	RPS12P26	-2.74507	-1.45684	0.0203682	0.0307209
ENSG00000134057	CCNB1	-2.74296	-1.45573	2.05e-13	7.34e-12
ENSG00000243509	TNFRSF6B	-2.74125	-1.45483	0.00237819	0.00431722
ENSG00000184788	SATL1	-2.73755	-1.45289	0.0211335	0.0317594
ENSG00000267745	RP11-686D22	-2.73747	-1.45284	3.57e-08	1.89e-07
ENSG00000278878	CH507-145C22	-2.73574	-1.45193	0.000359517	0.000766525
ENSG00000070669	ASNS	-2.73468	-1.45137	5.7e-14	2.95e-12
ENSG00000106236	NPTX2	-2.73438	-1.45121	9.67e-12	1.67e-10
ENSG00000128578	STRIP2	-2.73293	-1.45045	1.6e-08	9.4e-08
ENSG00000163923	RPL39L	-2.72964	-1.44871	3.33e-08	1.78e-07
ENSG00000134222	PSRC1	-2.72901	-1.44838	8.08e-12	1.45e-10
ENSG00000278259	MYO19	-2.72807	-1.44788	2.04e-13	7.32e-12
ENSG00000175264	CHST1	-2.72791	-1.44779	0.000293073	0.000638511
ENSG00000088325	TPX2	-2.72577	-1.44666	4.73e-14	2.57e-12
ENSG00000226950	KIAA0114	-2.72503	-1.44627	9.9e-14	4.45e-12
ENSG00000173988	LRRC63	-2.72496	-1.44623	0.00378058	0.00658819
ENSG00000247092	SNHG10	-2.72489	-1.4462	9.13e-09	5.74e-08
ENSG00000151849	CENPJ	-2.72417	-1.44582	1.08e-12	2.78e-11
ENSG00000228007	AC011933	-2.72222	-1.44478	0.00233268	0.00424197
ENSG00000235092	AC011747	-2.72209	-1.44471	2.86e-05	7.65e-05
ENSG00000198814	GK	-2.72122	-1.44425	8.35e-10	7.18e-09
ENSG00000163781	TOPBP1	-2.71884	-1.44299	4.11e-14	2.31e-12
ENSG00000101945	SUV39H1	-2.7183	-1.4427	5.9e-11	7.51e-10
ENSG00000251400	CTC-316M18	-2.71739	-1.44222	0.000547253	0.0011291
ENSG00000215883	CYB5RL	-2.71667	-1.44184	3.34e-10	3.25e-09
ENSG00000145808	ADAMTS19	-2.71632	-1.44165	0.00379822	0.00661438
ENSG00000203711	XXyac-YR21IF11	-2.71509	-1.441	9.4e-06	2.78e-05
ENSG00000134940	ACRV1	-2.71413	-1.44049	0.0125384	0.0197486
ENSG00000123416	TUBA1B	-2.71384	-1.44033	1.05e-17	5.84e-15
ENSG00000263293	RP11-290H9	-2.71246	-1.4396	0.0276414	0.0406516
ENSG00000232053	AC009784	-2.70872	-1.43761	0.000149597	0.000345106
ENSG00000170927	PKHD1	-2.70822	-1.43734	0.0170648	0.0261789
ENSG00000260949	KB-1836B5	-2.70704	-1.43671	0.00471786	0.00805393
ENSG00000174442	ZWILCH	-2.70699	-1.43669	3.9e-12	7.82e-11
ENSG00000120647	CCDC77	-2.70645	-1.4364	9.13e-10	7.75e-09
ENSG00000279187	RP11-455O6	-2.70558	-1.43594	0.0241038	0.0358978
ENSG00000142623	PADI1	-2.70515	-1.43571	6.61e-06	2.02e-05
ENSG00000149554	CHEK1	-2.70385	-1.43502	3.55e-11	4.93e-10
ENSG00000120669	SOHLH2	-2.70233	-1.4342	9.5e-06	2.81e-05
ENSG00000228412	RP4-625H18	-2.7022	-1.43413	0.00010758	0.000255719
ENSG00000198400	NTRK1	-2.70052	-1.43324	0.000575195	0.00118113
ENSG00000135069	PSAT1	-2.70017	-1.43305	1.15e-14	8.99e-13
ENSG00000115194	SLC30A3	-2.69957	-1.43273	2.03e-10	2.14e-09
ENSG00000241571	BX664724	-2.69222	-1.4288	0.0117122	0.0185427
ENSG00000250133	AC012531	-2.69149	-1.4284	9.89e-05	0.000236566
ENSG00000168453	HR	-2.69093	-1.4281	1.43e-12	3.52e-11
ENSG00000198885	ITPRIPL1	-2.68837	-1.42673	5.52e-12	1.05e-10
ENSG00000138111	MFSD13A	-2.6858	-1.42535	4.27e-09	2.97e-08
ENSG00000136943	CTSV	-2.68507	-1.42496	3.38e-09	2.43e-08
ENSG00000186603	HPDL	-2.6822	-1.42342	3.26e-11	4.58e-10
ENSG00000166106	ADAMTS15	-2.68127	-1.42292	7.72e-11	9.44e-10
ENSG00000170231	FABP6	-2.67996	-1.42221	0.00443619	0.0076163
ENSG00000215347	SLC25A5P1	-2.67807	-1.42119	0.00351009	0.00615791
ENSG00000173638	SLC19A1	-2.67743	-1.42085	1.07e-11	1.81e-10
ENSG00000249884	RNF103-CHMP3	-2.67664	-1.42042	0.0248168	0.0368762
ENSG00000112029	FBXO5	-2.6752	-1.41965	3.9e-11	5.34e-10
ENSG00000112877	CEP72	-2.67238	-1.41813	2.8e-09	2.06e-08
ENSG00000131944	C19orf40	-2.6707	-1.41722	6.95e-08	3.44e-07
ENSG00000017483	SLC38A5	-2.66831	-1.41592	1e-06	3.69e-06
ENSG00000261215	RP11-195F19	-2.66372	-1.41344	0.00388806	0.00675493
ENSG00000283064	RP1-221C16	-2.66312	-1.41312	0.00116321	0.0022462
ENSG00000188486	H2AFX	-2.66311	-1.41311	3.81e-11	5.24e-10
ENSG00000134443	GRP	-2.65852	-1.41062	2.63e-11	3.83e-10
ENSG00000057294	PKP2	-2.65606	-1.40929	3.13e-10	3.08e-09
ENSG00000234062	RP11-308D16	-2.65464	-1.40852	7.95e-07	2.99e-06
ENSG00000259768	RP5-991G20	-2.653	-1.40763	6.65e-08	3.31e-07
ENSG00000117010	ZNF684	-2.65286	-1.40755	8.17e-08	3.97e-07
ENSG00000183048	SLC25A10	-2.65282	-1.40753	2.42e-11	3.56e-10
ENSG00000170629	DPY19L2P2	-2.65165	-1.40689	8.62e-09	5.46e-08
ENSG00000169618	PROKR1	-2.6508	-1.40643	1.35e-05	3.87e-05
ENSG00000104888	SLC17A7	-2.65049	-1.40626	3.2e-08	1.72e-07
ENSG00000283740	RP11-432M8	-2.65	-1.40599	0.00010472	0.000249523
ENSG00000148459	PDSS1	-2.64962	-1.40578	1.41e-11	2.27e-10
ENSG00000234297	RP11-54D18	-2.64933	-1.40563	0.00426393	0.00735041
ENSG00000261428	RP11-16P6	-2.6489	-1.4054	3.68e-05	9.6e-05
ENSG00000197943	PLCG2	-2.6488	-1.40534	2.06e-09	1.58e-08
ENSG00000196189	SEMA4A	-2.64817	-1.405	1.62e-05	4.56e-05
ENSG00000103540	CCP110	-2.64769	-1.40473	3.48e-11	4.85e-10
ENSG00000128165	ADM2	-2.64724	-1.40449	4.08e-09	2.86e-08
ENSG00000228526	MIR34AHG	-2.64632	-1.40399	0.000303038	0.0006582
ENSG00000149970	CNKSR2	-2.6461	-1.40387	1.78e-06	6.16e-06
ENSG00000274276	CBSL	-2.64248	-1.40189	3.59e-07	1.47e-06
ENSG00000184828	ZBTB7C	-2.64247	-1.40189	0.0294812	0.043086
ENSG00000260589	RP11-390B4	-2.64171	-1.40147	0.0122554	0.0193217
ENSG00000111816	FRK	-2.64082	-1.40098	1.37e-07	6.26e-07
ENSG00000146038	DCDC2	-2.64029	-1.4007	7.13e-14	3.47e-12
ENSG00000267279	RP11-879F14	-2.63844	-1.39969	1.6e-06	5.61e-06
ENSG00000109084	TMEM97	-2.63792	-1.3994	1.03e-11	1.76e-10
ENSG00000272601	RP11-155G14	-2.63612	-1.39842	0.008308	0.0135036
ENSG00000274911	RP11-12A20	-2.63516	-1.39789	0.0174493	0.0267064
ENSG00000254837	AP001372	-2.63229	-1.39632	1.02e-07	4.79e-07
ENSG00000221829	FANCG	-2.63222	-1.39628	1.59e-12	3.82e-11
ENSG00000160447	PKN3	-2.63179	-1.39604	3.74e-12	7.59e-11
ENSG00000237753	AC079922	-2.63143	-1.39585	1.92e-05	5.32e-05
ENSG00000154162	CDH12	-2.63119	-1.39572	4.22e-11	5.7e-10
ENSG00000010292	NCAPD2	-2.63053	-1.39535	1.52e-14	1.1e-12
ENSG00000130787	HIP1R	-2.6297	-1.3949	2.49e-13	8.38e-12
ENSG00000163006	CCDC138	-2.62887	-1.39444	6.17e-10	5.52e-09
ENSG00000284606	RP11-556O5	-2.62779	-1.39385	0.00821102	0.0133582
ENSG00000276168	RN7SL1	-2.62737	-1.39362	3.95e-05	0.000102319
ENSG00000106852	LHX6	-2.62587	-1.39279	8.69e-07	3.24e-06
ENSG00000162039	MEIOB	-2.62427	-1.39192	1.94e-08	1.11e-07
ENSG00000134709	HOOK1	-2.62327	-1.39136	2.1e-13	7.43e-12
ENSG00000272275	RP11-791G15	-2.62072	-1.38996	0.00914452	0.0147418
ENSG00000174137	FAM53A	-2.62052	-1.38985	6.13e-09	4.06e-08
ENSG00000197099	RP11-573D15	-2.61774	-1.38832	0.0134889	0.021124
ENSG00000169683	LRRC45	-2.61687	-1.38784	1.15e-10	1.32e-09
ENSG00000156521	TYSND1	-2.61592	-1.38732	9.98e-14	4.47e-12
ENSG00000077522	ACTN2	-2.61555	-1.38711	7.51e-12	1.36e-10
ENSG00000155011	DKK2	-2.61523	-1.38694	1.51e-12	3.63e-11
ENSG00000065989	PDE4A	-2.61435	-1.38645	7.46e-13	2.04e-11
ENSG00000108106	UBE2S	-2.61142	-1.38484	2.48e-11	3.63e-10
ENSG00000003137	CYP26B1	-2.61129	-1.38476	1.63e-13	6.14e-12
ENSG00000134802	SLC43A3	-2.61115	-1.38468	9.58e-12	1.66e-10
ENSG00000111231	GPN3	-2.61075	-1.38447	3.45e-10	3.34e-09
ENSG00000242114	MTFP1	-2.60895	-1.38347	2.63e-11	3.83e-10
ENSG00000198157	HMGN5	-2.6087	-1.38333	1.18e-10	1.35e-09
ENSG00000184154	LRTOMT	-2.60832	-1.38312	9.05e-07	3.36e-06
ENSG00000141622	RNF165	-2.608	-1.38295	1.76e-08	1.02e-07
ENSG00000101463	SYNDIG1	-2.60564	-1.38164	1.42e-05	4.05e-05
ENSG00000144712	CAND2	-2.60561	-1.38162	8.83e-05	0.00021343
ENSG00000156876	SASS6	-2.60365	-1.38054	3.55e-09	2.53e-08
ENSG00000250326	RP11-284M14	-2.60359	-1.3805	0.0079729	0.0130195
ENSG00000119125	GDA	-2.60265	-1.37998	1.48e-05	4.2e-05
ENSG00000188306	LRRIQ4	-2.60078	-1.37894	0.00069063	0.00139572
ENSG00000164032	H2AFZ	-2.59986	-1.37844	3.1e-14	1.91e-12
ENSG00000258365	RP11-1105G2	-2.5997	-1.37835	0.00106177	0.00206403
ENSG00000244563	AC006011	-2.59861	-1.37774	0.00039421	0.000834384
ENSG00000172167	MTBP	-2.59482	-1.37564	7.56e-11	9.28e-10
ENSG00000247735	CTD-2574D22	-2.5947	-1.37557	4.73e-08	2.44e-07
ENSG00000196366	C9orf163	-2.59408	-1.37522	0.026048	0.0385156
ENSG00000157734	SNX22	-2.59312	-1.37469	1.09e-06	3.97e-06
ENSG00000250988	RP11-752G15	-2.59048	-1.37322	3.88e-06	1.25e-05
ENSG00000184162	NR2C2AP	-2.59031	-1.37313	5.52e-11	7.1e-10
ENSG00000163075	CFAP221	-2.58742	-1.37151	0.000239646	0.000530971
ENSG00000180448	HMHA1	-2.58593	-1.37068	5.29e-10	4.83e-09
ENSG00000106537	TSPAN13	-2.585	-1.37017	2.05e-13	7.34e-12
ENSG00000225739	AC007349	-2.58369	-1.36943	0.0175634	0.0268695
ENSG00000181938	GINS3	-2.58308	-1.36909	3.66e-10	3.52e-09
ENSG00000005189	AC004381	-2.58247	-1.36875	3.03e-08	1.64e-07
ENSG00000140090	SLC24A4	-2.58155	-1.36824	1.41e-09	1.13e-08
ENSG00000004777	ARHGAP33	-2.5809	-1.36788	7.22e-09	4.68e-08
ENSG00000277969	CTB-58E17	-2.58077	-1.3678	0.000480608	0.000999966
ENSG00000064199	SPA17	-2.58043	-1.36761	7.82e-09	5.02e-08
ENSG00000156384	SFR1	-2.5793	-1.36698	2.98e-08	1.62e-07
ENSG00000197471	SPN	-2.57916	-1.3669	8.68e-06	2.59e-05
ENSG00000010932	FMO1	-2.57324	-1.36359	0.00760252	0.0124596
ENSG00000249142	CTD-2290P7	-2.57267	-1.36327	0.0145936	0.0227276
ENSG00000144785	RP11-977G19	-2.57165	-1.36269	0.00419318	0.0072425
ENSG00000178460	MCMDC2	-2.57113	-1.3624	6.58e-08	3.28e-07
ENSG00000186897	C1QL4	-2.57003	-1.36178	5.77e-06	1.78e-05
ENSG00000128886	ELL3	-2.56844	-1.36089	6.11e-07	2.36e-06
ENSG00000197361	FBXL22	-2.56508	-1.359	0.00186852	0.00346099
ENSG00000238098	ABCA17P	-2.56432	-1.35858	4.77e-06	1.5e-05
ENSG00000271913	RP1-111C20	-2.56333	-1.35802	0.00361817	0.00633374
ENSG00000240291	RP11-499P20	-2.56332	-1.35801	0.000431971	0.00090642
ENSG00000273080	RP11-301O19	-2.5629	-1.35778	0.00253696	0.00457642
ENSG00000128298	BAIAP2L2	-2.56197	-1.35726	8.47e-07	3.17e-06
ENSG00000156787	TBC1D31	-2.56048	-1.35641	2.48e-09	1.86e-08
ENSG00000136824	SMC2	-2.55939	-1.3558	7e-13	1.92e-11
ENSG00000049541	RFC2	-2.55898	-1.35557	5.81e-12	1.1e-10
ENSG00000242142	RP11-5O17	-2.5589	-1.35552	0.0249566	0.0370561
ENSG00000206337	HCP5	-2.5585	-1.3553	0.000613774	0.00125339
ENSG00000230426	RP11-108M21	-2.55817	-1.35511	8.73e-05	0.000211273
ENSG00000168661	ZNF30	-2.55638	-1.3541	2.18e-05	5.97e-05
ENSG00000261188	CTA-445C9	-2.5555	-1.35361	5.62e-06	1.74e-05
ENSG00000272769	RP11-725P16	-2.55472	-1.35316	0.0143974	0.0224456
ENSG00000147036	LANCL3	-2.55469	-1.35315	0.00726181	0.0119498
ENSG00000198331	HYLS1	-2.55218	-1.35173	2.82e-08	1.55e-07
ENSG00000205592	MUC19	-2.55182	-1.35152	0.0113148	0.0179665
ENSG00000115290	GRB14	-2.55149	-1.35134	8.3e-06	2.49e-05
ENSG00000182628	SKA2	-2.55078	-1.35094	3.07e-11	4.35e-10
ENSG00000233876	GAPDHP68	-2.55007	-1.35054	0.00533672	0.0090099
ENSG00000115255	REEP6	-2.54939	-1.35015	5.13e-09	3.48e-08
ENSG00000110315	RNF141	-2.54862	-1.34971	2.75e-13	9.02e-12
ENSG00000181260	RP11-145M9	-2.54852	-1.34966	0.00190852	0.00352883
ENSG00000111837	MAK	-2.54782	-1.34926	0.0182211	0.0277823
ENSG00000232656	C10orf110	-2.5474	-1.34903	0.00118416	0.00228418
ENSG00000136305	CIDEB	-2.5473	-1.34897	5.44e-11	7.03e-10
ENSG00000150510	FAM124A	-2.54694	-1.34877	1.07e-07	5.02e-07
ENSG00000171365	CLCN5	-2.54673	-1.34865	6.99e-14	3.42e-12
ENSG00000165349	SLC7A3	-2.54574	-1.34809	1.19e-10	1.36e-09
ENSG00000077514	POLD3	-2.54527	-1.34782	2.38e-11	3.52e-10
ENSG00000172995	ARPP21	-2.54514	-1.34774	0.00384074	0.00668122
ENSG00000284753	EEF1AKMT4	-2.54235	-1.34617	4.61e-09	3.17e-08
ENSG00000230707	RP11-364B14	-2.54114	-1.34548	0.000150206	0.000346288
ENSG00000214810	RP11-513I15	-2.53963	-1.34462	0.0243738	0.0362604
ENSG00000227001	RP11-293F5	-2.53955	-1.34457	0.0093094	0.0149872
ENSG00000158164	TMSB15A	-2.53927	-1.34442	2.47e-07	1.05e-06
ENSG00000136167	LCP1	-2.53925	-1.3444	7.23e-14	3.48e-12
ENSG00000184307	ZDHHC23	-2.53815	-1.34377	2.45e-09	1.84e-08
ENSG00000128694	OSGEPL1	-2.53738	-1.34334	2.42e-12	5.33e-11
ENSG00000133069	TMCC2	-2.537	-1.34312	2.95e-07	1.23e-06
ENSG00000141337	ARSG	-2.53635	-1.34275	1.04e-06	3.8e-06
ENSG00000040275	SPDL1	-2.53551	-1.34227	1.61e-11	2.54e-10
ENSG00000257135	RP11-320M2	-2.53518	-1.34209	0.000148853	0.000343524
ENSG00000237950	RP11-7O11	-2.53502	-1.342	0.00700561	0.01157
ENSG00000225173	XXbac-BPG308K3	-2.53493	-1.34194	0.000884807	0.00175264
ENSG00000226986	RP11-543B16	-2.53283	-1.34075	0.0118482	0.018743
ENSG00000184992	BRI3BP	-2.53275	-1.3407	5.69e-13	1.61e-11
ENSG00000124097	HMGB1L1	-2.53256	-1.3406	0.000664602	0.00134803
ENSG00000267102	RP11-686D22	-2.53132	-1.33989	1.04e-07	4.91e-07
ENSG00000112293	GPLD1	-2.52961	-1.33891	1.41e-08	8.42e-08
ENSG00000159199	ATP5G1	-2.52929	-1.33873	7.16e-13	1.96e-11
ENSG00000124802	EEF1E1	-2.52924	-1.3387	4.22e-12	8.36e-11
ENSG00000177685	EFCAB4A	-2.52794	-1.33796	0.000937694	0.0018454
ENSG00000125845	BMP2	-2.52766	-1.3378	1.39e-08	8.31e-08
ENSG00000257681	RP11-341G23	-2.52699	-1.33742	0.00573804	0.00964342
ENSG00000233514	RP11-570P14	-2.52647	-1.33712	0.0134985	0.0211371
ENSG00000185347	C14orf80	-2.52609	-1.3369	2.01e-11	3.04e-10
ENSG00000174799	CEP135	-2.5246	-1.33605	3.09e-10	3.04e-09
ENSG00000164627	KIF6	-2.52197	-1.33455	2.84e-05	7.59e-05
ENSG00000129028	THAP10	-2.51957	-1.33318	1.13e-06	4.09e-06
ENSG00000141384	TAF4B	-2.51807	-1.33232	1.29e-10	1.44e-09
ENSG00000117148	ACTL8	-2.5171	-1.33176	0.011863	0.0187631
ENSG00000226549	SCDP1	-2.51671	-1.33154	1.71e-06	5.93e-06
ENSG00000102098	SCML2	-2.51669	-1.33153	3.72e-12	7.55e-11
ENSG00000235065	RPL24P2	-2.51661	-1.33148	0.0129952	0.0204192
ENSG00000178096	BOLA1	-2.51511	-1.33062	4.25e-11	5.72e-10
ENSG00000244752	CRYBB2	-2.51501	-1.33056	0.0239006	0.0356192
ENSG00000240694	PNMA2	-2.51307	-1.32945	6.7e-14	3.3e-12
ENSG00000161267	BDH1	-2.51202	-1.32885	7.69e-10	6.69e-09
ENSG00000137563	GGH	-2.51167	-1.32865	1.08e-11	1.83e-10
ENSG00000131620	ANO1	-2.51119	-1.32837	4.33e-08	2.25e-07
ENSG00000132423	COQ3	-2.51001	-1.32769	4.31e-10	4.06e-09
ENSG00000186153	WWOX	-2.50897	-1.32709	1.5e-09	1.2e-08
ENSG00000119514	GALNT12	-2.50579	-1.32527	3.29e-08	1.76e-07
ENSG00000279968	RP3-509I19	-2.50322	-1.32378	0.000333632	0.000716673
ENSG00000131650	KREMEN2	-2.5032	-1.32378	0.000105853	0.00025202
ENSG00000272923	RP11-391L3	-2.50309	-1.32371	0.0182622	0.0278331
ENSG00000214870	AC004540	-2.50264	-1.32345	0.00163783	0.00307248
ENSG00000260260	RP11-304L19	-2.50179	-1.32296	2.47e-09	1.85e-08
ENSG00000083807	SLC27A5	-2.50123	-1.32264	2.42e-08	1.35e-07
ENSG00000188001	TPRG1	-2.49972	-1.32177	0.013198	0.020705
ENSG00000170779	CDCA4	-2.49927	-1.32151	6.35e-13	1.76e-11
ENSG00000139209	SLC38A4	-2.49723	-1.32033	3.74e-05	9.75e-05
ENSG00000155367	PPM1J	-2.49689	-1.32013	9.57e-07	3.53e-06
ENSG00000139354	GAS2L3	-2.4966	-1.31996	9.88e-10	8.29e-09
ENSG00000225518	RP11-396C23	-2.49624	-1.31976	0.00884093	0.014294
ENSG00000130844	ZNF331	-2.49486	-1.31896	1.77e-10	1.89e-09
ENSG00000213609	RP11-170M17	-2.49412	-1.31853	0.01308	0.0205379
ENSG00000260190	RP11-229P13	-2.49339	-1.31811	0.0112871	0.0179272
ENSG00000279246	RP11-286N22	-2.493	-1.31788	0.00204647	0.00376079
ENSG00000233791	RP11-134P9	-2.49286	-1.3178	0.0120155	0.0189822
ENSG00000105784	RUNDC3B	-2.49117	-1.31682	6.56e-05	0.000162893
ENSG00000257913	RP11-386G11	-2.49109	-1.31678	0.000330371	0.000710785
ENSG00000105988	NOLA2P1	-2.49106	-1.31676	0.00422039	0.00728241
ENSG00000120334	CENPL	-2.4894	-1.3158	2.95e-10	2.93e-09
ENSG00000103832	RP5-1086D14	-2.48849	-1.31527	0.0250519	0.037182
ENSG00000183092	BEGAIN	-2.48844	-1.31524	0.000104925	0.000249977
ENSG00000152147	GEMIN6	-2.48667	-1.31422	2.96e-12	6.33e-11
ENSG00000137573	SULF1	-2.48612	-1.31389	3.52e-05	9.22e-05
ENSG00000130529	TRPM4	-2.48429	-1.31284	4.98e-11	6.54e-10
ENSG00000271855	RP11-214N9	-2.48337	-1.3123	0.00187096	0.00346515
ENSG00000228121	RP4-794H19	-2.4833	-1.31226	0.00207728	0.00381183
ENSG00000239523	RP11-202D20	-2.48279	-1.31196	0.00390695	0.00678641
ENSG00000240471	RP11-169N13	-2.48192	-1.31145	0.025741	0.0380933
ENSG00000247317	RP11-273G15	-2.48143	-1.31117	0.00110756	0.00214809
ENSG00000267757	AC006132	-2.47843	-1.30943	0.00306496	0.00542958
ENSG00000272980	RP11-517H2	-2.47817	-1.30927	0.00151365	0.00285704
ENSG00000169783	LINGO1	-2.47731	-1.30877	5.88e-13	1.65e-11
ENSG00000239322	AC007040	-2.47665	-1.30839	0.00113394	0.00219541
ENSG00000146352	CLVS2	-2.47431	-1.30703	2.31e-10	2.38e-09
ENSG00000138769	CDKL2	-2.47345	-1.30652	4.5e-09	3.11e-08
ENSG00000235560	AC002310	-2.47187	-1.3056	2.4e-09	1.8e-08
ENSG00000274012	RN7SL2	-2.47073	-1.30494	0.000110511	0.000261951
ENSG00000244219	TMEM225B	-2.47019	-1.30462	8.17e-06	2.45e-05
ENSG00000276529	AP001505	-2.46853	-1.30365	1.97e-06	6.75e-06
ENSG00000228192	RP11-342M1	-2.46852	-1.30364	1.32e-05	3.79e-05
ENSG00000219102	RP1-167A19	-2.46593	-1.30213	0.032113	0.0465987
ENSG00000187790	FANCM	-2.4652	-1.3017	3.02e-10	2.99e-09
ENSG00000162367	TAL1	-2.46489	-1.30152	0.000638481	0.00129906
ENSG00000249115	HAUS5	-2.46442	-1.30125	4e-10	3.8e-09
ENSG00000205129	C4orf47	-2.46227	-1.29999	0.00254283	0.00458561
ENSG00000234171	AC108488	-2.46083	-1.29914	9.9e-09	6.17e-08
ENSG00000279489	RP11-392A14	-2.45984	-1.29856	0.0276929	0.0407239
ENSG00000197872	FAM49A	-2.45816	-1.29758	3.83e-08	2.02e-07
ENSG00000196118	CCDC189	-2.45737	-1.29711	5.82e-08	2.93e-07
ENSG00000086696	HSD17B2	-2.45682	-1.2968	0.014485	0.0225743
ENSG00000102547	CAB39L	-2.4559	-1.29625	6.89e-12	1.26e-10
ENSG00000213551	DNAJC9	-2.45426	-1.29529	1.37e-13	5.43e-12
ENSG00000108176	DNAJC12	-2.45377	-1.295	8.91e-12	1.56e-10
ENSG00000274253	RP11-566K19	-2.45234	-1.29416	6.5e-07	2.5e-06
ENSG00000127191	TRAF2	-2.45155	-1.2937	1.38e-11	2.22e-10
ENSG00000111348	ARHGDIB	-2.44861	-1.29196	3.71e-09	2.63e-08
ENSG00000238213	RP11-359P14	-2.44843	-1.29186	0.030655	0.0446436
ENSG00000214357	NEURL1B	-2.44671	-1.29085	1.89e-08	1.09e-07
ENSG00000160117	ANKLE1	-2.44586	-1.29034	1.35e-10	1.49e-09
ENSG00000178150	ZNF114	-2.44484	-1.28974	0.000559755	0.00115195
ENSG00000106462	EZH2	-2.44468	-1.28965	1.04e-11	1.77e-10
ENSG00000237506	RP1-138A5	-2.4408	-1.28735	0.000318113	0.000687411
ENSG00000106348	IMPDH1	-2.43955	-1.28661	2.58e-13	8.62e-12
ENSG00000183814	LIN9	-2.43949	-1.28658	1.98e-08	1.14e-07
ENSG00000255135	RP11-111M22	-2.43924	-1.28643	2.56e-06	8.55e-06
ENSG00000245261	RP3-330M21	-2.43634	-1.28471	0.0186922	0.0284176
ENSG00000152669	CCNO	-2.43591	-1.28446	1.57e-08	9.23e-08
ENSG00000141576	RNF157	-2.43528	-1.28409	4.95e-10	4.56e-09
ENSG00000163002	NUP35	-2.435	-1.28392	3.11e-11	4.39e-10
ENSG00000162620	LRRIQ3	-2.43463	-1.2837	0.000477987	0.000995331
ENSG00000005448	WDR54	-2.43387	-1.28325	1.25e-11	2.06e-10
ENSG00000281103	TRG-AS1	-2.43133	-1.28174	4.81e-05	0.000122529
ENSG00000116983	HPCAL4	-2.43068	-1.28136	0.00483601	0.00823582
ENSG00000087903	RFX2	-2.42985	-1.28087	7.39e-11	9.11e-10
ENSG00000196636	SDHAF3	-2.42769	-1.27959	3.17e-09	2.3e-08
ENSG00000187840	EIF4EBP1	-2.42559	-1.27834	1.64e-11	2.58e-10
ENSG00000196456	ZNF775	-2.42392	-1.27735	2.12e-07	9.23e-07
ENSG00000050555	LAMC3	-2.42166	-1.276	1.14e-08	6.99e-08
ENSG00000266402	RP11-329L6	-2.42141	-1.27585	0.00572411	0.00962183
ENSG00000204315	FKBPL	-2.42097	-1.27558	1.54e-09	1.22e-08
ENSG00000092621	PHGDH	-2.41871	-1.27424	9.61e-14	4.35e-12
ENSG00000163666	HESX1	-2.41826	-1.27397	0.0252181	0.0373912
ENSG00000001460	STPG1	-2.41773	-1.27366	7.75e-08	3.78e-07
ENSG00000234602	MCIDAS	-2.41715	-1.27331	1.01e-06	3.71e-06
ENSG00000214770	RP11-544I20	-2.41702	-1.27323	0.0168125	0.0258365
ENSG00000130816	DNMT1	-2.41574	-1.27247	2.41e-13	8.23e-12
ENSG00000175449	RFESD	-2.41284	-1.27073	5.59e-05	0.000140547
ENSG00000125895	TMEM74B	-2.412	-1.27023	0.0266177	0.0392827
ENSG00000112039	FANCE	-2.41167	-1.27003	2.78e-10	2.79e-09
ENSG00000138092	CENPO	-2.41049	-1.26933	2.97e-12	6.34e-11
ENSG00000163864	NMNAT3	-2.40905	-1.26846	7.32e-07	2.77e-06
ENSG00000145244	CORIN	-2.40818	-1.26794	0.000360421	0.000768177
ENSG00000272870	RP11-798M19	-2.4057	-1.26646	7.99e-05	0.000195084
ENSG00000213853	EMP2	-2.40557	-1.26638	5.13e-12	9.87e-11
ENSG00000231784	DBIL5P	-2.40536	-1.26625	4.7e-05	0.000119971
ENSG00000186792	HYAL3	-2.40534	-1.26624	1.46e-08	8.67e-08
ENSG00000260231	JHDM1D-AS1	-2.40428	-1.26561	1.96e-05	5.41e-05
ENSG00000149485	FADS1	-2.40367	-1.26524	3.16e-15	3.9e-13
ENSG00000138028	CGREF1	-2.40186	-1.26415	6.59e-11	8.27e-10
ENSG00000196358	NTNG2	-2.40156	-1.26397	0.00156885	0.00295338
ENSG00000171056	SOX7	-2.40128	-1.2638	5.48e-06	1.7e-05
ENSG00000149929	HIRIP3	-2.40105	-1.26366	1.13e-11	1.9e-10
ENSG00000197980	LEKR1	-2.39798	-1.26182	0.0120082	0.0189724
ENSG00000140025	EFCAB11	-2.39658	-1.26098	3.84e-08	2.02e-07
ENSG00000130748	TMEM160	-2.39629	-1.2608	6.24e-07	2.41e-06
ENSG00000023839	ABCC2	-2.39482	-1.25992	2.52e-05	6.83e-05
ENSG00000168411	RFWD3	-2.39465	-1.25982	1.26e-13	5.15e-12
ENSG00000174586	ZNF497	-2.39287	-1.25874	5.52e-06	1.71e-05
ENSG00000083454	P2RX5	-2.39202	-1.25823	2.89e-08	1.58e-07
ENSG00000185052	SLC24A3	-2.39123	-1.25775	1.87e-09	1.44e-08
ENSG00000280670	CCDC163P	-2.39038	-1.25724	6.11e-07	2.36e-06
ENSG00000248161	RP11-499E18	-2.38756	-1.25554	0.00254377	0.00458684
ENSG00000160145	KALRN	-2.38669	-1.25501	1.23e-08	7.48e-08
ENSG00000149328	GLB1L2	-2.38625	-1.25475	2.3e-07	9.93e-07
ENSG00000111981	ULBP1	-2.3852	-1.25411	8.05e-09	5.14e-08
ENSG00000128268	MGAT3	-2.38463	-1.25376	4.08e-06	1.3e-05
ENSG00000166451	CENPN	-2.38435	-1.25359	5.07e-11	6.64e-10
ENSG00000182601	HS3ST4	-2.38381	-1.25327	5.79e-13	1.63e-11
ENSG00000260367	RP11-264B17	-2.38299	-1.25277	0.0261963	0.0387121
ENSG00000261008	AC004158	-2.38228	-1.25234	0.00508695	0.00862265
ENSG00000265590	AP000275	-2.38224	-1.25232	0.000829847	0.00165262
ENSG00000275401	RP4-564F22	-2.38211	-1.25224	0.00519837	0.00879221
ENSG00000254244	RP11-1K11	-2.38184	-1.25208	1.84e-05	5.11e-05
ENSG00000167523	SPATA33	-2.37944	-1.25062	4.44e-09	3.07e-08
ENSG00000246263	KB-431C1	-2.37809	-1.2498	2.63e-05	7.09e-05
ENSG00000251602	RP11-521B24	-2.37752	-1.24946	1.11e-09	9.2e-09
ENSG00000180537	RNF182	-2.37734	-1.24935	1.56e-11	2.48e-10
ENSG00000144158	RP11-395L14	-2.37685	-1.24905	0.00285001	0.0050884
ENSG00000183114	FAM43B	-2.37604	-1.24856	1.59e-10	1.73e-09
ENSG00000104870	FCGRT	-2.37443	-1.24758	1.65e-11	2.59e-10
ENSG00000229852	RP11-398K22	-2.3736	-1.24708	3.43e-07	1.41e-06
ENSG00000205663	RP11-706O15	-2.37302	-1.24672	0.011317	0.0179683
ENSG00000180198	RCC1	-2.37298	-1.2467	9.1e-12	1.59e-10
ENSG00000235530	AC087294	-2.37295	-1.24668	0.0112765	0.0179137
ENSG00000219682	RP3-425P12	-2.37229	-1.24628	0.0036381	0.00636363
ENSG00000186205	2023-03-01	-2.3651	-1.2419	8.6e-08	4.15e-07
ENSG00000112149	CD83	-2.36449	-1.24153	2.27e-09	1.71e-08
ENSG00000163032	VSNL1	-2.36433	-1.24143	2.32e-07	1e-06
ENSG00000248626	CTB-67I13	-2.36402	-1.24124	0.0296587	0.043317
ENSG00000223802	CERS1	-2.36368	-1.24103	6.79e-09	4.43e-08
ENSG00000121207	LRAT	-2.36355	-1.24096	1.87e-07	8.26e-07
ENSG00000197582	RP11-142G7	-2.36349	-1.24092	0.010852	0.0172825
ENSG00000095002	MSH2	-2.3627	-1.24043	4.14e-13	1.26e-11
ENSG00000266826	CTD-2200P10	-2.36241	-1.24026	9.89e-05	0.000236644
ENSG00000157502	MUM1L1	-2.36183	-1.2399	7.35e-08	3.61e-07
ENSG00000272902	RP11-299H21	-2.36146	-1.23968	0.00061407	0.00125385
ENSG00000176692	FOXC2	-2.36033	-1.23899	1.76e-07	7.8e-07
ENSG00000156136	DCK	-2.35985	-1.23869	2.81e-09	2.06e-08
ENSG00000241923	RP11-425I13	-2.35947	-1.23846	0.0225198	0.0337085
ENSG00000275763	RP11-17M16	-2.35859	-1.23792	0.0113304	0.017986
ENSG00000251429	RP11-597D13	-2.35799	-1.23756	0.014791	0.0230027
ENSG00000100714	MTHFD1	-2.35756	-1.2373	1.12e-13	4.81e-12
ENSG00000167393	PPP2R3B	-2.35615	-1.23643	1.91e-08	1.1e-07
ENSG00000198788	MUC2	-2.35612	-1.23641	0.0303382	0.0442148
ENSG00000036530	CYP46A1	-2.35278	-1.23437	3.06e-05	8.13e-05
ENSG00000178226	PRSS36	-2.35238	-1.23412	0.0118896	0.0188017
ENSG00000140876	NUDT7	-2.35059	-1.23302	0.0018459	0.00342267
ENSG00000232445	RP11-132A1	-2.34979	-1.23253	8.62e-06	2.57e-05
ENSG00000213397	HAUS7	-2.34928	-1.23222	3.7e-08	1.96e-07
ENSG00000004838	ZMYND10	-2.34912	-1.23212	0.000411388	0.000867329
ENSG00000237793	U52111	-2.34872	-1.23187	0.00149065	0.00281602
ENSG00000125813	PAX1	-2.34867	-1.23184	1.69e-08	9.85e-08
ENSG00000156381	ANKRD9	-2.34855	-1.23177	3.26e-12	6.81e-11
ENSG00000186470	BTN3A2	-2.34675	-1.23067	5.2e-12	9.98e-11
ENSG00000227354	RP11-30E17	-2.34675	-1.23066	1.32e-05	3.79e-05
ENSG00000238142	RP11-108M9	-2.34594	-1.23016	5.04e-06	1.57e-05
ENSG00000259319	RP11-293M10	-2.3454	-1.22983	0.000982857	0.00192516
ENSG00000261575	RP11-259G18	-2.3454	-1.22983	0.011786	0.0186547
ENSG00000254744	CTD-3076O17	-2.34347	-1.22865	0.0121476	0.0191663
ENSG00000069482	GAL	-2.3421	-1.2278	7.96e-09	5.09e-08
ENSG00000248275	CTC-338M12	-2.34143	-1.22739	6.23e-07	2.41e-06
ENSG00000186767	SPIN4	-2.34125	-1.22728	1.48e-08	8.76e-08
ENSG00000182103	FAM181B	-2.34069	-1.22693	4.39e-06	1.39e-05
ENSG00000259699	HMGB1P8	-2.3398	-1.22638	0.0138998	0.0217161
ENSG00000184613	NELL2	-2.33951	-1.22621	1.58e-13	6.01e-12
ENSG00000116750	UCHL5	-2.33878	-1.22576	1.86e-11	2.87e-10
ENSG00000200087	SNORA73B	-2.33841	-1.22553	0.000696585	0.0014068
ENSG00000184254	ALDH1A3	-2.33822	-1.22541	1.11e-07	5.18e-07
ENSG00000246223	C14orf64	-2.33797	-1.22525	8.82e-08	4.24e-07
ENSG00000149646	CNBD2	-2.33789	-1.22521	3.92e-06	1.25e-05
ENSG00000237433	AC097639	-2.33714	-1.22475	0.00638316	0.0106231
ENSG00000234213	RP11-215B13	-2.33696	-1.22463	0.00393754	0.00683621
ENSG00000167747	CTD-2568A17	-2.33646	-1.22432	1.28e-12	3.21e-11
ENSG00000176225	RTTN	-2.33623	-1.22418	4.64e-11	6.16e-10
ENSG00000130695	CEP85	-2.33569	-1.22385	1.7e-12	4.04e-11
ENSG00000142794	NBPF3	-2.33496	-1.2234	6.41e-11	8.07e-10
ENSG00000272990	RP11-305K5	-2.33494	-1.22339	3.38e-05	8.9e-05
ENSG00000126453	BCL2L12	-2.33376	-1.22266	4.43e-09	3.07e-08
ENSG00000271743	CTD-2541M15	-2.33363	-1.22258	0.0205411	0.0309517
ENSG00000241494	RP11-796G6	-2.3322	-1.22169	1.64e-05	4.58e-05
ENSG00000197238	HIST1H4J	-2.33139	-1.22119	0.0103516	0.0165389
ENSG00000162607	USP1	-2.32927	-1.21988	6.27e-10	5.59e-09
ENSG00000256238	RP11-473N11	-2.32887	-1.21963	0.000122047	0.000286844
ENSG00000185697	MYBL1	-2.3263	-1.21803	1.34e-09	1.08e-08
ENSG00000277182	CTB-58E17	-2.32587	-1.21777	0.00381872	0.00664487
ENSG00000247796	CTD-2366F13	-2.32569	-1.21766	1.23e-06	4.42e-06
ENSG00000161149	AC002472	-2.32554	-1.21756	0.000130229	0.000304463
ENSG00000135218	CD36	-2.3254	-1.21748	0.00606821	0.0101445
ENSG00000183298	RP11-556K13	-2.32444	-1.21689	0.00123309	0.00236929
ENSG00000263235	RP11-461A8	-2.32431	-1.2168	0.000109222	0.000259173
ENSG00000271781	CTD-2589H19	-2.32278	-1.21585	0.000605022	0.00123779
ENSG00000234129	RP11-120D5	-2.32252	-1.21569	0.0227205	0.0339917
ENSG00000173141	MRPL57	-2.32212	-1.21544	6.8e-11	8.48e-10
ENSG00000166797	FAM96A	-2.32146	-1.21503	1.56e-11	2.48e-10
ENSG00000027869	SH2D2A	-2.32132	-1.21495	5.81e-06	1.79e-05
ENSG00000269439	CTD-3131K8	-2.3193	-1.21369	0.00330035	0.00581468
ENSG00000250709	CCDC169-SOHLH2	-2.31775	-1.21272	0.0234551	0.0350023
ENSG00000226544	RP11-474H20	-2.3173	-1.21245	0.0042745	0.00736736
ENSG00000142544	CTU1	-2.31691	-1.2122	0.000110253	0.000261472
ENSG00000236044	RP11-381L18	-2.31619	-1.21175	0.0187208	0.0284562
ENSG00000118420	UBE3D	-2.31522	-1.21115	5.72e-09	3.82e-08
ENSG00000173456	RNF26	-2.31491	-1.21096	4.27e-13	1.29e-11
ENSG00000128944	KNSTRN	-2.31432	-1.21059	3.13e-12	6.57e-11
ENSG00000187186	RP11-195F19	-2.31347	-1.21006	5.86e-05	0.000146993
ENSG00000163406	SLC15A2	-2.31312	-1.20984	9.9e-07	3.64e-06
ENSG00000171792	RHNO1	-2.31251	-1.20946	1.33e-11	2.17e-10
ENSG00000025770	NCAPH2	-2.31126	-1.20868	5.63e-11	7.23e-10
ENSG00000186314	PRELID2	-2.31107	-1.20856	1.09e-06	3.98e-06
ENSG00000133863	TEX15	-2.31022	-1.20803	1.71e-09	1.34e-08
ENSG00000173208	ABCD2	-2.30864	-1.20704	0.0266591	0.0393373
ENSG00000112294	ALDH5A1	-2.30826	-1.20681	3.26e-12	6.81e-11
ENSG00000255571	CTD-2335A18	-2.3081	-1.20671	1.3e-08	7.85e-08
ENSG00000121690	DEPDC7	-2.30774	-1.20648	1.52e-05	4.3e-05
ENSG00000163399	ATP1A1	-2.30691	-1.20596	7.45e-16	1.56e-13
ENSG00000272143	RP11-811P12	-2.30522	-1.20491	1.19e-06	4.28e-06
ENSG00000134291	TMEM106C	-2.30386	-1.20406	1.24e-11	2.05e-10
ENSG00000128714	HOXD13	-2.30338	-1.20375	2.56e-12	5.59e-11
ENSG00000165186	PTCHD1	-2.30302	-1.20353	0.000341865	0.000732232
ENSG00000131409	LRRC4B	-2.30272	-1.20334	4.92e-06	1.54e-05
ENSG00000113810	SMC4	-2.30124	-1.20241	1.79e-12	4.17e-11
ENSG00000271754	RP3-337H4	-2.30107	-1.20231	0.00314393	0.00555784
ENSG00000163623	NKX6-1	-2.30011	-1.2017	4.14e-08	2.16e-07
ENSG00000271936	RP11-443B20	-2.29339	-1.19748	3.88e-07	1.57e-06
ENSG00000213347	MXD3	-2.29295	-1.1972	3.16e-07	1.31e-06
ENSG00000135437	RDH5	-2.29189	-1.19653	0.000205303	0.000461328
ENSG00000186831	KRT17P2	-2.29049	-1.19566	0.0286157	0.0419247
ENSG00000217950	AC073869	-2.29036	-1.19557	0.00878512	0.0142115
ENSG00000261335	RP11-318A15	-2.29014	-1.19544	0.0101378	0.0162259
ENSG00000101911	PRPS2	-2.2898	-1.19522	5.1e-12	9.82e-11
ENSG00000179855	GIPC3	-2.28811	-1.19416	0.00130731	0.0024973
ENSG00000241962	RP11-111H13	-2.28632	-1.19303	0.00423148	0.00729943
ENSG00000178921	PFAS	-2.28609	-1.19288	1.38e-13	5.44e-12
ENSG00000172345	STARD5	-2.28524	-1.19235	0.00579311	0.00972585
ENSG00000103460	TOX3	-2.2845	-1.19188	6.14e-06	1.88e-05
ENSG00000161996	WDR90	-2.28428	-1.19174	2.38e-12	5.29e-11
ENSG00000134716	CYP2J2	-2.28395	-1.19153	1.43e-08	8.52e-08
ENSG00000183605	SFXN4	-2.28127	-1.18984	1.94e-11	2.96e-10
ENSG00000171189	GRIK1	-2.27947	-1.1887	0.000266694	0.000585638
ENSG00000203791	METTL10	-2.27875	-1.18824	4.71e-09	3.23e-08
ENSG00000224934	RP11-441O15	-2.2787	-1.18821	0.00128951	0.00246597
ENSG00000129991	TNNI3	-2.27843	-1.18804	0.0325533	0.0471917
ENSG00000273420	CTD-2540B15	-2.27822	-1.18791	0.000749589	0.00150239
ENSG00000141401	IMPA2	-2.27664	-1.18691	4.77e-11	6.32e-10
ENSG00000179029	TMEM107	-2.27563	-1.18627	1.64e-07	7.31e-07
ENSG00000260708	CTA-29F11	-2.27417	-1.18534	8.11e-07	3.04e-06
ENSG00000023445	BIRC3	-2.27253	-1.1843	0.00110677	0.00214702
ENSG00000250486	FAM218A	-2.27187	-1.18388	0.00175944	0.00327467
ENSG00000147647	DPYS	-2.2715	-1.18364	1.17e-05	3.4e-05
ENSG00000280161	CTC-205M6	-2.2709	-1.18326	0.0236743	0.0352997
ENSG00000241360	PDXP	-2.27076	-1.18318	1.14e-10	1.3e-09
ENSG00000133302	SLF1	-2.27066	-1.18311	3.1e-08	1.67e-07
ENSG00000169860	P2RY1	-2.27045	-1.18298	5.4e-10	4.92e-09
ENSG00000168476	REEP4	-2.26906	-1.1821	6.89e-11	8.58e-10
ENSG00000224043	AC016725	-2.26813	-1.1815	0.00155668	0.00293172
ENSG00000173930	SLCO4C1	-2.2677	-1.18123	6.86e-07	2.62e-06
ENSG00000235559	NOL5BP	-2.26677	-1.18064	0.0177431	0.0271141
ENSG00000131462	TUBG1	-2.26576	-1.18	9.28e-11	1.1e-09
ENSG00000140854	KATNB1	-2.26574	-1.17998	5.62e-10	5.09e-09
ENSG00000016082	ISL1	-2.26522	-1.17965	9.57e-08	4.55e-07
ENSG00000224738	AC099850	-2.26416	-1.17897	3.98e-05	0.000103041
ENSG00000102096	PIM2	-2.26281	-1.17812	1.79e-10	1.91e-09
ENSG00000214016	RP6-105D16	-2.26226	-1.17776	0.000721795	0.00145202
ENSG00000117280	RAB29	-2.26008	-1.17637	1.09e-10	1.25e-09
ENSG00000278192	RP5-1056H1	-2.25923	-1.17583	0.000236204	0.000523867
ENSG00000124920	MYRF	-2.25686	-1.17432	6.53e-10	5.8e-09
ENSG00000226887	ERVMER34-1	-2.25594	-1.17373	3.28e-11	4.61e-10
ENSG00000114268	PFKFB4	-2.25557	-1.17349	3.27e-10	3.2e-09
ENSG00000104356	POP1	-2.25435	-1.17271	7.58e-12	1.37e-10
ENSG00000230337	RP4-635E18	-2.25365	-1.17227	0.0308299	0.0448725
ENSG00000235408	SNORA71B	-2.25108	-1.17062	0.0166315	0.0255761
ENSG00000250451	HOXC-AS1	-2.25062	-1.17032	0.0160467	0.0247561
ENSG00000273820	USP27X	-2.25012	-1.17	1.53e-10	1.67e-09
ENSG00000124092	CTCFL	-2.2501	-1.16999	1.45e-12	3.55e-11
ENSG00000236972	RP11-505F3	-2.24958	-1.16966	0.000403872	0.000853105
ENSG00000171757	LRRC34	-2.24838	-1.16889	8.32e-09	5.29e-08
ENSG00000117477	CCDC181	-2.24776	-1.16849	0.00121714	0.00234244
ENSG00000249210	GAPDHP38	-2.24755	-1.16835	0.00173033	0.00322725
ENSG00000124785	NRN1	-2.24581	-1.16723	1.93e-10	2.04e-09
ENSG00000167992	VWCE	-2.24551	-1.16704	5.34e-09	3.59e-08
ENSG00000147231	CXorf57	-2.2454	-1.16698	7.27e-09	4.7e-08
ENSG00000224280	AC005014	-2.24524	-1.16687	0.0297419	0.0434242
ENSG00000171097	CCBL1	-2.2447	-1.16653	3.71e-07	1.51e-06
ENSG00000149716	ORAOV1	-2.24437	-1.16631	2.45e-11	3.6e-10
ENSG00000182010	RTKN2	-2.24405	-1.1661	8.48e-06	2.54e-05
ENSG00000274600	RIMBP3B	-2.24329	-1.16562	0.00367086	0.0064184
ENSG00000118733	OLFM3	-2.24281	-1.16531	7.07e-09	4.59e-08
ENSG00000124212	PTGIS	-2.24235	-1.16501	0.0233063	0.0348154
ENSG00000260509	RP11-271M24	-2.24191	-1.16473	0.020087	0.0303355
ENSG00000124602	UNC5CL	-2.24129	-1.16433	2.58e-05	6.96e-05
ENSG00000133111	RFXAP	-2.24126	-1.16431	3.17e-08	1.71e-07
ENSG00000159055	MIS18A	-2.23992	-1.16345	4.65e-10	4.32e-09
ENSG00000281571	CH17-195P21	-2.23987	-1.16342	0.000959573	0.00188517
ENSG00000267940	RP11-290F24	-2.23685	-1.16147	0.00271273	0.00486483
ENSG00000266066	POLRMTP1	-2.23665	-1.16134	0.00456168	0.0078106
ENSG00000180769	WDFY3-AS2	-2.23636	-1.16115	8.39e-05	0.000203665
ENSG00000182257	PRR34	-2.23628	-1.1611	1.02e-05	3e-05
ENSG00000130054	FAM155B	-2.23572	-1.16074	5.96e-08	2.99e-07
ENSG00000106399	RPA3	-2.23382	-1.15951	7.23e-10	6.34e-09
ENSG00000081803	CADPS2	-2.23377	-1.15948	2.4e-12	5.31e-11
ENSG00000166426	CRABP1	-2.23293	-1.15894	0.0107872	0.017184
ENSG00000255397	AC022182	-2.23284	-1.15888	0.00720617	0.0118681
ENSG00000177721	ANXA2R	-2.23269	-1.15878	0.000156603	0.000359766
ENSG00000101898	RP3-324O17	-2.23262	-1.15874	1.53e-06	5.38e-06
ENSG00000255561	FDXACB1	-2.23209	-1.15839	1.48e-08	8.77e-08
ENSG00000279853	RP5-844F9	-2.23153	-1.15804	0.0171387	0.0262832
ENSG00000100473	COCH	-2.23141	-1.15795	2.71e-13	8.97e-12
ENSG00000092964	DPYSL2	-2.2304	-1.1573	4.78e-14	2.59e-12
ENSG00000097021	ACOT7	-2.22994	-1.157	9.38e-12	1.62e-10
ENSG00000273759	RP4-563E14	-2.22919	-1.15652	0.00930511	0.0149817
ENSG00000216775	RP1-152L7	-2.22911	-1.15647	3.79e-08	2e-07
ENSG00000259153	RP6-65G23	-2.22871	-1.15621	0.00768462	0.0125837
ENSG00000236438	GTF2IP18	-2.22858	-1.15612	2.58e-10	2.61e-09
ENSG00000188372	ZP3	-2.22832	-1.15596	1.59e-08	9.37e-08
ENSG00000260083	RP11-1072A3	-2.2278	-1.15562	1.36e-05	3.89e-05
ENSG00000254838	GVINP1	-2.22758	-1.15547	0.00435606	0.0074925
ENSG00000272853	RP11-398C13	-2.22746	-1.1554	0.00819804	0.0133383
ENSG00000255128	HSPD1P3	-2.22612	-1.15453	0.011605	0.0183894
ENSG00000041515	MYO16	-2.22608	-1.1545	0.00527039	0.00890808
ENSG00000142700	DMRTA2	-2.22476	-1.15365	7.94e-09	5.08e-08
ENSG00000230330	AC093509	-2.22376	-1.153	0.00259854	0.00467991
ENSG00000099974	DDTL	-2.22348	-1.15282	0.000130717	0.000305492
ENSG00000241563	CORT	-2.2234	-1.15277	0.0319847	0.0464398
ENSG00000280046	RP11-1099M24	-2.22265	-1.15228	7.96e-07	2.99e-06
ENSG00000076555	ACACB	-2.22216	-1.15196	6.74e-12	1.25e-10
ENSG00000205808	PLPP6	-2.22213	-1.15194	2.18e-09	1.66e-08
ENSG00000185379	RAD51D	-2.22183	-1.15175	1.36e-09	1.1e-08
ENSG00000174607	UGT8	-2.2211	-1.15127	3.25e-10	3.18e-09
ENSG00000163528	CHCHD4	-2.22102	-1.15122	3.93e-09	2.78e-08
ENSG00000136159	NUDT15	-2.22095	-1.15118	3.38e-10	3.29e-09
ENSG00000175906	ARL4D	-2.21974	-1.15039	6.72e-07	2.57e-06
ENSG00000091490	SEL1L3	-2.21868	-1.1497	8.26e-12	1.47e-10
ENSG00000278619	MRM1	-2.21862	-1.14966	2.94e-08	1.6e-07
ENSG00000250299	RP11-78J21	-2.21852	-1.14959	9.11e-05	0.000219487
ENSG00000234028	AC062029	-2.21849	-1.14958	4.22e-05	0.000108589
ENSG00000185250	PPIL6	-2.21827	-1.14944	0.000418704	0.000880871
ENSG00000188277	C15orf62	-2.21746	-1.14891	0.000753897	0.00151035
ENSG00000178458	RP11-308D13	-2.21694	-1.14857	0.0156246	0.0241701
ENSG00000037965	HOXC8	-2.21665	-1.14838	5.01e-09	3.41e-08
ENSG00000223797	RP11-391M1	-2.21641	-1.14822	0.018061	0.0275525
ENSG00000109685	NSD2	-2.21596	-1.14793	1.7e-13	6.35e-12
ENSG00000139291	TMEM19	-2.21573	-1.14778	1.37e-11	2.22e-10
ENSG00000211454	AKR7L	-2.21543	-1.14758	0.000865868	0.00171761
ENSG00000130475	FCHO1	-2.21502	-1.14732	0.000578277	0.00118663
ENSG00000226562	RP11-255A11	-2.21251	-1.14568	0.00049594	0.00102921
ENSG00000164904	ALDH7A1	-2.21209	-1.14541	1.46e-12	3.57e-11
ENSG00000099194	SCD	-2.21205	-1.14539	5.57e-12	1.05e-10
ENSG00000267454	AC006116	-2.21084	-1.1446	0.00713994	0.01177
ENSG00000129484	PARP2	-2.21014	-1.14414	2.31e-11	3.42e-10
ENSG00000198053	SIRPA	-2.20971	-1.14385	3.62e-12	7.39e-11
ENSG00000272760	RP11-5C23	-2.20957	-1.14377	0.0278169	0.0408859
ENSG00000187994	RINL	-2.20932	-1.1436	4.74e-09	3.25e-08
ENSG00000235605	RP5-827C21	-2.20875	-1.14323	0.000933004	0.00183704
ENSG00000068976	PYGM	-2.20865	-1.14316	0.00146088	0.00276596
ENSG00000250565	ATP6V1E2	-2.20854	-1.14309	5.42e-10	4.93e-09
ENSG00000167646	DNAAF3	-2.20791	-1.14268	7.53e-06	2.27e-05
ENSG00000089163	SIRT4	-2.20594	-1.14139	0.00119681	0.00230632
ENSG00000113569	NUP155	-2.20498	-1.14076	7.68e-13	2.1e-11
ENSG00000168061	SAC3D1	-2.20452	-1.14047	1.03e-08	6.36e-08
ENSG00000123338	NCKAP1L	-2.20228	-1.139	9.51e-14	4.32e-12
ENSG00000237732	AC010980	-2.20198	-1.1388	0.000550303	0.00113474
ENSG00000050628	PTGER3	-2.2016	-1.13855	1.39e-11	2.24e-10
ENSG00000223478	RP11-545E17	-2.20114	-1.13825	1.3e-05	3.74e-05
ENSG00000163814	CDCP1	-2.19917	-1.13696	1.05e-05	3.07e-05
ENSG00000189046	ALKBH2	-2.19855	-1.13655	1.87e-11	2.87e-10
ENSG00000240821	RPL9P25	-2.19837	-1.13643	0.00144264	0.00273347
ENSG00000183186	C2CD4C	-2.19825	-1.13636	5.36e-05	0.00013534
ENSG00000261787	TCF24	-2.19803	-1.13621	6.41e-06	1.96e-05
ENSG00000241180	RP11-54O7	-2.19641	-1.13515	0.000447294	0.000935146
ENSG00000104863	LIN7B	-2.19615	-1.13497	3.4e-06	1.1e-05
ENSG00000278383	RP4-694B14	-2.19412	-1.13364	0.024535	0.0364942
ENSG00000165704	HPRT1	-2.19388	-1.13348	3.66e-10	3.52e-09
ENSG00000235636	RP1-230G1	-2.19374	-1.1334	0.0233955	0.034925
ENSG00000227477	RP5-1069P2	-2.19371	-1.13337	0.00237288	0.00430846
ENSG00000012963	UBR7	-2.19214	-1.13234	9.29e-12	1.62e-10
ENSG00000137714	FDX1	-2.19188	-1.13217	1.02e-11	1.74e-10
ENSG00000245248	RP11-305N23	-2.19155	-1.13195	0.000209122	0.000469435
ENSG00000153815	CMIP	-2.19042	-1.13121	1.2e-11	1.99e-10
ENSG00000175606	TMEM70	-2.19014	-1.13102	3.04e-09	2.21e-08
ENSG00000169710	FASN	-2.18942	-1.13055	1.07e-14	8.73e-13
ENSG00000176171	BNIP3	-2.18925	-1.13044	9.02e-11	1.08e-09
ENSG00000214391	RP11-121L10	-2.18885	-1.13017	2.12e-08	1.21e-07
ENSG00000182504	CEP97	-2.1882	-1.12974	2.87e-10	2.85e-09
ENSG00000147082	CCNB3	-2.18732	-1.12917	6.53e-06	1.99e-05
ENSG00000179958	DCTPP1	-2.18707	-1.129	1.58e-11	2.5e-10
ENSG00000136379	FAM108C1	-2.18707	-1.129	6.68e-07	2.55e-06
ENSG00000163827	LRRC2	-2.18658	-1.12867	0.0210011	0.0315763
ENSG00000110723	EXPH5	-2.18611	-1.12836	1.24e-08	7.57e-08
ENSG00000198176	TFDP1	-2.18557	-1.12801	1.9e-12	4.37e-11
ENSG00000101773	RBBP8	-2.18443	-1.12726	2.63e-12	5.73e-11
ENSG00000174871	CNIH2	-2.18191	-1.12559	8.94e-06	2.66e-05
ENSG00000173698	ADGRG2	-2.17998	-1.12431	6.84e-12	1.26e-10
ENSG00000108932	SLC16A6	-2.17962	-1.12408	0.0001884	0.000425878
ENSG00000140839	CLEC18B	-2.17829	-1.12319	4.97e-06	1.55e-05
ENSG00000163961	RNF168	-2.17809	-1.12306	4.4e-12	8.66e-11
ENSG00000198435	NRARP	-2.17751	-1.12268	1.03e-07	4.85e-07
ENSG00000166562	SEC11C	-2.17618	-1.12179	1.9e-12	4.37e-11
ENSG00000231908	AC016697	-2.17564	-1.12144	0.00101571	0.00198426
ENSG00000020922	MRE11A	-2.17386	-1.12026	2.55e-11	3.73e-10
ENSG00000263272	CTC-524C5	-2.17278	-1.11954	0.00170965	0.00319238
ENSG00000105613	MAST1	-2.17066	-1.11813	4.29e-08	2.23e-07
ENSG00000278238	RP11-245D16	-2.17045	-1.11799	0.00759188	0.0124436
ENSG00000217325	RP11-753G20	-2.17027	-1.11787	0.00743885	0.0122106
ENSG00000143590	EFNA3	-2.16984	-1.11759	2.65e-08	1.46e-07
ENSG00000187556	NANOS3	-2.16943	-1.11732	0.00543259	0.00916043
ENSG00000185361	TNFAIP8L1	-2.16902	-1.11704	2.79e-10	2.79e-09
ENSG00000198089	SFI1	-2.16734	-1.11593	3.49e-11	4.86e-10
ENSG00000081985	IL12RB2	-2.16677	-1.11555	2.03e-10	2.13e-09
ENSG00000137261	KIAA0319	-2.16641	-1.11531	8.2e-07	3.07e-06
ENSG00000101695	RNF125	-2.16516	-1.11448	1.37e-07	6.26e-07
ENSG00000236456	RP4-785G19	-2.16472	-1.11418	0.0157819	0.0243963
ENSG00000166965	RCCD1	-2.16409	-1.11376	2.46e-11	3.61e-10
ENSG00000092036	HAUS4	-2.16363	-1.11345	1.16e-09	9.5e-09
ENSG00000273906	RP11-115H13	-2.1627	-1.11284	0.00253194	0.00456876
ENSG00000161980	POLR3K	-2.16237	-1.11261	6.23e-10	5.56e-09
ENSG00000243056	EIF4EBP3	-2.16155	-1.11207	2.15e-08	1.22e-07
ENSG00000164167	LSM6	-2.16135	-1.11193	1.1e-08	6.76e-08
ENSG00000126882	FAM78A	-2.16083	-1.11158	5.48e-07	2.15e-06
ENSG00000196290	NIF3L1	-2.16047	-1.11134	1.27e-11	2.09e-10
ENSG00000102393	GLA	-2.15941	-1.11064	1.61e-09	1.27e-08
ENSG00000005379	BZRAP1	-2.15937	-1.11061	0.000260421	0.00057314
ENSG00000178700	DHFRL1	-2.15839	-1.10995	4.17e-09	2.91e-08
ENSG00000284644	RP4-798C17	-2.158	-1.10969	0.0167924	0.0258124
ENSG00000184986	TMEM121	-2.15772	-1.10951	2.63e-06	8.77e-06
ENSG00000213539	RP11-397F23	-2.15679	-1.10888	0.0186465	0.0283604
ENSG00000185272	RBM11	-2.15629	-1.10855	1.6e-08	9.42e-08
ENSG00000174669	SLC29A2	-2.15616	-1.10846	2.24e-12	5.02e-11
ENSG00000228594	C1orf233	-2.15569	-1.10815	2.09e-10	2.18e-09
ENSG00000117593	DARS2	-2.1556	-1.10809	4.39e-13	1.31e-11
ENSG00000123737	EXOSC9	-2.15436	-1.10726	7.38e-11	9.11e-10
ENSG00000144681	STAC	-2.15411	-1.10709	2.67e-08	1.47e-07
ENSG00000145555	MYO10	-2.15392	-1.10697	1.42e-13	5.58e-12
ENSG00000214222	RP11-396A22	-2.15384	-1.10691	0.000617029	0.00125917
ENSG00000273604	EPOP	-2.15365	-1.10678	3.27e-09	2.36e-08
ENSG00000260743	RP11-255C15	-2.15317	-1.10646	0.000553171	0.00113933
ENSG00000198498	TMA16	-2.15202	-1.10569	1.41e-10	1.55e-09
ENSG00000272525	RP11-79P5	-2.15202	-1.10569	0.0132891	0.0208355
ENSG00000160172	FAM86C2P	-2.1517	-1.10547	3.9e-07	1.58e-06
ENSG00000229212	RP11-561C5	-2.15113	-1.1051	0.000695694	0.00140532
ENSG00000175279	CENPS	-2.15079	-1.10487	2.7e-07	1.14e-06
ENSG00000185621	LMLN	-2.14889	-1.10359	2.25e-10	2.33e-09
ENSG00000184508	HDDC3	-2.14825	-1.10316	9.78e-10	8.21e-09
ENSG00000280417	RP11-5O17	-2.14719	-1.10245	0.00466481	0.00797564
ENSG00000164406	LEAP2	-2.14683	-1.10221	0.000927072	0.00182698
ENSG00000105376	ICAM5	-2.14532	-1.1012	5.38e-09	3.62e-08
ENSG00000148219	ASTN2	-2.14356	-1.10001	1.38e-07	6.29e-07
ENSG00000178015	GPR150	-2.14331	-1.09984	0.00877463	0.0141971
ENSG00000179603	GRM8	-2.14214	-1.09905	2.51e-05	6.79e-05
ENSG00000188763	FZD9	-2.14153	-1.09864	0.000409861	0.000864623
ENSG00000182199	SHMT2	-2.13946	-1.09725	4.46e-13	1.32e-11
ENSG00000091483	FH	-2.13928	-1.09713	1.84e-12	4.25e-11
ENSG00000187753	C9orf153	-2.13917	-1.09705	0.0225392	0.0337319
ENSG00000170542	SERPINB9	-2.13891	-1.09688	3.14e-06	1.03e-05
ENSG00000231527	RP11-374M1	-2.13713	-1.09567	0.0261984	0.0387121
ENSG00000282339	LLNLF-176F2	-2.13604	-1.09494	9.25e-06	2.74e-05
ENSG00000137880	GCHFR	-2.13586	-1.09481	1.05e-08	6.48e-08
ENSG00000127337	YEATS4	-2.13564	-1.09467	4.87e-09	3.32e-08
ENSG00000116830	TTF2	-2.1356	-1.09464	1.02e-12	2.68e-11
ENSG00000261071	RP1-223E5	-2.13499	-1.09423	5.38e-05	0.000135713
ENSG00000076662	ICAM3	-2.13349	-1.09321	7.11e-06	2.15e-05
ENSG00000144339	TMEFF2	-2.13195	-1.09218	1.79e-09	1.39e-08
ENSG00000278743	RP11-707G18	-2.13169	-1.092	0.016832	0.0258597
ENSG00000189410	SH2D5	-2.13029	-1.09105	1.42e-08	8.46e-08
ENSG00000172731	LRRC20	-2.12965	-1.09062	4.81e-11	6.36e-10
ENSG00000102743	SLC25A15	-2.12878	-1.09003	2.07e-09	1.58e-08
ENSG00000235084	RP4-680D5	-2.12865	-1.08994	0.00451773	0.00774281
ENSG00000143401	ANP32E	-2.12741	-1.08909	4.71e-12	9.16e-11
ENSG00000006377	DLX6	-2.12724	-1.08898	1.49e-05	4.21e-05
ENSG00000214401	RP11-197O15	-2.12688	-1.08874	0.00794082	0.0129745
ENSG00000154429	CCSAP	-2.12117	-1.08486	3.64e-08	1.93e-07
ENSG00000009724	MASP2	-2.12071	-1.08455	0.0266858	0.0393701
ENSG00000213160	KLHL23	-2.1206	-1.08447	1.06e-10	1.23e-09
ENSG00000242474	AC093627	-2.11978	-1.08391	0.00374455	0.00653631
ENSG00000146409	SLC18B1	-2.11869	-1.08317	1.01e-09	8.47e-09
ENSG00000177459	ERICH5	-2.11856	-1.08308	2.56e-06	8.55e-06
ENSG00000051596	THOC3	-2.11832	-1.08292	8.23e-10	7.1e-09
ENSG00000075303	SLC25A40	-2.11794	-1.08266	7.34e-08	3.6e-07
ENSG00000279970	RP11-299G20	-2.11772	-1.08251	0.00173284	0.00323092
ENSG00000039537	C6	-2.1176	-1.08243	0.00377715	0.00658414
ENSG00000196951	RP11-425I13	-2.11686	-1.08193	0.0014325	0.002716
ENSG00000228549	RP11-108M9	-2.11567	-1.08112	5.99e-07	2.32e-06
ENSG00000198468	FLVCR1-AS1	-2.11377	-1.07982	1.57e-06	5.5e-06
ENSG00000261351	CTD-3185P2	-2.11288	-1.07921	3.45e-05	9.05e-05
ENSG00000072832	CRMP1	-2.11127	-1.07811	0.020531	0.0309403
ENSG00000204922	C11orf83	-2.10926	-1.07674	1.35e-08	8.12e-08
ENSG00000164749	HNF4G	-2.10907	-1.07661	4.35e-06	1.38e-05
ENSG00000050393	MCUR1	-2.10882	-1.07644	3.88e-12	7.79e-11
ENSG00000188859	FAM78B	-2.10875	-1.07639	0.00759202	0.0124436
ENSG00000235587	RP11-75A9	-2.10845	-1.07618	0.00587826	0.0098567
ENSG00000068985	PAGE1	-2.10813	-1.07596	0.000658065	0.00133615
ENSG00000144893	MED12L	-2.10708	-1.07524	1.29e-08	7.82e-08
ENSG00000242715	CCDC169	-2.1066	-1.07492	5.87e-06	1.81e-05
ENSG00000092200	RPGRIP1	-2.10631	-1.07472	0.0331363	0.0479542
ENSG00000163812	ZDHHC3	-2.10502	-1.07384	5.25e-13	1.52e-11
ENSG00000151287	TEX30	-2.10297	-1.07243	4.3e-08	2.24e-07
ENSG00000235957	COX7CP1	-2.10151	-1.07143	0.00792759	0.0129565
ENSG00000220472	RP11-69L16	-2.10148	-1.0714	0.00169352	0.00316525
ENSG00000213648	SULT1A4	-2.10136	-1.07132	6.51e-05	0.000161701
ENSG00000163141	BNIPL	-2.10042	-1.07068	0.00227636	0.00414976
ENSG00000181449	SOX2	-2.09987	-1.0703	2.33e-10	2.4e-09
ENSG00000175602	CCDC85B	-2.09908	-1.06976	1.52e-06	5.34e-06
ENSG00000236312	RPL34P34	-2.09907	-1.06975	0.0268712	0.0396107
ENSG00000177855	AC074182	-2.09835	-1.06926	0.00607175	0.0101495
ENSG00000126368	NR1D1	-2.09751	-1.06868	1.41e-06	4.99e-06
ENSG00000164647	STEAP1	-2.09692	-1.06827	1.28e-10	1.43e-09
ENSG00000230555	RP11-517P14	-2.09661	-1.06806	3.94e-05	0.000102102
ENSG00000076248	UNG	-2.09627	-1.06783	2.92e-11	4.19e-10
ENSG00000277156	RP11-496I2	-2.09425	-1.06643	0.0345228	0.0497741
ENSG00000213707	HMGB1L10	-2.09404	-1.06629	2.39e-06	8.06e-06
ENSG00000066583	ISOC1	-2.09263	-1.06531	5.62e-11	7.21e-10
ENSG00000112599	GUCA1B	-2.09122	-1.06434	0.017537	0.0268361
ENSG00000183421	RIPK4	-2.09009	-1.06356	5.23e-09	3.53e-08
ENSG00000077348	EXOSC5	-2.08976	-1.06333	1.18e-07	5.46e-07
ENSG00000252481	SCARNA13	-2.08875	-1.06264	0.0129235	0.0203137
ENSG00000150627	WDR17	-2.08843	-1.06242	6.8e-09	4.43e-08
ENSG00000260412	RP11-438B23	-2.0878	-1.06198	0.00363086	0.00635409
ENSG00000165949	IFI27	-2.08756	-1.06182	0.000481361	0.00100128
ENSG00000203943	SAMD13	-2.0874	-1.06171	0.000834181	0.00165995
ENSG00000267270	PARD6G-AS1	-2.08474	-1.05987	4.37e-06	1.38e-05
ENSG00000197358	BNIP3P	-2.08353	-1.05903	0.00753653	0.0123606
ENSG00000234373	RP11-255A11	-2.08338	-1.05893	5.42e-05	0.000136603
ENSG00000174721	FGFBP3	-2.0831	-1.05873	3.8e-06	1.22e-05
ENSG00000227627	RP1-101K10	-2.08224	-1.05813	0.00218568	0.00399553
ENSG00000152056	AP1S3	-2.08208	-1.05803	2.11e-07	9.17e-07
ENSG00000108001	EBF3	-2.08187	-1.05788	1.54e-09	1.22e-08
ENSG00000108960	MMD	-2.0816	-1.05769	4.4e-05	0.000112719
ENSG00000284747	CTA-215D11	-2.08141	-1.05756	0.00228911	0.00417044
ENSG00000268660	CTD-2623H2	-2.08045	-1.05689	0.00892024	0.0144104
ENSG00000174788	PCP2	-2.07976	-1.05642	0.015236	0.0236183
ENSG00000145375	SPATA5	-2.07971	-1.05638	5.47e-10	4.97e-09
ENSG00000277283	RP1-267D11	-2.07928	-1.05608	0.000323212	0.000697243
ENSG00000155561	NUP205	-2.0791	-1.05596	1.4e-13	5.52e-12
ENSG00000141480	ARRB2	-2.07867	-1.05566	6.83e-11	8.52e-10
ENSG00000107719	PALD1	-2.07834	-1.05543	7.11e-10	6.25e-09
ENSG00000170734	POLH	-2.0779	-1.05513	2.95e-09	2.15e-08
ENSG00000115657	ABCB6	-2.0777	-1.05499	1.36e-11	2.21e-10
ENSG00000284874	SEPT5-GP1BB	-2.07584	-1.0537	5.64e-08	2.86e-07
ENSG00000175536	LIPT2	-2.07561	-1.05354	2.2e-05	6.02e-05
ENSG00000272821	CTA-384D8	-2.07507	-1.05316	9.35e-06	2.77e-05
ENSG00000244479	RP4-798C17	-2.07451	-1.05277	0.00578224	0.00970853
ENSG00000175711	B3GNTL1	-2.07381	-1.05228	4.89e-09	3.34e-08
ENSG00000224839	AC093698	-2.07267	-1.05149	0.0191433	0.0290487
ENSG00000150672	DLG2	-2.07228	-1.05122	5.28e-12	1.01e-10
ENSG00000122986	HVCN1	-2.0721	-1.05109	2.93e-06	9.67e-06
ENSG00000180758	GPR157	-2.07102	-1.05034	1.13e-06	4.11e-06
ENSG00000225361	RP11-426A6	-2.07064	-1.05008	3.28e-05	8.66e-05
ENSG00000205704	CTA-250D10	-2.07027	-1.04982	0.000925252	0.001824
ENSG00000170089	RP11-423H2	-2.06999	-1.04962	5.04e-06	1.57e-05
ENSG00000159147	DONSON	-2.06933	-1.04916	2.2e-09	1.67e-08
ENSG00000114790	ARHGEF26	-2.06896	-1.0489	2.67e-09	1.98e-08
ENSG00000104228	TRIM35	-2.06807	-1.04829	2.33e-10	2.4e-09
ENSG00000179859	AC025335	-2.06668	-1.04731	4.21e-08	2.2e-07
ENSG00000240204	SMKR1	-2.06661	-1.04726	0.000423113	0.000889303
ENSG00000179331	RAB39A	-2.06559	-1.04655	0.00917584	0.0147843
ENSG00000253741	CTD-2292P10	-2.06525	-1.04632	9e-07	3.34e-06
ENSG00000128039	SRD5A3	-2.06494	-1.0461	4.73e-10	4.38e-09
ENSG00000146143	PRIM2	-2.06448	-1.04578	2.12e-10	2.2e-09
ENSG00000254469	RP11-849H4	-2.06417	-1.04557	0.000249633	0.000551311
ENSG00000163630	SYNPR	-2.06405	-1.04548	8.61e-10	7.37e-09
ENSG00000237595	RP11-112L6	-2.06389	-1.04537	0.0219958	0.0329686
[truncated: 4,991 more rows]

## Sheet: S2C A673 siFLi1_siNeg
Ebegboni et al., Supplemental Table S2C: A673 cells - RNA-seq analysis following depletion of EWSR1::FLI1
ENSID GENE	GENE SYMBOL	FOLD-CHANGE	Log2 FC	p value	FDR
ENSG00000251460	RP11-1258F18.1	-644.353	-9.33171	2e-14	1.1e-12
ENSG00000187094	CCK	-549.134	-9.10101	7.24e-11	7.32e-10
ENSG00000211689	TRGC1	-375.696	-8.55342	3.3e-11	3.78e-10
ENSG00000232783	FRG2FP	-273.487	-8.09533	1.87e-13	5.97e-12
ENSG00000117154	IGSF21	-239.481	-7.90377	2.04e-11	2.54e-10
ENSG00000205592	MUC19	-234.742	-7.87493	1.21e-09	7.97e-09
ENSG00000114487	MORC1	-227.574	-7.83019	3.34e-11	3.81e-10
ENSG00000272825	LL21NC02-1C16.2	-197.326	-7.62444	2.5e-11	3e-10
ENSG00000167210	LOXHD1	-193.755	-7.59809	8.56e-12	1.24e-10
ENSG00000211777	TRAV3	-179.889	-7.49096	4.5e-09	2.46e-08
ENSG00000166828	SCNN1G	-173.426	-7.43818	3.43e-12	5.89e-11
ENSG00000240792	RP11-418B12.1	-157.3	-7.29737	9.38e-10	6.43e-09
ENSG00000279809	AC005538.3	-138.829	-7.11716	5.78e-05	0.000114866
ENSG00000182315	MBD3L3	-137.992	-7.10844	1.52e-09	9.73e-09
ENSG00000240954	AE000659.23	-137.84	-7.10685	6.34e-10	4.56e-09
ENSG00000144820	ADGRG7	-122.882	-6.94113	5.3e-10	3.91e-09
ENSG00000166535	A2ML1	-118.078	-6.88359	1.26e-10	1.16e-09
ENSG00000259485	CTD-2147F2.1	-117.639	-6.87823	3.14e-10	2.5e-09
ENSG00000147869	CER1	-115.95	-6.85736	3.3e-13	9.32e-12
ENSG00000226867	RP13-77O11.8	-110.753	-6.79121	1.05e-09	7.09e-09
ENSG00000132958	TPTE2	-109.306	-6.77223	1.5e-12	3.05e-11
ENSG00000163497	FEV	-108.445	-6.76082	2.27e-10	1.91e-09
ENSG00000204382	XAGE1B	-106.771	-6.73838	3.94e-05	8.07e-05
ENSG00000141668	CBLN2	-99.026	-6.62973	5.95e-10	4.32e-09
ENSG00000188039	NWD1	-98.7967	-6.62639	1.55e-11	2.03e-10
ENSG00000227191	TRGC2	-97.7454	-6.61096	4.17e-10	3.17e-09
ENSG00000234056	RP11-165I9.4	-93.3313	-6.54429	4.04e-10	3.09e-09
ENSG00000121871	SLITRK3	-93.1673	-6.54175	1.61e-08	7.44e-08
ENSG00000105388	CEACAM5	-91.9639	-6.523	1.79e-09	1.12e-08
ENSG00000225508	RP11-552J9.10	-88.4978	-6.46757	3.7e-09	2.07e-08
ENSG00000086548	CEACAM6	-85.6849	-6.42097	1.33e-10	1.22e-09
ENSG00000185594	SPATA8	-85.1634	-6.41216	5.67e-10	4.15e-09
ENSG00000283740	RP11-432M8.22	-76.5461	-6.25826	1.07e-09	7.2e-09
ENSG00000188282	RUFY4	-76.41	-6.25569	2.97e-09	1.72e-08
ENSG00000173868	PHOSPHO1	-76.2753	-6.25314	2.02e-14	1.11e-12
ENSG00000250739	LINC01262	-76.2744	-6.25313	1.22e-09	8.03e-09
ENSG00000109158	GABRA4	-75.8018	-6.24416	1.1e-08	5.33e-08
ENSG00000204379	XAGE1A	-74.505	-6.21926	0.00035273	0.000610462
ENSG00000228354	RP11-552J9.9	-70.8461	-6.14662	3.43e-11	3.91e-10
ENSG00000101445	PPP1R16B	-70.8187	-6.14606	2.69e-09	1.57e-08
ENSG00000128610	FEZF1	-70.8057	-6.14579	1.35e-12	2.81e-11
ENSG00000168447	SCNN1B	-70.5937	-6.14147	5.83e-10	4.24e-09
ENSG00000241369	RP11-10O22.2	-68.1803	-6.09128	1.47e-09	9.46e-09
ENSG00000164853	UNCX	-65.9578	-6.04347	3.84e-09	2.14e-08
ENSG00000049247	UTS2	-65.668	-6.03712	2.37e-10	1.98e-09
ENSG00000221977	OR4E2	-64.9673	-6.02164	1.05e-11	1.48e-10
ENSG00000266578	RP11-838N2.5	-64.3171	-6.00713	2.1e-10	1.79e-09
ENSG00000272780	RP11-822E23.8	-64.1714	-6.00386	0.000154605	0.000284893
ENSG00000132915	PDE6A	-59.0364	-5.88353	1.5e-09	9.62e-09
ENSG00000117009	KMO	-57.7611	-5.85203	8.4e-11	8.31e-10
ENSG00000250488	RP11-6C14.1	-56.5237	-5.82078	6.53e-09	3.38e-08
ENSG00000257125	RP11-641A6.7	-55.1291	-5.78474	1.52e-07	5.31e-07
ENSG00000039537	C6	-54.7285	-5.77422	1.07e-07	3.89e-07
ENSG00000185518	SV2B	-53.1006	-5.73066	1.12e-09	7.48e-09
ENSG00000006116	CACNG3	-49.7804	-5.63751	5.24e-07	1.59e-06
ENSG00000261097	RP11-247M1.5	-48.7364	-5.60693	8.91e-08	3.31e-07
ENSG00000153820	SPHKAP	-47.1157	-5.55814	4.52e-12	7.39e-11
ENSG00000261520	RP11-138C24.1	-45.852	-5.51891	3.96e-08	1.62e-07
ENSG00000121966	CXCR4	-45.4693	-5.50682	9.61e-10	6.56e-09
ENSG00000175868	CALCB	-45.3578	-5.50328	3.98e-14	1.82e-12
ENSG00000187621	TCL6	-44.4615	-5.47449	3.54e-08	1.46e-07
ENSG00000136099	PCDH8	-42.3999	-5.40599	1.85e-08	8.38e-08
ENSG00000075429	CACNG5	-39.6922	-5.31079	8.54e-08	3.18e-07
ENSG00000140015	KCNH5	-39.0615	-5.28768	4.83e-13	1.26e-11
ENSG00000254254	RP11-17A4.2	-38.9858	-5.28488	5.68e-08	2.23e-07
ENSG00000137857	DUOX1	-37.911	-5.24455	5.84e-09	3.07e-08
ENSG00000082684	SEMA5B	-37.8939	-5.2439	6.52e-08	2.51e-07
ENSG00000168412	MTNR1A	-37.8847	-5.24354	4.12e-08	1.68e-07
ENSG00000204092	RP11-552E20.3	-36.8765	-5.20463	5.21e-08	2.07e-07
ENSG00000254139	CTD-2339F6.1	-36.4457	-5.18768	3.87e-07	1.22e-06
ENSG00000274588	DGKK	-36.0231	-5.17085	1.9e-12	3.64e-11
ENSG00000105642	KCNN1	-35.1044	-5.13358	3.34e-14	1.61e-12
ENSG00000170927	PKHD1	-34.9422	-5.1269	6.37e-11	6.62e-10
ENSG00000147138	GPR174	-34.0266	-5.08859	1.3e-15	1.35e-13
ENSG00000135625	EGR4	-33.7063	-5.07494	7.1e-09	3.65e-08
ENSG00000182782	HCAR2	-33.3237	-5.05848	5.55e-09	2.94e-08
ENSG00000227579	RP1-35C21.2	-33.0281	-5.04562	4.24e-12	7e-11
ENSG00000256553	TRAV1-2	-32.9021	-5.04011	1.06e-13	3.85e-12
ENSG00000227039	AL844908.5	-32.762	-5.03395	7.57e-14	2.96e-12
ENSG00000140279	DUOX2	-32.4925	-5.02203	1.93e-07	6.55e-07
ENSG00000175894	TSPEAR	-32.4908	-5.02196	3.65e-10	2.84e-09
ENSG00000183908	LRRC55	-31.5796	-4.98092	3.98e-08	1.63e-07
ENSG00000184368	MAP7D2	-31.4756	-4.97616	4.47e-10	3.37e-09
ENSG00000145192	AHSG	-30.9464	-4.9517	1.69e-08	7.74e-08
ENSG00000226435	ANKRD18DP	-30.7956	-4.94465	5.68e-10	4.15e-09
ENSG00000119715	ESRRB	-30.6447	-4.93757	1.81e-10	1.58e-09
ENSG00000279205	RP11-632P5.1	-30.3834	-4.92521	6.91e-08	2.65e-07
ENSG00000175538	KCNE3	-29.7647	-4.89553	1.45e-19	4.46e-16
ENSG00000080618	CPB2	-29.745	-4.89458	1.67e-09	1.06e-08
ENSG00000180828	BHLHE22	-29.0182	-4.85889	3.23e-10	2.56e-09
ENSG00000169618	PROKR1	-28.3478	-4.82516	7.34e-16	8.92e-14
ENSG00000099715	PCDH11Y	-28.2601	-4.82069	2.45e-07	8.08e-07
ENSG00000017427	IGF1	-27.7391	-4.79385	2.54e-14	1.31e-12
ENSG00000161031	PGLYRP2	-27.3495	-4.77344	5.43e-09	2.89e-08
ENSG00000272196	HIST2H2AA4	-26.8638	-4.74759	0.000549316	0.00092141
ENSG00000285283	RP1-65P5.6	-26.6892	-4.73818	0.0101342	0.0140037
ENSG00000168546	GFRA2	-26.0307	-4.70214	1.55e-13	5.17e-12
ENSG00000230316	RP11-560I19.4	-24.9224	-4.63937	6.41e-15	4.49e-13
ENSG00000228705	RP5-885L7.10	-24.9097	-4.63863	1.13e-07	4.07e-07
ENSG00000174473	GALNTL6	-24.8355	-4.63433	6.66e-08	2.56e-07
ENSG00000180440	SERTM1	-24.8106	-4.63288	7.69e-16	9.08e-14
ENSG00000064835	POU1F1	-24.6037	-4.62081	6.14e-14	2.49e-12
ENSG00000240602	RP11-64D22.2	-23.7632	-4.57065	1.82e-06	4.89e-06
ENSG00000110680	CALCA	-23.5781	-4.55938	4.12e-09	2.27e-08
ENSG00000140057	AK7	-23.5001	-4.5546	8.83e-16	9.98e-14
ENSG00000171408	PDE7B	-23.4965	-4.55437	3.18e-09	1.81e-08
ENSG00000188778	ADRB3	-23.1648	-4.53386	8.26e-15	5.44e-13
ENSG00000154269	ENPP3	-23.0086	-4.5241	9.5e-07	2.72e-06
ENSG00000171954	CYP4F22	-22.8926	-4.51681	1.4e-16	3.02e-14
ENSG00000036448	MYOM2	-22.5614	-4.49578	5.17e-15	3.87e-13
ENSG00000188487	INSC	-22.4966	-4.49164	3.06e-08	1.3e-07
ENSG00000168918	INPP5D	-22.1508	-4.46929	6.1e-10	4.4e-09
ENSG00000154162	CDH12	-22.0428	-4.46224	6.04e-15	4.32e-13
ENSG00000007312	CD79B	-22.0054	-4.45979	7.06e-09	3.63e-08
ENSG00000118733	OLFM3	-21.7756	-4.44464	5.12e-18	4.53e-15
ENSG00000251002	AE000661.37	-21.6503	-4.43632	3.16e-11	3.64e-10
ENSG00000211896	IGHG1	-21.6216	-4.4344	5.72e-07	1.71e-06
ENSG00000188992	LIPI	-21.4337	-4.42181	1.81e-16	3.39e-14
ENSG00000089847	ANKRD24	-21.4117	-4.42032	1.37e-13	4.73e-12
ENSG00000163630	SYNPR	-21.1175	-4.40037	1.97e-12	3.74e-11
ENSG00000156564	LRFN2	-20.8758	-4.38376	1.36e-12	2.82e-11
ENSG00000248360	RP11-458B24.2	-20.8278	-4.38044	3.68e-08	1.52e-07
ENSG00000198797	BRINP2	-20.0182	-4.32324	7.92e-11	7.89e-10
ENSG00000212766	NCRNA00277	-19.8826	-4.31343	2.22e-11	2.71e-10
ENSG00000254416	RP11-347E10.1	-19.4689	-4.2831	2.86e-14	1.42e-12
ENSG00000183780	SLC35F3	-19.4253	-4.27986	5.19e-13	1.32e-11
ENSG00000161082	CELF5	-19.3663	-4.27548	7.1e-08	2.71e-07
ENSG00000238097	RP11-513G11.3	-19.2592	-4.26748	2.77e-07	9.04e-07
ENSG00000231013	AC013275.2	-18.4615	-4.20645	1.88e-06	5.02e-06
ENSG00000109906	ZBTB16	-18.1488	-4.1818	1.6e-11	2.08e-10
ENSG00000168032	ENTPD3	-18.017	-4.17129	1.42e-10	1.28e-09
ENSG00000246022	RP11-124N2.3	-17.9804	-4.16836	3.69e-10	2.86e-09
ENSG00000254872	RP13-870H17.3	-17.8098	-4.1546	3.05e-08	1.3e-07
ENSG00000171189	GRIK1	-17.7877	-4.1528	3.61e-07	1.15e-06
ENSG00000273428	RP4-539M6.22	-17.4121	-4.12202	9.25e-07	2.65e-06
ENSG00000167676	PLIN4	-17.1509	-4.10021	3.98e-12	6.69e-11
ENSG00000197245	FAM110D	-16.8637	-4.07585	3.79e-09	2.11e-08
ENSG00000164796	CSMD3	-16.8195	-4.07206	4.82e-11	5.24e-10
ENSG00000197705	KLHL14	-16.791	-4.06962	9.05e-08	3.35e-07
ENSG00000161681	SHANK1	-16.5798	-4.05135	2.75e-11	3.25e-10
ENSG00000171195	MUC7	-16.4148	-4.03692	3.4e-10	2.68e-09
ENSG00000142583	SLC2A5	-16.3498	-4.0312	1.58e-07	5.48e-07
ENSG00000182575	NXPH3	-16.345	-4.03078	1.22e-07	4.37e-07
ENSG00000250387	RP11-136K7.2	-16.3353	-4.02992	1.01e-12	2.23e-11
ENSG00000139155	SLCO1C1	-16.2662	-4.0238	1.73e-07	5.95e-07
ENSG00000164128	NPY1R	-15.3829	-3.94325	2.63e-17	1.09e-14
ENSG00000186479	RGS7BP	-15.0169	-3.90851	2.26e-10	1.9e-09
ENSG00000145681	HAPLN1	-14.941	-3.90121	2.83e-06	7.27e-06
ENSG00000267385	CTB-50L17.14	-14.713	-3.87902	6.33e-09	3.29e-08
ENSG00000224940	PRRT4	-14.7102	-3.87874	8.32e-15	5.46e-13
ENSG00000187754	SSX7	-14.6773	-3.87551	8.59e-07	2.48e-06
ENSG00000144644	GADL1	-14.5123	-3.8592	1.23e-15	1.28e-13
ENSG00000168631	DPCR1	-14.3626	-3.84424	7.4e-08	2.81e-07
ENSG00000248329	APELA	-14.3423	-3.8422	4.2e-10	3.19e-09
ENSG00000179869	ABCA13	-14.0338	-3.81083	1.03e-14	6.43e-13
ENSG00000118507	AKAP7	-13.8837	-3.79533	1.78e-16	3.39e-14
ENSG00000254166	RP11-255B23.3	-13.8139	-3.78804	9.62e-07	2.75e-06
ENSG00000274600	RIMBP3B	-13.7686	-3.78331	1.34e-05	3e-05
ENSG00000137491	SLCO2B1	-13.6973	-3.77582	2.79e-07	9.06e-07
ENSG00000135447	PPP1R1A	-13.6278	-3.76848	3.7e-15	2.99e-13
ENSG00000224809	RP11-62C3.5	-13.4528	-3.74984	1.05e-06	2.97e-06
ENSG00000173805	HAP1	-13.3966	-3.74379	1.2e-09	7.94e-09
ENSG00000150672	DLG2	-13.3245	-3.73601	1.42e-16	3.02e-14
ENSG00000140600	SH3GL3	-13.2817	-3.73137	2.57e-13	7.6e-12
ENSG00000164076	CAMKV	-13.0717	-3.70838	2.57e-08	1.12e-07
ENSG00000177301	KCNA2	-13.0397	-3.70484	2.21e-17	1.01e-14
ENSG00000187185	CTD-2600O9.1	-12.8141	-3.67966	1.01e-09	6.86e-09
ENSG00000283064	RP1-221C16.8	-12.5539	-3.65006	2.38e-08	1.04e-07
ENSG00000148204	CRB2	-12.3391	-3.62516	2.04e-10	1.74e-09
ENSG00000004848	ARX	-12.3346	-3.62464	6.99e-13	1.64e-11
ENSG00000116690	PRG4	-12.3138	-3.6222	4.21e-08	1.71e-07
ENSG00000163686	ABHD6	-12.1276	-3.60022	1.3e-17	7.15e-15
ENSG00000234224	TMEM229A	-12.0356	-3.58924	1.73e-13	5.58e-12
ENSG00000171094	ALK	-11.9739	-3.58182	1.91e-10	1.65e-09
ENSG00000251396	RP11-163N6.2	-11.8947	-3.57225	1.77e-07	6.09e-07
ENSG00000224417	RP11-503C24.6	-11.8274	-3.56406	3.89e-14	1.81e-12
ENSG00000102290	PCDH11X	-11.6549	-3.54287	1.96e-13	6.15e-12
ENSG00000172461	FUT9	-11.4713	-3.51996	1.61e-12	3.21e-11
ENSG00000070388	FGF22	-11.4608	-3.51863	1.51e-06	4.12e-06
ENSG00000214456	PLIN5	-11.416	-3.51298	4.99e-11	5.39e-10
ENSG00000250934	RP11-71E19.1	-11.4013	-3.51113	8.17e-08	3.06e-07
ENSG00000111087	GLI1	-11.2901	-3.49699	1.32e-12	2.77e-11
ENSG00000147465	STAR	-11.2582	-3.4929	2.74e-10	2.23e-09
ENSG00000165566	AMER2	-11.1045	-3.47308	1.28e-16	2.88e-14
ENSG00000182459	TEX19	-10.8131	-3.43471	4.06e-08	1.65e-07
ENSG00000064300	NGFR	-10.8073	-3.43393	9.83e-15	6.16e-13
ENSG00000183246	RIMBP3C	-10.6733	-3.41593	1.35e-07	4.77e-07
ENSG00000129991	TNNI3	-10.662	-3.41441	2.26e-09	1.36e-08
ENSG00000144285	SCN1A	-10.6199	-3.4087	7.5e-06	1.76e-05
ENSG00000102524	TNFSF13B	-10.6106	-3.40743	5.41e-15	4.03e-13
ENSG00000136404	TM6SF1	-10.5688	-3.40174	6.27e-08	2.43e-07
ENSG00000103534	TMC5	-10.544	-3.39835	3.47e-08	1.44e-07
ENSG00000125144	MT1G	-10.4358	-3.38347	1.08e-11	1.51e-10
ENSG00000280106	CTC-523E23.3	-10.4202	-3.38132	1.88e-09	1.17e-08
ENSG00000234474	RP11-501J20.2	-10.2965	-3.36408	1.44e-06	3.94e-06
ENSG00000134323	MYCN	-10.2949	-3.36386	3.43e-09	1.93e-08
ENSG00000237636	RP11-385E5.8	-10.2216	-3.35355	1.72e-10	1.52e-09
ENSG00000275793	RIMBP3	-10.1864	-3.34858	6.61e-12	1.01e-10
ENSG00000186439	TRDN	-10.1548	-3.34409	5.14e-14	2.18e-12
ENSG00000278937	RP11-139H14.5	-10.0864	-3.33434	6.03e-12	9.31e-11
ENSG00000198286	CARD11	-10.0601	-3.33057	1.38e-12	2.85e-11
ENSG00000138670	RASGEF1B	-10.0011	-3.32208	1.4e-10	1.27e-09
ENSG00000251468	RP11-369K16.1	-9.97157	-3.31782	6.57e-10	4.71e-09
ENSG00000164488	DACT2	-9.95487	-3.3154	2.81e-16	4.64e-14
ENSG00000174460	ZCCHC12	-9.95124	-3.31488	2.57e-08	1.12e-07
ENSG00000008118	CAMK1G	-9.94252	-3.31361	1.88e-11	2.39e-10
ENSG00000278200	RP13-766D20.4	-9.91783	-3.31002	6.69e-06	1.58e-05
ENSG00000164082	GRM2	-9.81366	-3.29479	5.33e-09	2.84e-08
ENSG00000259584	RP11-521C20.2	-9.75923	-3.28677	6.09e-08	2.37e-07
ENSG00000106686	SPATA6L	-9.73532	-3.28323	1.49e-12	3.04e-11
ENSG00000187867	PALM3	-9.67056	-3.2736	9.26e-15	5.95e-13
ENSG00000188803	SHISA6	-9.6366	-3.26852	8.26e-18	5.7e-15
ENSG00000175985	PLEKHD1	-9.63424	-3.26817	7.41e-08	2.82e-07
ENSG00000248550	RP11-1077A2.1	-9.60772	-3.26419	1.56e-08	7.23e-08
ENSG00000146049	KAAG1	-9.57638	-3.25948	3.52e-07	1.12e-06
ENSG00000182601	HS3ST4	-9.57625	-3.25946	7.43e-16	8.92e-14
ENSG00000203688	RP11-351J23.1	-9.57323	-3.25901	3.19e-08	1.35e-07
ENSG00000236708	AC073316.1	-9.56047	-3.25708	9.29e-07	2.66e-06
ENSG00000144481	TRPM8	-9.54409	-3.25461	6.36e-07	1.89e-06
ENSG00000133636	NTS	-9.46633	-3.2428	2.92e-09	1.69e-08
ENSG00000269933	RP3-333A15.2	-9.40935	-3.2341	2.37e-07	7.87e-07
ENSG00000164129	NPY5R	-9.40638	-3.23364	1.74e-13	5.61e-12
ENSG00000215196	AC091878.1	-9.39906	-3.23252	2.25e-07	7.53e-07
ENSG00000255639	RP11-234B24.6	-9.38221	-3.22993	0.00184417	0.00284866
ENSG00000112936	C7	-9.32672	-3.22137	6.11e-12	9.4e-11
ENSG00000162654	GBP4	-9.28212	-3.21445	1.33e-08	6.29e-08
ENSG00000196092	PAX5	-9.24312	-3.20838	9.51e-11	9.2e-10
ENSG00000120162	MOB3B	-9.2045	-3.20234	5.46e-08	2.15e-07
ENSG00000105048	TNNT1	-9.12767	-3.19025	4.91e-13	1.27e-11
ENSG00000105122	RASAL3	-9.08673	-3.18376	1.29e-07	4.62e-07
ENSG00000205835	GMNC	-9.05943	-3.17942	3.3e-09	1.87e-08
ENSG00000263724	RP11-340P19.1	-9.01723	-3.17268	8.37e-08	3.13e-07
ENSG00000137571	SLCO5A1	-8.99445	-3.16904	5.12e-18	4.53e-15
ENSG00000140519	RHCG	-8.98151	-3.16696	2.2e-08	9.75e-08
ENSG00000134443	GRP	-8.94631	-3.16129	1.14e-16	2.83e-14
ENSG00000146904	EPHA1	-8.92288	-3.15751	5.15e-07	1.56e-06
ENSG00000279653	LLNLR-304A6.1	-8.89223	-3.15254	1.47e-06	4.02e-06
ENSG00000169894	MUC3A	-8.76977	-3.13254	1.16e-07	4.17e-07
ENSG00000124343	XG	-8.69272	-3.11981	1.2e-14	7.27e-13
ENSG00000168671	UGT3A2	-8.66521	-3.11523	5.32e-18	4.53e-15
ENSG00000157335	CLEC18C	-8.65887	-3.11418	2.75e-07	8.97e-07
ENSG00000245857	GS1-24F4.2	-8.59622	-3.1037	2.16e-07	7.22e-07
ENSG00000249069	RP11-461C13.1	-8.58123	-3.10118	2.33e-07	7.75e-07
ENSG00000155011	DKK2	-8.55689	-3.09709	1.81e-16	3.39e-14
ENSG00000037280	FLT4	-8.51507	-3.09002	5.22e-07	1.58e-06
ENSG00000154654	NCAM2	-8.4769	-3.08354	4.7e-14	2.05e-12
ENSG00000235903	RP11-139H14.3	-8.42775	-3.07515	2.45e-11	2.94e-10
ENSG00000211892	IGHG4	-8.40507	-3.07126	1.67e-11	2.16e-10
ENSG00000198417	MT1F	-8.40129	-3.07061	3.53e-12	6.03e-11
ENSG00000134709	HOOK1	-8.3545	-3.06255	1.32e-16	2.95e-14
ENSG00000183715	OPCML	-8.29408	-3.05208	2.15e-12	4e-11
ENSG00000173698	ADGRG2	-8.21721	-3.03865	9.75e-18	5.7e-15
ENSG00000101542	CDH20	-8.10716	-3.0192	9.64e-08	3.55e-07
ENSG00000152092	ASTN1	-8.08854	-3.01588	5.13e-09	2.75e-08
ENSG00000239697	TNFSF12	-8.08251	-3.0148	8.35e-07	2.42e-06
ENSG00000163884	KLF15	-8.07066	-3.01269	1.46e-13	4.99e-12
ENSG00000181790	ADGRB1	-8.0315	-3.00567	9.1e-11	8.88e-10
ENSG00000214145	RP11-513G11.1	-7.98676	-2.99761	4.55e-06	1.12e-05
ENSG00000182968	SOX1	-7.86902	-2.97618	2.43e-13	7.29e-12
ENSG00000154856	APCDD1	-7.84813	-2.97235	1.44e-16	3.02e-14
ENSG00000151615	POU4F2	-7.76401	-2.9568	1.45e-11	1.92e-10
ENSG00000250305	KIAA1456	-7.75393	-2.95493	7.89e-17	2.32e-14
ENSG00000090776	EFNB1	-7.66498	-2.93828	8.44e-16	9.66e-14
ENSG00000276649	RP5-858L17.1	-7.64954	-2.93537	3.25e-08	1.37e-07
ENSG00000219438	FAM19A5	-7.64772	-2.93503	3.45e-14	1.64e-12
ENSG00000095917	TPSD1	-7.63559	-2.93274	1.74e-08	7.94e-08
ENSG00000255399	RP11-385N17.1	-7.59011	-2.92412	2.07e-07	6.97e-07
ENSG00000173212	MAB21L3	-7.57946	-2.9221	8.49e-08	3.17e-07
ENSG00000131885	KRT17P1	-7.57428	-2.92111	5.29e-07	1.6e-06
ENSG00000179761	PIPOX	-7.54862	-2.91621	9.04e-13	2.03e-11
ENSG00000147145	LPAR4	-7.53116	-2.91287	2.04e-11	2.54e-10
ENSG00000196353	CPNE4	-7.53057	-2.91276	1.41e-08	6.6e-08
ENSG00000170579	DLGAP1	-7.48987	-2.90494	5.56e-17	1.78e-14
ENSG00000180884	ZNF792	-7.47925	-2.90289	1.75e-12	3.44e-11
ENSG00000100385	IL2RB	-7.47127	-2.90135	5.27e-08	2.09e-07
ENSG00000197872	FAM49A	-7.46982	-2.90107	9.49e-17	2.43e-14
ENSG00000146352	CLVS2	-7.44356	-2.89599	3.33e-17	1.25e-14
ENSG00000108984	MAP2K6	-7.38881	-2.88534	4.75e-13	1.25e-11
ENSG00000204950	LRRC10B	-7.38282	-2.88417	1.09e-09	7.33e-09
ENSG00000253696	RP11-439C15.2	-7.32049	-2.87194	6e-06	1.43e-05
ENSG00000188536	HBA2	-7.25364	-2.8587	9.81e-06	2.25e-05
ENSG00000100346	CACNA1I	-7.25187	-2.85835	1.97e-10	1.7e-09
ENSG00000123977	DAW1	-7.25002	-2.85799	2.26e-08	9.97e-08
ENSG00000248636	RP11-768F21.1	-7.20716	-2.84943	3.6e-10	2.81e-09
ENSG00000157214	STEAP2	-7.20317	-2.84863	2.38e-16	4.11e-14
ENSG00000077522	ACTN2	-7.18372	-2.84473	1.05e-13	3.85e-12
ENSG00000105967	TFEC	-7.10581	-2.829	3.62e-12	6.16e-11
ENSG00000105880	DLX5	-7.09062	-2.82591	2.53e-15	2.25e-13
ENSG00000173988	LRRC63	-7.04773	-2.81716	6.56e-07	1.94e-06
ENSG00000183508	FAM46C	-7.02965	-2.81345	2.6e-10	2.14e-09
ENSG00000250241	RP11-9G1.3	-6.97288	-2.80175	7.74e-08	2.92e-07
ENSG00000042832	TG	-6.9501	-2.79703	1.16e-07	4.19e-07
ENSG00000165731	RET	-6.92486	-2.79178	1.09e-14	6.69e-13
ENSG00000153303	FRMD1	-6.90362	-2.78735	4.01e-06	9.96e-06
ENSG00000122012	SV2C	-6.88609	-2.78369	1.32e-12	2.77e-11
ENSG00000268027	AC006129.2	-6.84581	-2.77522	7.78e-08	2.94e-07
ENSG00000188050	RNF133	-6.84382	-2.7748	1.52e-07	5.31e-07
ENSG00000155850	SLC26A2	-6.82828	-2.77152	8.49e-17	2.32e-14
ENSG00000173406	DAB1	-6.80843	-2.76732	5.43e-16	7.28e-14
ENSG00000215475	SIAH3	-6.79424	-2.76431	8.94e-12	1.29e-10
ENSG00000223969	AC002456.2	-6.79056	-2.76353	4.63e-08	1.86e-07
ENSG00000267561	RP5-1052I5.2	-6.7589	-2.75679	1.32e-06	3.64e-06
ENSG00000127324	TSPAN8	-6.73812	-2.75235	3e-13	8.56e-12
ENSG00000154146	NRGN	-6.73413	-2.75149	6.85e-12	1.04e-10
ENSG00000196917	GPR81	-6.72812	-2.7502	3.18e-10	2.53e-09
ENSG00000100604	CHGA	-6.70877	-2.74605	1.01e-07	3.71e-07
ENSG00000130558	OLFM1	-6.69355	-2.74277	2.14e-16	3.81e-14
ENSG00000215246	RP11-43F13.3	-6.59669	-2.72174	1.65e-11	2.13e-10
ENSG00000134207	SYT6	-6.59511	-2.7214	1.23e-16	2.85e-14
ENSG00000172602	RND1	-6.57006	-2.71591	6.04e-07	1.8e-06
ENSG00000227932	RP13-16H11.9	-6.55004	-2.7115	1.57e-09	1e-08
ENSG00000169314	C22orf15	-6.52026	-2.70493	4.34e-07	1.35e-06
ENSG00000156925	ZIC3	-6.51256	-2.70322	1.55e-11	2.03e-10
ENSG00000272808	RP11-66B24.7	-6.48092	-2.6962	5.76e-07	1.73e-06
ENSG00000130487	KLHDC7B	-6.47201	-2.69421	6.41e-09	3.33e-08
ENSG00000152580	IGSF10	-6.46805	-2.69333	1.62e-16	3.27e-14
ENSG00000224280	AC005014.5	-6.44461	-2.68809	8.74e-06	2.02e-05
ENSG00000198400	NTRK1	-6.43667	-2.68631	4.77e-11	5.2e-10
ENSG00000260428	SCX	-6.42746	-2.68425	3.07e-08	1.3e-07
ENSG00000174279	EVX2	-6.38172	-2.67395	3.85e-07	1.21e-06
ENSG00000235631	RNF148	-6.35051	-2.66687	4.89e-07	1.5e-06
ENSG00000158258	CLSTN2	-6.33237	-2.66275	5.24e-16	7.18e-14
ENSG00000156049	GNA14	-6.32757	-2.66165	5.54e-09	2.94e-08
ENSG00000285081	RP5-964C11.1	-6.32592	-2.66127	1.9e-06	5.06e-06
ENSG00000236120	RP11-733O18.1	-6.32024	-2.65998	2.07e-07	6.98e-07
ENSG00000131771	PPP1R1B	-6.2874	-2.65246	1.91e-09	1.18e-08
ENSG00000276007	RP11-358L22.3	-6.24	-2.64155	2.44e-08	1.06e-07
ENSG00000232233	RP11-573D15.2	-6.22785	-2.63873	1.64e-05	3.61e-05
ENSG00000167995	BEST1	-6.21473	-2.63569	3.45e-11	3.93e-10
ENSG00000134438	RAX	-6.15812	-2.62249	1.84e-10	1.6e-09
ENSG00000014257	ACPP	-6.15016	-2.62062	1.23e-12	2.63e-11
ENSG00000139187	KLRG1	-6.11224	-2.6117	2.11e-07	7.08e-07
ENSG00000053108	FSTL4	-6.09765	-2.60825	2.65e-06	6.86e-06
ENSG00000048540	LMO3	-6.08872	-2.60614	1.28e-14	7.62e-13
ENSG00000275591	XKR5	-6.02309	-2.5905	2.83e-10	2.29e-09
ENSG00000102445	KIAA0226L	-6.02126	-2.59006	2.18e-15	2.02e-13
ENSG00000260391	RP11-71H17.7	-6.02084	-2.58996	2.56e-06	6.65e-06
ENSG00000163362	C1orf106	-6.0146	-2.58847	4.82e-07	1.48e-06
ENSG00000109758	HGFAC	-6.00758	-2.58678	1.57e-07	5.46e-07
ENSG00000140839	CLEC18B	-6.00457	-2.58606	1.19e-10	1.11e-09
ENSG00000236452	AC123023.1	-5.9848	-2.5813	3.19e-07	1.03e-06
ENSG00000186153	WWOX	-5.97871	-2.57983	2.86e-13	8.26e-12
ENSG00000179097	HTR1F	-5.958	-2.57483	2.01e-12	3.79e-11
ENSG00000109193	SULT1E1	-5.94148	-2.57082	2.62e-13	7.69e-12
ENSG00000165071	TMEM71	-5.92097	-2.56583	7.55e-11	7.59e-10
ENSG00000186897	C1QL4	-5.91758	-2.56501	2.64e-06	6.84e-06
ENSG00000163995	ABLIM2	-5.90875	-2.56285	5.17e-10	3.82e-09
ENSG00000267390	RP11-635N19.1	-5.90832	-2.56275	2.99e-07	9.65e-07
ENSG00000185052	SLC24A3	-5.89868	-2.56039	3.86e-16	5.62e-14
ENSG00000105371	ICAM4	-5.89381	-2.5592	5.21e-06	1.26e-05
ENSG00000259040	BLOC1S5-TXNDC5	-5.89344	-2.55911	2.03e-07	6.86e-07
ENSG00000234648	AL162151.3	-5.8606	-2.55105	0.0312881	0.0402354
ENSG00000145506	NKD2	-5.82669	-2.54268	1.37e-10	1.25e-09
ENSG00000171873	ADRA1D	-5.78281	-2.53177	3.97e-15	3.16e-13
ENSG00000113555	PCDH12	-5.69841	-2.51056	8.69e-06	2.01e-05
ENSG00000262877	RP11-1055B8.4	-5.69364	-2.50935	9.5e-09	4.68e-08
ENSG00000079101	CLUL1	-5.69287	-2.50916	1.93e-12	3.69e-11
ENSG00000225626	RP11-109D9.3	-5.63945	-2.49555	1.87e-06	5e-06
ENSG00000105369	CD79A	-5.61927	-2.49038	5.05e-11	5.45e-10
ENSG00000181856	SLC2A4	-5.59442	-2.48399	3e-06	7.65e-06
ENSG00000198157	HMGN5	-5.58893	-2.48257	6.6e-11	6.8e-10
ENSG00000111816	FRK	-5.56529	-2.47646	5.53e-12	8.69e-11
ENSG00000145423	SFRP2	-5.56219	-2.47565	1.78e-08	8.09e-08
ENSG00000157734	SNX22	-5.54259	-2.47056	1.34e-08	6.31e-08
ENSG00000185811	IKZF1	-5.52439	-2.46581	5.17e-13	1.32e-11
ENSG00000074706	IPCEF1	-5.50885	-2.46175	3.77e-07	1.19e-06
ENSG00000164849	GPR146	-5.50031	-2.45951	2.64e-09	1.55e-08
ENSG00000226891	RP11-182I10.3	-5.48415	-2.45527	7.09e-07	2.09e-06
ENSG00000262943	ALOX12P2	-5.44242	-2.44425	2.07e-06	5.48e-06
ENSG00000118729	CASQ2	-5.42063	-2.43846	8.56e-07	2.47e-06
ENSG00000006283	CACNA1G	-5.41328	-2.4365	8.29e-12	1.21e-10
ENSG00000198924	DCLRE1A	-5.4085	-2.43523	2.55e-16	4.3e-14
ENSG00000102466	FGF14	-5.401	-2.43323	7.75e-09	3.91e-08
ENSG00000136110	CNMD	-5.39286	-2.43105	2.56e-08	1.11e-07
ENSG00000198221	MLLT4-AS1	-5.38178	-2.42808	1.08e-07	3.91e-07
ENSG00000184226	PCDH9	-5.32106	-2.41171	1.1e-10	1.04e-09
ENSG00000078900	TP73	-5.29207	-2.40383	1.97e-09	1.21e-08
ENSG00000043039	BARX2	-5.28269	-2.40127	5.01e-15	3.77e-13
ENSG00000089250	NOS1	-5.251	-2.39259	7.24e-13	1.69e-11
ENSG00000158296	SLC13A3	-5.24231	-2.3902	4.27e-07	1.33e-06
ENSG00000183145	RIPPLY3	-5.21324	-2.38218	1.73e-10	1.52e-09
ENSG00000149305	HTR3B	-5.19912	-2.37827	1.23e-06	3.44e-06
ENSG00000164647	STEAP1	-5.1902	-2.37579	3.17e-15	2.72e-13
ENSG00000188389	PDCD1	-5.14734	-2.36383	5.65e-07	1.7e-06
ENSG00000147041	SYTL5	-5.1397	-2.36168	2.95e-15	2.55e-13
ENSG00000115738	ID2	-5.11326	-2.35424	5.45e-16	7.28e-14
ENSG00000107736	CDH23	-5.10659	-2.35236	3.16e-13	8.98e-12
ENSG00000133101	CCNA1	-5.09049	-2.3478	8.43e-10	5.86e-09
ENSG00000227115	RP11-267C16.1	-5.08489	-2.34622	3.93e-09	2.18e-08
ENSG00000186907	RTN4RL2	-5.07984	-2.34478	1.66e-07	5.75e-07
ENSG00000284681	AC104794.5	-5.07108	-2.34229	2.98e-05	6.25e-05
ENSG00000141968	VAV1	-5.06275	-2.33992	3.33e-13	9.37e-12
ENSG00000164989	CCDC171	-5.04262	-2.33417	2.22e-14	1.17e-12
ENSG00000278023	RDM1	-5.02358	-2.32872	2.91e-07	9.41e-07
ENSG00000093072	CECR1	-5.02157	-2.32814	2.17e-09	1.31e-08
ENSG00000197165	SULT1A2	-5.01274	-2.3256	0.00010114	0.000191998
ENSG00000223865	HLA-DPB1	-4.99938	-2.32175	3.92e-09	2.17e-08
ENSG00000153044	CENPH	-4.98172	-2.31665	1.35e-13	4.71e-12
ENSG00000127152	BCL11B	-4.93588	-2.30331	5.12e-13	1.31e-11
ENSG00000260266	CTD-2311M21.2	-4.92021	-2.29872	1.81e-06	4.86e-06
ENSG00000267787	RP11-35G9.5	-4.91643	-2.29761	1.03e-06	2.92e-06
ENSG00000188958	UTS2B	-4.909	-2.29543	5.41e-08	2.13e-07
ENSG00000250397	RP11-1391J7.1	-4.90282	-2.29361	2.26e-05	4.83e-05
ENSG00000175318	GRAMD2	-4.8662	-2.2828	2.19e-08	9.71e-08
ENSG00000213967	ZNF726	-4.84951	-2.27784	0.000209762	0.000376939
ENSG00000159648	TEPP	-4.84313	-2.27594	8.06e-07	2.34e-06
ENSG00000278893	RP11-229O3.1	-4.84074	-2.27523	1.71e-06	4.62e-06
ENSG00000275468	LLNLR-304A6.2	-4.8235	-2.27008	5.01e-07	1.53e-06
ENSG00000184731	FAM110C	-4.81044	-2.26617	4.89e-09	2.63e-08
ENSG00000249641	HOXC-AS5	-4.79828	-2.26252	3.06e-07	9.87e-07
ENSG00000205097	FRG2	-4.79165	-2.26052	8.53e-15	5.57e-13
ENSG00000185614	FAM212A	-4.78604	-2.25883	4.46e-08	1.8e-07
ENSG00000284922	RP11-807H22.10	-4.77913	-2.25675	8.16e-06	1.9e-05
ENSG00000170049	KCNAB3	-4.76826	-2.25346	1.12e-10	1.06e-09
ENSG00000040731	CDH10	-4.7508	-2.24817	2.08e-10	1.77e-09
ENSG00000007129	CEACAM21	-4.7507	-2.24814	5.28e-07	1.6e-06
ENSG00000102003	SYP	-4.73909	-2.24461	1.6e-11	2.09e-10
ENSG00000183242	WT1AS	-4.73346	-2.24289	1.58e-05	3.48e-05
ENSG00000066735	KIF26A	-4.73319	-2.24281	9.93e-11	9.55e-10
ENSG00000277734	TRAC	-4.73101	-2.24215	3.09e-10	2.47e-09
ENSG00000165588	OTX2	-4.72412	-2.24005	6.52e-16	8.34e-14
ENSG00000236008	AC011747.4	-4.72366	-2.2399	3.18e-07	1.02e-06
ENSG00000184613	NELL2	-4.70939	-2.23554	1.72e-17	8.77e-15
ENSG00000178662	CSRNP3	-4.70367	-2.23379	3.36e-15	2.84e-13
ENSG00000165995	CACNB2	-4.69867	-2.23225	2.34e-13	7.11e-12
ENSG00000100593	ISM2	-4.69342	-2.23064	3.11e-11	3.59e-10
ENSG00000254706	RP11-565P22.6	-4.6856	-2.22823	1.37e-06	3.78e-06
ENSG00000250986	AC141928.1	-4.67501	-2.22497	1.22e-08	5.83e-08
ENSG00000185432	METTL7A	-4.6727	-2.22426	8.99e-14	3.38e-12
ENSG00000146250	PRSS35	-4.66754	-2.22266	6.81e-15	4.71e-13
ENSG00000151632	AKR1C2	-4.6629	-2.22123	2.14e-14	1.15e-12
ENSG00000160255	ITGB2	-4.65878	-2.21995	2.85e-11	3.34e-10
ENSG00000262880	RP11-104H15.7	-4.65642	-2.21922	7.57e-08	2.87e-07
ENSG00000185668	POU3F1	-4.65117	-2.21759	5.04e-12	8.06e-11
ENSG00000089225	TBX5	-4.64449	-2.21552	3.33e-08	1.39e-07
ENSG00000120262	CCDC170	-4.63913	-2.21385	5.86e-06	1.4e-05
ENSG00000167895	TMC8	-4.63691	-2.21316	3.62e-07	1.15e-06
ENSG00000123200	ZC3H13	-4.63654	-2.21305	2.89e-17	1.14e-14
ENSG00000105472	CLEC11A	-4.61906	-2.2076	1.34e-11	1.8e-10
ENSG00000237950	RP11-7O11.3	-4.59261	-2.19931	1.41e-05	3.13e-05
ENSG00000280339	RP11-736K20.4	-4.58064	-2.19555	2.19e-09	1.33e-08
ENSG00000171201	SMR3B	-4.57465	-2.19366	2.93e-10	2.36e-09
ENSG00000262904	RP11-144N1.1	-4.56015	-2.18908	4.77e-06	1.16e-05
ENSG00000106336	FBXO24	-4.5493	-2.18565	9.3e-06	2.14e-05
ENSG00000149927	DOC2A	-4.54772	-2.18514	3.1e-06	7.89e-06
ENSG00000284606	RP11-556O5.7	-4.54013	-2.18273	3.17e-07	1.02e-06
ENSG00000085552	IGSF9	-4.52798	-2.17887	6.14e-10	4.43e-09
ENSG00000163032	VSNL1	-4.52732	-2.17866	1.26e-07	4.49e-07
ENSG00000152192	POU4F1	-4.52584	-2.17819	6.05e-15	4.32e-13
ENSG00000003137	CYP26B1	-4.52039	-2.17645	2.15e-10	1.82e-09
ENSG00000176912	RP11-806L2.3	-4.51025	-2.17321	6.39e-07	1.9e-06
ENSG00000111728	ST8SIA1	-4.48053	-2.16367	3.59e-08	1.48e-07
ENSG00000137727	ARHGAP20	-4.47498	-2.16188	9e-14	3.38e-12
ENSG00000197253	TPSB2	-4.472	-2.16092	1.88e-10	1.63e-09
ENSG00000187193	MT1X	-4.45803	-2.15641	3.45e-13	9.62e-12
ENSG00000278962	RP11-399B17.1	-4.45257	-2.15464	4.89e-07	1.5e-06
ENSG00000185666	SYN3	-4.4505	-2.15397	4.27e-06	1.05e-05
ENSG00000283674	RP11-419I17.1	-4.44765	-2.15304	7.15e-11	7.24e-10
ENSG00000225032	RP11-228B15.4	-4.43719	-2.14965	6.77e-06	1.6e-05
ENSG00000164841	TMEM74	-4.42867	-2.14687	3.21e-08	1.35e-07
ENSG00000122986	HVCN1	-4.42811	-2.14669	2.06e-07	6.94e-07
ENSG00000100027	YPEL1	-4.42356	-2.14521	1e-10	9.6e-10
ENSG00000166311	SMPD1	-4.39552	-2.13603	4.22e-15	3.25e-13
ENSG00000138587	MNS1	-4.39348	-2.13536	3.76e-13	1.02e-11
ENSG00000198673	FAM19A2	-4.37894	-2.13058	2.18e-11	2.68e-10
ENSG00000007968	E2F2	-4.37358	-2.12882	9.4e-15	5.96e-13
ENSG00000229891	Z83851.1	-4.36861	-2.12717	3.55e-06	8.91e-06
ENSG00000135702	CHST5	-4.36727	-2.12673	0.000485629	0.000821043
ENSG00000228695	CES1P1	-4.35184	-2.12163	7.18e-09	3.67e-08
ENSG00000035664	DAPK2	-4.3333	-2.11547	1.23e-12	2.63e-11
ENSG00000219642	RP11-775I22.2	-4.33284	-2.11531	1.12e-05	2.55e-05
ENSG00000151702	FLI1	-4.33165	-2.11492	2.18e-15	2.02e-13
ENSG00000119630	PGF	-4.29327	-2.10208	4.39e-13	1.17e-11
ENSG00000158813	EDA	-4.2871	-2.1	7.39e-09	3.77e-08
ENSG00000092850	TEKT2	-4.28202	-2.09829	5.67e-08	2.22e-07
ENSG00000280239	CTB-50L17.8	-4.27936	-2.0974	2.16e-10	1.83e-09
ENSG00000076864	RAP1GAP	-4.27749	-2.09676	2.11e-14	1.14e-12
ENSG00000182628	SKA2	-4.27195	-2.0949	2.82e-14	1.41e-12
ENSG00000141294	LRRC46	-4.25098	-2.0878	2.74e-07	8.95e-07
ENSG00000164976	KIAA1161	-4.24779	-2.08671	5.39e-14	2.26e-12
ENSG00000169297	NR0B1	-4.24568	-2.086	1.07e-13	3.87e-12
ENSG00000233806	AC131097.3	-4.22728	-2.07973	6.73e-09	3.47e-08
ENSG00000204584	RP11-304F15.3	-4.21763	-2.07643	1.04e-05	2.38e-05
ENSG00000246223	C14orf64	-4.20724	-2.07287	3.37e-10	2.66e-09
ENSG00000099284	H2AFY2	-4.2058	-2.07238	6.67e-16	8.39e-14
ENSG00000183091	NEB	-4.20518	-2.07217	1.39e-11	1.85e-10
ENSG00000163406	SLC15A2	-4.19283	-2.06792	3.65e-13	9.99e-12
ENSG00000115194	SLC30A3	-4.18917	-2.06666	9.75e-12	1.39e-10
ENSG00000245248	RP11-305N23.1	-4.18523	-2.06531	1.78e-06	4.78e-06
ENSG00000108684	ASIC2	-4.18482	-2.06517	9.91e-11	9.54e-10
ENSG00000268654	MIMT1	-4.1819	-2.06416	2.58e-07	8.47e-07
ENSG00000156509	FBXO43	-4.17981	-2.06344	1.24e-10	1.15e-09
ENSG00000176769	TCERG1L	-4.17185	-2.06069	1.96e-11	2.46e-10
ENSG00000276900	RP11-467L13.7	-4.16205	-2.0573	2.36e-08	1.04e-07
ENSG00000065989	PDE4A	-4.15935	-2.05636	1.13e-13	4.07e-12
ENSG00000163633	C4orf36	-4.15841	-2.05603	2.18e-09	1.32e-08
ENSG00000260442	RP11-22P6.3	-4.15535	-2.05497	3.98e-06	9.91e-06
ENSG00000183150	GPR19	-4.14925	-2.05285	3.9e-07	1.23e-06
ENSG00000165164	CFAP47	-4.14706	-2.05209	7.08e-06	1.67e-05
ENSG00000148948	LRRC4C	-4.14579	-2.05165	1.33e-13	4.65e-12
ENSG00000264727	RP11-680C21.1	-4.14448	-2.05119	2.89e-10	2.33e-09
ENSG00000258592	RP11-108M12.3	-4.13947	-2.04945	7.86e-06	1.84e-05
ENSG00000139291	TMEM19	-4.1362	-2.04831	4.73e-14	2.06e-12
ENSG00000173567	ADGRF3	-4.13534	-2.04801	1.17e-05	2.65e-05
ENSG00000178821	TMEM52	-4.13354	-2.04738	6.13e-09	3.2e-08
ENSG00000105538	RASIP1	-4.12356	-2.04389	2.05e-08	9.13e-08
ENSG00000162881	OXER1	-4.11442	-2.04069	6.8e-07	2.01e-06
ENSG00000126882	FAM78A	-4.11198	-2.03983	2.61e-10	2.15e-09
ENSG00000233871	RP11-126H7.3	-4.09822	-2.035	7.68e-05	0.000149232
ENSG00000246528	RP11-159H10.3	-4.09359	-2.03337	1.65e-08	7.59e-08
ENSG00000118513	MYB	-4.09071	-2.03235	2.56e-12	4.61e-11
ENSG00000105649	RAB3A	-4.0884	-2.03153	8.71e-08	3.24e-07
ENSG00000176049	JAKMIP2	-4.08727	-2.03114	4.67e-16	6.58e-14
ENSG00000255471	RP11-736K20.5	-4.08435	-2.03011	2.1e-09	1.28e-08
ENSG00000184486	POU3F2	-4.08287	-2.02958	6.09e-12	9.39e-11
ENSG00000162105	SHANK2	-4.0789	-2.02818	4.2e-07	1.31e-06
ENSG00000169715	MT1E	-4.07613	-2.0272	2.07e-12	3.88e-11
ENSG00000111679	PTPN6	-4.07528	-2.0269	2.54e-06	6.6e-06
ENSG00000111249	CUX2	-4.07111	-2.02542	8.5e-11	8.39e-10
ENSG00000267506	RP11-13K12.1	-4.06447	-2.02307	1.74e-10	1.53e-09
ENSG00000104321	TRPA1	-4.06137	-2.02197	2.93e-06	7.51e-06
ENSG00000164684	ZNF704	-4.05881	-2.02106	5.8e-15	4.2e-13
ENSG00000124749	COL21A1	-4.0509	-2.01824	3.68e-15	2.99e-13
ENSG00000116774	OLFML3	-4.05079	-2.0182	4.37e-15	3.35e-13
ENSG00000149926	FAM57B	-4.04388	-2.01574	3.18e-05	6.63e-05
ENSG00000164434	FABP7	-4.02971	-2.01068	2.16e-09	1.31e-08
ENSG00000261335	RP11-318A15.2	-4.02957	-2.01063	1.88e-05	4.09e-05
ENSG00000154252	GAL3ST2	-4.02887	-2.01037	1.2e-05	2.7e-05
ENSG00000235092	AC011747.7	-4.01981	-2.00713	4.76e-09	2.58e-08
ENSG00000185880	TRIM69	-4.01418	-2.00511	9.17e-14	3.43e-12
ENSG00000110092	CCND1	-4.00918	-2.00331	5.7e-16	7.54e-14
ENSG00000221890	NPTXR	-3.99336	-1.9976	6.9e-15	4.72e-13
ENSG00000273151	RP11-449P15.2	-3.99319	-1.99754	9.56e-08	3.52e-07
ENSG00000124126	PREX1	-3.98611	-1.99498	1.81e-14	1.03e-12
ENSG00000078549	ADCYAP1R1	-3.97749	-1.99186	3.26e-06	8.25e-06
ENSG00000119537	KDSR	-3.9706	-1.98936	1.42e-15	1.43e-13
ENSG00000205808	PLPP6	-3.95982	-1.98543	2.81e-14	1.41e-12
ENSG00000179331	RAB39A	-3.95668	-1.98429	5.78e-09	3.04e-08
ENSG00000105851	PIK3CG	-3.95533	-1.9838	1.47e-10	1.32e-09
ENSG00000110169	HPX	-3.95396	-1.9833	5.12e-08	2.03e-07
ENSG00000007174	DNAH9	-3.9505	-1.98204	2.27e-11	2.76e-10
ENSG00000165821	SALL2	-3.94528	-1.98013	1.79e-14	1.02e-12
ENSG00000226067	CH17-118O6.2	-3.94109	-1.97859	5.37e-05	0.000107136
ENSG00000242808	SOX2-OT	-3.9383	-1.97757	3.48e-07	1.11e-06
ENSG00000231023	RP11-314E23.1	-3.93559	-1.97658	2.68e-05	5.67e-05
ENSG00000232907	RP5-977B1.7	-3.9319	-1.97523	4.12e-05	8.4e-05
ENSG00000006638	TBXA2R	-3.92978	-1.97445	8.35e-07	2.42e-06
ENSG00000114646	CSPG5	-3.92778	-1.97371	2.16e-14	1.16e-12
ENSG00000150681	RGS18	-3.92013	-1.9709	1.58e-05	3.48e-05
ENSG00000225914	HCG23	-3.91001	-1.96717	1.48e-05	3.28e-05
ENSG00000253888	RP11-521M14.1	-3.90657	-1.9659	1.97e-06	5.23e-06
ENSG00000120664	SPG20OS	-3.90257	-1.96442	8.44e-06	1.96e-05
ENSG00000183779	ZNF703	-3.88665	-1.95853	3.79e-14	1.78e-12
ENSG00000118193	KIF14	-3.88227	-1.9569	3.43e-14	1.64e-12
ENSG00000198848	CES1	-3.87278	-1.95337	2.99e-16	4.8e-14
ENSG00000224729	PCOLCE-AS1	-3.86133	-1.9491	2.71e-06	6.99e-06
ENSG00000171227	TMEM37	-3.86006	-1.94862	1.99e-12	3.77e-11
ENSG00000183775	KCTD16	-3.85896	-1.94821	4.51e-07	1.4e-06
ENSG00000172216	CEBPB	-3.85769	-1.94774	2.32e-12	4.26e-11
ENSG00000172236	TPSAB1	-3.8573	-1.94759	4.96e-11	5.36e-10
ENSG00000130270	ATP8B3	-3.84707	-1.94376	5.74e-09	3.02e-08
ENSG00000050628	PTGER3	-3.84645	-1.94353	5.5e-15	4.05e-13
ENSG00000108176	DNAJC12	-3.84592	-1.94333	5.34e-14	2.25e-12
ENSG00000137033	IL33	-3.84265	-1.9421	2.59e-09	1.52e-08
ENSG00000168421	RHOH	-3.84222	-1.94194	1.9e-14	1.06e-12
ENSG00000187266	EPOR	-3.83536	-1.93936	1.76e-11	2.26e-10
ENSG00000166265	CYYR1	-3.83087	-1.93767	1.35e-14	7.9e-13
ENSG00000139737	SLAIN1	-3.82161	-1.93418	2.72e-14	1.38e-12
ENSG00000119801	YPEL5	-3.81048	-1.92997	2.38e-15	2.12e-13
ENSG00000143032	BARHL2	-3.80826	-1.92913	1.41e-12	2.9e-11
ENSG00000126500	FLRT1	-3.8045	-1.92771	2.91e-06	7.45e-06
ENSG00000117650	NEK2	-3.80238	-1.9269	4.44e-14	1.96e-12
ENSG00000204815	TTC25	-3.80013	-1.92605	3.89e-05	7.98e-05
ENSG00000124374	PAIP2B	-3.79409	-1.92375	1.7e-08	7.79e-08
ENSG00000236333	AC087886.1	-3.79051	-1.92239	2.88e-10	2.32e-09
ENSG00000123360	PDE1B	-3.78669	-1.92094	1.26e-10	1.16e-09
ENSG00000134716	CYP2J2	-3.77868	-1.91788	9.21e-09	4.56e-08
ENSG00000277232	GTSE1-AS1	-3.7623	-1.91161	4.87e-05	9.79e-05
ENSG00000260193	RP11-83N9.5	-3.75922	-1.91043	1.52e-06	4.13e-06
ENSG00000196139	AKR1C3	-3.75099	-1.90727	2.09e-16	3.8e-14
ENSG00000148704	VAX1	-3.73333	-1.90046	6.06e-14	2.46e-12
ENSG00000144227	NXPH2	-3.72967	-1.89905	3.02e-09	1.74e-08
ENSG00000280129	RP11-298I3.3	-3.707	-1.89025	1.07e-05	2.43e-05
ENSG00000274080	CTA-315H11.2	-3.70662	-1.8901	6.84e-05	0.000134217
ENSG00000104140	RHOV	-3.70181	-1.88823	5.01e-07	1.53e-06
ENSG00000279313	CH507-145C22.4	-3.6926	-1.88464	3.95e-06	9.83e-06
ENSG00000267040	RP11-35G9.3	-3.6874	-1.8826	4.83e-10	3.6e-09
ENSG00000085741	WNT11	-3.68652	-1.88226	1.92e-05	4.16e-05
ENSG00000180712	RP11-290F5.2	-3.67976	-1.87961	1.72e-05	3.77e-05
ENSG00000122585	NPY	-3.67655	-1.87835	1.01e-13	3.74e-12
ENSG00000235151	AC114730.2	-3.66061	-1.87208	7.89e-06	1.84e-05
ENSG00000125820	NKX2-2	-3.65586	-1.87021	6.85e-12	1.04e-10
ENSG00000119547	ONECUT2	-3.64656	-1.86654	4.69e-08	1.88e-07
ENSG00000263335	AF001548.5	-3.64152	-1.86454	1.36e-05	3.03e-05
ENSG00000030419	IKZF2	-3.64	-1.86394	4.34e-14	1.94e-12
ENSG00000261634	RP11-352D13.6	-3.62759	-1.85901	1.55e-06	4.22e-06
ENSG00000198435	NRARP	-3.62195	-1.85677	8.25e-07	2.39e-06
ENSG00000279675	RP11-454H19.2	-3.61638	-1.85455	2.94e-08	1.25e-07
ENSG00000278500	AC009336.19	-3.60215	-1.84886	1.26e-08	5.97e-08
ENSG00000237940	AC093642.3	-3.59157	-1.84462	3.43e-10	2.69e-09
ENSG00000246363	RP11-13A1.1	-3.59048	-1.84418	6.05e-09	3.16e-08
ENSG00000196361	ELAVL3	-3.57823	-1.83925	1.99e-09	1.22e-08
ENSG00000004838	ZMYND10	-3.57457	-1.83777	0.000131005	0.000244241
ENSG00000177335	C8orf31	-3.57344	-1.83731	4.87e-11	5.28e-10
ENSG00000186868	MAPT	-3.55999	-1.83187	4.81e-12	7.76e-11
ENSG00000162174	ASRGL1	-3.55982	-1.8318	7.63e-11	7.67e-10
ENSG00000169783	LINGO1	-3.5497	-1.8277	2.95e-12	5.21e-11
ENSG00000170801	HTRA3	-3.54566	-1.82606	2.11e-07	7.1e-07
ENSG00000065717	TLE2	-3.54282	-1.8249	7.87e-10	5.52e-09
ENSG00000167646	DNAAF3	-3.53495	-1.82169	1.25e-05	2.81e-05
ENSG00000168765	GSTM4	-3.53493	-1.82168	1.03e-14	6.43e-13
ENSG00000204099	NEU4	-3.5318	-1.8204	3.61e-11	4.08e-10
ENSG00000221970	OR2A1	-3.52825	-1.81895	1.77e-05	3.85e-05
ENSG00000259663	CTD-2314G24.2	-3.52376	-1.81712	2.4e-08	1.05e-07
ENSG00000145777	TSLP	-3.51685	-1.81428	6.49e-08	2.5e-07
ENSG00000144908	ALDH1L1	-3.51327	-1.81282	5.41e-12	8.54e-11
ENSG00000198807	PAX9	-3.51119	-1.81196	5.53e-13	1.38e-11
ENSG00000197653	DNAH10	-3.50809	-1.81069	1.47e-05	3.26e-05
ENSG00000167083	GNGT2	-3.5042	-1.80908	1.65e-09	1.04e-08
ENSG00000196730	DAPK1	-3.50369	-1.80888	7.17e-16	8.88e-14
ENSG00000182853	VMO1	-3.49776	-1.80643	3.4e-09	1.92e-08
ENSG00000176909	MAMSTR	-3.49052	-1.80344	4.81e-09	2.6e-08
ENSG00000119640	ACYP1	-3.48933	-1.80295	4.82e-12	7.76e-11
ENSG00000196358	NTNG2	-3.47131	-1.79548	1.04e-05	2.37e-05
ENSG00000158164	TMSB15A	-3.46977	-1.79484	9.14e-12	1.32e-10
ENSG00000196456	ZNF775	-3.45096	-1.787	2.65e-09	1.55e-08
ENSG00000267886	CTD-2291D10.4	-3.44776	-1.78566	3.98e-05	8.13e-05
ENSG00000173825	TIGD3	-3.44464	-1.78435	1.98e-07	6.72e-07
ENSG00000081277	PKP1	-3.4419	-1.7832	6.9e-15	4.72e-13
ENSG00000145555	MYO10	-3.44144	-1.78301	1.45e-15	1.43e-13
ENSG00000100206	DMC1	-3.44025	-1.78251	3.4e-07	1.09e-06
ENSG00000224272	AC114730.3	-3.43672	-1.78103	1.83e-07	6.27e-07
ENSG00000248015	AC005329.7	-3.43649	-1.78094	7.15e-05	0.000139818
ENSG00000164089	ETNPPL	-3.43026	-1.77832	1.69e-05	3.71e-05
ENSG00000140263	SORD	-3.42106	-1.77444	8.07e-16	9.38e-14
ENSG00000160298	C21orf58	-3.41985	-1.77393	1.54e-11	2.02e-10
ENSG00000170745	KCNS3	-3.40612	-1.76813	9.59e-12	1.37e-10
ENSG00000004777	ARHGAP33	-3.3951	-1.76345	1.99e-10	1.71e-09
ENSG00000144152	FBLN7	-3.39246	-1.76233	8.48e-10	5.89e-09
ENSG00000284634	RP11-726G1.2	-3.39079	-1.76162	8.96e-08	3.32e-07
ENSG00000279792	RP11-893F2.18	-3.3879	-1.76039	3.37e-05	6.98e-05
ENSG00000117090	SLAMF1	-3.37853	-1.7564	8.98e-08	3.33e-07
ENSG00000198873	GRK5	-3.37844	-1.75636	4.81e-14	2.09e-12
ENSG00000006377	DLX6	-3.37693	-1.75571	2.87e-11	3.36e-10
ENSG00000126787	DLGAP5	-3.37467	-1.75475	4.75e-13	1.25e-11
ENSG00000106069	CHN2	-3.36937	-1.75248	1.25e-12	2.67e-11
ENSG00000159023	EPB41	-3.36914	-1.75238	1.87e-15	1.79e-13
ENSG00000147655	RSPO2	-3.36542	-1.75079	2.01e-09	1.23e-08
ENSG00000165025	SYK	-3.36151	-1.74911	6.52e-08	2.51e-07
ENSG00000182050	MGAT4C	-3.35904	-1.74805	1.87e-12	3.61e-11
ENSG00000173890	GPR160	-3.35076	-1.74449	2.9e-08	1.24e-07
ENSG00000280353	CTC-453G23.7	-3.32859	-1.73491	3.33e-05	6.92e-05
ENSG00000119397	CNTRL	-3.32763	-1.73449	5.81e-14	2.38e-12
ENSG00000273002	RP11-336K24.12	-3.32123	-1.73172	1.27e-05	2.84e-05
ENSG00000179855	GIPC3	-3.31736	-1.73004	1.08e-06	3.05e-06
ENSG00000165312	OTUD1	-3.31588	-1.72939	4.34e-11	4.78e-10
ENSG00000185272	RBM11	-3.30933	-1.72654	8.61e-14	3.26e-12
ENSG00000178538	CA8	-3.30888	-1.72634	1.45e-08	6.78e-08
ENSG00000163629	PTPN13	-3.30509	-1.72469	3.31e-14	1.61e-12
ENSG00000146038	DCDC2	-3.30285	-1.72371	5.31e-13	1.34e-11
ENSG00000170166	HOXD4	-3.30033	-1.72261	1.31e-11	1.76e-10
ENSG00000156299	TIAM1	-3.28885	-1.71759	1.76e-05	3.85e-05
ENSG00000254469	RP11-849H4.2	-3.28865	-1.7175	1.72e-07	5.92e-07
ENSG00000237380	HOXD-AS2	-3.28234	-1.71473	8.34e-07	2.42e-06
ENSG00000119508	NR4A3	-3.27088	-1.70968	1.12e-10	1.06e-09
ENSG00000204899	MZT1	-3.26643	-1.70771	1.55e-13	5.17e-12
ENSG00000146938	NLGN4X	-3.26633	-1.70767	2.39e-14	1.25e-12
ENSG00000260589	RP11-390B4.5	-3.26599	-1.70752	9.24e-08	3.41e-07
ENSG00000234062	RP11-308D16.2	-3.26047	-1.70508	1.32e-07	4.69e-07
ENSG00000077063	CTTNBP2	-3.25899	-1.70443	5.69e-13	1.4e-11
ENSG00000262484	CCER2	-3.2558	-1.70301	5.06e-05	0.000101467
ENSG00000116031	CD207	-3.25302	-1.70178	1.13e-06	3.17e-06
ENSG00000213390	ARHGAP19	-3.24899	-1.69999	7e-15	4.75e-13
ENSG00000126246	IGFLR1	-3.2467	-1.69897	8.64e-09	4.31e-08
ENSG00000257433	RP1-197B17.3	-3.24101	-1.69644	1.53e-05	3.38e-05
ENSG00000198155	ZNF876P	-3.23182	-1.69235	7.28e-07	2.14e-06
ENSG00000259209	RP5-991G20.2	-3.22675	-1.69008	5.86e-05	0.000116257
ENSG00000135333	EPHA7	-3.22648	-1.68996	1.23e-11	1.68e-10
ENSG00000185361	TNFAIP8L1	-3.22575	-1.68963	8.16e-13	1.87e-11
ENSG00000239887	C1orf226	-3.22063	-1.68734	1.79e-12	3.49e-11
ENSG00000081803	CADPS2	-3.21986	-1.687	8.89e-15	5.76e-13
ENSG00000107485	GATA3	-3.21776	-1.68606	4.94e-05	9.92e-05
ENSG00000257953	RP11-620J15.1	-3.21604	-1.68528	2.32e-08	1.02e-07
ENSG00000240694	PNMA2	-3.21322	-1.68402	2.77e-14	1.4e-12
ENSG00000226953	AC010890.1	-3.20689	-1.68117	6.96e-07	2.05e-06
ENSG00000105696	TMEM59L	-3.20468	-1.68018	1.97e-10	1.7e-09
ENSG00000185610	DBX2	-3.20064	-1.67836	3.36e-06	8.49e-06
ENSG00000253203	GUSBP3	-3.19499	-1.67581	8.38e-09	4.18e-08
ENSG00000086205	FOLH1	-3.19476	-1.67571	3.32e-06	8.39e-06
ENSG00000185950	IRS2	-3.19358	-1.67517	5.64e-14	2.34e-12
ENSG00000221887	HMSD	-3.19116	-1.67408	6.81e-13	1.61e-11
ENSG00000267374	RP11-244M2.1	-3.18839	-1.67283	2.68e-08	1.16e-07
ENSG00000100985	MMP9	-3.18639	-1.67192	9.74e-08	3.58e-07
ENSG00000177595	PIDD1	-3.18317	-1.67047	1.97e-11	2.46e-10
ENSG00000198948	MFAP3L	-3.18297	-1.67037	8.98e-11	8.78e-10
ENSG00000206344	HCG27	-3.17508	-1.66679	0.00013013	0.000242766
ENSG00000214776	OVOS	-3.17088	-1.66488	2.47e-09	1.47e-08
ENSG00000247240	RP11-10O17.2	-3.16907	-1.66406	1.02e-08	4.96e-08
ENSG00000271754	RP3-337H4.9	-3.1667	-1.66298	0.00056637	0.000947325
ENSG00000228109	AC068302.3	-3.15974	-1.65981	1.32e-05	2.96e-05
ENSG00000215784	FAM72D	-3.15614	-1.65816	1.49e-10	1.34e-09
ENSG00000138160	KIF11	-3.15463	-1.65747	2.2e-13	6.78e-12
ENSG00000264207	RP11-196G18.23	-3.14814	-1.6545	5.39e-08	2.13e-07
ENSG00000168078	PBK	-3.14752	-1.65422	4.24e-14	1.9e-12
ENSG00000228630	HOTAIR	-3.14145	-1.65143	2.23e-08	9.87e-08
ENSG00000175879	HOXD8	-3.14038	-1.65094	1.4e-12	2.89e-11
ENSG00000166823	MESP1	-3.1387	-1.65017	5.87e-05	0.00011643
ENSG00000138650	PCDH10	-3.13701	-1.64939	6.4e-14	2.57e-12
ENSG00000163623	NKX6-1	-3.13671	-1.64925	9.76e-08	3.58e-07
ENSG00000215032	AC104113.2	-3.13276	-1.64743	7.43e-07	2.18e-06
ENSG00000138653	NDST4	-3.12506	-1.64388	3.15e-13	8.98e-12
ENSG00000176244	ACBD7	-3.12475	-1.64374	3.34e-07	1.07e-06
ENSG00000099958	DERL3	-3.12248	-1.64269	1.94e-08	8.72e-08
ENSG00000268069	RP5-1057I20.4	-3.12173	-1.64234	1.23e-05	2.77e-05
ENSG00000100526	CDKN3	-3.11968	-1.6414	6.27e-12	9.61e-11
ENSG00000266918	RP11-798G7.8	-3.11051	-1.63715	7.04e-05	0.000137822
ENSG00000198929	NOS1AP	-3.11005	-1.63694	2.06e-11	2.56e-10
ENSG00000231389	HLA-DPA1	-3.10782	-1.6359	5.31e-06	1.28e-05
ENSG00000181798	LINC00471	-3.10759	-1.63579	9.72e-05	0.000184951
ENSG00000196502	SULT1A1	-3.10686	-1.63546	1.65e-09	1.05e-08
ENSG00000178947	SMIM10L2A	-3.10608	-1.6351	2.77e-06	7.13e-06
ENSG00000187140	FOXD3	-3.1055	-1.63483	1.27e-07	4.54e-07
ENSG00000257167	RP11-181C3.2	-3.10514	-1.63466	2.78e-11	3.28e-10
ENSG00000072571	HMMR	-3.10365	-1.63396	2.51e-12	4.54e-11
ENSG00000267059	AC005943.2	-3.10231	-1.63334	0.00077368	0.00126945
ENSG00000138944	KIAA1644	-3.10133	-1.63289	6.91e-11	7.07e-10
ENSG00000112559	MDFI	-3.09833	-1.63149	2.21e-12	4.09e-11
ENSG00000267751	AC009005.2	-3.09676	-1.63076	1.65e-09	1.04e-08
ENSG00000092621	PHGDH	-3.09672	-1.63074	1.16e-12	2.49e-11
ENSG00000188385	JAKMIP3	-3.09637	-1.63058	2.5e-08	1.09e-07
ENSG00000166148	AVPR1A	-3.09389	-1.62942	1.21e-06	3.38e-06
ENSG00000261371	PECAM1	-3.09223	-1.62865	6.01e-05	0.00011897
ENSG00000272419	RP11-403I13.8	-3.08898	-1.62713	6.39e-06	1.52e-05
ENSG00000141622	RNF165	-3.08882	-1.62706	5.91e-11	6.23e-10
ENSG00000106268	NUDT1	-3.08597	-1.62572	5.62e-12	8.81e-11
ENSG00000213638	ADAT3	-3.08162	-1.62369	4.7e-05	9.48e-05
ENSG00000235568	NFAM1	-3.0804	-1.62312	4.67e-09	2.54e-08
ENSG00000250510	GPR162	-3.07811	-1.62204	4.28e-11	4.72e-10
ENSG00000234327	AC012146.7	-3.07784	-1.62192	1.33e-07	4.72e-07
ENSG00000147168	IL2RG	-3.07699	-1.62152	2.36e-06	6.19e-06
ENSG00000280165	PCDH20	-3.07568	-1.62091	3.85e-10	2.96e-09
ENSG00000279649	RP11-96D1.8	-3.07027	-1.61836	3.72e-06	9.31e-06
ENSG00000129757	CDKN1C	-3.06903	-1.61778	4.52e-05	9.13e-05
ENSG00000060656	PTPRU	-3.06604	-1.61638	2.35e-12	4.3e-11
ENSG00000198963	RORB	-3.06459	-1.61569	0.000224462	0.000401099
ENSG00000152672	CLEC4F	-3.05928	-1.61319	5.57e-07	1.68e-06
ENSG00000272589	ZSWIM8-AS1	-3.05893	-1.61303	3.74e-07	1.18e-06
ENSG00000166153	DEPDC4	-3.05581	-1.61156	1.51e-07	5.27e-07
ENSG00000140451	PIF1	-3.05542	-1.61137	1.31e-12	2.74e-11
ENSG00000043355	ZIC2	-3.05532	-1.61133	1.94e-14	1.07e-12
ENSG00000183765	CHEK2	-3.05429	-1.61084	2.46e-13	7.39e-12
ENSG00000143228	NUF2	-3.05391	-1.61066	3.24e-12	5.65e-11
ENSG00000101977	MCF2	-3.04963	-1.60864	7.11e-08	2.72e-07
ENSG00000137804	NUSAP1	-3.04939	-1.60852	3.96e-14	1.82e-12
ENSG00000277639	RP11-467J12.4	-3.04901	-1.60834	3.06e-09	1.76e-08
ENSG00000180066	C10orf91	-3.03834	-1.60328	7.59e-08	2.88e-07
ENSG00000148153	INIP	-3.03411	-1.60127	2.17e-12	4.03e-11
ENSG00000052850	ALX4	-3.03232	-1.60042	4.41e-14	1.95e-12
ENSG00000237424	FOXD2-AS1	-3.03152	-1.60004	2.48e-06	6.48e-06
ENSG00000077616	NAALAD2	-3.02877	-1.59873	4.11e-09	2.26e-08
ENSG00000166578	IQCD	-3.0239	-1.59641	2.64e-08	1.14e-07
ENSG00000127578	WFIKKN1	-3.01994	-1.59452	3.78e-07	1.2e-06
ENSG00000224934	RP11-441O15.3	-3.01878	-1.59397	5.88e-08	2.3e-07
ENSG00000198028	ZNF560	-3.0159	-1.59259	1.07e-07	3.89e-07
ENSG00000159640	ACE	-3.01535	-1.59232	3.54e-06	8.91e-06
ENSG00000120693	SMAD9	-3.01161	-1.59053	1.26e-12	2.68e-11
ENSG00000230910	RP3-525N10.2	-3.008	-1.58881	3.53e-05	7.28e-05
ENSG00000117724	CENPF	-3.00772	-1.58867	1.49e-13	5.07e-12
ENSG00000278974	RP11-756P10.6	-3.00694	-1.5883	0.000648251	0.00107514
ENSG00000100889	PCK2	-3.0052	-1.58746	3.65e-10	2.84e-09
ENSG00000176428	VPS37D	-3.00268	-1.58625	4.79e-07	1.47e-06
ENSG00000232093	RP11-307C12.11	-2.99831	-1.58415	7.37e-05	0.000143615
ENSG00000206077	ZDHHC11B	-2.98995	-1.58012	2.63e-07	8.61e-07
ENSG00000170439	METTL7B	-2.98646	-1.57844	1.39e-10	1.26e-09
ENSG00000081138	CDH7	-2.98082	-1.57571	1.25e-10	1.16e-09
ENSG00000162999	DUSP19	-2.97533	-1.57305	1.53e-09	9.78e-09
ENSG00000137135	ARHGEF39	-2.97487	-1.57283	2.49e-12	4.51e-11
ENSG00000116711	PLA2G4A	-2.97242	-1.57164	2.69e-14	1.37e-12
ENSG00000187634	SAMD11	-2.97207	-1.57147	4.99e-12	7.99e-11
ENSG00000006459	KDM7A	-2.96493	-1.568	3.44e-12	5.91e-11
ENSG00000171714	ANO5	-2.96351	-1.56731	1.85e-11	2.35e-10
ENSG00000169860	P2RY1	-2.96312	-1.56712	4.86e-13	1.26e-11
ENSG00000101463	SYNDIG1	-2.95998	-1.56559	4.4e-12	7.24e-11
ENSG00000144596	GRIP2	-2.9568	-1.56403	7.18e-09	3.67e-08
ENSG00000158402	CDC25C	-2.9554	-1.56335	1.42e-12	2.91e-11
ENSG00000146409	SLC18B1	-2.95416	-1.56275	3.35e-12	5.79e-11
ENSG00000108852	MPP2	-2.95352	-1.56243	1.68e-08	7.7e-08
ENSG00000285162	RP5-1189D6.2	-2.94608	-1.5588	0.000140013	0.000259814
ENSG00000135363	LMO2	-2.94344	-1.5575	1.01e-12	2.23e-11
ENSG00000184156	KCNQ3	-2.93555	-1.55363	1.16e-09	7.69e-09
ENSG00000158887	MPZ	-2.9317	-1.55174	5.68e-09	3e-08
ENSG00000106804	C5	-2.92615	-1.549	7.37e-10	5.21e-09
ENSG00000167525	PROCA1	-2.92541	-1.54864	3.39e-09	1.92e-08
ENSG00000259479	CTD-2008A1.2	-2.92213	-1.54702	2.2e-11	2.7e-10
ENSG00000261832	RP11-435I10.4	-2.91739	-1.54468	3.47e-06	8.75e-06
ENSG00000100024	UPB1	-2.91709	-1.54453	0.000258796	0.000458025
ENSG00000157322	CLEC18A	-2.91696	-1.54447	4.76e-06	1.16e-05
ENSG00000272884	RP11-104H15.10	-2.91622	-1.5441	3.07e-06	7.81e-06
ENSG00000156466	GDF6	-2.9127	-1.54236	8.48e-14	3.24e-12
ENSG00000115252	PDE1A	-2.91266	-1.54234	1.76e-11	2.26e-10
ENSG00000161149	AC002472.15	-2.90922	-1.54063	1.91e-08	8.57e-08
ENSG00000189403	HMGB1	-2.9065	-1.53928	2.13e-13	6.59e-12
ENSG00000245526	LINC00461	-2.90513	-1.5386	3.39e-07	1.09e-06
ENSG00000183248	PRR36	-2.90247	-1.53728	1.97e-08	8.82e-08
ENSG00000280367	RP11-121L10.2	-2.89979	-1.53595	6.61e-06	1.57e-05
ENSG00000078596	ITM2A	-2.89916	-1.53563	4.02e-15	3.17e-13
ENSG00000111348	ARHGDIB	-2.89888	-1.53549	2.37e-13	7.16e-12
ENSG00000128165	ADM2	-2.89694	-1.53453	1.42e-08	6.64e-08
ENSG00000196550	FAM72A	-2.894	-1.53306	5.13e-10	3.8e-09
ENSG00000133937	GSC	-2.89126	-1.5317	4.4e-06	1.08e-05
ENSG00000246523	RP11-736K20.6	-2.88984	-1.53099	1.86e-06	4.98e-06
ENSG00000166851	PLK1	-2.88648	-1.52931	1.7e-13	5.53e-12
ENSG00000103723	AP3B2	-2.88585	-1.52899	6.64e-08	2.55e-07
ENSG00000135119	RNFT2	-2.88363	-1.52789	1.26e-09	8.26e-09
ENSG00000276182	RP11-872J21.5	-2.88155	-1.52684	4.12e-06	1.02e-05
ENSG00000228716	DHFR	-2.88146	-1.5268	1.3e-13	4.56e-12
ENSG00000024526	DEPDC1	-2.88136	-1.52675	2.24e-13	6.87e-12
ENSG00000165795	NDRG2	-2.87988	-1.52601	2.94e-09	1.7e-08
ENSG00000186638	KIF24	-2.87967	-1.52591	2.02e-12	3.8e-11
ENSG00000182134	TDRKH	-2.87874	-1.52544	1.24e-08	5.9e-08
ENSG00000115255	REEP6	-2.87571	-1.52392	4.05e-06	1.01e-05
ENSG00000042062	FAM65C	-2.87414	-1.52313	2.06e-10	1.76e-09
ENSG00000271335	RP11-324I22.4	-2.87131	-1.52171	5.15e-05	0.000103169
ENSG00000259132	RP11-298I3.5	-2.8646	-1.51833	3.21e-09	1.83e-08
ENSG00000157927	RADIL	-2.86159	-1.51682	1.55e-06	4.23e-06
ENSG00000237310	GS1-124K5.4	-2.86029	-1.51616	0.000109957	0.000207706
ENSG00000280287	RP13-554M15.7	-2.85689	-1.51445	3.69e-08	1.52e-07
ENSG00000117115	PADI2	-2.85616	-1.51407	3.73e-12	6.33e-11
ENSG00000183479	TREX2	-2.85612	-1.51405	2.94e-05	6.17e-05
ENSG00000258653	RP5-1021I20.4	-2.85391	-1.51294	1.35e-05	3.01e-05
ENSG00000128408	RIBC2	-2.85277	-1.51236	1.07e-07	3.9e-07
ENSG00000100095	SEZ6L	-2.84981	-1.51087	9.65e-10	6.58e-09
ENSG00000072952	MRVI1	-2.849	-1.51046	1.46e-07	5.12e-07
ENSG00000138030	KHK	-2.84749	-1.50969	9.61e-11	9.29e-10
ENSG00000280670	CCDC163P	-2.84557	-1.50872	1.45e-07	5.1e-07
ENSG00000168772	CXXC4	-2.84094	-1.50637	5.2e-06	1.26e-05
ENSG00000279347	RP11-85I17.2	-2.83967	-1.50573	5.59e-05	0.000111145
ENSG00000225975	AC074138.3	-2.83837	-1.50506	9.54e-05	0.000181954
ENSG00000121211	MND1	-2.83694	-1.50434	4.73e-12	7.68e-11
ENSG00000135272	MDFIC	-2.83652	-1.50412	1.92e-13	6.06e-12
ENSG00000165061	ZMAT4	-2.8359	-1.50381	3.6e-06	9.03e-06
ENSG00000165480	SKA3	-2.83279	-1.50222	8.63e-13	1.95e-11
ENSG00000133111	RFXAP	-2.83167	-1.50165	8.54e-12	1.24e-10
ENSG00000178700	DHFRL1	-2.82929	-1.50044	2.4e-10	2e-09
ENSG00000178860	MSC	-2.8283	-1.49993	8.56e-12	1.24e-10
ENSG00000130045	NXNL2	-2.82827	-1.49992	8.83e-06	2.04e-05
ENSG00000118946	PCDH17	-2.82744	-1.49949	2.56e-13	7.59e-12
ENSG00000101057	MYBL2	-2.82414	-1.49781	1.82e-12	3.53e-11
ENSG00000238795	SCARNA12	-2.82279	-1.49712	0.000210083	0.00037747
ENSG00000187134	AKR1C1	-2.82022	-1.49581	3.51e-12	6.01e-11
ENSG00000168453	HR	-2.81986	-1.49562	2.88e-11	3.37e-10
ENSG00000103995	CEP152	-2.81936	-1.49537	1.02e-12	2.24e-11
ENSG00000112984	KIF20A	-2.81696	-1.49414	3.97e-14	1.82e-12
ENSG00000117407	ARTN	-2.81508	-1.49317	1.57e-09	1e-08
ENSG00000181449	SOX2	-2.81014	-1.49064	6.78e-12	1.03e-10
ENSG00000165716	FAM69B	-2.80538	-1.48819	8.29e-10	5.77e-09
ENSG00000163864	NMNAT3	-2.80372	-1.48734	4.96e-08	1.98e-07
ENSG00000173597	SULT1B1	-2.8028	-1.48687	1.93e-05	4.18e-05
ENSG00000132967	AC121253.1	-2.79639	-1.48357	3.61e-11	4.08e-10
ENSG00000016082	ISL1	-2.79184	-1.48122	1.34e-09	8.75e-09
ENSG00000154359	LONRF1	-2.78968	-1.4801	1.59e-12	3.18e-11
ENSG00000255152	MSH5-SAPCD1	-2.78959	-1.48005	6.11e-12	9.4e-11
ENSG00000198668	CALM1	-2.7839	-1.47711	1.94e-14	1.07e-12
ENSG00000142945	KIF2C	-2.78365	-1.47698	1.33e-14	7.85e-13
ENSG00000123607	TTC21B	-2.78087	-1.47553	5.93e-13	1.45e-11
ENSG00000251602	RP11-521B24.3	-2.78039	-1.47529	1.42e-08	6.64e-08
ENSG00000269974	RP11-932O9.10	-2.78002	-1.47509	3.03e-06	7.73e-06
ENSG00000123610	TNFAIP6	-2.77975	-1.47496	7.11e-13	1.67e-11
ENSG00000095794	CREM	-2.77681	-1.47343	1.64e-12	3.26e-11
ENSG00000111206	FOXM1	-2.76622	-1.46792	2.14e-13	6.61e-12
ENSG00000135605	TEC	-2.76493	-1.46724	3.4e-10	2.68e-09
ENSG00000137463	MGARP	-2.76435	-1.46694	1.19e-08	5.68e-08
ENSG00000187554	TLR5	-2.76363	-1.46657	5.8e-05	0.000115168
ENSG00000101974	ATP11C	-2.76242	-1.46593	2.5e-13	7.47e-12
ENSG00000185008	ROBO2	-2.7609	-1.46514	5.56e-13	1.38e-11
ENSG00000117016	RIMS3	-2.76068	-1.46503	4.28e-12	7.06e-11
ENSG00000109956	B3GAT1	-2.75736	-1.46329	0.00016562	0.000303514
ENSG00000153048	CARHSP1	-2.75692	-1.46306	1.37e-13	4.73e-12
ENSG00000188158	NHS	-2.75443	-1.46175	4.28e-08	1.74e-07
ENSG00000181195	PENK	-2.75162	-1.46028	2.41e-12	4.39e-11
ENSG00000148773	MKI67	-2.74789	-1.45832	2.96e-14	1.46e-12
ENSG00000101255	TRIB3	-2.74773	-1.45824	1.92e-12	3.68e-11
ENSG00000244198	RP4-545C24.1	-2.74621	-1.45744	5.52e-05	0.000109873
ENSG00000125046	SSUH2	-2.74429	-1.45643	3.08e-05	6.43e-05
ENSG00000177721	ANXA2R	-2.74069	-1.45454	4.09e-05	8.35e-05
ENSG00000135298	ADGRB3	-2.74012	-1.45424	3.72e-10	2.88e-09
ENSG00000125148	MT2A	-2.73742	-1.45282	2.74e-11	3.23e-10
ENSG00000186867	QRFPR	-2.73607	-1.4521	6.6e-10	4.73e-09
ENSG00000166313	APBB1	-2.73188	-1.44989	1.56e-12	3.15e-11
ENSG00000164099	PRSS12	-2.73177	-1.44984	3.21e-10	2.55e-09
ENSG00000128011	LRFN1	-2.73062	-1.44923	2.54e-05	5.38e-05
ENSG00000133878	DUSP26	-2.72872	-1.44823	1.85e-10	1.62e-09
ENSG00000156427	FGF18	-2.72831	-1.44801	5.27e-05	0.000105384
ENSG00000240370	U47924.6	-2.7239	-1.44567	1.78e-08	8.09e-08
ENSG00000171368	TPPP	-2.72367	-1.44555	6.48e-06	1.54e-05
ENSG00000182504	CEP97	-2.72347	-1.44544	2.32e-12	4.26e-11
ENSG00000073282	TP63	-2.72338	-1.4454	1.36e-08	6.41e-08
ENSG00000104147	OIP5	-2.72074	-1.444	6.41e-11	6.65e-10
ENSG00000273162	RP11-108L7.15	-2.72073	-1.444	7.06e-07	2.08e-06
ENSG00000162062	C16orf59	-2.71793	-1.44251	5.46e-11	5.83e-10
ENSG00000186105	LRRC70	-2.71742	-1.44224	1.46e-05	3.24e-05
ENSG00000074370	ATP2A3	-2.71687	-1.44195	1.35e-05	3.01e-05
ENSG00000142856	ITGB3BP	-2.71374	-1.44028	9.7e-11	9.36e-10
ENSG00000164611	PTTG1	-2.71288	-1.43982	8.68e-13	1.96e-11
ENSG00000183401	CCDC159	-2.71219	-1.43946	1.23e-09	8.1e-09
ENSG00000236901	MIR600HG	-2.711	-1.43883	9.33e-12	1.34e-10
ENSG00000179029	TMEM107	-2.7104	-1.43851	3.71e-10	2.88e-09
ENSG00000127903	ZNF835	-2.70859	-1.43754	0.000112022	0.00021127
ENSG00000228549	RP11-108M9.3	-2.70682	-1.4366	2.38e-07	7.89e-07
ENSG00000197893	NRAP	-2.70617	-1.43625	7.4e-08	2.81e-07
ENSG00000131094	C1QL1	-2.70613	-1.43623	2.04e-07	6.88e-07
ENSG00000122691	TWIST1	-2.7056	-1.43595	2.58e-11	3.08e-10
ENSG00000101003	GINS1	-2.70549	-1.43589	3.73e-13	1.02e-11
ENSG00000263513	FAM72C	-2.70358	-1.43487	3.19e-11	3.67e-10
ENSG00000115687	PASK	-2.70126	-1.43363	7.68e-13	1.78e-11
ENSG00000198626	RYR2	-2.70083	-1.4334	5.18e-09	2.77e-08
ENSG00000160145	KALRN	-2.7005	-1.43323	8.35e-13	1.9e-11
ENSG00000204390	HSPA1L	-2.70031	-1.43313	2.95e-07	9.56e-07
ENSG00000154529	CNTNAP3B	-2.69974	-1.43282	0.000666183	0.00110262
ENSG00000155980	KIF5A	-2.69938	-1.43263	2.93e-08	1.25e-07
ENSG00000100246	DNAL4	-2.69709	-1.4314	1.67e-12	3.3e-11
ENSG00000105479	CCDC114	-2.6953	-1.43045	9.41e-06	2.16e-05
ENSG00000167549	CORO6	-2.69479	-1.43017	1.08e-10	1.03e-09
ENSG00000056487	PHF21B	-2.69357	-1.42952	0.000315799	0.000551032
ENSG00000167074	TEF	-2.68797	-1.42652	9.21e-10	6.32e-09
ENSG00000238057	ZEB2-AS1	-2.68481	-1.42482	6.61e-05	0.000130086
ENSG00000006016	CRLF1	-2.68336	-1.42404	2.14e-11	2.64e-10
ENSG00000275223	RP1-63M2.7	-2.6817	-1.42315	2.95e-05	6.19e-05
ENSG00000155962	CLIC2	-2.68152	-1.42305	0.00240897	0.00366394
ENSG00000278903	CH507-145C22.1	-2.68074	-1.42263	2.04e-08	9.12e-08
ENSG00000105516	DBP	-2.68021	-1.42235	1.19e-08	5.71e-08
ENSG00000184160	ADRA2C	-2.67986	-1.42216	2.53e-08	1.1e-07
ENSG00000163141	BNIPL	-2.67896	-1.42167	1.33e-05	2.97e-05
ENSG00000163808	KIF15	-2.67633	-1.42026	8.8e-12	1.27e-10
ENSG00000102385	DRP2	-2.67574	-1.41994	4.58e-06	1.12e-05
ENSG00000278041	RP5-984P4.6	-2.66904	-1.41632	5.25e-12	8.32e-11
ENSG00000078618	NRDC	-2.66894	-1.41627	7.36e-14	2.89e-12
ENSG00000226754	RP5-1024G6.5	-2.66861	-1.41609	7.13e-05	0.000139388
ENSG00000216937	CCDC7	-2.66813	-1.41583	3.91e-07	1.23e-06
ENSG00000139874	SSTR1	-2.66725	-1.41535	1.95e-09	1.2e-08
ENSG00000259781	RP11-673C5.1	-2.66714	-1.41529	4.01e-13	1.08e-11
ENSG00000115507	OTX1	-2.66386	-1.41352	4.32e-07	1.34e-06
ENSG00000230798	RP4-792G4.2	-2.66276	-1.41292	1.09e-06	3.07e-06
ENSG00000105486	LIG1	-2.66176	-1.41238	6.64e-12	1.01e-10
ENSG00000235823	OLMALINC	-2.66153	-1.41226	2.64e-13	7.75e-12
ENSG00000264006	AKR1CL1	-2.66149	-1.41223	6.1e-05	0.000120653
ENSG00000173207	CKS1B	-2.65865	-1.41069	7.74e-14	3.01e-12
ENSG00000188848	BEND4	-2.65473	-1.40856	1.31e-05	2.93e-05
ENSG00000128886	ELL3	-2.65367	-1.40799	1.16e-07	4.17e-07
ENSG00000166881	TMEM194A	-2.65214	-1.40716	2.28e-13	6.96e-12
ENSG00000242474	AC093627.9	-2.64962	-1.40578	9.98e-06	2.28e-05
ENSG00000234353	AP000347.4	-2.64847	-1.40516	5.7e-06	1.37e-05
ENSG00000144554	FANCD2	-2.64745	-1.40461	2.27e-13	6.95e-12
ENSG00000240758	RP11-155G14.6	-2.64306	-1.40221	0.00479001	0.00695987
ENSG00000237813	AC002066.1	-2.64063	-1.40088	0.000242389	0.000430876
ENSG00000204410	MSH5	-2.63841	-1.39967	1.89e-12	3.64e-11
ENSG00000255571	CTD-2335A18.1	-2.63822	-1.39957	3.86e-06	9.64e-06
ENSG00000223804	CH17-472G23.2	-2.63707	-1.39894	9.17e-07	2.63e-06
ENSG00000163219	ARHGAP25	-2.63597	-1.39833	2.4e-07	7.94e-07
ENSG00000260081	RP11-66N11.8	-2.63588	-1.39828	4.39e-05	8.91e-05
ENSG00000125851	PCSK2	-2.63416	-1.39734	2.95e-13	8.46e-12
ENSG00000143341	HMCN1	-2.63407	-1.39729	1.51e-13	5.1e-12
ENSG00000230426	RP11-108M21.1	-2.63323	-1.39683	1.98e-07	6.72e-07
ENSG00000164118	CEP44	-2.6299	-1.39501	8.68e-12	1.26e-10
ENSG00000149503	INCENP	-2.629	-1.39451	8.08e-13	1.85e-11
ENSG00000261366	RP13-44L19.2	-2.62806	-1.394	0.000193454	0.000350217
ENSG00000204301	NOTCH4	-2.628	-1.39396	2.57e-06	6.68e-06
ENSG00000066279	ASPM	-2.62745	-1.39366	2.28e-12	4.19e-11
ENSG00000268061	NAPA-AS1	-2.62715	-1.3935	2.85e-06	7.31e-06
ENSG00000273066	RP11-216L13.19	-2.62259	-1.39099	4.14e-08	1.68e-07
ENSG00000172349	IL16	-2.62147	-1.39038	0.00355516	0.00526635
ENSG00000182324	KCNJ14	-2.62017	-1.38966	2.88e-09	1.67e-08
ENSG00000278878	CH507-145C22.3	-2.61977	-1.38944	7.83e-09	3.95e-08
ENSG00000198056	PRIM1	-2.61958	-1.38934	1.54e-12	3.11e-11
ENSG00000231327	AC016700.5	-2.61871	-1.38886	3.13e-05	6.53e-05
ENSG00000254701	RP11-1415C14.4	-2.61846	-1.38872	1.77e-08	8.08e-08
ENSG00000243710	CFAP57	-2.6159	-1.38731	3.3e-06	8.36e-06
ENSG00000149150	SLC43A1	-2.6159	-1.38731	5e-10	3.71e-09
ENSG00000280145	CH507-154B10.1	-2.61336	-1.38591	1.85e-10	1.62e-09
ENSG00000233966	UBE2SP1	-2.61308	-1.38575	2.22e-05	4.74e-05
ENSG00000133863	TEX15	-2.61258	-1.38548	3.31e-11	3.79e-10
ENSG00000236778	RP11-550E22.3	-2.61238	-1.38537	5.5e-07	1.66e-06
ENSG00000112742	TTK	-2.60952	-1.38378	5.67e-12	8.88e-11
ENSG00000010318	PHF7	-2.60891	-1.38345	1.77e-06	4.76e-06
ENSG00000008056	SYN1	-2.60826	-1.38309	1.82e-07	6.23e-07
ENSG00000064199	SPA17	-2.60797	-1.38293	5.34e-11	5.73e-10
ENSG00000065320	NTN1	-2.60726	-1.38253	7.47e-11	7.53e-10
ENSG00000180318	ALX1	-2.60688	-1.38233	5.16e-12	8.21e-11
ENSG00000279094	CH507-24F1.1	-2.60512	-1.38135	4.89e-09	2.63e-08
ENSG00000215267	RP11-445P17.4	-2.60495	-1.38126	0.000666525	0.00110307
ENSG00000008196	TFAP2B	-2.60241	-1.37985	9.32e-09	4.61e-08
ENSG00000172345	STARD5	-2.59786	-1.37733	0.000124808	0.000233605
ENSG00000188610	FAM72B	-2.59641	-1.37652	4.11e-11	4.55e-10
ENSG00000170989	S1PR1	-2.59563	-1.37608	6.66e-06	1.58e-05
ENSG00000241990	RP6-109B7.3	-2.59178	-1.37395	1.04e-07	3.79e-07
ENSG00000224892	RP11-550E22.4	-2.59038	-1.37317	3.86e-05	7.91e-05
ENSG00000274021	RP11-823E8.3	-2.58943	-1.37263	8.94e-05	0.00017132
ENSG00000247735	CTD-2574D22.2	-2.58868	-1.37222	2.57e-06	6.67e-06
ENSG00000228451	RP11-722A15.2	-2.58728	-1.37144	0.00115252	0.00183667
ENSG00000114739	ACVR2B	-2.58615	-1.37081	1.04e-11	1.47e-10
ENSG00000135519	KCNH3	-2.58572	-1.37056	1.71e-07	5.91e-07
ENSG00000248593	DSTNP2	-2.58447	-1.36987	2.65e-09	1.55e-08
ENSG00000174799	CEP135	-2.58041	-1.3676	1.19e-11	1.62e-10
ENSG00000198053	SIRPA	-2.57817	-1.36635	1.9e-13	6.03e-12
ENSG00000182103	FAM181B	-2.57765	-1.36606	7.03e-05	0.000137548
ENSG00000269959	AC018755.24	-2.57673	-1.36554	3.41e-05	7.06e-05
ENSG00000138778	CENPE	-2.57036	-1.36197	6.98e-12	1.05e-10
ENSG00000204923	FBXO48	-2.56936	-1.36141	1.88e-08	8.5e-08
ENSG00000158423	RIBC1	-2.56347	-1.3581	0.000117312	0.000220596
ENSG00000198901	PRC1	-2.56324	-1.35797	1.07e-13	3.87e-12
ENSG00000076382	SPAG5	-2.56144	-1.35695	2.22e-14	1.17e-12
ENSG00000169679	BUB1	-2.55919	-1.35569	2.67e-13	7.8e-12
ENSG00000021574	SPAST	-2.55908	-1.35562	8.21e-11	8.16e-10
ENSG00000100162	CENPM	-2.55556	-1.35364	6.91e-11	7.07e-10
ENSG00000104814	MAP4K1	-2.55255	-1.35194	2.63e-05	5.57e-05
ENSG00000165113	GKAP1	-2.55116	-1.35115	8.11e-09	4.07e-08
ENSG00000156970	BUB1B	-2.55103	-1.35108	4.88e-13	1.26e-11
ENSG00000249087	C1orf213	-2.54932	-1.35011	8.58e-09	4.27e-08
ENSG00000114315	HES1	-2.54872	-1.34977	1.35e-12	2.8e-11
ENSG00000152253	SPC25	-2.54665	-1.3486	1.38e-11	1.85e-10
ENSG00000184381	PLA2G6	-2.54642	-1.34847	3.23e-09	1.84e-08
ENSG00000118298	CA14	-2.54363	-1.34689	1.39e-08	6.54e-08
ENSG00000273759	RP4-563E14.1	-2.5423	-1.34613	0.000422197	0.000721831
ENSG00000198208	RPS6KL1	-2.5396	-1.3446	2.38e-08	1.04e-07
ENSG00000176714	CCDC121	-2.53775	-1.34355	6.91e-08	2.65e-07
ENSG00000106537	TSPAN13	-2.5365	-1.34284	1.06e-13	3.85e-12
ENSG00000157150	TIMP4	-2.53553	-1.34229	2.63e-11	3.14e-10
ENSG00000260233	RP11-856B14.1	-2.5351	-1.34204	2.07e-05	4.45e-05
ENSG00000104237	RP1	-2.53099	-1.3397	1.5e-07	5.26e-07
ENSG00000027869	SH2D2A	-2.53044	-1.33939	1.05e-06	2.97e-06
ENSG00000184481	FOXO4	-2.53007	-1.33918	2.24e-07	7.47e-07
ENSG00000274265	CH17-189H20.1	-2.52845	-1.33825	4.2e-07	1.31e-06
ENSG00000009709	PAX7	-2.52698	-1.33741	1.08e-12	2.37e-11
ENSG00000115257	PCSK4	-2.52141	-1.33423	3.23e-06	8.18e-06
ENSG00000138606	SHF	-2.51951	-1.33314	2.33e-10	1.95e-09
ENSG00000072657	TRHDE	-2.51933	-1.33304	1.1e-11	1.53e-10
ENSG00000234129	RP11-120D5.1	-2.51787	-1.3322	0.000194418	0.000351671
ENSG00000075218	GTSE1	-2.5162	-1.33125	5.9e-13	1.45e-11
ENSG00000131747	TOP2A	-2.51581	-1.33103	4.58e-12	7.45e-11
ENSG00000283667	RP11-793J2.1	-2.51553	-1.33086	4.48e-05	9.07e-05
ENSG00000282381	RP11-328P23.4	-2.51478	-1.33043	0.00222733	0.00340387
ENSG00000139835	GRTP1	-2.5133	-1.32958	5.01e-05	0.00010052
ENSG00000161958	FGF11	-2.51313	-1.32949	3.15e-12	5.49e-11
ENSG00000188596	CFAP54	-2.51309	-1.32946	0.000174175	0.000318016
ENSG00000121152	NCAPH	-2.51217	-1.32894	2.66e-13	7.77e-12
ENSG00000080986	NDC80	-2.5115	-1.32855	1.41e-11	1.87e-10
ENSG00000224420	C19orf76	-2.51005	-1.32772	9.3e-06	2.14e-05
ENSG00000109436	TBC1D9	-2.50818	-1.32664	3.5e-13	9.68e-12
ENSG00000129810	SGO1	-2.50815	-1.32663	4.5e-10	3.39e-09
ENSG00000156521	TYSND1	-2.50499	-1.3248	1.34e-11	1.8e-10
ENSG00000236670	XXbac-B562F10.10	-2.5032	-1.32377	0.0013782	0.0021715
ENSG00000232995	RP11-267N12.3	-2.50283	-1.32356	4.08e-06	1.01e-05
ENSG00000121749	TBC1D15	-2.50255	-1.3234	2.7e-11	3.19e-10
ENSG00000162526	TSSK3	-2.50162	-1.32286	0.000606963	0.00101016
ENSG00000214198	TTC41P	-2.50159	-1.32285	1.76e-05	3.85e-05
ENSG00000186193	SAPCD2	-2.49758	-1.32053	5.69e-11	6.01e-10
ENSG00000267283	AC005306.3	-2.49544	-1.31929	5.16e-06	1.25e-05
ENSG00000128266	GNAZ	-2.49394	-1.31843	4.94e-09	2.65e-08
ENSG00000203791	METTL10	-2.49279	-1.31776	5.28e-12	8.37e-11
ENSG00000135406	PRPH	-2.49205	-1.31734	2.8e-07	9.1e-07
ENSG00000164104	HMGB2	-2.49166	-1.31711	3.32e-14	1.61e-12
ENSG00000128965	CHAC1	-2.4916	-1.31707	1.73e-07	5.97e-07
ENSG00000153561	RMND5A	-2.48914	-1.31565	6.14e-13	1.49e-11
ENSG00000175264	CHST1	-2.48835	-1.31519	1.44e-06	3.96e-06
ENSG00000159259	CHAF1B	-2.48631	-1.31401	1.58e-13	5.2e-12
ENSG00000203965	EFCAB7	-2.48596	-1.31381	2.11e-10	1.8e-09
ENSG00000204103	MAFB	-2.48388	-1.3126	1.34e-11	1.8e-10
ENSG00000125089	SH3TC1	-2.48323	-1.31222	2.26e-06	5.95e-06
ENSG00000010292	NCAPD2	-2.47879	-1.30963	1.28e-13	4.52e-12
ENSG00000273598	PMS2P6	-2.47644	-1.30827	0.0065679	0.00933977
ENSG00000184445	KNTC1	-2.4755	-1.30772	2.73e-13	7.92e-12
ENSG00000115163	CENPA	-2.47502	-1.30744	9.44e-12	1.35e-10
ENSG00000261777	RP11-529K1.2	-2.47498	-1.30741	2.16e-05	4.64e-05
ENSG00000248587	GDNF-AS1	-2.47361	-1.30662	1.8e-08	8.19e-08
ENSG00000269834	CTD-3018O17.3	-2.46974	-1.30436	0.000632359	0.00105049
ENSG00000255121	RP11-110I1.12	-2.46697	-1.30274	2.66e-06	6.89e-06
ENSG00000135917	SLC19A3	-2.46692	-1.30271	1.11e-07	4.01e-07
ENSG00000214826	RP11-22B23.3	-2.46686	-1.30267	3.47e-10	2.72e-09
ENSG00000175536	LIPT2	-2.46658	-1.30251	3.46e-08	1.44e-07
ENSG00000153162	BMP6	-2.4652	-1.3017	8.01e-06	1.87e-05
ENSG00000272654	RP11-422P24.11	-2.46508	-1.30164	1.39e-05	3.1e-05
ENSG00000237753	AC079922.3	-2.46483	-1.30149	9.48e-07	2.72e-06
ENSG00000163046	ANKRD30BL	-2.46472	-1.30142	0.0018158	0.00280851
ENSG00000064225	ST3GAL6	-2.46414	-1.30108	8.47e-08	3.16e-07
ENSG00000123358	NR4A1	-2.46222	-1.29996	3.16e-10	2.52e-09
ENSG00000206579	XKR4	-2.4617	-1.29966	7.88e-11	7.86e-10
ENSG00000135451	TROAP	-2.46075	-1.2991	6.05e-11	6.37e-10
ENSG00000166501	PRKCB	-2.45937	-1.29829	1.31e-13	4.58e-12
ENSG00000184154	LRTOMT	-2.4583	-1.29766	1.89e-08	8.51e-08
ENSG00000205045	SLFN12L	-2.45598	-1.2963	3.61e-07	1.15e-06
ENSG00000114115	RBP1	-2.45461	-1.29549	2.16e-10	1.83e-09
ENSG00000172828	CES3	-2.4515	-1.29367	4.03e-07	1.26e-06
ENSG00000280018	CH507-154B10.2	-2.45145	-1.29363	6.64e-11	6.82e-10
ENSG00000233922	AL133493.2	-2.4502	-1.2929	1.11e-05	2.51e-05
ENSG00000234684	RP11-314N13.4	-2.44366	-1.28904	1.32e-07	4.69e-07
ENSG00000260260	RP11-304L19.5	-2.44295	-1.28862	1.13e-07	4.09e-07
ENSG00000125864	BFSP1	-2.44062	-1.28725	6.23e-10	4.49e-09
ENSG00000215883	CYB5RL	-2.44037	-1.2871	4.84e-11	5.25e-10
ENSG00000164898	C7orf55	-2.43669	-1.28493	2.37e-09	1.41e-08
ENSG00000089685	BIRC5	-2.43628	-1.28468	2.22e-13	6.82e-12
ENSG00000010361	FUZ	-2.4361	-1.28457	5.62e-11	5.96e-10
ENSG00000108001	EBF3	-2.43586	-1.28443	1.29e-12	2.72e-11
ENSG00000105974	CAV1	-2.43488	-1.28385	3.15e-14	1.54e-12
ENSG00000115902	SLC1A4	-2.43326	-1.28289	1.93e-13	6.09e-12
ENSG00000182379	NXPH4	-2.43199	-1.28214	1.18e-06	3.31e-06
ENSG00000167371	PRRT2	-2.43171	-1.28197	1.41e-08	6.6e-08
ENSG00000182957	SPATA13	-2.4312	-1.28167	6.76e-13	1.6e-11
ENSG00000273117	AC144652.1	-2.4309	-1.28149	5.72e-06	1.37e-05
ENSG00000260708	CTA-29F11.1	-2.43059	-1.2813	7.37e-08	2.81e-07
ENSG00000231711	RP11-398F12.1	-2.42973	-1.2808	1.19e-06	3.34e-06
ENSG00000218537	MIF-AS1	-2.42928	-1.28053	0.000216065	0.000387267
ENSG00000204314	PRRT1	-2.42781	-1.27965	5.55e-07	1.67e-06
ENSG00000140525	FANCI	-2.42752	-1.27948	2.58e-13	7.6e-12
ENSG00000237649	KIFC1	-2.42562	-1.27836	3.13e-12	5.47e-11
ENSG00000128709	HOXD9	-2.4253	-1.27816	7.33e-12	1.09e-10
ENSG00000157456	CCNB2	-2.42488	-1.27791	5.23e-13	1.33e-11
ENSG00000174371	EXO1	-2.42483	-1.27788	6.38e-12	9.76e-11
ENSG00000258311	RP11-644F5.10	-2.42437	-1.27761	1.03e-07	3.76e-07
ENSG00000271155	RP11-435O5.5	-2.42422	-1.27752	0.000262666	0.000464125
ENSG00000149485	FADS1	-2.4241	-1.27745	4.37e-14	1.94e-12
ENSG00000270195	RP11-572O17.1	-2.42332	-1.27699	4.01e-05	8.19e-05
ENSG00000105613	MAST1	-2.42265	-1.27659	2.11e-08	9.4e-08
ENSG00000224043	AC016725.4	-2.42101	-1.27561	3.52e-05	7.27e-05
ENSG00000100473	COCH	-2.42097	-1.27559	9.69e-13	2.16e-11
ENSG00000176890	TYMS	-2.42033	-1.27521	1.47e-13	5.03e-12
ENSG00000284906	RP11-736I24.5	-2.41758	-1.27356	3.19e-10	2.53e-09
ENSG00000164418	GRIK2	-2.4169	-1.27316	1.92e-12	3.68e-11
ENSG00000204228	HSD17B8	-2.41531	-1.27221	1.87e-07	6.39e-07
ENSG00000090889	KIF4A	-2.415	-1.27202	1.86e-13	5.94e-12
ENSG00000228727	SAPCD1	-2.41451	-1.27173	1.16e-08	5.56e-08
ENSG00000109805	NCAPG	-2.41366	-1.27122	4.82e-13	1.26e-11
ENSG00000187951	RP5-1086D14.6	-2.41321	-1.27096	1.97e-11	2.47e-10
ENSG00000122877	EGR2	-2.413	-1.27083	3.37e-09	1.91e-08
ENSG00000167904	TMEM68	-2.41215	-1.27032	2.56e-11	3.06e-10
ENSG00000075702	WDR62	-2.41139	-1.26987	1.91e-11	2.42e-10
ENSG00000198689	SLC9A6	-2.41027	-1.2692	5.35e-11	5.73e-10
ENSG00000179348	GATA2	-2.40993	-1.26899	1.41e-10	1.28e-09
ENSG00000251503	APITD1-CORT	-2.40812	-1.26791	2.12e-06	5.61e-06
ENSG00000136531	SCN2A	-2.40657	-1.26698	1.49e-05	3.3e-05
ENSG00000272669	RP3-508I15.21	-2.40567	-1.26644	1.05e-05	2.38e-05
ENSG00000072832	CRMP1	-2.40505	-1.26606	1.8e-11	2.29e-10
ENSG00000275395	FCGBP	-2.40434	-1.26564	2.13e-09	1.29e-08
ENSG00000228439	TSTD3	-2.40041	-1.26328	6.26e-05	0.000123624
ENSG00000072415	MPP5	-2.3978	-1.26171	1.33e-12	2.77e-11
ENSG00000128713	HOXD11	-2.39587	-1.26055	3.92e-12	6.59e-11
ENSG00000284946	AC068831.18	-2.39451	-1.25973	1.57e-11	2.05e-10
ENSG00000272758	RP11-299J3.8	-2.39305	-1.25885	4.57e-05	9.23e-05
ENSG00000169744	LDB2	-2.39303	-1.25884	4.17e-12	6.93e-11
ENSG00000279456	RP11-87H9.5	-2.39246	-1.25849	3.57e-05	7.37e-05
ENSG00000105255	FSD1	-2.39049	-1.25731	6.1e-08	2.37e-07
ENSG00000101306	MYLK2	-2.3896	-1.25677	0.000186777	0.000339088
ENSG00000231607	DLEU2	-2.38902	-1.25642	6.36e-11	6.62e-10
ENSG00000274270	RP11-34F20.7	-2.38787	-1.25572	0.000424516	0.000725635
ENSG00000234664	HMGN2P5	-2.38748	-1.25549	5.02e-08	2e-07
ENSG00000275713	HIST1H2BH	-2.38648	-1.25488	7.53e-06	1.77e-05
ENSG00000128274	A4GALT	-2.38635	-1.25481	1.03e-08	5.01e-08
ENSG00000196302	RP11-497H16.5	-2.38623	-1.25473	0.000282169	0.000495905
ENSG00000151725	CENPU	-2.38556	-1.25433	7.53e-12	1.11e-10
ENSG00000053328	METTL24	-2.38494	-1.25395	4.75e-08	1.9e-07
ENSG00000188906	LRRK2	-2.38475	-1.25384	1.73e-06	4.65e-06
ENSG00000152076	CCDC74B	-2.38465	-1.25378	5.28e-07	1.6e-06
ENSG00000143387	CTSK	-2.38377	-1.25324	9.02e-11	8.81e-10
ENSG00000142675	CNKSR1	-2.38297	-1.25276	1.36e-05	3.02e-05
ENSG00000103540	CCP110	-2.38283	-1.25267	2.19e-12	4.06e-11
ENSG00000131979	GCH1	-2.38189	-1.25211	1.19e-08	5.7e-08
ENSG00000253816	RP11-1415C14.3	-2.38047	-1.25125	8.53e-10	5.92e-09
ENSG00000258636	CTD-2298J14.2	-2.37835	-1.24996	0.000285732	0.000501706
ENSG00000148426	PROSER2	-2.37617	-1.24864	6.79e-11	6.96e-10
ENSG00000174586	ZNF497	-2.37406	-1.24736	3.27e-06	8.27e-06
ENSG00000197291	CTD-3193K9.7	-2.37345	-1.24698	3.5e-07	1.11e-06
ENSG00000173894	CBX2	-2.37194	-1.24607	4.35e-11	4.78e-10
ENSG00000271936	RP11-443B20.1	-2.36977	-1.24475	6.55e-08	2.52e-07
ENSG00000100749	VRK1	-2.36822	-1.2438	5.61e-13	1.38e-11
ENSG00000284644	RP4-798C17.7	-2.36727	-1.24323	3.49e-06	8.8e-06
ENSG00000262580	RP11-334C17.5	-2.36674	-1.2429	1.06e-10	1.01e-09
ENSG00000260285	RP11-600F24.7	-2.36674	-1.2429	1.51e-05	3.35e-05
ENSG00000128714	HOXD13	-2.36576	-1.24231	4.06e-12	6.79e-11
ENSG00000111644	ACRBP	-2.36472	-1.24167	5.73e-06	1.37e-05
ENSG00000020922	MRE11A	-2.36363	-1.241	1.48e-12	3.01e-11
ENSG00000277147	RP11-640M9.1	-2.36103	-1.23941	1.21e-06	3.38e-06
ENSG00000213178	RP11-641D5.1	-2.36062	-1.23917	1.37e-06	3.78e-06
ENSG00000170629	DPY19L2P2	-2.35992	-1.23874	2.71e-06	6.98e-06
ENSG00000114790	ARHGEF26	-2.35977	-1.23865	1.6e-11	2.09e-10
ENSG00000206417	RP13-685P2.5	-2.35865	-1.23796	1.32e-05	2.95e-05
ENSG00000254682	RP11-660L16.2	-2.35806	-1.2376	8.3e-09	4.15e-08
ENSG00000198237	RP11-98J23.2	-2.35792	-1.23752	1.26e-07	4.5e-07
ENSG00000104889	RNASEH2A	-2.35656	-1.23668	1.96e-11	2.46e-10
ENSG00000156802	ATAD2	-2.3564	-1.23659	4.46e-13	1.18e-11
ENSG00000272821	CTA-384D8.36	-2.35512	-1.2358	1.68e-07	5.81e-07
ENSG00000280237	RP11-259P6.2	-2.35482	-1.23561	7.13e-05	0.000139398
ENSG00000167536	DHRS13	-2.3548	-1.23561	1.96e-11	2.46e-10
ENSG00000284491	CTD-2265O21.8	-2.3547	-1.23554	1.05e-09	7.08e-09
ENSG00000259319	RP11-293M10.6	-2.3535	-1.23481	0.000503595	0.000849546
ENSG00000153982	GDPD1	-2.3492	-1.23217	0.00113649	0.00181357
ENSG00000129355	CDKN2D	-2.34905	-1.23207	1.72e-09	1.09e-08
ENSG00000280119	AC093642.1	-2.34773	-1.23126	3.29e-08	1.38e-07
ENSG00000214357	NEURL1B	-2.34323	-1.2285	7.89e-09	3.97e-08
ENSG00000178233	TMEM151B	-2.34306	-1.2284	3.53e-06	8.87e-06
ENSG00000212864	RNF208	-2.34038	-1.22674	4.46e-06	1.1e-05
ENSG00000140876	NUDT7	-2.33789	-1.22521	6.34e-05	0.000125054
ENSG00000012048	BRCA1	-2.33754	-1.22499	6.87e-12	1.04e-10
ENSG00000205791	RP11-757G14.4	-2.3369	-1.2246	0.000584847	0.00097589
ENSG00000111788	RP11-22B23.1	-2.33542	-1.22368	1.12e-10	1.06e-09
ENSG00000213347	MXD3	-2.33528	-1.2236	3.71e-07	1.17e-06
ENSG00000196557	CACNA1H	-2.33399	-1.2228	3.81e-10	2.93e-09
ENSG00000163535	SGO2	-2.3326	-1.22194	2.88e-10	2.33e-09
ENSG00000235513	RP4-756G23.5	-2.33239	-1.22181	8.86e-07	2.55e-06
ENSG00000137764	MAP2K5	-2.33116	-1.22105	3.81e-12	6.47e-11
ENSG00000105409	ATP1A3	-2.32998	-1.22031	4.02e-06	9.98e-06
ENSG00000224738	AC099850.1	-2.32836	-1.21931	7.57e-05	0.000147129
ENSG00000129535	NRL	-2.32497	-1.21721	4.23e-05	8.6e-05
ENSG00000269896	RP4-740C4.5	-2.32419	-1.21673	8.4e-08	3.14e-07
ENSG00000070669	ASNS	-2.3236	-1.21636	1.97e-12	3.74e-11
ENSG00000108961	RANGRF	-2.32266	-1.21578	5.77e-11	6.1e-10
ENSG00000063180	CA11	-2.32255	-1.21571	3.5e-10	2.74e-09
ENSG00000186687	LYRM7	-2.31962	-1.21389	1e-11	1.42e-10
ENSG00000235590	GNAS-AS1	-2.31901	-1.21351	0.00056928	0.000951777
ENSG00000068615	REEP1	-2.31822	-1.21302	9.12e-09	4.52e-08
ENSG00000139269	INHBE	-2.31483	-1.21091	6.47e-06	1.54e-05
ENSG00000170873	MTSS1	-2.31473	-1.21084	3.07e-11	3.56e-10
ENSG00000100908	EMC9	-2.31429	-1.21057	3.83e-10	2.95e-09
ENSG00000173727	CMB9-22P13.1	-2.3131	-1.20983	1.77e-05	3.87e-05
ENSG00000198826	ARHGAP11A	-2.31272	-1.20959	1.5e-12	3.05e-11
ENSG00000074966	TXK	-2.31242	-1.2094	5.56e-06	1.34e-05
ENSG00000109674	NEIL3	-2.31192	-1.20909	2.56e-11	3.06e-10
ENSG00000137812	CASC5	-2.3119	-1.20908	3.65e-10	2.84e-09
ENSG00000099954	CECR2	-2.31109	-1.20857	8.02e-12	1.17e-10
ENSG00000272871	RP11-408A13.4	-2.31051	-1.20821	0.000302888	0.00052983
ENSG00000220161	RP1-37N7.3	-2.30985	-1.2078	0.00077409	0.00126985
ENSG00000184897	H1FX	-2.30899	-1.20726	1.01e-10	9.71e-10
ENSG00000255062	RP11-712L6.5	-2.30857	-1.207	0.00378906	0.00558801
ENSG00000135916	ITM2C	-2.30842	-1.20691	2.21e-12	4.09e-11
ENSG00000164087	POC1A	-2.30814	-1.20673	1e-10	9.62e-10
ENSG00000087586	AURKA	-2.30794	-1.20661	5.82e-13	1.43e-11
ENSG00000196376	SLC35F1	-2.30775	-1.20649	2.64e-10	2.16e-09
ENSG00000234911	TEX21P	-2.30757	-1.20637	0.00055972	0.000937121
ENSG00000182809	CRIP2	-2.30727	-1.20619	1.51e-09	9.66e-09
ENSG00000135476	ESPL1	-2.30671	-1.20584	4.79e-12	7.75e-11
ENSG00000106462	EZH2	-2.30618	-1.2055	5.12e-13	1.31e-11
ENSG00000128596	CCDC136	-2.3058	-1.20527	5.69e-09	3e-08
ENSG00000274220	RP11-77K12.9	-2.30417	-1.20424	0.00026338	0.000465281
ENSG00000132749	MTL5	-2.3035	-1.20383	5.57e-06	1.34e-05
ENSG00000100629	C14orf145	-2.30335	-1.20373	3.61e-11	4.08e-10
ENSG00000275437	RP5-908M14.10	-2.30314	-1.2036	8.78e-06	2.03e-05
ENSG00000197299	BLM	-2.30309	-1.20357	1.37e-11	1.83e-10
ENSG00000105866	SP4	-2.30267	-1.20331	7e-10	4.98e-09
ENSG00000269293	RP1-265C24.9	-2.30237	-1.20312	1.94e-07	6.59e-07
ENSG00000111665	CDCA3	-2.30227	-1.20305	6.18e-13	1.5e-11
ENSG00000244479	RP4-798C17.6	-2.30186	-1.2028	0.000648114	0.00107503
ENSG00000170004	CHD3	-2.30124	-1.20241	5.57e-13	1.38e-11
ENSG00000215630	RP11-1280N14.4	-2.30101	-1.20227	2.45e-07	8.1e-07
ENSG00000260231	JHDM1D-AS1	-2.29785	-1.20029	2.12e-06	5.6e-06
ENSG00000106948	AKNA	-2.29783	-1.20027	5.35e-11	5.73e-10
ENSG00000239213	RP11-85F14.5	-2.29679	-1.19962	5.2e-06	1.26e-05
ENSG00000165891	E2F7	-2.29657	-1.19948	8.57e-12	1.24e-10
ENSG00000170312	CDK1	-2.29634	-1.19933	3.09e-12	5.4e-11
ENSG00000273237	CTB-119C2.1	-2.29576	-1.19897	8.78e-06	2.03e-05
ENSG00000035499	DEPDC1B	-2.29567	-1.19892	2.42e-11	2.92e-10
ENSG00000172771	EFCAB12	-2.29177	-1.19647	1.76e-07	6.05e-07
ENSG00000138336	TET1	-2.29123	-1.19612	1.17e-11	1.61e-10
ENSG00000144712	CAND2	-2.29072	-1.1958	5.11e-09	2.74e-08
ENSG00000183674	RP1-290I10.8	-2.29034	-1.19556	2.01e-05	4.33e-05
ENSG00000164695	CHMP4C	-2.28958	-1.19509	2.2e-08	9.73e-08
ENSG00000159164	SV2A	-2.28852	-1.19442	3e-12	5.28e-11
ENSG00000102781	KATNAL1	-2.28655	-1.19317	2.82e-12	5.01e-11
ENSG00000123219	CENPK	-2.28613	-1.19291	4.46e-11	4.88e-10
ENSG00000231007	CDC20P	-2.28478	-1.19206	3.47e-09	1.95e-08
ENSG00000229637	PRAC2	-2.28392	-1.19151	4.01e-09	2.22e-08
ENSG00000087903	RFX2	-2.28124	-1.18982	1.88e-08	8.5e-08
ENSG00000253767	PCDHGA8	-2.28117	-1.18977	1.64e-06	4.43e-06
ENSG00000236200	RP11-184I16.2	-2.28075	-1.18951	4.36e-06	1.07e-05
ENSG00000205544	TMEM256	-2.27767	-1.18756	6.89e-10	4.91e-09
ENSG00000087495	PHACTR3	-2.27623	-1.18664	5.38e-07	1.62e-06
ENSG00000144485	HES6	-2.27453	-1.18557	1.86e-09	1.16e-08
ENSG00000255857	RP1-278C19.3	-2.27228	-1.18414	3.13e-08	1.32e-07
ENSG00000270049	RP11-297D21.4	-2.27096	-1.1833	1.5e-05	3.32e-05
ENSG00000147082	CCNB3	-2.27048	-1.183	4.07e-05	8.31e-05
ENSG00000263235	RP11-461A8.4	-2.27021	-1.18283	2.87e-05	6.03e-05
ENSG00000170356	OR2A20P	-2.26775	-1.18126	8.27e-10	5.77e-09
ENSG00000120802	TMPO	-2.26521	-1.17965	6.03e-12	9.31e-11
ENSG00000141298	SSH2	-2.26408	-1.17892	3.49e-13	9.67e-12
ENSG00000120341	SEC16B	-2.26408	-1.17892	2.1e-05	4.51e-05
ENSG00000121310	ECHDC2	-2.26388	-1.1788	1.54e-08	7.14e-08
ENSG00000184271	POU6F1	-2.26387	-1.17879	2.19e-10	1.85e-09
ENSG00000166562	SEC11C	-2.26374	-1.17871	4.77e-12	7.73e-11
ENSG00000186871	ERCC6L	-2.26279	-1.17811	1.45e-10	1.31e-09
ENSG00000133318	RTN3	-2.26108	-1.17701	8.03e-13	1.85e-11
ENSG00000161800	RACGAP1	-2.2597	-1.17613	6.04e-13	1.47e-11
ENSG00000171320	ESCO2	-2.25921	-1.17582	4.96e-11	5.36e-10
ENSG00000108947	EFNB3	-2.25822	-1.17519	1.18e-10	1.1e-09
ENSG00000178150	ZNF114	-2.25603	-1.17379	2.96e-09	1.71e-08
ENSG00000260912	RP11-363E7.4	-2.25489	-1.17306	0.000571536	0.00095534
ENSG00000129195	FAM64A	-2.25477	-1.17298	1.22e-11	1.66e-10
ENSG00000270933	CTD-2227E11.1	-2.25271	-1.17166	0.00911595	0.01268
ENSG00000273373	RP5-1074L1.4	-2.25106	-1.17061	1.1e-07	3.99e-07
ENSG00000167900	TK1	-2.25088	-1.17049	6.15e-10	4.43e-09
ENSG00000050030	NEXMIF	-2.25011	-1.16999	1.3e-06	3.6e-06
ENSG00000185133	INPP5J	-2.24927	-1.16946	1.7e-06	4.58e-06
ENSG00000212993	POU5F1B	-2.244	-1.16608	1.69e-05	3.7e-05
ENSG00000274565	CTD-3035K23.7	-2.24386	-1.16598	0.000167121	0.000306192
ENSG00000101412	E2F1	-2.24329	-1.16562	1.63e-12	3.25e-11
ENSG00000143590	EFNA3	-2.24252	-1.16512	1.38e-06	3.79e-06
ENSG00000164035	EMCN	-2.2423	-1.16498	7.5e-12	1.11e-10
ENSG00000114107	CEP70	-2.24152	-1.16448	5.32e-10	3.93e-09
ENSG00000084693	AGBL5	-2.24141	-1.16441	1.35e-11	1.8e-10
ENSG00000125703	ATG4C	-2.23961	-1.16325	1.18e-10	1.1e-09
ENSG00000109881	CCDC34	-2.23902	-1.16286	3.39e-12	5.84e-11
ENSG00000196865	NHLRC2	-2.23793	-1.16216	1.86e-12	3.59e-11
ENSG00000253716	RP13-582O9.5	-2.23687	-1.16148	2.33e-05	4.96e-05
ENSG00000249898	CTD-2541M15.1	-2.23611	-1.16099	0.00403223	0.00591482
ENSG00000119969	HELLS	-2.23515	-1.16037	7.08e-12	1.06e-10
ENSG00000163399	ATP1A1	-2.23378	-1.15949	1.13e-14	6.88e-13
ENSG00000178999	AURKB	-2.23326	-1.15915	1.84e-11	2.34e-10
ENSG00000246095	AC006445.8	-2.23246	-1.15864	3.95e-05	8.07e-05
ENSG00000273897	CH17-264B6.4	-2.23217	-1.15844	0.000321833	0.000560733
ENSG00000213199	ASIC3	-2.22985	-1.15695	5.37e-06	1.3e-05
ENSG00000009950	MLXIPL	-2.22808	-1.1558	3.36e-08	1.4e-07
ENSG00000116017	ARID3A	-2.22655	-1.15481	1.44e-11	1.91e-10
ENSG00000228175	RP11-302M6.3	-2.22593	-1.15441	3.9e-05	7.99e-05
ENSG00000013810	TACC3	-2.22442	-1.15343	1.27e-12	2.69e-11
ENSG00000114346	ECT2	-2.22427	-1.15333	1.78e-12	3.47e-11
ENSG00000235560	AC002310.12	-2.22369	-1.15296	5.67e-06	1.36e-05
ENSG00000113368	LMNB1	-2.2226	-1.15225	2.31e-13	7.02e-12
ENSG00000145781	COMMD10	-2.22179	-1.15173	2.03e-11	2.53e-10
ENSG00000138111	MFSD13A	-2.22168	-1.15165	8.41e-07	2.43e-06
ENSG00000182257	PRR34	-2.22134	-1.15143	0.000112531	0.000212204
ENSG00000169683	LRRC45	-2.22128	-1.15139	1.92e-09	1.19e-08
ENSG00000112137	PHACTR1	-2.22088	-1.15113	0.000273419	0.00048163
ENSG00000151743	AMN1	-2.22021	-1.1507	1.11e-09	7.42e-09
ENSG00000166402	TUB	-2.21928	-1.15009	7.59e-07	2.22e-06
ENSG00000224945	RP11-82L18.2	-2.21715	-1.1487	0.000315837	0.000551036
ENSG00000123485	HJURP	-2.21672	-1.14843	2.49e-12	4.51e-11
ENSG00000158201	ABHD3	-2.21628	-1.14814	3.31e-12	5.74e-11
ENSG00000135144	DTX1	-2.21612	-1.14804	7.86e-06	1.84e-05
ENSG00000119703	ZC2HC1C	-2.21586	-1.14787	1.27e-05	2.86e-05
ENSG00000154920	EME1	-2.21535	-1.14753	1.36e-11	1.82e-10
ENSG00000145088	EAF2	-2.21501	-1.14731	1.18e-07	4.25e-07
ENSG00000261499	CH17-260O16.1	-2.21436	-1.14689	0.0021016	0.00322456
ENSG00000151718	WWC2	-2.21435	-1.14688	1.46e-12	2.99e-11
ENSG00000120899	PTK2B	-2.21425	-1.14682	4.51e-08	1.82e-07
ENSG00000261008	AC004158.2	-2.214	-1.14666	1.06e-06	2.99e-06
ENSG00000228960	OR2A9P	-2.21372	-1.14647	1.24e-05	2.8e-05
ENSG00000118690	ARMC2	-2.21237	-1.14559	8.05e-07	2.34e-06
ENSG00000272462	U91328.19	-2.21163	-1.14511	1.22e-07	4.38e-07
ENSG00000172889	EGFL7	-2.21135	-1.14493	1.77e-08	8.05e-08
ENSG00000242114	MTFP1	-2.21127	-1.14487	2.47e-10	2.05e-09
ENSG00000165209	STRBP	-2.21057	-1.14442	1.51e-12	3.06e-11
ENSG00000136824	SMC2	-2.21022	-1.14419	1.81e-11	2.32e-10
ENSG00000100784	RPS6KA5	-2.20988	-1.14397	2.37e-09	1.41e-08
ENSG00000203760	CENPW	-2.20964	-1.14381	4.16e-10	3.17e-09
ENSG00000073849	ST6GAL1	-2.20917	-1.1435	1.33e-12	2.77e-11
ENSG00000225649	AC064875.2	-2.20856	-1.14311	8.12e-05	0.000156876
ENSG00000268006	PTOV1-AS1	-2.20847	-1.14305	3.38e-06	8.53e-06
ENSG00000279873	LINC01126	-2.2066	-1.14183	0.000323928	0.000563998
ENSG00000274460	CTD-2649C14.2	-2.20649	-1.14176	3.36e-05	6.97e-05
ENSG00000188981	MSANTD1	-2.20599	-1.14143	0.000350951	0.000607466
ENSG00000163040	CCDC74A	-2.20527	-1.14096	2.29e-08	1.01e-07
ENSG00000247708	RP11-323F5.2	-2.20447	-1.14043	1.36e-05	3.04e-05
ENSG00000143401	ANP32E	-2.20241	-1.13908	2.06e-12	3.87e-11
ENSG00000274020	LINC01138	-2.20202	-1.13883	7.98e-05	0.000154508
ENSG00000125434	SLC25A35	-2.20017	-1.13762	1.36e-06	3.76e-06
ENSG00000134146	DPH6	-2.19802	-1.13621	9.4e-09	4.64e-08
ENSG00000173198	CYSLTR1	-2.19647	-1.13518	0.000121474	0.000227893
ENSG00000269955	C7orf55-LUC7L2	-2.19542	-1.1345	5.99e-08	2.33e-07
ENSG00000236397	DDX11L2	-2.19521	-1.13436	1.7e-06	4.59e-06
ENSG00000223773	CD99L1	-2.19464	-1.13398	6.98e-09	3.59e-08
ENSG00000090863	GLG1	-2.19426	-1.13374	7.1e-14	2.81e-12
ENSG00000185561	TLCD2	-2.1941	-1.13363	3.11e-09	1.79e-08
ENSG00000206052	DOK6	-2.19341	-1.13318	6.58e-11	6.78e-10
ENSG00000270659	RP11-105N14.1	-2.19308	-1.13296	0.00063501	0.00105443
ENSG00000272989	RP13-616I3.1	-2.19288	-1.13283	0.00170698	0.00265115
ENSG00000197332	CTC-499B15.5	-2.19134	-1.13181	9.73e-05	0.000185221
ENSG00000267500	CTD-2006C1.6	-2.18794	-1.12957	2.96e-05	6.21e-05
ENSG00000102362	SYTL4	-2.18645	-1.12859	5.51e-07	1.66e-06
ENSG00000101447	FAM83D	-2.18564	-1.12805	1.76e-12	3.46e-11
ENSG00000176894	PXMP2	-2.18511	-1.12771	1.14e-11	1.58e-10
ENSG00000087301	TXNDC16	-2.18314	-1.1264	4.01e-09	2.22e-08
ENSG00000154265	ABCA5	-2.1831	-1.12638	6.41e-09	3.32e-08
ENSG00000165490	DDIAS	-2.18245	-1.12595	1.87e-11	2.38e-10
ENSG00000065057	NTHL1	-2.18173	-1.12547	1.2e-09	7.93e-09
ENSG00000259977	AL121578.2	-2.18163	-1.12541	0.000448483	0.000762948
ENSG00000136159	NUDT15	-2.18009	-1.12439	2.15e-11	2.65e-10
ENSG00000120471	TP53AIP1	-2.1792	-1.1238	5.95e-05	0.000117903
ENSG00000106771	TMEM245	-2.17873	-1.12349	1.55e-12	3.14e-11
ENSG00000176595	KBTBD11	-2.17831	-1.12321	1.18e-10	1.1e-09
ENSG00000163449	TMEM169	-2.17789	-1.12293	9.76e-07	2.79e-06
ENSG00000262251	RP11-199F11.2	-2.17494	-1.12098	8.68e-07	2.51e-06
ENSG00000120647	CCDC77	-2.17403	-1.12037	1.09e-11	1.52e-10
ENSG00000138495	COX17	-2.174	-1.12035	8.68e-10	6.02e-09
ENSG00000137261	KIAA0319	-2.17202	-1.11904	1.56e-08	7.23e-08
ENSG00000079308	TNS1	-2.17073	-1.11818	3.29e-11	3.77e-10
ENSG00000130224	LRCH2	-2.17008	-1.11775	0.000400041	0.000686628
ENSG00000198003	CCDC151	-2.16884	-1.11692	0.00175778	0.00272509
ENSG00000259248	RP11-265M18.2	-2.16866	-1.11681	0.000266634	0.000470541
ENSG00000175322	ZNF519	-2.16784	-1.11626	3.71e-09	2.07e-08
ENSG00000155846	PPARGC1B	-2.16736	-1.11594	4.2e-12	6.97e-11
ENSG00000168000	BSCL2	-2.16695	-1.11567	6.05e-10	4.38e-09
ENSG00000162595	DIRAS3	-2.16695	-1.11566	0.00026685	0.000470814
ENSG00000088325	TPX2	-2.16641	-1.11531	3.31e-13	9.34e-12
ENSG00000110171	TRIM3	-2.16621	-1.11517	5.99e-12	9.27e-11
ENSG00000174010	KLHL15	-2.16619	-1.11516	1.78e-11	2.27e-10
ENSG00000065150	IPO5	-2.16599	-1.11503	7.71e-13	1.78e-11
ENSG00000108924	HLF	-2.16559	-1.11476	2.58e-07	8.45e-07
ENSG00000158560	DYNC1I1	-2.16557	-1.11475	1.14e-07	4.1e-07
ENSG00000272631	RP11-359E3.4	-2.16525	-1.11453	2.94e-08	1.25e-07
ENSG00000157240	FZD1	-2.16523	-1.11452	8.52e-13	1.93e-11
ENSG00000068489	PRR11	-2.16467	-1.11415	2.57e-12	4.62e-11
ENSG00000145331	TRMT10A	-2.16437	-1.11394	4.25e-09	2.33e-08
ENSG00000145428	RNF175	-2.16256	-1.11274	5.72e-08	2.24e-07
ENSG00000233223	AC113189.5	-2.16254	-1.11272	0.000733851	0.00120758
ENSG00000247092	SNHG10	-2.16249	-1.1127	1.19e-08	5.71e-08
ENSG00000174804	FZD4	-2.16183	-1.11225	5.17e-13	1.32e-11
ENSG00000251165	RP11-215A19.1	-2.16039	-1.11129	2.31e-05	4.94e-05
ENSG00000123388	HOXC11	-2.16027	-1.11121	2.31e-06	6.07e-06
ENSG00000104870	FCGRT	-2.16021	-1.11117	3.73e-10	2.89e-09
ENSG00000146263	MMS22L	-2.15655	-1.10873	3.37e-11	3.84e-10
ENSG00000170909	OSCAR	-2.15602	-1.10837	0.00221122	0.00338195
ENSG00000198830	HMGN2	-2.15542	-1.10797	4.89e-13	1.26e-11
ENSG00000212694	AC084018.1	-2.15487	-1.1076	2.08e-09	1.27e-08
ENSG00000066084	DIP2B	-2.15486	-1.10759	1.9e-13	6.03e-12
ENSG00000166803	PCLAF	-2.15421	-1.10716	1.04e-11	1.46e-10
ENSG00000144395	CCDC150	-2.15159	-1.1054	1.34e-09	8.72e-09
ENSG00000186470	BTN3A2	-2.1513	-1.10521	1.38e-11	1.84e-10
ENSG00000183763	TRAIP	-2.14837	-1.10324	8.34e-10	5.8e-09
ENSG00000008735	MAPK8IP2	-2.14572	-1.10146	2.08e-07	6.99e-07
ENSG00000143995	MEIS1	-2.1454	-1.10125	4.91e-12	7.89e-11
ENSG00000224982	TMEM233	-2.14475	-1.10081	7.02e-10	4.99e-09
ENSG00000146001	PCDHB18	-2.1444	-1.10057	8.96e-05	0.0001717
ENSG00000179750	APOBEC3B	-2.14393	-1.10026	1.65e-09	1.04e-08
ENSG00000230002	AC074008.4	-2.14389	-1.10023	2.1e-05	4.52e-05
ENSG00000204282	RP11-153A23.6	-2.14372	-1.10012	8.08e-07	2.35e-06
ENSG00000163110	PDLIM5	-2.14241	-1.09924	3.13e-13	8.93e-12
ENSG00000223396	RP11-134G8.6	-2.1423	-1.09916	3.94e-05	8.07e-05
ENSG00000178996	SNX18	-2.14125	-1.09845	2.11e-12	3.94e-11
ENSG00000165704	HPRT1	-2.13989	-1.09753	2.64e-11	3.14e-10
ENSG00000143630	HCN3	-2.13957	-1.09732	5.84e-09	3.07e-08
ENSG00000259275	RP11-522B15.3	-2.13936	-1.09718	1.74e-06	4.67e-06
ENSG00000154928	EPHB1	-2.13847	-1.09658	1.49e-05	3.3e-05
ENSG00000145734	BDP1	-2.13686	-1.09549	2.24e-11	2.74e-10
ENSG00000159753	RP11-167P11.3	-2.13495	-1.0942	5.82e-06	1.4e-05
ENSG00000174469	CNTNAP2	-2.1343	-1.09376	3.53e-11	4.01e-10
ENSG00000182378	PLCXD1	-2.13348	-1.09321	2.82e-11	3.31e-10
ENSG00000273295	AP000350.5	-2.13341	-1.09316	1.49e-07	5.22e-07
ENSG00000005448	WDR54	-2.13198	-1.0922	1.88e-08	8.5e-08
ENSG00000188199	NUTM2B	-2.13073	-1.09135	0.000174081	0.000317903
ENSG00000227540	RP11-152N13.5	-2.12978	-1.0907	1.13e-05	2.56e-05
ENSG00000163472	TMEM79	-2.12941	-1.09045	9.93e-09	4.86e-08
ENSG00000267270	PARD6G-AS1	-2.12747	-1.08914	1.1e-06	3.11e-06
ENSG00000273983	HIST1H3G	-2.12697	-1.0888	0.0081731	0.0114589
ENSG00000121900	TMEM54	-2.12606	-1.08818	1.31e-06	3.63e-06
ENSG00000070748	CHAT	-2.12391	-1.08672	0.000109259	0.000206465
ENSG00000230699	RP11-54O7.1	-2.12336	-1.08635	2.04e-08	9.12e-08
ENSG00000159208	CIART	-2.12247	-1.08574	2.49e-06	6.49e-06
ENSG00000163053	SLC16A14	-2.12073	-1.08456	4.33e-05	8.78e-05
ENSG00000156017	CARNMT1	-2.12059	-1.08446	1.22e-09	8.03e-09
ENSG00000041515	MYO16	-2.11933	-1.08361	9.44e-05	0.000180201
ENSG00000181035	SLC25A42	-2.11911	-1.08346	4.9e-08	1.96e-07
ENSG00000268403	CTD-2371O3.3	-2.11846	-1.08301	5.91e-07	1.77e-06
ENSG00000110315	RNF141	-2.11657	-1.08173	4.46e-12	7.3e-11
ENSG00000111602	TIMELESS	-2.11642	-1.08163	6.58e-13	1.58e-11
ENSG00000262621	AC025283.2	-2.11604	-1.08137	8.64e-05	0.000166259
ENSG00000170703	TTLL6	-2.11573	-1.08115	4.63e-07	1.43e-06
ENSG00000231764	DLX6-AS1	-2.11421	-1.08012	3.07e-08	1.3e-07
ENSG00000079616	KIF22	-2.1138	-1.07984	1.91e-11	2.42e-10
ENSG00000239523	RP11-202D20.1	-2.112	-1.07861	0.0107884	0.0148475
ENSG00000114805	PLCH1	-2.1113	-1.07813	4.62e-09	2.52e-08
ENSG00000254837	AP001372.2	-2.11129	-1.07812	1.22e-06	3.41e-06
ENSG00000171843	MLLT3	-2.10967	-1.07702	7.5e-11	7.54e-10
ENSG00000250988	RP11-752G15.6	-2.10942	-1.07685	3.28e-06	8.32e-06
ENSG00000251359	RP11-335L23.3	-2.10909	-1.07662	0.000716303	0.00118048
ENSG00000269486	CTC-360G5.9	-2.10536	-1.07406	4.03e-06	9.99e-06
ENSG00000135437	RDH5	-2.10525	-1.07399	2.95e-06	7.54e-06
ENSG00000166797	FAM96A	-2.10518	-1.07394	1.34e-11	1.8e-10
ENSG00000161888	SPC24	-2.10422	-1.07329	1.12e-09	7.49e-09
ENSG00000136108	CKAP2	-2.1042	-1.07327	1.83e-12	3.55e-11
ENSG00000186106	ANKRD46	-2.10417	-1.07325	7.19e-11	7.27e-10
ENSG00000214338	SOGA3	-2.10376	-1.07297	6.45e-07	1.91e-06
ENSG00000159231	CBR3	-2.10315	-1.07256	1.17e-08	5.63e-08
ENSG00000223478	RP11-545E17.3	-2.10142	-1.07137	0.000825524	0.00134846
ENSG00000166821	PEX11A	-2.10078	-1.07093	9.99e-09	4.88e-08
ENSG00000073331	ALPK1	-2.10027	-1.07057	1.36e-09	8.85e-09
ENSG00000138346	DNA2	-2.0991	-1.06977	4.69e-10	3.52e-09
ENSG00000154262	ABCA6	-2.09862	-1.06944	1.39e-06	3.81e-06
ENSG00000092036	HAUS4	-2.09831	-1.06923	1.56e-11	2.04e-10
ENSG00000255389	C6orf3	-2.09812	-1.0691	0.000142318	0.000263773
ENSG00000262772	RP11-353N14.2	-2.0979	-1.06894	7.59e-05	0.00014743
ENSG00000214189	ZNF788	-2.09781	-1.06889	3.29e-10	2.6e-09
ENSG00000183032	SLC25A21	-2.09748	-1.06865	4.1e-07	1.28e-06
ENSG00000152270	PDE3B	-2.09654	-1.06801	1.31e-09	8.57e-09
ENSG00000175087	PDIK1L	-2.09532	-1.06717	1.6e-10	1.42e-09
ENSG00000076555	ACACB	-2.09465	-1.06671	1.65e-09	1.04e-08
ENSG00000177674	AGTRAP	-2.0941	-1.06633	4e-09	2.21e-08
ENSG00000138400	MDH1B	-2.0937	-1.06606	0.000416888	0.000713439
ENSG00000101017	CD40	-2.09334	-1.0658	9.45e-10	6.46e-09
ENSG00000256092	RP13-942N8.1	-2.09279	-1.06543	0.000337291	0.000586201
ENSG00000178623	GPR35	-2.09212	-1.06496	0.000100311	0.000190518
ENSG00000263812	LINC00908	-2.09139	-1.06446	0.000211964	0.000380495
ENSG00000237161	RP11-32B5.1	-2.09063	-1.06394	0.00205038	0.0031507
ENSG00000285077	ARHGAP11B	-2.09014	-1.0636	0.000158687	0.000291925
ENSG00000274471	RP11-228M15.1	-2.08928	-1.06301	1.76e-05	3.85e-05
ENSG00000117399	CDC20	-2.0871	-1.0615	4.02e-11	4.47e-10
ENSG00000137700	SLC37A4	-2.08684	-1.06132	4.08e-10	3.11e-09
ENSG00000164199	ADGRV1	-2.08654	-1.06111	2.02e-06	5.36e-06
ENSG00000277142	LINC00235	-2.08511	-1.06013	6.74e-05	0.000132393
ENSG00000196368	NUDT11	-2.08213	-1.05806	2.27e-11	2.76e-10
ENSG00000134440	NARS	-2.08139	-1.05755	6.75e-13	1.6e-11
ENSG00000135069	PSAT1	-2.08035	-1.05682	8.22e-13	1.87e-11
ENSG00000127220	ABHD8	-2.08025	-1.05676	2.31e-07	7.67e-07
ENSG00000278156	TSC22D1-AS1	-2.07824	-1.05536	0.00116681	0.00185846
ENSG00000277991	CH507-338C24.1	-2.07782	-1.05507	0.0212996	0.02808
ENSG00000196159	FAT4	-2.07664	-1.05425	6.77e-12	1.03e-10
ENSG00000171848	RRM2	-2.07651	-1.05416	2.27e-12	4.19e-11
ENSG00000008394	MGST1	-2.0741	-1.05249	4.45e-11	4.88e-10
ENSG00000226015	CCT8P1	-2.07306	-1.05177	0.000575427	0.000961006
ENSG00000129173	E2F8	-2.0725	-1.05137	1.87e-10	1.62e-09
ENSG00000159199	ATP5G1	-2.07077	-1.05017	1.22e-09	8.03e-09
ENSG00000125898	FAM110A	-2.0704	-1.04991	8.34e-07	2.42e-06
ENSG00000124243	BCAS4	-2.06963	-1.04937	1.85e-10	1.62e-09
ENSG00000255135	RP11-111M22.3	-2.0694	-1.04921	1.36e-07	4.8e-07
ENSG00000178075	GRAMD1C	-2.06924	-1.0491	1.81e-06	4.87e-06
ENSG00000278619	MRM1	-2.06843	-1.04853	1.5e-07	5.27e-07
ENSG00000271978	RP11-428J1.4	-2.06712	-1.04762	6.91e-06	1.63e-05
ENSG00000154258	ABCA9	-2.06695	-1.0475	6.45e-06	1.53e-05
ENSG00000185347	C14orf80	-2.06625	-1.04701	2.75e-08	1.18e-07
ENSG00000137752	CASP1	-2.06588	-1.04676	9.21e-09	4.56e-08
ENSG00000243811	APOBEC3D	-2.06571	-1.04664	4.79e-07	1.47e-06
ENSG00000182010	RTKN2	-2.06507	-1.04619	3.04e-09	1.75e-08
ENSG00000159182	PRAC1	-2.06477	-1.04598	2.77e-08	1.19e-07
ENSG00000260296	RP11-395I6.3	-2.0644	-1.04572	0.00128943	0.00203959
ENSG00000076770	MBNL3	-2.06394	-1.0454	4.33e-10	3.28e-09
ENSG00000228065	RP11-222A11.1	-2.06391	-1.04538	5.02e-06	1.22e-05
ENSG00000137574	TGS1	-2.06314	-1.04484	2.7e-11	3.19e-10
ENSG00000107957	SH3PXD2A	-2.06311	-1.04482	2.91e-12	5.15e-11
ENSG00000156787	TBC1D31	-2.06176	-1.04388	1.43e-10	1.29e-09
ENSG00000134184	GSTM1	-2.0604	-1.04292	1.66e-12	3.29e-11
ENSG00000243789	JMJD7	-2.0597	-1.04243	2.54e-06	6.61e-06
ENSG00000168824	NSG1	-2.05723	-1.0407	7.28e-07	2.14e-06
ENSG00000138074	SLC5A6	-2.05599	-1.03984	1.03e-11	1.45e-10
ENSG00000160200	CBS	-2.05409	-1.0385	4.72e-09	2.56e-08
ENSG00000138100	TRIM54	-2.0532	-1.03788	1.58e-05	3.48e-05
ENSG00000244300	RP11-475N22.4	-2.05288	-1.03765	2.96e-06	7.56e-06
ENSG00000111674	ENO2	-2.05246	-1.03736	3.53e-11	4.01e-10
ENSG00000204851	PNMAL2	-2.05202	-1.03704	6.87e-05	0.000134672
ENSG00000085840	ORC1	-2.05136	-1.03658	2.17e-12	4.02e-11
ENSG00000164406	LEAP2	-2.05042	-1.03592	1.33e-06	3.67e-06
ENSG00000147536	GINS4	-2.05	-1.03562	1.13e-11	1.56e-10
ENSG00000006576	PHTF2	-2.04936	-1.03517	2.94e-11	3.43e-10
ENSG00000112290	WASF1	-2.04912	-1.035	1.67e-12	3.3e-11
ENSG00000132646	PCNA	-2.04879	-1.03477	1.14e-12	2.46e-11
ENSG00000173456	RNF26	-2.04729	-1.03371	2.92e-10	2.35e-09
ENSG00000168672	FAM84B	-2.04533	-1.03233	2.81e-13	8.16e-12
ENSG00000143578	CREB3L4	-2.0449	-1.03203	8.83e-09	4.38e-08
ENSG00000101888	NXT2	-2.04422	-1.03155	1.82e-09	1.13e-08
ENSG00000132436	FIGNL1	-2.044	-1.03139	4.6e-10	3.45e-09
ENSG00000186185	KIF18B	-2.04262	-1.03042	2e-09	1.23e-08
ENSG00000065328	MCM10	-2.04232	-1.03021	2.11e-12	3.94e-11
ENSG00000166508	MCM7	-2.04217	-1.0301	1.45e-11	1.91e-10
ENSG00000228696	ARL17B	-2.04091	-1.02921	1.69e-05	3.7e-05
ENSG00000133640	LRRIQ1	-2.04089	-1.0292	3.05e-07	9.85e-07
ENSG00000196659	TTC30B	-2.04076	-1.02911	2.88e-08	1.23e-07
ENSG00000172197	MBOAT1	-2.04056	-1.02897	1.88e-08	8.51e-08
ENSG00000169607	CKAP2L	-2.03918	-1.02799	1.32e-10	1.21e-09
ENSG00000087842	PIR	-2.0387	-1.02765	5.29e-12	8.38e-11
ENSG00000248370	RP11-366H4.1	-2.0383	-1.02736	9.6e-05	0.000182874
ENSG00000108405	P2RX1	-2.03813	-1.02725	0.000957925	0.00154826
ENSG00000138182	KIF20B	-2.03791	-1.02709	2.17e-10	1.83e-09
ENSG00000175984	DENND2C	-2.03763	-1.0269	4e-08	1.63e-07
ENSG00000044446	PHKA2	-2.03755	-1.02684	4.94e-12	7.93e-11
ENSG00000267508	ZNF285	-2.03726	-1.02663	3.99e-06	9.92e-06
ENSG00000139132	FGD4	-2.03717	-1.02656	7.39e-11	7.45e-10
ENSG00000118420	UBE3D	-2.03619	-1.02587	1.61e-09	1.02e-08
ENSG00000280279	RP11-1228E12.1	-2.03606	-1.02578	0.00111316	0.00177966
ENSG00000213626	LBH	-2.03562	-1.02547	4.22e-12	6.98e-11
ENSG00000130054	FAM155B	-2.03402	-1.02433	0.00116606	0.00185746
ENSG00000007516	BAIAP3	-2.03382	-1.02419	0.000117355	0.000220649
ENSG00000132196	HSD17B7	-2.03344	-1.02393	2.18e-11	2.68e-10
ENSG00000198496	NBR2	-2.03337	-1.02388	1.59e-05	3.5e-05
ENSG00000103449	SALL1	-2.03265	-1.02336	7.61e-12	1.12e-10
ENSG00000198342	ZNF442	-2.03262	-1.02334	0.00842914	0.0117888
ENSG00000260806	RP11-872J21.3	-2.03258	-1.02331	0.00143019	0.00224742
ENSG00000228789	XXbac-BPG118E17.6	-2.03251	-1.02326	9.25e-05	0.000176772
ENSG00000036672	USP2	-2.03247	-1.02324	2.41e-06	6.31e-06
ENSG00000172201	ID4	-2.03087	-1.0221	2.14e-10	1.81e-09
ENSG00000130024	PHF10	-2.03045	-1.0218	7.32e-12	1.09e-10
ENSG00000117632	STMN1	-2.02984	-1.02137	1.02e-12	2.25e-11
ENSG00000161513	FDXR	-2.02561	-1.01836	7.39e-09	3.77e-08
ENSG00000129534	MIS18BP1	-2.02492	-1.01787	5.41e-10	3.99e-09
ENSG00000153993	SEMA3D	-2.02488	-1.01784	2.68e-11	3.18e-10
ENSG00000120053	GOT1	-2.02475	-1.01774	1.16e-11	1.6e-10
ENSG00000145386	CCNA2	-2.02361	-1.01693	2.69e-11	3.19e-10
ENSG00000186684	CYP27C1	-2.02337	-1.01676	2.88e-09	1.67e-08
ENSG00000126215	XRCC3	-2.0227	-1.01628	3.71e-10	2.88e-09
ENSG00000127564	PKMYT1	-2.02244	-1.0161	6.1e-09	3.18e-08
ENSG00000116761	CTH	-2.02151	-1.01543	1e-09	6.82e-09
ENSG00000137404	NRM	-2.0214	-1.01535	3.47e-10	2.72e-09
ENSG00000146918	NCAPG2	-2.02134	-1.01531	2.96e-12	5.22e-11
ENSG00000122477	LRRC39	-2.02129	-1.01527	0.0010748	0.00172336
ENSG00000186767	SPIN4	-2.02093	-1.01502	3.89e-08	1.59e-07
ENSG00000140534	TICRR	-2.02061	-1.01479	5.34e-12	8.45e-11
ENSG00000233895	RP1-122P22.2	-2.01964	-1.0141	0.000195631	0.000353699
ENSG00000059145	UNKL	-2.01959	-1.01406	1.79e-11	2.29e-10
ENSG00000138180	CEP55	-2.01932	-1.01387	6.24e-11	6.53e-10
ENSG00000181097	RP11-429J17.2	-2.01851	-1.01329	2.66e-05	5.63e-05
ENSG00000133056	PIK3C2B	-2.01808	-1.01298	1.34e-10	1.23e-09
ENSG00000248508	RP11-521C20.4	-2.0168	-1.01207	1.75e-06	4.71e-06
ENSG00000139354	GAS2L3	-2.01573	-1.0113	8.34e-10	5.8e-09
ENSG00000134291	TMEM106C	-2.01563	-1.01123	4.56e-12	7.44e-11
ENSG00000110844	PRPF40B	-2.01509	-1.01084	1.81e-09	1.13e-08
ENSG00000168913	ENHO	-2.01458	-1.01048	0.00651008	0.00926355
ENSG00000130005	GAMT	-2.01324	-1.00952	2.27e-08	1e-07
ENSG00000215424	MCM3APAS	-2.01311	-1.00943	1.04e-09	7.01e-09
ENSG00000175643	RMI2	-2.01119	-1.00805	5.39e-10	3.97e-09
ENSG00000183655	KLHL25	-2.01106	-1.00796	3.26e-09	1.85e-08
ENSG00000214827	MTCP1	-2.01082	-1.00779	2.31e-07	7.68e-07
ENSG00000092853	CLSPN	-2.00981	-1.00706	1.39e-11	1.86e-10
ENSG00000123338	NCKAP1L	-2.00942	-1.00678	1.25e-12	2.67e-11
ENSG00000211454	AKR7L	-2.00871	-1.00627	0.00210823	0.00323377
ENSG00000113763	UNC5A	-2.00845	-1.00609	0.000129298	0.00024139
ENSG00000258568	RHOQP1	-2.00723	-1.00521	0.000127511	0.000238304
ENSG00000162643	WDR63	-2.00714	-1.00514	1.62e-07	5.62e-07
ENSG00000131409	LRRC4B	-2.00577	-1.00416	5.78e-06	1.39e-05
ENSG00000153956	CACNA2D1	-2.00535	-1.00385	6.66e-10	4.77e-09
ENSG00000276259	RP11-481J2.4	-2.00488	-1.00351	0.00416511	0.00609924
ENSG00000139160	C12orf72	-2.00318	-1.00229	1.73e-06	4.65e-06
ENSG00000156876	SASS6	-2.00292	-1.00211	2.66e-09	1.56e-08
ENSG00000279968	RP3-509I19.11	-2.00281	-1.00203	0.000575207	0.000960744
ENSG00000111247	RAD51AP1	-2.00281	-1.00203	1.86e-10	1.62e-09
ENSG00000063015	SEZ6	-2.00193	-1.00139	4.58e-09	2.49e-08
ENSG00000134222	PSRC1	-2.00133	-1.00096	1.65e-10	1.46e-09
ENSG00000178401	DNAJC22	-2.00094	-1.00068	5.97e-08	2.32e-07
ENSG00000226763	SRRM5	-2.00016	-1.00011	0.00108272	0.00173497
ENSG00000181744	C3orf58	-1.99948	-0.999628	8.57e-11	8.44e-10
ENSG00000161509	GRIN2C	-1.99942	-0.999584	0.000182064	0.000331238
ENSG00000124602	UNC5CL	-1.99933	-0.99952	0.000316724	0.000552333
ENSG00000269699	ZIM2	-1.99922	-0.999437	4.45e-06	1.09e-05
ENSG00000131374	TBC1D5	-1.99904	-0.999309	2.78e-12	4.96e-11
ENSG00000276612	CH507-9B2.4	-1.99888	-0.999192	0.0161738	0.0216233
ENSG00000249855	RP11-159F24.4	-1.99824	-0.998731	6.86e-05	0.000134454
ENSG00000250709	CCDC169-SOHLH2	-1.9969	-0.997765	0.000911762	0.00147941
ENSG00000164124	TMEM144	-1.99605	-0.997146	4.24e-09	2.33e-08
ENSG00000167670	CHAF1A	-1.99591	-0.99705	1.11e-11	1.54e-10
ENSG00000177380	PPFIA3	-1.99563	-0.996846	1.03e-09	6.97e-09
ENSG00000163964	PIGX	-1.99505	-0.996428	1.65e-10	1.46e-09
ENSG00000270605	RP5-1092A3.4	-1.99496	-0.996357	2.4e-05	5.1e-05
ENSG00000115425	PECR	-1.99407	-0.995719	1.35e-09	8.78e-09
ENSG00000273284	RP11-888D10.4	-1.9934	-0.99523	8.05e-05	0.000155618
ENSG00000162063	CCNF	-1.99277	-0.994772	1.29e-10	1.18e-09
ENSG00000185480	C12orf48	-1.99247	-0.994559	1.75e-10	1.54e-09
ENSG00000231999	RP5-1007M22.2	-1.99141	-0.993789	0.000101947	0.00019337
ENSG00000261879	RP11-333E1.1	-1.99082	-0.993364	3.24e-05	6.74e-05
ENSG00000167513	CDT1	-1.99081	-0.993355	3.93e-10	3.01e-09
ENSG00000122824	NUDT10	-1.99074	-0.993303	7.88e-05	0.000152598
ENSG00000221829	FANCG	-1.98928	-0.992248	1.63e-10	1.44e-09
ENSG00000186350	RXRA	-1.98884	-0.99193	9.71e-10	6.62e-09
ENSG00000142731	PLK4	-1.9887	-0.991827	2.7e-10	2.2e-09
ENSG00000169139	UBE2V2	-1.9885	-0.991679	2.32e-11	2.81e-10
ENSG00000161267	BDH1	-1.98849	-0.99167	6.06e-11	6.37e-10
ENSG00000187772	LIN28B	-1.98845	-0.991647	1.6e-10	1.43e-09
ENSG00000271270	AL449209.1	-1.98838	-0.991591	1.81e-09	1.13e-08
ENSG00000181085	MAPK15	-1.988	-0.991321	3.27e-08	1.37e-07
ENSG00000160051	IQCC	-1.98772	-0.991117	1.54e-09	9.86e-09
ENSG00000100242	SUN2	-1.98617	-0.989992	1.03e-09	6.98e-09
ENSG00000122966	CIT	-1.98523	-0.989304	6.95e-12	1.05e-10
ENSG00000185482	STAC3	-1.98469	-0.988917	7.14e-06	1.68e-05
ENSG00000267321	RP11-1094M14.11	-1.98393	-0.988358	1.81e-06	4.87e-06
ENSG00000106688	SLC1A1	-1.98375	-0.98823	1.91e-10	1.65e-09
ENSG00000171962	DRC3	-1.98216	-0.987076	1.92e-05	4.17e-05
ENSG00000271584	RP11-89C3.4	-1.98203	-0.986979	0.00122712	0.00194786
ENSG00000184058	TBX1	-1.98169	-0.986734	0.000367118	0.000633236
ENSG00000258701	RP11-477I4.3	-1.98124	-0.986405	2.87e-05	6.02e-05
ENSG00000177084	POLE	-1.98102	-0.986241	5.32e-11	5.71e-10
ENSG00000108312	UBTF	-1.98052	-0.985882	3.01e-12	5.28e-11
ENSG00000141480	ARRB2	-1.97994	-0.985455	1.26e-10	1.17e-09
ENSG00000214050	FBXO16	-1.97992	-0.98544	2.18e-07	7.3e-07
ENSG00000259456	RP5-914P20.5	-1.97542	-0.982162	0.00516201	0.00745942
ENSG00000123975	CKS2	-1.97487	-0.981761	6.44e-11	6.67e-10
ENSG00000179240	RP11-111M22.2	-1.97469	-0.981624	2.36e-08	1.04e-07
ENSG00000261061	RP11-303E16.2	-1.97401	-0.981132	8.71e-08	3.24e-07
ENSG00000166451	CENPN	-1.97392	-0.981064	3.13e-11	3.61e-10
ENSG00000152193	RNF219	-1.9738	-0.980978	7.54e-10	5.32e-09
ENSG00000062282	DGAT2	-1.97253	-0.980045	1.56e-08	7.24e-08
ENSG00000139618	BRCA2	-1.97231	-0.979885	3.3e-10	2.61e-09
ENSG00000273486	RP11-731C17.2	-1.97064	-0.978663	0.00381877	0.00562859
ENSG00000204536	CCHCR1	-1.97051	-0.978569	1.75e-09	1.1e-08
ENSG00000135314	KHDC1	-1.96997	-0.978177	3.85e-08	1.58e-07
ENSG00000273805	RP11-620J15.4	-1.96957	-0.977878	0.000104324	0.00019765
ENSG00000173141	MRPL57	-1.96928	-0.977671	7.83e-10	5.5e-09
ENSG00000105518	TMEM205	-1.96908	-0.97752	1.54e-09	9.83e-09
ENSG00000177076	ACER2	-1.96898	-0.977445	0.000115587	0.000217565
ENSG00000214770	RP11-544I20.2	-1.96878	-0.977303	0.000338903	0.000588536
ENSG00000150773	PIH1D2	-1.96812	-0.976818	3.17e-05	6.61e-05
ENSG00000244968	CTD-2196P11.1	-1.96656	-0.975675	7.96e-05	0.000154107
ENSG00000188818	ZDHHC11	-1.96533	-0.974775	8.51e-10	5.91e-09
ENSG00000056998	GYG2	-1.96487	-0.974437	4.26e-12	7.03e-11
ENSG00000162227	TAF6L	-1.96393	-0.97374	9.48e-09	4.67e-08
ENSG00000136982	DSCC1	-1.96281	-0.972924	7.21e-10	5.12e-09
ENSG00000117477	CCDC181	-1.96262	-0.972782	3e-06	7.65e-06
ENSG00000214654	RP11-27I1.4	-1.96181	-0.972183	1.51e-06	4.12e-06
ENSG00000069509	FUNDC1	-1.96156	-0.972005	7.02e-11	7.15e-10
ENSG00000253953	PCDHGB4	-1.9611	-0.97166	2.94e-05	6.16e-05
ENSG00000219201	RP11-181C21.4	-1.96047	-0.971198	0.000896047	0.00145591
ENSG00000267152	CTD-2528L19.6	-1.9603	-0.971074	0.00056706	0.000948375
ENSG00000178096	BOLA1	-1.96006	-0.9709	4.13e-07	1.29e-06
ENSG00000110852	CLEC2B	-1.95997	-0.970835	2.49e-06	6.48e-06
ENSG00000116652	DLEU2L	-1.9595	-0.970482	2.49e-05	5.28e-05
ENSG00000132357	CARD6	-1.95918	-0.970249	1.42e-09	9.18e-09
ENSG00000234390	AF238380.5	-1.95838	-0.969663	3.33e-05	6.91e-05
ENSG00000246596	RP11-1277A3.2	-1.95741	-0.968949	3.33e-05	6.92e-05
ENSG00000136861	CDK5RAP2	-1.95678	-0.96848	2.03e-12	3.83e-11
ENSG00000164362	TERT	-1.95646	-0.968248	5.19e-07	1.57e-06
ENSG00000122566	HNRNPA2B1	-1.95643	-0.968225	1.37e-13	4.73e-12
ENSG00000101868	POLA1	-1.95631	-0.968135	4.93e-11	5.35e-10
ENSG00000234444	ZNF736	-1.95546	-0.96751	1.82e-05	3.97e-05
ENSG00000235706	AL356017.3	-1.95545	-0.967504	3.67e-05	7.55e-05
ENSG00000105464	GRIN2D	-1.95489	-0.967091	3.33e-08	1.39e-07
ENSG00000188559	RALGAPA2	-1.95444	-0.966757	2.07e-11	2.56e-10
ENSG00000263412	RP5-890E16.2	-1.95437	-0.966703	0.000109756	0.000207379
ENSG00000185686	PRAME	-1.95384	-0.966315	0.000159283	0.000292881
ENSG00000078177	N4BP2	-1.95381	-0.966287	9.11e-11	8.89e-10
ENSG00000196584	XRCC2	-1.95379	-0.966272	1.26e-11	1.7e-10
ENSG00000198468	FLVCR1-AS1	-1.95324	-0.96587	0.000119532	0.000224605
ENSG00000169851	PCDH7	-1.95298	-0.965681	4e-13	1.08e-11
ENSG00000136943	CTSV	-1.95264	-0.965423	3.58e-11	4.06e-10
ENSG00000100307	CBX7	-1.95155	-0.964617	1.16e-06	3.26e-06
ENSG00000134748	PRPF38A	-1.9508	-0.964064	6.5e-12	9.93e-11
ENSG00000156381	ANKRD9	-1.95048	-0.963829	6.7e-10	4.8e-09
ENSG00000257446	ZNF878	-1.95044	-0.963802	0.000891582	0.00144927
ENSG00000259768	RP5-991G20.1	-1.95018	-0.963607	1.18e-08	5.65e-08
ENSG00000154760	SLFN13	-1.95014	-0.963574	4.22e-07	1.32e-06
ENSG00000183850	ZNF730	-1.94993	-0.963423	0.000336722	0.000585345
ENSG00000146670	CDCA5	-1.94982	-0.96334	3.14e-11	3.62e-10
ENSG00000149346	SLX4IP	-1.9485	-0.962361	6.88e-10	4.91e-09
ENSG00000122952	ZWINT	-1.9484	-0.962287	1.74e-11	2.23e-10
ENSG00000172167	MTBP	-1.9482	-0.962145	2.31e-09	1.38e-08
ENSG00000181513	ACBD4	-1.94809	-0.962057	2.16e-05	4.64e-05
ENSG00000155097	ATP6V1C1	-1.94787	-0.961897	1.35e-11	1.81e-10
ENSG00000104899	AMH	-1.94776	-0.961818	8.76e-06	2.03e-05
ENSG00000226363	AC009336.24	-1.9466	-0.960959	0.00110215	0.00176372
ENSG00000269399	CTD-3222D19.12	-1.94631	-0.960742	1.86e-05	4.03e-05
ENSG00000115392	FANCL	-1.94623	-0.960684	2.09e-09	1.27e-08
ENSG00000150627	WDR17	-1.94568	-0.960273	9.72e-07	2.77e-06
ENSG00000231856	RP11-327P2.5	-1.9442	-0.959176	0.000127402	0.000238168
ENSG00000165730	STOX1	-1.94399	-0.959018	7.23e-06	1.7e-05
ENSG00000167964	RAB26	-1.94384	-0.958913	0.00151118	0.00236573
ENSG00000139734	DIAPH3	-1.94351	-0.958664	3.95e-11	4.4e-10
ENSG00000137770	CTDSPL2	-1.94244	-0.957873	1.28e-10	1.18e-09
ENSG00000079435	LIPE	-1.94227	-0.957747	0.000336986	0.000585737
ENSG00000244693	CTAGE8	-1.94221	-0.957698	2.12e-05	4.55e-05
ENSG00000127946	HIP1	-1.94087	-0.956704	3.44e-11	3.92e-10
ENSG00000249592	RP11-440L14.1	-1.93938	-0.955592	2.01e-06	5.33e-06
ENSG00000089902	RCOR1	-1.93915	-0.955423	4.87e-12	7.84e-11
ENSG00000137337	MDC1	-1.93809	-0.954633	9.06e-12	1.31e-10
ENSG00000218510	RP1-224A6.4	-1.93731	-0.954055	4.56e-09	2.48e-08
ENSG00000066926	FECH	-1.93688	-0.953738	1.16e-11	1.6e-10
ENSG00000179532	DNHD1	-1.93639	-0.953371	2.88e-10	2.33e-09
ENSG00000181544	FANCB	-1.93577	-0.952904	1.63e-08	7.51e-08
ENSG00000115365	LANCL1	-1.93575	-0.95289	1.1e-10	1.05e-09
ENSG00000260238	PMF1-BGLAP	-1.93448	-0.951948	2.42e-06	6.32e-06
ENSG00000176896	TCEANC	-1.93446	-0.951929	1.27e-06	3.52e-06
ENSG00000242798	RP11-506M12.1	-1.93416	-0.951704	0.00104752	0.00168279
ENSG00000231305	RP11-723O4.2	-1.934	-0.951588	0.000213055	0.000382318
ENSG00000146242	TPBG	-1.93278	-0.950677	4.19e-11	4.64e-10
ENSG00000223764	RP11-54O7.3	-1.9327	-0.950615	1.29e-08	6.13e-08
ENSG00000224699	RP11-225L12.2	-1.93246	-0.950439	6.76e-05	0.000132676
ENSG00000176927	EFCAB5	-1.93099	-0.949342	0.00123415	0.00195841
ENSG00000162998	FRZB	-1.93	-0.948601	5.17e-10	3.82e-09
ENSG00000077152	UBE2T	-1.92976	-0.948419	9.03e-11	8.82e-10
ENSG00000051341	POLQ	-1.92773	-0.946906	1.03e-10	9.86e-10
ENSG00000177508	IRX3	-1.92718	-0.946488	1.33e-07	4.71e-07
ENSG00000131697	NPHP4	-1.92699	-0.946351	2.34e-10	1.96e-09
ENSG00000172244	C5orf34	-1.92636	-0.94588	5.78e-08	2.26e-07
ENSG00000253861	CTC-293A9.2	-1.92511	-0.944938	0.0120015	0.0163981
ENSG00000262049	RP13-1032I1.7	-1.92458	-0.944542	2.88e-06	7.39e-06
ENSG00000157224	CLDN12	-1.92453	-0.944504	2.54e-11	3.05e-10
ENSG00000172733	PURG	-1.9242	-0.944256	1.15e-06	3.23e-06
ENSG00000077044	DGKD	-1.92389	-0.944024	5.45e-11	5.82e-10
ENSG00000125885	MCM8	-1.92381	-0.943969	4.44e-12	7.28e-11
ENSG00000154065	ANKRD29	-1.92374	-0.943915	1.08e-08	5.21e-08
ENSG00000143797	MBOAT2	-1.92338	-0.943645	4e-10	3.06e-09
ENSG00000120662	MTRF1	-1.92212	-0.942699	3.93e-07	1.24e-06
ENSG00000111801	BTN3A3	-1.9208	-0.941704	2.41e-09	1.43e-08
ENSG00000157851	DPYSL5	-1.9207	-0.941632	4.95e-11	5.35e-10
ENSG00000197472	ZNF695	-1.92028	-0.941316	4.79e-07	1.47e-06
ENSG00000125246	CLYBL	-1.91986	-0.941002	1.1e-06	3.1e-06
ENSG00000280734	LINC01232	-1.91972	-0.940896	0.00011184	0.000210978
ENSG00000133116	KL	-1.91928	-0.940568	4.31e-05	8.74e-05
ENSG00000128694	OSGEPL1	-1.91735	-0.939114	1.25e-08	5.95e-08
ENSG00000181192	DHTKD1	-1.9171	-0.938928	1.9e-11	2.41e-10
ENSG00000149554	CHEK1	-1.91696	-0.938822	2.09e-11	2.59e-10
ENSG00000197150	ABCB8	-1.91671	-0.938632	9.4e-10	6.43e-09
ENSG00000120539	MASTL	-1.91623	-0.938272	6.75e-11	6.93e-10
ENSG00000197557	TTC30A	-1.91587	-0.937999	9.85e-10	6.7e-09
ENSG00000280120	RP11-546D6.3	-1.91565	-0.937836	3.47e-07	1.11e-06
ENSG00000272853	RP11-398C13.6	-1.91547	-0.937695	0.000453922	0.000771516
ENSG00000171219	CDC42BPG	-1.91546	-0.937689	6.43e-08	2.48e-07
ENSG00000162623	TYW3	-1.91515	-0.937457	2.72e-10	2.22e-09
ENSG00000227627	RP1-101K10.6	-1.91444	-0.936919	1.58e-05	3.48e-05
ENSG00000130748	TMEM160	-1.91394	-0.936544	2.79e-05	5.87e-05
ENSG00000182310	SPACA6	-1.9138	-0.936442	5.96e-08	2.32e-07
ENSG00000114450	GNB4	-1.91374	-0.936397	2.28e-11	2.77e-10
ENSG00000135338	LCA5	-1.91354	-0.936248	3.11e-08	1.32e-07
ENSG00000108506	INTS2	-1.91316	-0.935955	8.67e-11	8.53e-10
ENSG00000139946	PELI2	-1.91205	-0.935118	7.91e-08	2.98e-07
ENSG00000211451	GNRHR2	-1.91142	-0.934646	0.00338855	0.0050429
ENSG00000106013	ANKRD7	-1.91136	-0.934602	0.00134705	0.00212548
ENSG00000187239	FNBP1	-1.9111	-0.934403	1.99e-12	3.77e-11
ENSG00000100092	SH3BP1	-1.90979	-0.933417	4.46e-07	1.38e-06
ENSG00000186314	PRELID2	-1.90933	-0.933066	6.7e-09	3.46e-08
ENSG00000101134	DOK5	-1.90782	-0.931925	1.33e-07	4.74e-07
ENSG00000123407	HOXC12	-1.90744	-0.931636	3.26e-07	1.05e-06
ENSG00000138439	FAM117B	-1.90692	-0.931242	4.51e-10	3.4e-09
ENSG00000072954	TMEM38A	-1.90661	-0.931013	6.02e-09	3.15e-08
ENSG00000141570	CBX8	-1.90621	-0.930705	1.22e-08	5.8e-08
ENSG00000272655	POLR2J4	-1.90614	-0.930652	4.66e-08	1.87e-07
ENSG00000177692	DNAJC28	-1.90588	-0.930459	3.36e-05	6.97e-05
ENSG00000134115	CNTN6	-1.90568	-0.930306	3.88e-09	2.16e-08
ENSG00000130159	ECSIT	-1.90405	-0.929069	8.68e-10	6.02e-09
ENSG00000162073	PAQR4	-1.90327	-0.928484	1.99e-09	1.22e-08
ENSG00000054654	SYNE2	-1.90317	-0.928402	6.55e-11	6.77e-10
ENSG00000137807	KIF23	-1.90308	-0.928336	3.82e-11	4.28e-10
ENSG00000113805	CNTN3	-1.90277	-0.928104	3.7e-05	7.6e-05
ENSG00000253438	PCAT1	-1.90239	-0.927812	0.00010506	0.000198946
ENSG00000051825	MPHOSPH9	-1.9022	-0.927669	1.88e-10	1.63e-09
ENSG00000079841	RIMS1	-1.90172	-0.927303	0.000187094	0.000339624
ENSG00000125319	C17orf53	-1.90119	-0.926904	4.87e-08	1.95e-07
ENSG00000090861	AARS	-1.90089	-0.926675	2.13e-11	2.63e-10
ENSG00000214435	AS3MT	-1.90088	-0.926666	1.52e-09	9.74e-09
ENSG00000213300	RP11-642N14.1	-1.90081	-0.926617	3.67e-05	7.55e-05
ENSG00000083807	SLC27A5	-1.90044	-0.926337	1.1e-07	4e-07
ENSG00000116670	MAD2L2	-1.89966	-0.925737	2.72e-10	2.22e-09
ENSG00000137449	CPEB2	-1.89964	-0.925726	1.15e-11	1.59e-10
ENSG00000166348	USP54	-1.89883	-0.925114	7.02e-11	7.15e-10
ENSG00000135473	PAN2	-1.89862	-0.924951	2.21e-11	2.71e-10
ENSG00000197594	ENPP1	-1.89839	-0.924775	4.57e-11	4.99e-10
ENSG00000158473	CD1D	-1.89829	-0.924704	7.76e-05	0.000150479
ENSG00000112893	MAN2A1	-1.89772	-0.924271	8.96e-11	8.76e-10
ENSG00000179965	ZNF771	-1.89749	-0.924094	1.03e-07	3.76e-07
ENSG00000251143	RP11-849H4.4	-1.8971	-0.923799	0.000266763	0.000470716
ENSG00000278202	RP11-152F13.8	-1.89598	-0.922941	0.000395545	0.000679367
ENSG00000151233	GXYLT1	-1.89461	-0.921899	2.86e-10	2.32e-09
ENSG00000100078	PLA2G3	-1.8942	-0.921585	3.44e-10	2.7e-09
ENSG00000140262	TCF12	-1.89414	-0.921546	5.94e-12	9.22e-11
ENSG00000101695	RNF125	-1.89369	-0.921201	4.78e-06	1.17e-05
ENSG00000062822	POLD1	-1.89361	-0.921136	3.33e-09	1.88e-08
ENSG00000261215	RP11-195F19.30	-1.89349	-0.921048	0.000680976	0.00112577
ENSG00000213760	ATP6V1G2	-1.89306	-0.920717	0.000202969	0.000365758
ENSG00000176293	ZNF135	-1.89299	-0.92067	9.1e-06	2.1e-05
ENSG00000198554	WDHD1	-1.88993	-0.918336	4.22e-11	4.66e-10
ENSG00000139800	ZIC5	-1.88992	-0.918329	4.56e-10	3.43e-09
ENSG00000083642	PDS5B	-1.88748	-0.916459	1.18e-10	1.1e-09
ENSG00000187840	EIF4EBP1	-1.88539	-0.914863	2.38e-10	1.99e-09
ENSG00000248275	CTC-338M12.3	-1.88267	-0.912783	3.57e-06	8.97e-06
ENSG00000167325	RRM1	-1.88035	-0.911002	2.98e-12	5.25e-11
ENSG00000174516	PELI3	-1.87816	-0.909318	1.13e-07	4.07e-07
ENSG00000146410	MTFR2	-1.8781	-0.909274	3.5e-09	1.97e-08
ENSG00000274276	CBSL	-1.87807	-0.909254	1.32e-10	1.21e-09
ENSG00000250312	ZNF718	-1.87805	-0.909233	2.37e-07	7.85e-07
ENSG00000172493	AFF1	-1.87779	-0.909038	1.03e-11	1.45e-10
ENSG00000214174	AMZ2P1	-1.87732	-0.908674	3.91e-09	2.17e-08
ENSG00000124233	SEMG1	-1.877	-0.908427	7.18e-06	1.69e-05
ENSG00000261438	RP11-399O19.9	-1.87674	-0.908226	0.000398934	0.000684959
ENSG00000273047	RP4-583P15.14	-1.87667	-0.908176	0.0155037	0.0208071
ENSG00000161180	CCDC116	-1.87544	-0.907227	0.00449537	0.00655409
ENSG00000137478	FCHSD2	-1.87495	-0.90685	3.29e-10	2.61e-09
ENSG00000063176	SPHK2	-1.87381	-0.905971	3.65e-09	2.04e-08
ENSG00000142765	SYTL1	-1.87319	-0.9055	0.00205286	0.0031542
ENSG00000058804	NDC1	-1.87273	-0.905144	9.01e-10	6.2e-09
ENSG00000153132	CLGN	-1.87195	-0.904545	3.55e-09	1.99e-08
ENSG00000130762	ARHGEF16	-1.87117	-0.903938	6.1e-08	2.37e-07
ENSG00000102531	FNDC3A	-1.87085	-0.903695	1.05e-10	1e-09
ENSG00000117425	PTCH2	-1.86993	-0.902982	1.24e-07	4.45e-07
ENSG00000100302	RASD2	-1.86684	-0.900595	3.47e-05	7.17e-05
ENSG00000106012	IQCE	-1.86564	-0.899667	6.25e-10	4.51e-09
ENSG00000132819	RBM38	-1.86489	-0.899094	1.57e-10	1.4e-09
ENSG00000094914	AAAS	-1.86471	-0.898949	1.14e-09	7.58e-09
ENSG00000162437	RAVER2	-1.8645	-0.89879	1.59e-11	2.08e-10
ENSG00000097046	CDC7	-1.86422	-0.898575	3.54e-10	2.77e-09
ENSG00000246174	RP11-705O3.1	-1.86348	-0.897997	4.55e-07	1.4e-06
ENSG00000221886	ZBED8	-1.86272	-0.897413	9.12e-08	3.37e-07
ENSG00000135722	FBXL8	-1.86244	-0.897191	1.83e-05	3.98e-05
ENSG00000116741	RGS2	-1.86188	-0.896763	1.14e-09	7.58e-09
ENSG00000254726	MEX3A	-1.8618	-0.896699	5.79e-12	9.03e-11
ENSG00000159788	RGS12	-1.86022	-0.895474	4.85e-10	3.61e-09
ENSG00000113248	PCDHB15	-1.85999	-0.895292	4.51e-06	1.11e-05
ENSG00000116990	MYCL	-1.85918	-0.894663	5.1e-05	0.000102241
ENSG00000167157	PRRX2	-1.85913	-0.894629	4.3e-07	1.34e-06
ENSG00000284989	RP11-7O11.7	-1.85813	-0.893855	0.00299894	0.00449798
ENSG00000279198	CTD-2231E14.2	-1.85793	-0.893694	0.000157945	0.000290699
ENSG00000233461	RP11-295G20.2	-1.85757	-0.89342	0.00154357	0.002412
ENSG00000133104	SPG20	-1.85734	-0.893234	4.5e-12	7.36e-11
ENSG00000168300	PCMTD1	-1.85472	-0.891204	1.28e-09	8.38e-09
ENSG00000136167	LCP1	-1.85418	-0.890783	6.37e-11	6.62e-10
ENSG00000251485	AC068134.10	-1.85368	-0.890393	0.000451707	0.000768007
ENSG00000106399	RPA3	-1.85339	-0.890167	1.13e-09	7.53e-09
ENSG00000105643	ARRDC2	-1.85318	-0.890005	5.81e-09	3.06e-08
ENSG00000100802	C14orf93	-1.85278	-0.88969	6.11e-08	2.37e-07
ENSG00000123870	ZNF137P	-1.85259	-0.889545	2.6e-06	6.75e-06
ENSG00000138629	UBL7	-1.85258	-0.889537	1.53e-10	1.37e-09
ENSG00000163428	LRRC58	-1.85136	-0.888589	7.7e-11	7.71e-10
ENSG00000163923	RPL39L	-1.85087	-0.888207	1.21e-08	5.77e-08
ENSG00000171792	RHNO1	-1.85083	-0.888171	3.57e-11	4.04e-10
ENSG00000272601	RP11-155G14.5	-1.85043	-0.88786	0.0119561	0.0163418
ENSG00000151849	CENPJ	-1.8502	-0.887683	6.76e-10	4.84e-09
ENSG00000173473	SMARCC1	-1.84978	-0.887357	2.78e-12	4.96e-11
ENSG00000186603	HPDL	-1.84921	-0.88691	2.8e-05	5.89e-05
ENSG00000081059	TCF7	-1.84742	-0.88551	5.24e-07	1.59e-06
ENSG00000167216	KATNAL2	-1.84725	-0.885378	1.35e-08	6.35e-08
ENSG00000115657	ABCB6	-1.84714	-0.885296	1.12e-10	1.06e-09
ENSG00000170469	SPATA24	-1.84646	-0.884765	6.79e-05	0.000133171
ENSG00000172159	FRMD3	-1.8464	-0.884713	0.000115691	0.000217709
ENSG00000167487	KLHL26	-1.84621	-0.884569	3.2e-08	1.35e-07
ENSG00000243960	RP11-552M11.4	-1.84604	-0.884434	0.0245121	0.0320126
ENSG00000171097	CCBL1	-1.84555	-0.88405	1.63e-08	7.51e-08
ENSG00000232593	RP11-258C19.5	-1.84472	-0.883405	1.8e-09	1.13e-08
ENSG00000127989	MTERF1	-1.84446	-0.8832	7.93e-10	5.55e-09
ENSG00000176208	ATAD5	-1.84443	-0.883172	5.63e-09	2.98e-08
ENSG00000183048	SLC25A10	-1.84344	-0.882402	2.02e-07	6.83e-07
ENSG00000164109	MAD2L1	-1.84332	-0.882303	7.67e-10	5.4e-09
ENSG00000214711	CAPN14	-1.84266	-0.88179	0.000164969	0.000302395
ENSG00000179262	RAD23A	-1.84125	-0.880688	1.12e-09	7.48e-09
ENSG00000160999	SH2B2	-1.84034	-0.879969	8.43e-06	1.96e-05
ENSG00000127586	CHTF18	-1.8398	-0.879545	9.84e-09	4.82e-08
ENSG00000064687	ABCA7	-1.83931	-0.879163	3.81e-07	1.2e-06
ENSG00000260852	FBXL19-AS1	-1.83901	-0.878929	3.02e-07	9.76e-07
ENSG00000111276	CDKN1B	-1.8389	-0.878841	1.19e-10	1.11e-09
ENSG00000273173	SNURF	-1.83887	-0.878822	0.000693463	0.00114505
ENSG00000140543	DET1	-1.83785	-0.878023	7.08e-09	3.64e-08
ENSG00000278133	RP11-196G11.5	-1.83758	-0.87781	7.42e-07	2.18e-06
ENSG00000144230	GPR17	-1.83681	-0.877204	0.0058793	0.00841592
ENSG00000198937	CCDC167	-1.83681	-0.877201	3.9e-08	1.6e-07
ENSG00000260269	CTD-2323K18.1	-1.83645	-0.876916	0.00046004	0.000780964
ENSG00000168393	DTYMK	-1.83641	-0.876885	2.19e-09	1.32e-08
ENSG00000116151	MORN1	-1.83571	-0.876335	2.84e-08	1.21e-07
ENSG00000145779	TNFAIP8	-1.83562	-0.876266	2.07e-07	6.98e-07
ENSG00000065833	ME1	-1.83548	-0.87616	7.12e-11	7.23e-10
ENSG00000273604	EPOP	-1.83513	-0.875885	1.91e-06	5.1e-06
ENSG00000135617	PRADC1	-1.83457	-0.875439	3.17e-09	1.81e-08
ENSG00000261351	CTD-3185P2.1	-1.83379	-0.874832	0.00181532	0.00280805
ENSG00000175279	CENPS	-1.83341	-0.874526	6.18e-09	3.22e-08
ENSG00000160957	RECQL4	-1.83231	-0.873663	3.1e-08	1.31e-07
ENSG00000182759	MAFA	-1.83217	-0.873555	1.08e-05	2.45e-05
ENSG00000105514	RAB3D	-1.83166	-0.873153	2.86e-10	2.32e-09
ENSG00000135736	CCDC102A	-1.83102	-0.872646	6.1e-08	2.37e-07
ENSG00000093009	CDC45	-1.82958	-0.871516	9.93e-11	9.55e-10
ENSG00000172731	LRRC20	-1.82887	-0.870949	7.12e-11	7.23e-10
ENSG00000130520	LSM4	-1.82886	-0.870947	6.12e-11	6.42e-10
ENSG00000213160	KLHL23	-1.82872	-0.870835	1.79e-10	1.56e-09
ENSG00000001460	STPG1	-1.8286	-0.870736	5.07e-07	1.54e-06
ENSG00000176974	SHMT1	-1.8281	-0.870343	2.72e-11	3.22e-10
ENSG00000205643	CDPF1	-1.82808	-0.870332	1.46e-07	5.14e-07
ENSG00000198885	ITPRIPL1	-1.82768	-0.870012	2.29e-09	1.37e-08
ENSG00000282508	LINC01002	-1.82693	-0.869421	3.02e-05	6.32e-05
ENSG00000068976	PYGM	-1.82689	-0.869392	0.00281963	0.00424312
ENSG00000143476	DTL	-1.82594	-0.868637	3.73e-11	4.19e-10
ENSG00000132329	RAMP1	-1.82592	-0.86862	3.35e-07	1.07e-06
ENSG00000171126	KCNG3	-1.82543	-0.868233	0.00013175	0.000245519
ENSG00000180425	C11orf71	-1.82526	-0.868101	1.39e-06	3.83e-06
ENSG00000100033	PRODH	-1.82463	-0.867606	1.97e-08	8.83e-08
ENSG00000141665	FBXO15	-1.82427	-0.867321	0.00352626	0.00522707
ENSG00000162434	JAK1	-1.82379	-0.866943	9.38e-12	1.34e-10
ENSG00000119403	PHF19	-1.82274	-0.866111	5.16e-11	5.55e-10
ENSG00000255284	AP006621.5	-1.8222	-0.865679	0.00145211	0.00228023
ENSG00000102221	JADE3	-1.82208	-0.865587	2.55e-11	3.06e-10
ENSG00000117010	ZNF684	-1.82204	-0.865556	4.04e-07	1.27e-06
ENSG00000284602	RP3-465N24.7	-1.82194	-0.865478	0.000110126	0.000207949
ENSG00000259488	RP11-154J22.1	-1.81882	-0.863002	9.45e-06	2.17e-05
ENSG00000179094	PER1	-1.81786	-0.862239	5.86e-08	2.29e-07
ENSG00000159882	ZNF230	-1.81762	-0.862047	6.14e-07	1.83e-06
ENSG00000026559	KCNG1	-1.81757	-0.862013	4.48e-05	9.07e-05
ENSG00000168275	COA6	-1.81753	-0.861977	2.17e-09	1.31e-08
ENSG00000278000	AC139100.4	-1.81733	-0.861817	0.00189959	0.00293014
ENSG00000273723	RP11-93H24.3	-1.81645	-0.861122	0.000805137	0.0013174
ENSG00000247095	MIR210HG	-1.81568	-0.860507	0.000363868	0.000628195
ENSG00000247400	RP11-10E18.6	-1.81563	-0.860471	8.6e-05	0.000165567
ENSG00000003400	CASP10	-1.81535	-0.860249	1.31e-06	3.63e-06
ENSG00000261136	RP11-37C7.3	-1.81529	-0.860201	0.000206201	0.000371191
ENSG00000040608	RTN4R	-1.81514	-0.860085	9.73e-06	2.23e-05
ENSG00000177602	GSG2	-1.81512	-0.860068	3.53e-09	1.98e-08
ENSG00000112874	NUDT12	-1.81485	-0.859853	8.68e-09	4.32e-08
ENSG00000139668	WDFY2	-1.81442	-0.859509	5.15e-12	8.2e-11
ENSG00000140807	NKD1	-1.81318	-0.858522	0.000158471	0.000291632
ENSG00000095002	MSH2	-1.81279	-0.858208	5.16e-11	5.55e-10
ENSG00000106278	PTPRZ1	-1.81272	-0.858159	9.6e-05	0.000182874
ENSG00000198498	TMA16	-1.8123	-0.85782	1.61e-10	1.43e-09
ENSG00000168661	ZNF30	-1.81206	-0.857634	4.92e-08	1.96e-07
ENSG00000169116	PARM1	-1.81191	-0.857515	1.98e-10	1.7e-09
ENSG00000270060	RP11-390K5.6	-1.81175	-0.857381	0.0117392	0.0160682
ENSG00000139428	MMAB	-1.8114	-0.857105	5.53e-11	5.88e-10
ENSG00000149136	SSRP1	-1.8102	-0.856149	2.55e-12	4.59e-11
ENSG00000117036	ETV3	-1.8089	-0.85511	2.06e-11	2.56e-10
ENSG00000149548	CCDC15	-1.8078	-0.854238	2.5e-07	8.22e-07
ENSG00000174599	TRAM1L1	-1.80756	-0.85404	2.83e-07	9.18e-07
ENSG00000171860	C3AR1	-1.80699	-0.853586	2.88e-05	6.04e-05
ENSG00000108960	MMD	-1.80654	-0.85323	3.44e-10	2.7e-09
ENSG00000235194	PPP1R3E	-1.80617	-0.852936	3.11e-08	1.32e-07
ENSG00000182580	EPHB3	-1.80489	-0.851908	1.34e-07	4.77e-07
ENSG00000166710	B2M	-1.80483	-0.851862	7.34e-12	1.09e-10
ENSG00000196517	SLC6A9	-1.80435	-0.85148	3.03e-08	1.29e-07
[truncated: 3,659 more rows]

## Sheet: S2D EF Repressed genes
Ebegboni et al., Supplemental Table S2D: Increased expression following depletion of EWSR1::FLI1 TC-32, TC-71, and A673
TC-32	TC-32	TC-32	TC-32	TC-32	TC-32	TC-71	TC-71	TC-71	TC-71	TC-71	TC-71	A673	A673	A673	A673	A673	A673
ENSID GENE	GENE SYMBOL	FOLD-CHANGE	Log2 FC	p value	FDR	ENSID GENE	GENE SYMBOL	FOLD-CHANGE	Log2 FC	p value	FDR	ENSID GENE	GENE SYMBOL	FOLD-CHANGE	Log2 FC	p value	FDR
ENSG00000128510	CPA4	416.046	8.7006	2.04e-11	1.88e-10	ENSG00000148677	ANKRD1	4014.84	11.9711	1e-11	1.72e-10	ENSG00000128510	CPA4	1506.44	10.5569	1.2e-15	1.27e-13
ENSG00000111341	MGP	291.966	8.18966	6.07e-18	2.67e-15	ENSG00000106366	SERPINE1	1024.54	10.0008	8.5e-14	3.94e-12	ENSG00000188064	WNT7B	380.661	8.57236	5.98e-12	9.26e-11
ENSG00000198910	L1CAM	285.086	8.15525	7.86e-15	3.1e-13	ENSG00000163017	ACTG2	950.87	9.8931	5.59e-13	1.59e-11	ENSG00000150630	VEGFC	254.011	7.98875	3.2e-09	1.82e-08
ENSG00000198959	TGM2	191.383	7.58032	4.65e-16	3.95e-14	ENSG00000128510	CPA4	600.607	9.23028	2.94e-10	2.92e-09	ENSG00000163661	PTX3	185.128	7.53238	1.54e-16	3.15e-14
ENSG00000008517	IL32	169.606	7.40604	3.93e-12	4.72e-11	ENSG00000137809	ITGA11	441.451	8.78611	1.43e-09	1.14e-08	ENSG00000172061	LRRC15	181.695	7.50537	5.27e-14	2.24e-12
ENSG00000138316	ADAMTS14	165.482	7.37053	1.71e-10	1.17e-09	ENSG00000019991	HGF	353.091	8.46389	1.17e-09	9.61e-09	ENSG00000125965	GDF5	165.178	7.36788	4.88e-10	3.63e-09
ENSG00000176971	FIBIN	164.258	7.35982	4.25e-09	1.97e-08	ENSG00000181634	TNFSF15	327.966	8.3574	1.38e-08	8.29e-08	ENSG00000128342	LIF	164.99	7.36624	4.09e-13	1.1e-11
ENSG00000125730	C3	161.841	7.33843	1.45e-12	2.07e-11	ENSG00000198959	TGM2	324.417	8.3417	2.3e-15	3.31e-13	ENSG00000013588	GPRC5A	139.682	7.126	3.97e-15	3.16e-13
ENSG00000172061	LRRC15	160.752	7.3287	1.17e-10	8.4e-10	ENSG00000183160	TMEM119	297.811	8.21825	2.94e-12	6.28e-11	ENSG00000168497	SDPR	139.647	7.12564	2.85e-15	2.5e-13
ENSG00000177374	HIC1	143.438	7.16428	6.03e-11	4.8e-10	ENSG00000198796	ALPK2	270.465	8.0793	4.89e-11	6.44e-10	ENSG00000115461	IGFBP5	136.023	7.08771	1.12e-20	1.72e-16
ENSG00000168398	BDKRB2	139.27	7.12174	3e-11	2.64e-10	ENSG00000115414	FN1	261.795	8.0323	1.56e-23	2.78e-19	ENSG00000111341	MGP	119.661	6.90281	6.17e-11	6.46e-10
ENSG00000138131	LOXL4	137.591	7.10425	1.01e-10	7.44e-10	ENSG00000249669	MIR143HG	259.331	8.01865	9.09e-09	5.72e-08	ENSG00000060718	COL11A1	104.339	6.70514	2.03e-15	1.91e-13
ENSG00000183160	TMEM119	133.476	7.06044	7.64e-07	2.14e-06	ENSG00000137801	THBS1	168.825	7.39938	1.76e-11	2.74e-10	ENSG00000143473	KCNH1	101.259	6.66191	9.58e-13	2.13e-11
ENSG00000158270	COLEC12	132.905	7.05425	1.53e-16	1.92e-14	ENSG00000135318	NT5E	154.095	7.26768	5.05e-13	1.47e-11	ENSG00000120937	NPPB	98.6715	6.62456	1.86e-10	1.62e-09
ENSG00000163661	PTX3	98.9793	6.62905	5.02e-10	2.97e-09	ENSG00000143768	LEFTY2	122.464	6.93622	1.16e-08	7.11e-08	ENSG00000113083	LOX	94.0008	6.5546	5.2e-18	4.53e-15
ENSG00000163171	CDC42EP3	92.8444	6.53674	2.07e-15	1.16e-13	ENSG00000172061	LRRC15	118.677	6.8909	1.12e-08	6.91e-08	ENSG00000189143	CLDN4	89.0387	6.47636	6.99e-13	1.64e-11
ENSG00000005102	MEOX1	92.2319	6.52719	7.07e-10	4.01e-09	ENSG00000259207	ITGB3	113.531	6.82695	8.42e-13	2.27e-11	ENSG00000026508	CD44	86.0545	6.42718	7.63e-18	5.58e-15
ENSG00000146197	RP3-329A5.4	81.1518	6.34255	4.4e-12	5.17e-11	ENSG00000138119	MYOF	110.998	6.7944	1.16e-14	9.01e-13	ENSG00000110195	FOLR1	76.549	6.25831	1.27e-07	4.53e-07
ENSG00000163395	IGFN1	77.8268	6.2822	9.04e-15	3.45e-13	ENSG00000060718	COL11A1	110.931	6.79352	7.15e-09	4.64e-08	ENSG00000111186	WNT5B	66.8286	6.06239	3.64e-13	9.99e-12
ENSG00000130592	LSP1	75.1907	6.23248	8.32e-08	2.85e-07	ENSG00000172346	CSDC2	107.657	6.7503	1.66e-09	1.31e-08	ENSG00000181634	TNFSF15	65.9186	6.04261	3.18e-09	1.81e-08
ENSG00000168675	LDLRAD4	71.3746	6.15734	6.26e-10	3.6e-09	ENSG00000134668	SPOCD1	98.3304	6.61957	8.69e-12	1.53e-10	ENSG00000167601	AXL	63.5119	5.98895	9.93e-18	5.7e-15
ENSG00000166482	MFAP4	70.7049	6.14374	6.16e-15	2.58e-13	ENSG00000118523	CTGF	93.5619	6.54785	1.51e-16	4.8e-14	ENSG00000143768	LEFTY2	61.5806	5.9444	4.74e-09	2.57e-08
ENSG00000130584	ZBTB46	66.5744	6.0569	8.85e-08	3.01e-07	ENSG00000260604	RP1-140K8.5	92.7477	6.53524	5.43e-08	2.77e-07	ENSG00000162576	MXRA8	55.8382	5.80318	1.66e-10	1.47e-09
ENSG00000137507	LRRC32	65.0382	6.02322	3.07e-09	1.47e-08	ENSG00000163453	IGFBP7	81.542	6.34947	5.53e-14	2.9e-12	ENSG00000198910	L1CAM	54.6148	5.77122	2.82e-14	1.41e-12
ENSG00000139329	LUM	64.3523	6.00792	1.85e-08	7.36e-08	ENSG00000150687	PRSS23	79.4839	6.31259	6.36e-14	3.2e-12	ENSG00000198796	ALPK2	54.2174	5.76068	3.67e-18	4.53e-15
ENSG00000153714	LURAP1L	62.3562	5.96246	5.27e-08	1.89e-07	ENSG00000167767	KRT80	78.0735	6.28676	1.36e-07	6.19e-07	ENSG00000106366	SERPINE1	52.7357	5.72071	4.39e-20	2.71e-16
ENSG00000137801	THBS1	61.7467	5.94829	2.85e-17	6.25e-15	ENSG00000092969	TGFB2	75.9799	6.24755	1.17e-11	1.96e-10	ENSG00000137809	ITGA11	52.7218	5.72033	3.97e-12	6.67e-11
ENSG00000163017	ACTG2	61.4046	5.94027	1.28e-12	1.87e-11	ENSG00000142910	TINAGL1	74.4226	6.21767	5.94e-08	2.99e-07	ENSG00000154310	TNIK	52.6354	5.71796	6.83e-12	1.04e-10
ENSG00000106809	OGN	58.489	5.87009	3.63e-10	2.24e-09	ENSG00000122861	PLAU	69.5857	6.12072	5.17e-10	4.74e-09	ENSG00000176971	FIBIN	50.6308	5.66194	1.51e-12	3.06e-11
ENSG00000119681	LTBP2	54.878	5.77816	1.12e-11	1.13e-10	ENSG00000115363	EVA1A	69.107	6.11076	1.07e-07	5.03e-07	ENSG00000138131	LOXL4	48.2992	5.59393	9.64e-12	1.37e-10
ENSG00000162645	GBP2	54.378	5.76495	2.04e-11	1.88e-10	ENSG00000261040	CTD-2319I12.1	68.7697	6.1037	1.23e-07	5.67e-07	ENSG00000163453	IGFBP7	45.7931	5.51706	2.32e-12	4.25e-11
ENSG00000125965	GDF5	54.2818	5.7624	2.75e-08	1.05e-07	ENSG00000205403	CFI	67.3325	6.07323	4.08e-07	1.64e-06	ENSG00000240583	AQP1	45.7915	5.51701	4.46e-13	1.18e-11
ENSG00000164692	COL1A2	53.3221	5.73666	5.68e-10	3.31e-09	ENSG00000176046	NUPR1	64.8806	6.01972	2.25e-12	5.04e-11	ENSG00000013297	CLDN11	45.4147	5.50509	1.08e-14	6.69e-13
ENSG00000249669	MIR143HG	50.7427	5.66513	1.75e-09	8.94e-09	ENSG00000137507	LRRC32	63.5961	5.99087	3.34e-09	2.4e-08	ENSG00000163359	COL6A3	45.273	5.50058	6.65e-14	2.66e-12
ENSG00000181634	TNFSF15	50.6352	5.66207	3.15e-07	9.48e-07	ENSG00000128342	LIF	62.0486	5.95533	1.09e-07	5.11e-07	ENSG00000005884	ITGA3	44.8052	5.48559	7.47e-16	8.92e-14
ENSG00000166257	SCN3B	50.6129	5.66143	2.64e-07	8.07e-07	ENSG00000108846	ABCC3	59.3684	5.89162	4.34e-07	1.74e-06	ENSG00000112769	LAMA4	44.2269	5.46685	3.6e-14	1.71e-12
ENSG00000070731	ST6GALNAC2	47.4751	5.5691	7.7e-08	2.66e-07	ENSG00000177374	HIC1	57.3831	5.84255	2.23e-09	1.69e-08	ENSG00000164251	F2RL1	43.7299	5.45055	3.7e-14	1.74e-12
ENSG00000243649	CFB	46.9236	5.55224	7.57e-08	2.62e-07	ENSG00000120708	TGFBI	56.8232	5.82841	3.11e-09	2.26e-08	ENSG00000132481	TRIM47	42.957	5.42482	2.59e-11	3.09e-10
ENSG00000137809	ITGA11	46.4278	5.53692	2.82e-13	5.49e-12	ENSG00000144802	NFKBIZ	54.8124	5.77643	4.15e-14	2.32e-12	ENSG00000137801	THBS1	42.8555	5.42141	3.29e-17	1.25e-14
ENSG00000013588	GPRC5A	44.7794	5.48476	1.04e-10	7.65e-10	ENSG00000107796	ACTA2	53.8987	5.75218	5.94e-16	1.34e-13	ENSG00000108821	COL1A1	42.3043	5.40273	4.49e-18	4.53e-15
ENSG00000214548	MEG3	44.378	5.47177	6.63e-19	6.13e-16	ENSG00000130176	CNN1	53.3292	5.73685	5.6e-08	2.84e-07	ENSG00000168685	IL7R	42.0809	5.39509	5.55e-17	1.78e-14
ENSG00000108821	COL1A1	43.5678	5.44519	1.02e-21	5.98e-18	ENSG00000013588	GPRC5A	52.8548	5.72396	2.47e-13	8.38e-12	ENSG00000148677	ANKRD1	40.6706	5.34591	9.74e-19	1.87e-15
ENSG00000157613	CREB3L1	42.3228	5.40336	7.53e-11	5.79e-10	ENSG00000111341	MGP	52.3731	5.71076	6.74e-14	3.32e-12	ENSG00000092969	TGFB2	39.3531	5.29841	3.5e-18	4.53e-15
ENSG00000106823	ECM2	41.9414	5.3903	2.78e-07	8.47e-07	ENSG00000129009	ISLR	51.6293	5.69012	4.03e-08	2.11e-07	ENSG00000100065	CARD10	38.4434	5.26466	7.66e-12	1.13e-10
ENSG00000137962	ARHGAP29	41.7084	5.38227	5.04e-16	4.1e-14	ENSG00000111859	NEDD9	51.0468	5.67375	3.05e-11	4.33e-10	ENSG00000133110	POSTN	37.4906	5.22846	1.27e-14	7.61e-13
ENSG00000111913	RIPOR2	41.4847	5.37451	5.44e-12	6.18e-11	ENSG00000163431	LMOD1	50.3042	5.65261	1.06e-06	3.86e-06	ENSG00000198842	DUSP27	36.2943	5.18167	2.83e-11	3.32e-10
ENSG00000123342	MMP19	40.8128	5.35095	7.64e-10	4.29e-09	ENSG00000137868	STRA6	49.3212	5.62414	2.4e-12	5.31e-11	ENSG00000134954	ETS1	35.6581	5.15616	6.57e-17	2.02e-14
ENSG00000091986	CCDC80	40.5693	5.34231	1.97e-18	1.38e-15	ENSG00000136235	GPNMB	48.3992	5.59691	5.28e-13	1.52e-11	ENSG00000134668	SPOCD1	34.3949	5.10412	1.29e-14	7.62e-13
ENSG00000274750	HIST1H3E	39.3798	5.29938	3.17e-07	9.52e-07	ENSG00000138131	LOXL4	47.8206	5.57956	1.42e-07	6.45e-07	ENSG00000152137	HSPB8	33.6751	5.07361	5.36e-12	8.48e-11
ENSG00000156453	PCDH1	39.3434	5.29805	1.3e-07	4.24e-07	ENSG00000129038	LOXL1	46.6397	5.54349	1.74e-10	1.87e-09	ENSG00000259207	ITGB3	33.276	5.05641	2.07e-10	1.77e-09
ENSG00000223749	AC004383.4	37.6303	5.23382	2.95e-15	1.53e-13	ENSG00000151117	TMEM86A	45.5323	5.50882	2.12e-07	9.2e-07	ENSG00000166033	HTRA1	32.4537	5.02031	1.14e-11	1.57e-10
ENSG00000075223	SEMA3C	37.3161	5.22172	5.97e-11	4.76e-10	ENSG00000180801	ARSJ	44.0793	5.46203	3.16e-11	4.45e-10	ENSG00000188643	S100A16	31.3194	4.96899	8.47e-13	1.92e-11
ENSG00000162591	MEGF6	37.2438	5.21893	7.67e-13	1.23e-11	ENSG00000164251	F2RL1	42.9456	5.42444	1.31e-12	3.27e-11	ENSG00000134245	WNT2B	31.0192	4.95509	5.99e-13	1.46e-11
ENSG00000114270	COL7A1	35.5044	5.14992	1.26e-15	7.74e-14	ENSG00000157613	CREB3L1	42.3674	5.40488	2.85e-10	2.84e-09	ENSG00000112414	ADGRG6	30.4242	4.92715	6.87e-14	2.73e-12
ENSG00000145040	UCN2	33.9116	5.08371	3.24e-08	1.22e-07	ENSG00000166450	PRTG	41.4906	5.37471	3.05e-07	1.27e-06	ENSG00000163431	LMOD1	30.1619	4.91466	2.53e-10	2.09e-09
ENSG00000134013	LOXL2	33.4908	5.06569	6.04e-17	1.04e-14	ENSG00000150630	VEGFC	41.484	5.37448	1.22e-10	1.38e-09	ENSG00000144857	BOC	27.7532	4.79458	4.01e-13	1.08e-11
ENSG00000078098	FAP	31.9606	4.99822	2.28e-06	5.83e-06	ENSG00000163395	IGFN1	40.7024	5.34704	1.03e-12	2.68e-11	ENSG00000019991	HGF	27.2888	4.77024	3.03e-11	3.52e-10
ENSG00000163359	COL6A3	31.0666	4.95729	9.17e-17	1.3e-14	ENSG00000152137	HSPB8	40.2884	5.33229	3.63e-07	1.48e-06	ENSG00000130592	LSP1	27.242	4.76776	2.09e-08	9.29e-08
ENSG00000175899	A2M	31.0088	4.95461	6.72e-10	3.83e-09	ENSG00000185585	OLFML2A	37.4602	5.22728	8.62e-18	5.4e-15	ENSG00000165029	ABCA1	26.782	4.74319	1.65e-15	1.59e-13
ENSG00000130066	SAT1	30.7299	4.94157	7.1e-18	2.9e-15	ENSG00000280143	AP000892.6	36.204	5.17808	4.24e-11	5.72e-10	ENSG00000205336	ADGRG1	25.9331	4.69672	7.47e-13	1.73e-11
ENSG00000197558	SSPO	29.1421	4.86503	1.17e-10	8.44e-10	ENSG00000270504	RP11-420L9.5	36.0422	5.17162	5.2e-09	3.51e-08	ENSG00000150687	PRSS23	25.8807	4.6938	5.29e-20	2.71e-16
ENSG00000168079	SCARA5	28.9704	4.85651	6.53e-12	7.13e-11	ENSG00000111913	RIPOR2	35.4139	5.14624	2.68e-07	1.13e-06	ENSG00000188015	S100A3	25.8316	4.69106	7.1e-11	7.22e-10
ENSG00000175040	CHST2	28.6691	4.84142	9.2e-07	2.53e-06	ENSG00000143473	KCNH1	35.1003	5.13341	4.61e-07	1.84e-06	ENSG00000272398	CD24	25.4449	4.6693	3.38e-12	5.83e-11
ENSG00000120820	GLT8D2	28.3527	4.82542	2.85e-06	7.15e-06	ENSG00000104783	KCNN4	35.0372	5.13082	7.74e-07	2.92e-06	ENSG00000139289	PHLDA1	24.9999	4.64385	1.11e-18	1.89e-15
ENSG00000152402	GUCY1A2	28.0485	4.80985	6.95e-07	1.96e-06	ENSG00000198910	L1CAM	34.7527	5.11905	8.49e-11	1.03e-09	ENSG00000147642	SYBU	24.8484	4.63508	2.16e-10	1.83e-09
ENSG00000133110	POSTN	27.8419	4.79918	8.89e-07	2.45e-06	ENSG00000120217	CD274	34.56	5.11103	1.49e-10	1.63e-09	ENSG00000198959	TGM2	24.7841	4.63134	2.37e-15	2.12e-13
ENSG00000019549	SNAI2	27.6603	4.78975	1.7e-11	1.6e-10	ENSG00000122786	CALD1	34.2778	5.0992	2.88e-16	7.74e-14	ENSG00000122861	PLAU	24.6818	4.62538	6.69e-19	1.47e-15
ENSG00000077092	RARB	27.3127	4.7715	6.39e-09	2.84e-08	ENSG00000079385	CEACAM1	34.2393	5.09758	1.12e-06	4.06e-06	ENSG00000133816	MICAL2	24.361	4.6065	3.85e-14	1.79e-12
ENSG00000261040	CTD-2319I12.1	27.0025	4.75502	8.61e-07	2.38e-06	ENSG00000162745	OLFML2B	33.7481	5.07674	5.32e-13	1.53e-11	ENSG00000120217	CD274	24.3225	4.60422	2.52e-13	7.5e-12
ENSG00000160097	FNDC5	26.7488	4.7414	6.17e-11	4.9e-10	ENSG00000105246	EBI3	33.5927	5.07008	6.92e-07	2.64e-06	ENSG00000173546	CSPG4	24.1194	4.59212	1.28e-11	1.73e-10
ENSG00000135678	CPM	26.1495	4.70871	4.24e-09	1.97e-08	ENSG00000130066	SAT1	33.3682	5.0604	1.33e-17	7.14e-15	ENSG00000107738	VSIR	24.0912	4.59043	1.55e-09	9.9e-09
ENSG00000103196	CRISPLD2	25.5595	4.67579	1.12e-10	8.12e-10	ENSG00000168542	COL3A1	32.7725	5.03441	1.19e-22	7.07e-19	ENSG00000115363	EVA1A	23.9021	4.57907	8.01e-15	5.3e-13
ENSG00000143858	SYT2	25.1193	4.65073	8.49e-14	2.07e-12	ENSG00000134013	LOXL2	32.7497	5.03341	5.04e-18	3.59e-15	ENSG00000172403	SYNPO2	23.8295	4.57467	7.58e-15	5.03e-13
ENSG00000172403	SYNPO2	24.7837	4.63132	5.97e-06	1.41e-05	ENSG00000154175	ABI3BP	32.4696	5.02102	4.93e-15	5.41e-13	ENSG00000136999	NOV	23.6605	4.56441	5.57e-12	8.75e-11
ENSG00000151117	TMEM86A	24.4676	4.6128	5.09e-07	1.47e-06	ENSG00000104368	PLAT	32.2732	5.01227	3.36e-12	6.98e-11	ENSG00000013619	MAMLD1	23.3217	4.5436	2.23e-15	2.04e-13
ENSG00000142173	COL6A2	24.4489	4.6117	3.28e-16	3.12e-14	ENSG00000166147	FBN1	32.2659	5.01194	1.05e-17	5.84e-15	ENSG00000146966	DENND2A	23.1413	4.5324	5.24e-13	1.33e-11
ENSG00000260604	RP1-140K8.5	24.1413	4.59343	3.13e-10	1.97e-09	ENSG00000187678	SPRY4	32.1875	5.00843	1.06e-07	4.98e-07	ENSG00000277778	PGM5P2	22.3328	4.48109	4.98e-09	2.68e-08
ENSG00000122641	INHBA	24.1378	4.59322	1.07e-08	4.54e-08	ENSG00000111186	WNT5B	32.1595	5.00717	1.8e-07	7.94e-07	ENSG00000131459	GFPT2	22.3114	4.47971	1.91e-11	2.42e-10
ENSG00000162576	MXRA8	24.0444	4.58763	4.19e-10	2.54e-09	ENSG00000175426	PCSK1	31.8792	4.99454	4.71e-10	4.37e-09	ENSG00000118898	PPL	22.1336	4.46817	1.21e-11	1.65e-10
ENSG00000221869	CEBPD	23.7083	4.56732	7.22e-10	4.08e-09	ENSG00000128285	MCHR1	31.5856	4.9812	5.16e-07	2.03e-06	ENSG00000006534	ALDH3B1	22.1199	4.46727	7.1e-10	5.04e-09
ENSG00000109625	CPZ	23.5487	4.55757	2.97e-06	7.42e-06	ENSG00000188015	S100A3	31.4911	4.97687	2.25e-06	7.62e-06	ENSG00000134013	LOXL2	22.0226	4.46091	8.63e-17	2.32e-14
ENSG00000144730	IL17RD	23.3968	4.54824	6.86e-11	5.36e-10	ENSG00000145536	ADAMTS16	31.3105	4.96857	1.2e-06	4.31e-06	ENSG00000148344	PTGES	21.9987	4.45934	2.14e-13	6.61e-12
ENSG00000168743	NPNT	22.9133	4.51811	5.12e-08	1.84e-07	ENSG00000108821	COL1A1	31.262	4.96634	5.39e-23	4.79e-19	ENSG00000168405	CMAHP	21.5124	4.4271	4.92e-09	2.64e-08
ENSG00000080573	COL5A3	22.8653	4.51508	2.49e-15	1.33e-13	ENSG00000080573	COL5A3	31.0535	4.95668	4.62e-20	1.64e-16	ENSG00000143382	ADAMTSL4	21.3282	4.41469	2.61e-10	2.15e-09
ENSG00000136040	PLXNC1	22.6545	4.50173	2.69e-16	2.77e-14	ENSG00000136859	ANGPTL2	30.8078	4.94522	1.14e-06	4.14e-06	ENSG00000261040	CTD-2319I12.1	21.2236	4.4076	8.96e-13	2.01e-11
ENSG00000188064	WNT7B	22.5398	4.4944	2.77e-06	6.97e-06	ENSG00000162645	GBP2	30.1926	4.91612	3.68e-11	5.08e-10	ENSG00000175899	A2M	20.6015	4.36468	3.16e-10	2.52e-09
ENSG00000150630	VEGFC	22.5274	4.49361	4.41e-06	1.07e-05	ENSG00000142871	CYR61	30.0861	4.91103	3.17e-20	1.41e-16	ENSG00000159674	SPON2	20.5553	4.36144	2.05e-11	2.55e-10
ENSG00000104368	PLAT	22.4864	4.49098	7.71e-14	1.92e-12	ENSG00000106809	OGN	29.9311	4.90357	5.38e-10	4.91e-09	ENSG00000283154	IQCJ-SCHIP1	20.1948	4.33591	2.01e-13	6.26e-12
ENSG00000144857	BOC	22.4582	4.48917	1.19e-15	7.47e-14	ENSG00000006534	ALDH3B1	28.7353	4.84475	3.2e-06	1.04e-05	ENSG00000130176	CNN1	19.9299	4.31686	1.01e-13	3.73e-12
ENSG00000139289	PHLDA1	21.3275	4.41464	3.97e-17	7.92e-15	ENSG00000153714	LURAP1L	28.6334	4.83963	6.87e-07	2.62e-06	ENSG00000257219	RP11-54A9.1	19.553	4.28932	3.27e-11	3.75e-10
ENSG00000107738	VSIR	21.2534	4.40962	1.18e-10	8.48e-10	ENSG00000013619	MAMLD1	28.6256	4.83923	2.03e-08	1.16e-07	ENSG00000172548	NIPAL4	19.3623	4.27518	2.85e-11	3.34e-10
ENSG00000205403	CFI	21.1118	4.39998	1.18e-05	2.62e-05	ENSG00000115963	RND3	28.1559	4.81537	3.1e-13	9.92e-12	ENSG00000137507	LRRC32	18.4117	4.20255	1.46e-14	8.41e-13
ENSG00000171812	COL8A2	21.0842	4.39809	2.32e-12	3.04e-11	ENSG00000109625	CPZ	26.7984	4.74407	1.27e-06	4.54e-06	ENSG00000280143	AP000892.6	18.328	4.19598	6.61e-15	4.59e-13
ENSG00000099953	MMP11	21.0189	4.39361	8.08e-15	3.16e-13	ENSG00000149591	TAGLN	26.7568	4.74183	4.85e-18	3.59e-15	ENSG00000104783	KCNN4	18.1106	4.17876	1.56e-09	9.96e-09
ENSG00000137745	MMP13	20.7236	4.3732	3.85e-06	9.44e-06	ENSG00000163637	PRICKLE2	26.7095	4.73928	3.14e-06	1.03e-05	ENSG00000078018	MAP2	18.054	4.17424	3.32e-12	5.75e-11
ENSG00000164509	IL31RA	20.5758	4.36288	3.15e-06	7.83e-06	ENSG00000176971	FIBIN	25.7146	4.68452	7.64e-06	2.3e-05	ENSG00000223749	AC004383.4	17.4503	4.12518	4.12e-13	1.1e-11
ENSG00000168140	VASN	19.8087	4.30807	1.13e-12	1.69e-11	ENSG00000158270	COLEC12	25.6174	4.67905	1.06e-13	4.64e-12	ENSG00000135318	NT5E	17.238	4.10752	3.98e-17	1.42e-14
ENSG00000111424	VDR	19.4738	4.28346	5.05e-10	2.99e-09	ENSG00000130635	COL5A1	25.5944	4.67776	5.5e-19	8.09e-16	ENSG00000137501	SYTL2	17.1575	4.10077	3.12e-11	3.6e-10
ENSG00000115363	EVA1A	19.1336	4.25804	6.37e-08	2.24e-07	ENSG00000184384	MAML2	24.3283	4.60456	2.61e-06	8.7e-06	ENSG00000111424	VDR	17.111	4.09685	2.82e-11	3.31e-10
ENSG00000132561	MATN2	19.1295	4.25773	8.49e-16	5.94e-14	ENSG00000146966	DENND2A	24.1148	4.59185	2.09e-08	1.19e-07	ENSG00000243649	CFB	17.0406	4.0909	5.71e-09	3.01e-08
ENSG00000134245	WNT2B	18.5622	4.2143	3e-12	3.74e-11	ENSG00000146592	CREB5	23.7856	4.57202	4.23e-06	1.34e-05	ENSG00000118523	CTGF	16.8111	4.07134	1.21e-19	4.46e-16
ENSG00000139926	FRMD6	18.376	4.19975	1.76e-17	5.03e-15	ENSG00000168497	SDPR	22.6147	4.49919	2.27e-06	7.67e-06	ENSG00000183087	GAS6	16.6891	4.06084	5.92e-10	4.3e-09
ENSG00000146374	RSPO3	18.1563	4.1824	1.41e-06	3.75e-06	ENSG00000173546	CSPG4	22.14	4.46858	1.21e-07	5.57e-07	ENSG00000163171	CDC42EP3	16.6556	4.05793	3e-16	4.8e-14
ENSG00000239704	CDRT4	18.025	4.17193	4.07e-08	1.5e-07	ENSG00000110876	SELPLG	21.9809	4.45818	1.88e-09	1.45e-08	ENSG00000148926	ADM	16.5025	4.04462	1.68e-16	3.3e-14
ENSG00000198832	RP3-412A9.11	17.994	4.16944	5.11e-11	4.16e-10	ENSG00000172738	TMEM217	21.7909	4.44565	3.84e-09	2.71e-08	ENSG00000132561	MATN2	16.0447	4.00402	6.29e-15	4.43e-13
ENSG00000100100	PIK3IP1	17.9264	4.16402	3.33e-10	2.08e-09	ENSG00000230630	DNM3OS	21.7371	4.44209	9.33e-12	1.62e-10	ENSG00000133401	PDZD2	15.5569	3.95948	2.86e-14	1.42e-12
ENSG00000177363	LRRN4CL	17.8734	4.15974	3.24e-10	2.03e-09	ENSG00000067798	NAV3	21.7334	4.44184	1.52e-12	3.66e-11	ENSG00000163017	ACTG2	15.5389	3.95781	3.87e-11	4.32e-10
ENSG00000142156	COL6A1	17.8638	4.15897	5.49e-17	9.83e-15	ENSG00000139410	SDSL	21.4628	4.42377	5.4e-06	1.68e-05	ENSG00000249669	MIR143HG	15.4714	3.95153	1.77e-09	1.11e-08
ENSG00000168679	SLC16A4	17.8432	4.1573	4.45e-10	2.67e-09	ENSG00000119714	GPR68	21.1081	4.39972	4.05e-06	1.29e-05	ENSG00000105825	TFPI2	15.2348	3.9293	6.54e-16	8.34e-14
ENSG00000110195	FOLR1	17.5209	4.131	7.11e-08	2.48e-07	ENSG00000120937	NPPB	20.4079	4.35106	3.84e-06	1.23e-05	ENSG00000116285	ERRFI1	15.1466	3.92092	5.98e-19	1.47e-15
ENSG00000185338	SOCS1	17.4762	4.12732	2.27e-09	1.12e-08	ENSG00000119681	LTBP2	20.3869	4.34957	1.92e-16	5.78e-14	ENSG00000164125	FAM198B	14.8198	3.88946	1.4e-16	3.02e-14
ENSG00000143473	KCNH1	17.2155	4.10564	6.9e-08	2.41e-07	ENSG00000174576	NPAS4	20.3465	4.34671	3.84e-06	1.23e-05	ENSG00000260604	RP1-140K8.5	14.781	3.88567	2.27e-14	1.2e-12
ENSG00000128285	MCHR1	17.0581	4.09238	1.43e-05	3.15e-05	ENSG00000113578	FGF1	19.8612	4.31188	3.37e-07	1.39e-06	ENSG00000109099	PMP22	14.7714	3.88474	1.95e-12	3.71e-11
ENSG00000118257	NRP2	16.9454	4.08282	6.66e-13	1.1e-11	ENSG00000239704	CDRT4	19.7621	4.30466	0.000123093	0.000288997	ENSG00000138061	CYP1B1	14.6596	3.87378	4.15e-17	1.45e-14
ENSG00000141338	ABCA8	16.8236	4.07242	1.36e-09	7.18e-09	ENSG00000164692	COL1A2	19.3935	4.2775	8.57e-08	4.14e-07	ENSG00000074410	CA12	14.4919	3.85717	3.88e-16	5.62e-14
ENSG00000130176	CNN1	16.6417	4.05673	1.06e-08	4.46e-08	ENSG00000099998	GGT5	18.9167	4.24158	9.88e-06	2.91e-05	ENSG00000154175	ABI3BP	14.4506	3.85306	5.45e-14	2.29e-12
ENSG00000163453	IGFBP7	16.6298	4.0557	7.84e-15	3.1e-13	ENSG00000162496	DHRS3	18.8694	4.23798	1.88e-07	8.29e-07	ENSG00000153714	LURAP1L	14.3756	3.84555	5.38e-13	1.35e-11
ENSG00000105499	PLA2G4C	16.4388	4.03904	4.83e-13	8.46e-12	ENSG00000172572	PDE3A	18.3874	4.20065	3.4e-09	2.44e-08	ENSG00000128606	LRRC17	14.3693	3.84491	3.18e-16	5.02e-14
ENSG00000140416	TPM1	16.3662	4.03264	8.01e-20	1.56e-16	ENSG00000166033	HTRA1	18.0445	4.17349	4.39e-07	1.76e-06	ENSG00000142910	TINAGL1	14.2932	3.83725	9.2e-11	8.95e-10
ENSG00000184371	CSF1	16.3268	4.02917	1.44e-15	8.64e-14	ENSG00000077092	RARB	17.9433	4.16537	5.19e-05	0.0001314	ENSG00000151967	SCHIP1	14.2422	3.8321	2.65e-10	2.17e-09
ENSG00000165272	AQP3	16.321	4.02865	9.21e-09	3.94e-08	ENSG00000145569	FAM105A	17.4153	4.12228	1.93e-07	8.47e-07	ENSG00000115641	FHL2	14.2342	3.83129	1.93e-13	6.09e-12
ENSG00000272398	CD24	15.9133	3.99216	4.35e-13	7.73e-12	ENSG00000116285	ERRFI1	17.3861	4.11986	7.67e-20	2.27e-16	ENSG00000136158	SPRY2	14.1257	3.82025	2.23e-17	1.01e-14
ENSG00000149596	JPH2	15.9102	3.99188	1.85e-11	1.73e-10	ENSG00000282057	RP4-621F18.2	17.0227	4.08939	1.41e-07	6.4e-07	ENSG00000152402	GUCY1A2	14.0493	3.81242	1.32e-15	1.35e-13
ENSG00000154310	TNIK	15.3422	3.93944	1.31e-08	5.41e-08	ENSG00000144645	OSBPL10	16.4806	4.0427	6.17e-11	7.8e-10	ENSG00000105894	PTN	14.0177	3.80917	2.29e-08	1.01e-07
ENSG00000163431	LMOD1	15.2537	3.93109	2.51e-12	3.23e-11	ENSG00000162576	MXRA8	16.46	4.0409	8.17e-18	5.37e-15	ENSG00000118508	RAB32	13.9217	3.79927	1.25e-09	8.21e-09
ENSG00000132530	XAF1	15.2424	3.93002	1.52e-09	7.9e-09	ENSG00000164509	IL31RA	16.3598	4.03208	6.01e-06	1.85e-05	ENSG00000149591	TAGLN	13.8738	3.79429	3.47e-16	5.22e-14
ENSG00000168542	COL3A1	15.2021	3.9262	6.04e-23	1.06e-18	ENSG00000082126	MPP4	16.1264	4.01135	1.02e-06	3.73e-06	ENSG00000115963	RND3	13.6217	3.76784	1.84e-17	9.09e-15
ENSG00000099250	NRP1	15.0363	3.91037	2.71e-17	6.08e-15	ENSG00000168994	PXDC1	16.0862	4.00775	3.54e-12	7.27e-11	ENSG00000110876	SELPLG	13.4354	3.74796	5.86e-09	3.08e-08
ENSG00000181444	ZNF467	15.031	3.90987	2.75e-08	1.05e-07	ENSG00000144824	PHLDB2	15.9156	3.99237	5.46e-15	5.84e-13	ENSG00000185567	AHNAK2	13.1084	3.71241	4.54e-15	3.47e-13
ENSG00000105246	EBI3	14.9131	3.89851	7.09e-06	1.65e-05	ENSG00000187720	THSD4	15.492	3.95345	5.64e-11	7.24e-10	ENSG00000167081	PBX3	13.1038	3.71191	4.85e-13	1.26e-11
ENSG00000166147	FBN1	14.6267	3.87054	2.51e-18	1.63e-15	ENSG00000168675	LDLRAD4	15.3543	3.94057	7.79e-14	3.69e-12	ENSG00000165507	C10orf10	12.9888	3.6992	5.98e-12	9.26e-11
ENSG00000261888	AC144831.1	14.4524	3.85324	6.62e-06	1.55e-05	ENSG00000049323	LTBP1	15.1973	3.92574	2.63e-18	2.73e-15	ENSG00000111913	RIPOR2	12.7986	3.67791	1.19e-10	1.11e-09
ENSG00000197461	PDGFA	14.3606	3.84405	1.56e-05	3.41e-05	ENSG00000277778	PGM5P2	15.0537	3.91204	8.32e-06	2.49e-05	ENSG00000167767	KRT80	12.7736	3.67509	8.84e-16	9.98e-14
ENSG00000145536	ADAMTS16	14.3403	3.842	1.84e-10	1.24e-09	ENSG00000179954	SSC5D	15.0395	3.91068	5.15e-11	6.72e-10	ENSG00000112183	RBM24	12.7721	3.67492	2.32e-08	1.02e-07
ENSG00000055732	MCOLN3	14.199	3.82771	1.19e-07	3.92e-07	ENSG00000099860	GADD45B	14.785	3.88606	1.98e-15	2.98e-13	ENSG00000163637	PRICKLE2	12.7568	3.6732	8.5e-12	1.24e-10
ENSG00000118898	PPL	14.13	3.82069	1.08e-08	4.56e-08	ENSG00000074410	CA12	14.6575	3.87356	3.19e-05	8.46e-05	ENSG00000118985	ELL2	12.6867	3.66524	1.63e-15	1.59e-13
ENSG00000128606	LRRC17	14.098	3.81742	2.34e-12	3.06e-11	ENSG00000136040	PLXNC1	14.5976	3.86766	1.01e-11	1.74e-10	ENSG00000164236	ANKRD33B	12.6706	3.66341	7.25e-14	2.85e-12
ENSG00000136048	DRAM1	14.0318	3.81063	2.72e-16	2.78e-14	ENSG00000268894	RP11-76P2.3	14.4813	3.85612	2.83e-05	7.57e-05	ENSG00000109625	CPZ	12.3328	3.62443	1.6e-06	4.34e-06
ENSG00000186594	MIR22HG	13.8713	3.79403	3.65e-13	6.74e-12	ENSG00000146197	RP3-329A5.4	14.2217	3.83003	7.32e-06	2.21e-05	ENSG00000145569	FAM105A	12.2571	3.61555	1.15e-08	5.53e-08
ENSG00000054598	FOXC1	13.8402	3.7908	2.61e-10	1.69e-09	ENSG00000136999	NOV	14.1839	3.82618	8.12e-09	5.18e-08	ENSG00000137745	MMP13	12.2289	3.61223	2.76e-08	1.19e-07
ENSG00000147642	SYBU	13.6472	3.77053	3.12e-10	1.97e-09	ENSG00000013364	MVP	13.9434	3.80151	8.05e-17	2.98e-14	ENSG00000157613	CREB3L1	12.2228	3.61151	7.84e-16	9.18e-14
ENSG00000148344	PTGES	13.6028	3.76583	4.22e-14	1.18e-12	ENSG00000139278	GLIPR1	13.8389	3.79066	6.27e-14	3.17e-12	ENSG00000125355	TMEM255A	12.0031	3.58534	6.07e-09	3.17e-08
ENSG00000120937	NPPB	13.5309	3.75818	3.17e-05	6.57e-05	ENSG00000165895	ARHGAP42	13.7915	3.78571	4.53e-10	4.24e-09	ENSG00000160712	IL6R	11.6534	3.54267	4.92e-17	1.68e-14
ENSG00000077238	IL4R	13.523	3.75734	5.13e-09	2.33e-08	ENSG00000070540	WIPI1	13.7785	3.78435	2.44e-11	3.58e-10	ENSG00000164056	SPRY1	11.5969	3.53567	1.25e-16	2.85e-14
ENSG00000108846	ABCC3	13.4693	3.7516	7.33e-10	4.13e-09	ENSG00000197461	PDGFA	13.682	3.77421	3.78e-05	9.85e-05	ENSG00000177363	LRRN4CL	11.398	3.51071	1.14e-12	2.47e-11
ENSG00000074590	NUAK1	13.4113	3.74538	1.39e-12	2e-11	ENSG00000122367	LDB3	13.6084	3.76642	3.33e-07	1.37e-06	ENSG00000111110	PPM1H	11.3172	3.50045	5.13e-08	2.04e-07
ENSG00000138735	PDE5A	13.3463	3.73836	2.11e-14	6.74e-13	ENSG00000227036	LINC00511	13.4159	3.74587	3.19e-08	1.71e-07	ENSG00000008517	IL32	11.1136	3.47426	1.85e-14	1.04e-12
ENSG00000250722	SEPP1	13.3459	3.73833	1.12e-13	2.6e-12	ENSG00000120278	PLEKHG1	13.4053	3.74473	3.43e-05	9.01e-05	ENSG00000171812	COL8A2	10.9867	3.45769	7.21e-13	1.68e-11
ENSG00000022267	FHL1	13.2952	3.73284	1.81e-19	2.44e-16	ENSG00000135525	MAP7	13.3682	3.74073	4.11e-08	2.15e-07	ENSG00000118257	NRP2	10.9014	3.44644	6.22e-15	4.4e-13
ENSG00000077274	CAPN6	13.1682	3.71898	1.79e-17	5.03e-15	ENSG00000137331	IER3	13.1654	3.71867	2.94e-17	1.37e-14	ENSG00000171444	MCC	10.7928	3.432	1.88e-07	6.4e-07
ENSG00000121039	RDH10	13.1118	3.7128	4.81e-18	2.31e-15	ENSG00000113140	SPARC	13.0926	3.71068	1.25e-19	3.16e-16	ENSG00000114529	C3orf52	10.454	3.38598	4.42e-11	4.85e-10
ENSG00000079102	RUNX1T1	13.0516	3.70615	7.12e-07	2.01e-06	ENSG00000109099	PMP22	13.0172	3.70235	3.77e-05	9.83e-05	ENSG00000074590	NUAK1	10.2643	3.35956	5.84e-16	7.66e-14
ENSG00000133401	PDZD2	13.0136	3.70195	3.46e-08	1.3e-07	ENSG00000151790	TDO2	12.6397	3.65989	2.94e-07	1.23e-06	ENSG00000049323	LTBP1	10.1602	3.34486	4.61e-14	2.03e-12
ENSG00000113083	LOX	12.9813	3.69836	7.64e-16	5.41e-14	ENSG00000112769	LAMA4	12.5218	3.64637	2.07e-13	7.37e-12	ENSG00000163545	NUAK2	10.0917	3.33509	7.99e-14	3.09e-12
ENSG00000137501	SYTL2	12.9414	3.69392	1.14e-08	4.78e-08	ENSG00000198842	DUSP27	12.4998	3.64383	0.000360667	0.000768609	ENSG00000142871	CYR61	10.0293	3.32615	2.53e-17	1.08e-14
ENSG00000180573	HIST1H2AC	12.9368	3.69341	1.27e-09	6.72e-09	ENSG00000171533	MAP6	12.2549	3.61529	0.00010767	0.0002559	ENSG00000121577	POPDC2	9.88222	3.30483	4.35e-09	2.38e-08
ENSG00000130203	APOE	12.7701	3.6747	3.74e-15	1.78e-13	ENSG00000055732	MCOLN3	12.1471	3.60255	4.55e-10	4.25e-09	ENSG00000127329	PTPRB	9.87644	3.30399	3.23e-09	1.84e-08
ENSG00000106366	SERPINE1	12.7008	3.66685	8.28e-15	3.21e-13	ENSG00000117266	CDK18	12.0983	3.59673	8.58e-12	1.51e-10	ENSG00000205403	CFI	9.82909	3.29706	7.19e-09	3.68e-08
ENSG00000128342	LIF	12.6398	3.6599	1.48e-09	7.72e-09	ENSG00000163513	TGFBR2	12.026	3.58808	1.77e-15	2.76e-13	ENSG00000171617	ENC1	9.81105	3.29441	4.95e-18	4.53e-15
ENSG00000240583	AQP1	12.5341	3.64779	1.09e-15	7.08e-14	ENSG00000185338	SOCS1	11.9958	3.58445	2.23e-07	9.63e-07	ENSG00000131378	RFTN1	9.79814	3.29251	5.04e-16	6.97e-14
ENSG00000280143	AP000892.6	12.5118	3.64522	5.09e-09	2.32e-08	ENSG00000132530	XAF1	11.8395	3.56554	0.000304419	0.000660797	ENSG00000136235	GPNMB	9.59763	3.26268	6.42e-17	2.01e-14
ENSG00000063438	AHRR	12.3873	3.63079	3.1e-13	5.91e-12	ENSG00000139289	PHLDA1	11.7759	3.55776	6.76e-15	6.6e-13	ENSG00000168398	BDKRB2	9.57916	3.2599	1.14e-07	4.12e-07
ENSG00000164574	GALNT10	12.3717	3.62897	4e-18	2.13e-15	ENSG00000188643	S100A16	11.7344	3.55267	4.94e-05	0.000125436	ENSG00000172346	CSDC2	9.45455	3.24101	3.86e-11	4.32e-10
ENSG00000131378	RFTN1	12.2272	3.61202	5.18e-14	1.39e-12	ENSG00000137501	SYTL2	11.6945	3.54776	1.76e-08	1.02e-07	ENSG00000164023	SGMS2	9.28086	3.21426	4.67e-14	2.05e-12
ENSG00000019991	HGF	12.1118	3.59835	5.36e-07	1.54e-06	ENSG00000158055	GRHL3	11.6404	3.54107	3.99e-07	1.61e-06	ENSG00000168542	COL3A1	9.18858	3.19984	9.06e-18	5.7e-15
ENSG00000164850	GPER1	11.9682	3.58114	1.6e-08	6.46e-08	ENSG00000143512	HHIPL2	11.5796	3.53352	4.35e-11	5.83e-10	ENSG00000077092	RARB	9.17498	3.1977	1.08e-07	3.92e-07
ENSG00000150687	PRSS23	11.9098	3.57408	4.09e-17	8.08e-15	ENSG00000105894	PTN	11.5244	3.52663	4.38e-12	8.63e-11	ENSG00000162614	NEXN	9.17144	3.19715	2.05e-14	1.12e-12
ENSG00000224389	C4B	11.7355	3.55281	3.51e-09	1.66e-08	ENSG00000128606	LRRC17	11.4699	3.51978	1.02e-11	1.74e-10	ENSG00000149596	JPH2	9.16459	3.19607	3.83e-12	6.48e-11
ENSG00000072682	P4HA2	11.729	3.552	5.45e-15	2.38e-13	ENSG00000205542	TMSB4X	11.2918	3.4972	2.06e-18	2.45e-15	ENSG00000270504	RP11-420L9.5	9.06376	3.18011	3.03e-12	5.3e-11
ENSG00000026508	CD44	11.7034	3.54886	5.29e-16	4.18e-14	ENSG00000142185	TRPM2	11.2608	3.49324	0.000570581	0.00117206	ENSG00000196754	S100A2	9.03199	3.17504	1.09e-10	1.04e-09
ENSG00000111799	COL12A1	11.6604	3.54354	5.93e-09	2.65e-08	ENSG00000146374	RSPO3	11.2281	3.48905	1.8e-06	6.21e-06	ENSG00000189409	MMP23B	8.92761	3.15827	1.78e-08	8.1e-08
ENSG00000149591	TAGLN	11.6042	3.53658	1.86e-17	5.03e-15	ENSG00000078018	MAP2	10.9892	3.45801	3.18e-16	8.31e-14	ENSG00000168938	PPIC	8.87604	3.14992	1.59e-09	1.01e-08
ENSG00000123240	OPTN	11.4956	3.52301	4.87e-18	2.31e-15	ENSG00000164125	FAM198B	10.9615	3.45438	2.4e-11	3.54e-10	ENSG00000163395	IGFN1	8.87089	3.14908	4.07e-15	3.17e-13
ENSG00000156804	FBXO32	11.4854	3.52173	1.06e-12	1.6e-11	ENSG00000196754	S100A2	10.9526	3.45321	2.22e-07	9.62e-07	ENSG00000135074	ADAM19	8.83027	3.14246	3.3e-14	1.61e-12
ENSG00000177409	SAMD9L	11.4834	3.52147	3.78e-12	4.56e-11	ENSG00000113083	LOX	10.9181	3.44866	8.38e-12	1.49e-10	ENSG00000197712	FAM114A1	8.818	3.14045	1.26e-14	7.58e-13
ENSG00000110876	SELPLG	11.3256	3.50151	2.36e-07	7.29e-07	ENSG00000133110	POSTN	10.9105	3.44765	7.94e-05	0.000193948	ENSG00000103187	COTL1	8.7753	3.13345	2.17e-17	1.01e-14
ENSG00000130635	COL5A1	11.3146	3.50011	3.1e-21	1.36e-17	ENSG00000020577	SAMD4A	10.9096	3.44753	9.05e-14	4.15e-12	ENSG00000158186	MRAS	8.75066	3.12939	3.11e-08	1.32e-07
ENSG00000169242	EFNA1	11.2996	3.4982	1.73e-10	1.18e-09	ENSG00000116962	NID1	10.8747	3.4429	6.97e-18	4.76e-15	ENSG00000152377	SPOCK1	8.6676	3.11563	4.23e-14	1.9e-12
ENSG00000196878	LAMB3	11.1104	3.47384	6.39e-09	2.84e-08	ENSG00000063660	GPC1	10.8125	3.43463	3.35e-12	6.96e-11	ENSG00000100626	GALNT16	8.66288	3.11485	2.56e-08	1.11e-07
[truncated: 928 more rows]

## Sheet: S2E EF Activated genes
Ebegboni et al., Supplemental Table S2E: Decreased expression following depletion of EWSR1::FLI1 TC-32, TC-71, and A673
[truncated: 1,113 more rows]

## Sheet: S2F GO Repressed EF genes
Ebegboni et al., Supplemental Table S2F: Gene ontology analysis - Increased expression following depletion of EWSR1::FLI1
[truncated: 186 more rows]
[truncated: 100 more columns]

[truncated: 1 more sheets: S2G GO Activated EF genes]
