# Supplementary material for: ETS1, a target gene of the EWSR1::FLI1 fusion oncoprotein, regulates the expression of the focal adhesion protein TENSIN3
Source: bioRxiv. 2023 Dec 23:2023.12.21.572864. Preprint. [Version 1] doi: 10.1101/2023.12.21.572864 (PMC10769395; doi:10.1101/2023.12.21.572864)
Supplement: Supplement 4 — Supplemental Table S4: The epigenomic analysis of TC-32 EWS cells A: TC-32 FLI1 CUT&RUN A B: TC-32 FLI1 CUT&RUN B C: TC-32 H3K9me3 CUT&RUN D: TC-32 H3K27me3 CUT&RUN E: TC-32 H3K27ac CUT&RUN F: TC-32 H3K27ac siNeg ChIP G: TC-32 H3K27ac siFLI1 ChIP [file media-4.xlsx]

## Sheet: Table S4 Read me
Supplemental Table S4:	Ebegboni et al., Supplemental Table S4: The epigenomic analysis of TC-32 EWS cells
	See Materials and Methods and Supplementay Materials and Methods for further details
A:	TC-32 FLI1 CUT&RUN A
B:	TC-32 FLI1 CUT&RUN B
C:	TC-32 H3K9me3 CUT&RUN
D:	TC-32 H3K27me3 CUT&RUN
E:	TC-32 H3K27Ac CUT&RUN
F:	TC-32 H3K27Ac siNeg ChIP
G:	TC-32 H3K27Ac siFLI1 ChIP

## Sheet: S4A TC-32 FLI1 CUT&RUN A
Ebegboni et al., Supplemental Table S4A:TC-32 FLI1 CUT&RUN A
chromosome	start	end	peak ID
chr1	10007	10358	TC32_WT_FLI1_vs_TC32_WT_IgG_peak_1
chr1	29108	29351	TC32_WT_FLI1_vs_TC32_WT_IgG_peak_2
chr1	184415	184931	TC32_WT_FLI1_vs_TC32_WT_IgG_peak_3
chr1	199436	200138	TC32_WT_FLI1_vs_TC32_WT_IgG_peak_4
chr1	605200	605515	TC32_WT_FLI1_vs_TC32_WT_IgG_peak_5
chr1	624063	624342	TC32_WT_FLI1_vs_TC32_WT_IgG_peak_6
chr1	778404	778621	TC32_WT_FLI1_vs_TC32_WT_IgG_peak_7
chr1	778753	779062	TC32_WT_FLI1_vs_TC32_WT_IgG_peak_8
chr1	807466	808176	TC32_WT_FLI1_vs_TC32_WT_IgG_peak_9
chr1	826748	827922	TC32_WT_FLI1_vs_TC32_WT_IgG_peak_10
chr1	923421	923664	TC32_WT_FLI1_vs_TC32_WT_IgG_peak_11
chr1	924966	925166	TC32_WT_FLI1_vs_TC32_WT_IgG_peak_12
chr1	933518	933772	TC32_WT_FLI1_vs_TC32_WT_IgG_peak_13
chr1	935567	935811	TC32_WT_FLI1_vs_TC32_WT_IgG_peak_14
chr1	940465	941162	TC32_WT_FLI1_vs_TC32_WT_IgG_peak_15
chr1	941304	942391	TC32_WT_FLI1_vs_TC32_WT_IgG_peak_16
chr1	942815	943430	TC32_WT_FLI1_vs_TC32_WT_IgG_peak_17
chr1	958028	959647	TC32_WT_FLI1_vs_TC32_WT_IgG_peak_18
chr1	1000146	1001369	TC32_WT_FLI1_vs_TC32_WT_IgG_peak_19
chr1	1013136	1013673	TC32_WT_FLI1_vs_TC32_WT_IgG_peak_20
chr1	1014540	1014740	TC32_WT_FLI1_vs_TC32_WT_IgG_peak_21
chr1	1019198	1019448	TC32_WT_FLI1_vs_TC32_WT_IgG_peak_22
chr1	1019655	1019955	TC32_WT_FLI1_vs_TC32_WT_IgG_peak_23
chr1	1020663	1021217	TC32_WT_FLI1_vs_TC32_WT_IgG_peak_24
chr1	1115887	1116497	TC32_WT_FLI1_vs_TC32_WT_IgG_peak_25
chr1	1157670	1157875	TC32_WT_FLI1_vs_TC32_WT_IgG_peak_26
chr1	1231133	1231401	TC32_WT_FLI1_vs_TC32_WT_IgG_peak_27
chr1	1273953	1274235	TC32_WT_FLI1_vs_TC32_WT_IgG_peak_28
chr1	1304756	1305376	TC32_WT_FLI1_vs_TC32_WT_IgG_peak_29
chr1	1305788	1306361	TC32_WT_FLI1_vs_TC32_WT_IgG_peak_30
chr1	1308035	1308798	TC32_WT_FLI1_vs_TC32_WT_IgG_peak_31
chr1	1317918	1318601	TC32_WT_FLI1_vs_TC32_WT_IgG_peak_32
chr1	1324234	1325237	TC32_WT_FLI1_vs_TC32_WT_IgG_peak_33
chr1	1325425	1325625	TC32_WT_FLI1_vs_TC32_WT_IgG_peak_34
chr1	1372169	1372468	TC32_WT_FLI1_vs_TC32_WT_IgG_peak_35
chr1	1374301	1376705	TC32_WT_FLI1_vs_TC32_WT_IgG_peak_36
chr1	1399335	1400045	TC32_WT_FLI1_vs_TC32_WT_IgG_peak_37
chr1	1406836	1407390	TC32_WT_FLI1_vs_TC32_WT_IgG_peak_38
chr1	1407739	1408195	TC32_WT_FLI1_vs_TC32_WT_IgG_peak_39
chr1	1471254	1471651	TC32_WT_FLI1_vs_TC32_WT_IgG_peak_40
chr1	1505163	1505522	TC32_WT_FLI1_vs_TC32_WT_IgG_peak_41
chr1	1511762	1512044	TC32_WT_FLI1_vs_TC32_WT_IgG_peak_42
chr1	1574966	1575207	TC32_WT_FLI1_vs_TC32_WT_IgG_peak_43
chr1	1611288	1611488	TC32_WT_FLI1_vs_TC32_WT_IgG_peak_44
chr1	1614400	1615757	TC32_WT_FLI1_vs_TC32_WT_IgG_peak_45
chr1	1658584	1659540	TC32_WT_FLI1_vs_TC32_WT_IgG_peak_46
chr1	1662748	1663125	TC32_WT_FLI1_vs_TC32_WT_IgG_peak_47
chr1	1691499	1693921	TC32_WT_FLI1_vs_TC32_WT_IgG_peak_48
chr1	1724019	1724980	TC32_WT_FLI1_vs_TC32_WT_IgG_peak_49
chr1	1727493	1727707	TC32_WT_FLI1_vs_TC32_WT_IgG_peak_50
chr1	1745140	1745443	TC32_WT_FLI1_vs_TC32_WT_IgG_peak_51
chr1	1745962	1746982	TC32_WT_FLI1_vs_TC32_WT_IgG_peak_52
chr1	1827048	1827309	TC32_WT_FLI1_vs_TC32_WT_IgG_peak_53
chr1	1847366	1847604	TC32_WT_FLI1_vs_TC32_WT_IgG_peak_54
chr1	1858935	1859170	TC32_WT_FLI1_vs_TC32_WT_IgG_peak_55
chr1	1891228	1891887	TC32_WT_FLI1_vs_TC32_WT_IgG_peak_56
chr1	1908911	1909400	TC32_WT_FLI1_vs_TC32_WT_IgG_peak_57
chr1	1919305	1919830	TC32_WT_FLI1_vs_TC32_WT_IgG_peak_58
chr1	1954834	1955260	TC32_WT_FLI1_vs_TC32_WT_IgG_peak_59
chr1	1960017	1960477	TC32_WT_FLI1_vs_TC32_WT_IgG_peak_60
chr1	2132415	2132653	TC32_WT_FLI1_vs_TC32_WT_IgG_peak_61
chr1	2132796	2133815	TC32_WT_FLI1_vs_TC32_WT_IgG_peak_62
chr1	2189605	2190130	TC32_WT_FLI1_vs_TC32_WT_IgG_peak_63
chr1	2194751	2195543	TC32_WT_FLI1_vs_TC32_WT_IgG_peak_64
chr1	2199014	2199714	TC32_WT_FLI1_vs_TC32_WT_IgG_peak_65
chr1	2205218	2205555	TC32_WT_FLI1_vs_TC32_WT_IgG_peak_66
chr1	2212354	2213188	TC32_WT_FLI1_vs_TC32_WT_IgG_peak_67
chr1	2227757	2227964	TC32_WT_FLI1_vs_TC32_WT_IgG_peak_68
chr1	2230618	2231208	TC32_WT_FLI1_vs_TC32_WT_IgG_peak_69
chr1	2231745	2232204	TC32_WT_FLI1_vs_TC32_WT_IgG_peak_70
chr1	2255030	2256577	TC32_WT_FLI1_vs_TC32_WT_IgG_peak_71
chr1	2256807	2257045	TC32_WT_FLI1_vs_TC32_WT_IgG_peak_72
chr1	2279012	2279898	TC32_WT_FLI1_vs_TC32_WT_IgG_peak_73
chr1	2290490	2291152	TC32_WT_FLI1_vs_TC32_WT_IgG_peak_74
chr1	2300876	2301426	TC32_WT_FLI1_vs_TC32_WT_IgG_peak_75
chr1	2314473	2315556	TC32_WT_FLI1_vs_TC32_WT_IgG_peak_76
chr1	2315704	2315904	TC32_WT_FLI1_vs_TC32_WT_IgG_peak_77
chr1	2390791	2392011	TC32_WT_FLI1_vs_TC32_WT_IgG_peak_78
chr1	2392480	2392744	TC32_WT_FLI1_vs_TC32_WT_IgG_peak_79
chr1	2412621	2413185	TC32_WT_FLI1_vs_TC32_WT_IgG_peak_80
chr1	2414131	2414509	TC32_WT_FLI1_vs_TC32_WT_IgG_peak_81
chr1	2526662	2526868	TC32_WT_FLI1_vs_TC32_WT_IgG_peak_82
chr1	2546302	2546572	TC32_WT_FLI1_vs_TC32_WT_IgG_peak_83
chr1	2546721	2547570	TC32_WT_FLI1_vs_TC32_WT_IgG_peak_84
chr1	2547975	2548464	TC32_WT_FLI1_vs_TC32_WT_IgG_peak_85
chr1	2586383	2586902	TC32_WT_FLI1_vs_TC32_WT_IgG_peak_86
chr1	2642677	2643464	TC32_WT_FLI1_vs_TC32_WT_IgG_peak_87
chr1	3313370	3313733	TC32_WT_FLI1_vs_TC32_WT_IgG_peak_88
chr1	3314303	3315098	TC32_WT_FLI1_vs_TC32_WT_IgG_peak_89
chr1	3322386	3322632	TC32_WT_FLI1_vs_TC32_WT_IgG_peak_90
chr1	3621329	3621592	TC32_WT_FLI1_vs_TC32_WT_IgG_peak_91
chr1	3624194	3625046	TC32_WT_FLI1_vs_TC32_WT_IgG_peak_92
chr1	3625680	3625973	TC32_WT_FLI1_vs_TC32_WT_IgG_peak_93
chr1	3649721	3650442	TC32_WT_FLI1_vs_TC32_WT_IgG_peak_94
chr1	3655889	3656655	TC32_WT_FLI1_vs_TC32_WT_IgG_peak_95
chr1	3658078	3658833	TC32_WT_FLI1_vs_TC32_WT_IgG_peak_96
chr1	3688641	3688841	TC32_WT_FLI1_vs_TC32_WT_IgG_peak_97
chr1	3688977	3689177	TC32_WT_FLI1_vs_TC32_WT_IgG_peak_98
chr1	3717142	3717419	TC32_WT_FLI1_vs_TC32_WT_IgG_peak_99
chr1	3743439	3743733	TC32_WT_FLI1_vs_TC32_WT_IgG_peak_100
chr1	3772222	3772512	TC32_WT_FLI1_vs_TC32_WT_IgG_peak_101
chr1	3793557	3794047	TC32_WT_FLI1_vs_TC32_WT_IgG_peak_102
chr1	3795540	3795946	TC32_WT_FLI1_vs_TC32_WT_IgG_peak_103
chr1	3796289	3797203	TC32_WT_FLI1_vs_TC32_WT_IgG_peak_104
chr1	3857191	3857637	TC32_WT_FLI1_vs_TC32_WT_IgG_peak_105
chr1	3900363	3901542	TC32_WT_FLI1_vs_TC32_WT_IgG_peak_106
chr1	4136123	4136364	TC32_WT_FLI1_vs_TC32_WT_IgG_peak_107
chr1	4421839	4422182	TC32_WT_FLI1_vs_TC32_WT_IgG_peak_108
chr1	4428428	4429263	TC32_WT_FLI1_vs_TC32_WT_IgG_peak_109
chr1	5425020	5425295	TC32_WT_FLI1_vs_TC32_WT_IgG_peak_110
chr1	5820810	5821283	TC32_WT_FLI1_vs_TC32_WT_IgG_peak_111
chr1	5821493	5821693	TC32_WT_FLI1_vs_TC32_WT_IgG_peak_112
chr1	5992245	5992922	TC32_WT_FLI1_vs_TC32_WT_IgG_peak_113
chr1	6003565	6003834	TC32_WT_FLI1_vs_TC32_WT_IgG_peak_114
chr1	6199716	6199991	TC32_WT_FLI1_vs_TC32_WT_IgG_peak_115
chr1	6271321	6272049	TC32_WT_FLI1_vs_TC32_WT_IgG_peak_116
chr1	6348165	6348827	TC32_WT_FLI1_vs_TC32_WT_IgG_peak_117
chr1	6393542	6394231	TC32_WT_FLI1_vs_TC32_WT_IgG_peak_118
chr1	6437205	6437446	TC32_WT_FLI1_vs_TC32_WT_IgG_peak_119
chr1	6490366	6490877	TC32_WT_FLI1_vs_TC32_WT_IgG_peak_120
chr1	6495636	6495921	TC32_WT_FLI1_vs_TC32_WT_IgG_peak_121
chr1	6519770	6520347	TC32_WT_FLI1_vs_TC32_WT_IgG_peak_122
chr1	6579847	6580255	TC32_WT_FLI1_vs_TC32_WT_IgG_peak_123
chr1	6601323	6601533	TC32_WT_FLI1_vs_TC32_WT_IgG_peak_124
chr1	6603059	6603885	TC32_WT_FLI1_vs_TC32_WT_IgG_peak_125
chr1	6604127	6604495	TC32_WT_FLI1_vs_TC32_WT_IgG_peak_126
chr1	6612987	6613881	TC32_WT_FLI1_vs_TC32_WT_IgG_peak_127
chr1	6624634	6625093	TC32_WT_FLI1_vs_TC32_WT_IgG_peak_128
chr1	6784202	6784596	TC32_WT_FLI1_vs_TC32_WT_IgG_peak_129
chr1	6784784	6785424	TC32_WT_FLI1_vs_TC32_WT_IgG_peak_130
chr1	6911870	6912958	TC32_WT_FLI1_vs_TC32_WT_IgG_peak_131
chr1	6962791	6963162	TC32_WT_FLI1_vs_TC32_WT_IgG_peak_132
chr1	7117722	7117953	TC32_WT_FLI1_vs_TC32_WT_IgG_peak_133
chr1	7127473	7128115	TC32_WT_FLI1_vs_TC32_WT_IgG_peak_134
chr1	7291457	7292367	TC32_WT_FLI1_vs_TC32_WT_IgG_peak_135
chr1	7293304	7293504	TC32_WT_FLI1_vs_TC32_WT_IgG_peak_136
chr1	7297542	7299845	TC32_WT_FLI1_vs_TC32_WT_IgG_peak_137
chr1	7299983	7300187	TC32_WT_FLI1_vs_TC32_WT_IgG_peak_138
chr1	7334501	7334735	TC32_WT_FLI1_vs_TC32_WT_IgG_peak_139
chr1	7379626	7379858	TC32_WT_FLI1_vs_TC32_WT_IgG_peak_140
chr1	7471118	7471960	TC32_WT_FLI1_vs_TC32_WT_IgG_peak_141
chr1	7478259	7478857	TC32_WT_FLI1_vs_TC32_WT_IgG_peak_142
chr1	7491727	7491962	TC32_WT_FLI1_vs_TC32_WT_IgG_peak_143
chr1	7549116	7549802	TC32_WT_FLI1_vs_TC32_WT_IgG_peak_144
chr1	7770704	7771213	TC32_WT_FLI1_vs_TC32_WT_IgG_peak_145
chr1	7783956	7784167	TC32_WT_FLI1_vs_TC32_WT_IgG_peak_146
chr1	7852121	7853857	TC32_WT_FLI1_vs_TC32_WT_IgG_peak_147
chr1	7856574	7858472	TC32_WT_FLI1_vs_TC32_WT_IgG_peak_148
chr1	7960977	7962142	TC32_WT_FLI1_vs_TC32_WT_IgG_peak_149
chr1	7962537	7962866	TC32_WT_FLI1_vs_TC32_WT_IgG_peak_150
chr1	7982526	7982727	TC32_WT_FLI1_vs_TC32_WT_IgG_peak_151
chr1	7984852	7985091	TC32_WT_FLI1_vs_TC32_WT_IgG_peak_152
chr1	8004954	8005514	TC32_WT_FLI1_vs_TC32_WT_IgG_peak_153
chr1	8015613	8015892	TC32_WT_FLI1_vs_TC32_WT_IgG_peak_154
chr1	8016497	8016873	TC32_WT_FLI1_vs_TC32_WT_IgG_peak_155
chr1	8017845	8018101	TC32_WT_FLI1_vs_TC32_WT_IgG_peak_156
chr1	8025186	8025453	TC32_WT_FLI1_vs_TC32_WT_IgG_peak_157
chr1	8026345	8026691	TC32_WT_FLI1_vs_TC32_WT_IgG_peak_158
chr1	8040457	8040760	TC32_WT_FLI1_vs_TC32_WT_IgG_peak_159
chr1	8046168	8046456	TC32_WT_FLI1_vs_TC32_WT_IgG_peak_160
chr1	8046954	8050326	TC32_WT_FLI1_vs_TC32_WT_IgG_peak_161
chr1	8051608	8051808	TC32_WT_FLI1_vs_TC32_WT_IgG_peak_162
chr1	8052959	8053163	TC32_WT_FLI1_vs_TC32_WT_IgG_peak_163
chr1	8053372	8055139	TC32_WT_FLI1_vs_TC32_WT_IgG_peak_164
chr1	8056235	8056687	TC32_WT_FLI1_vs_TC32_WT_IgG_peak_165
chr1	8056851	8058443	TC32_WT_FLI1_vs_TC32_WT_IgG_peak_166
chr1	8089900	8090986	TC32_WT_FLI1_vs_TC32_WT_IgG_peak_167
chr1	8113297	8113523	TC32_WT_FLI1_vs_TC32_WT_IgG_peak_168
chr1	8119039	8119450	TC32_WT_FLI1_vs_TC32_WT_IgG_peak_169
chr1	8120378	8121569	TC32_WT_FLI1_vs_TC32_WT_IgG_peak_170
chr1	8169508	8169741	TC32_WT_FLI1_vs_TC32_WT_IgG_peak_171
chr1	8363343	8364413	TC32_WT_FLI1_vs_TC32_WT_IgG_peak_172
chr1	8370155	8371551	TC32_WT_FLI1_vs_TC32_WT_IgG_peak_173
chr1	8372665	8375163	TC32_WT_FLI1_vs_TC32_WT_IgG_peak_174
chr1	8375883	8376249	TC32_WT_FLI1_vs_TC32_WT_IgG_peak_175
chr1	8376623	8377571	TC32_WT_FLI1_vs_TC32_WT_IgG_peak_176
chr1	8377743	8378669	TC32_WT_FLI1_vs_TC32_WT_IgG_peak_177
chr1	8381780	8382411	TC32_WT_FLI1_vs_TC32_WT_IgG_peak_178
chr1	8386169	8386466	TC32_WT_FLI1_vs_TC32_WT_IgG_peak_179
chr1	8396023	8398825	TC32_WT_FLI1_vs_TC32_WT_IgG_peak_180
chr1	8399146	8399758	TC32_WT_FLI1_vs_TC32_WT_IgG_peak_181
chr1	8403304	8403540	TC32_WT_FLI1_vs_TC32_WT_IgG_peak_182
chr1	8404019	8405109	TC32_WT_FLI1_vs_TC32_WT_IgG_peak_183
chr1	8406945	8407567	TC32_WT_FLI1_vs_TC32_WT_IgG_peak_184
chr1	8407737	8409603	TC32_WT_FLI1_vs_TC32_WT_IgG_peak_185
chr1	8411868	8412291	TC32_WT_FLI1_vs_TC32_WT_IgG_peak_186
chr1	8412456	8412658	TC32_WT_FLI1_vs_TC32_WT_IgG_peak_187
chr1	8414950	8415502	TC32_WT_FLI1_vs_TC32_WT_IgG_peak_188
chr1	8415662	8416040	TC32_WT_FLI1_vs_TC32_WT_IgG_peak_189
chr1	8416755	8420222	TC32_WT_FLI1_vs_TC32_WT_IgG_peak_190
chr1	8420375	8420891	TC32_WT_FLI1_vs_TC32_WT_IgG_peak_191
chr1	8422247	8423344	TC32_WT_FLI1_vs_TC32_WT_IgG_peak_192
chr1	8423983	8424183	TC32_WT_FLI1_vs_TC32_WT_IgG_peak_193
chr1	8424364	8424671	TC32_WT_FLI1_vs_TC32_WT_IgG_peak_194
chr1	8439117	8439562	TC32_WT_FLI1_vs_TC32_WT_IgG_peak_195
chr1	8459753	8460015	TC32_WT_FLI1_vs_TC32_WT_IgG_peak_196
chr1	8460284	8460484	TC32_WT_FLI1_vs_TC32_WT_IgG_peak_197
chr1	8463075	8463865	TC32_WT_FLI1_vs_TC32_WT_IgG_peak_198
chr1	8480670	8480978	TC32_WT_FLI1_vs_TC32_WT_IgG_peak_199
chr1	8509960	8510760	TC32_WT_FLI1_vs_TC32_WT_IgG_peak_200
chr1	8517117	8517318	TC32_WT_FLI1_vs_TC32_WT_IgG_peak_201
chr1	8526185	8526426	TC32_WT_FLI1_vs_TC32_WT_IgG_peak_202
chr1	8544447	8545720	TC32_WT_FLI1_vs_TC32_WT_IgG_peak_203
chr1	8547632	8547964	TC32_WT_FLI1_vs_TC32_WT_IgG_peak_204
chr1	8561029	8561451	TC32_WT_FLI1_vs_TC32_WT_IgG_peak_205
chr1	8571302	8573189	TC32_WT_FLI1_vs_TC32_WT_IgG_peak_206
chr1	8578389	8578665	TC32_WT_FLI1_vs_TC32_WT_IgG_peak_207
chr1	8581310	8581538	TC32_WT_FLI1_vs_TC32_WT_IgG_peak_208
chr1	8583044	8583619	TC32_WT_FLI1_vs_TC32_WT_IgG_peak_209
chr1	8586454	8587765	TC32_WT_FLI1_vs_TC32_WT_IgG_peak_210
chr1	8591652	8592005	TC32_WT_FLI1_vs_TC32_WT_IgG_peak_211
chr1	8596227	8596946	TC32_WT_FLI1_vs_TC32_WT_IgG_peak_212
chr1	8597827	8600915	TC32_WT_FLI1_vs_TC32_WT_IgG_peak_213
chr1	8602456	8608938	TC32_WT_FLI1_vs_TC32_WT_IgG_peak_214
chr1	8609264	8609818	TC32_WT_FLI1_vs_TC32_WT_IgG_peak_215
chr1	8615811	8616165	TC32_WT_FLI1_vs_TC32_WT_IgG_peak_216
chr1	8618456	8618862	TC32_WT_FLI1_vs_TC32_WT_IgG_peak_217
chr1	8620788	8620990	TC32_WT_FLI1_vs_TC32_WT_IgG_peak_218
chr1	8621813	8622778	TC32_WT_FLI1_vs_TC32_WT_IgG_peak_219
chr1	8625370	8626470	TC32_WT_FLI1_vs_TC32_WT_IgG_peak_220
chr1	8626759	8626967	TC32_WT_FLI1_vs_TC32_WT_IgG_peak_221
chr1	8629009	8629788	TC32_WT_FLI1_vs_TC32_WT_IgG_peak_222
chr1	8660203	8663137	TC32_WT_FLI1_vs_TC32_WT_IgG_peak_223
chr1	8666929	8667146	TC32_WT_FLI1_vs_TC32_WT_IgG_peak_224
chr1	8669806	8670052	TC32_WT_FLI1_vs_TC32_WT_IgG_peak_225
chr1	8679277	8679782	TC32_WT_FLI1_vs_TC32_WT_IgG_peak_226
chr1	8680824	8681279	TC32_WT_FLI1_vs_TC32_WT_IgG_peak_227
chr1	8684310	8685164	TC32_WT_FLI1_vs_TC32_WT_IgG_peak_228
chr1	8686923	8687738	TC32_WT_FLI1_vs_TC32_WT_IgG_peak_229
chr1	8688697	8689122	TC32_WT_FLI1_vs_TC32_WT_IgG_peak_230
chr1	8689996	8690395	TC32_WT_FLI1_vs_TC32_WT_IgG_peak_231
chr1	8700786	8701913	TC32_WT_FLI1_vs_TC32_WT_IgG_peak_232
chr1	8703530	8705384	TC32_WT_FLI1_vs_TC32_WT_IgG_peak_233
chr1	8706547	8706895	TC32_WT_FLI1_vs_TC32_WT_IgG_peak_234
chr1	8707123	8707541	TC32_WT_FLI1_vs_TC32_WT_IgG_peak_235
chr1	8711899	8713309	TC32_WT_FLI1_vs_TC32_WT_IgG_peak_236
chr1	8713874	8714135	TC32_WT_FLI1_vs_TC32_WT_IgG_peak_237
chr1	8718634	8719284	TC32_WT_FLI1_vs_TC32_WT_IgG_peak_238
chr1	8726116	8726389	TC32_WT_FLI1_vs_TC32_WT_IgG_peak_239
chr1	8726643	8726863	TC32_WT_FLI1_vs_TC32_WT_IgG_peak_240
chr1	8727978	8728178	TC32_WT_FLI1_vs_TC32_WT_IgG_peak_241
chr1	8765328	8765775	TC32_WT_FLI1_vs_TC32_WT_IgG_peak_242
chr1	8792304	8793074	TC32_WT_FLI1_vs_TC32_WT_IgG_peak_243
chr1	8815518	8815811	TC32_WT_FLI1_vs_TC32_WT_IgG_peak_244
chr1	8818155	8818716	TC32_WT_FLI1_vs_TC32_WT_IgG_peak_245
chr1	8821809	8823442	TC32_WT_FLI1_vs_TC32_WT_IgG_peak_246
chr1	8848810	8849304	TC32_WT_FLI1_vs_TC32_WT_IgG_peak_247
chr1	8873365	8874176	TC32_WT_FLI1_vs_TC32_WT_IgG_peak_248
chr1	8874708	8874972	TC32_WT_FLI1_vs_TC32_WT_IgG_peak_249
chr1	8875323	8875523	TC32_WT_FLI1_vs_TC32_WT_IgG_peak_250
chr1	8875767	8876014	TC32_WT_FLI1_vs_TC32_WT_IgG_peak_251
chr1	8878523	8879123	TC32_WT_FLI1_vs_TC32_WT_IgG_peak_252
chr1	8879358	8880346	TC32_WT_FLI1_vs_TC32_WT_IgG_peak_253
chr1	8890230	8890552	TC32_WT_FLI1_vs_TC32_WT_IgG_peak_254
chr1	8943213	8944662	TC32_WT_FLI1_vs_TC32_WT_IgG_peak_255
chr1	9015364	9017107	TC32_WT_FLI1_vs_TC32_WT_IgG_peak_256
chr1	9068889	9070058	TC32_WT_FLI1_vs_TC32_WT_IgG_peak_257
chr1	9085831	9086031	TC32_WT_FLI1_vs_TC32_WT_IgG_peak_258
chr1	9181519	9181719	TC32_WT_FLI1_vs_TC32_WT_IgG_peak_259
chr1	9182580	9182798	TC32_WT_FLI1_vs_TC32_WT_IgG_peak_260
chr1	9234292	9234628	TC32_WT_FLI1_vs_TC32_WT_IgG_peak_261
chr1	9251686	9254114	TC32_WT_FLI1_vs_TC32_WT_IgG_peak_262
chr1	9293603	9293803	TC32_WT_FLI1_vs_TC32_WT_IgG_peak_263
chr1	9302941	9303402	TC32_WT_FLI1_vs_TC32_WT_IgG_peak_264
chr1	9331582	9331903	TC32_WT_FLI1_vs_TC32_WT_IgG_peak_265
chr1	9429111	9429330	TC32_WT_FLI1_vs_TC32_WT_IgG_peak_266
chr1	9542255	9542878	TC32_WT_FLI1_vs_TC32_WT_IgG_peak_267
chr1	9558987	9559320	TC32_WT_FLI1_vs_TC32_WT_IgG_peak_268
chr1	9559513	9559713	TC32_WT_FLI1_vs_TC32_WT_IgG_peak_269
chr1	9561312	9561999	TC32_WT_FLI1_vs_TC32_WT_IgG_peak_270
chr1	9593257	9593457	TC32_WT_FLI1_vs_TC32_WT_IgG_peak_271
chr1	9593607	9593953	TC32_WT_FLI1_vs_TC32_WT_IgG_peak_272
chr1	9623588	9623833	TC32_WT_FLI1_vs_TC32_WT_IgG_peak_273
chr1	9840320	9840682	TC32_WT_FLI1_vs_TC32_WT_IgG_peak_274
chr1	9842332	9843046	TC32_WT_FLI1_vs_TC32_WT_IgG_peak_275
chr1	9852702	9852912	TC32_WT_FLI1_vs_TC32_WT_IgG_peak_276
chr1	9886093	9886296	TC32_WT_FLI1_vs_TC32_WT_IgG_peak_277
chr1	9889789	9892009	TC32_WT_FLI1_vs_TC32_WT_IgG_peak_278
chr1	9908862	9909170	TC32_WT_FLI1_vs_TC32_WT_IgG_peak_279
chr1	9910229	9911150	TC32_WT_FLI1_vs_TC32_WT_IgG_peak_280
chr1	9922503	9922987	TC32_WT_FLI1_vs_TC32_WT_IgG_peak_281
chr1	9942257	9944057	TC32_WT_FLI1_vs_TC32_WT_IgG_peak_282
chr1	10032766	10033358	TC32_WT_FLI1_vs_TC32_WT_IgG_peak_283
chr1	10034668	10034896	TC32_WT_FLI1_vs_TC32_WT_IgG_peak_284
chr1	10209954	10210360	TC32_WT_FLI1_vs_TC32_WT_IgG_peak_285
chr1	10378627	10379247	TC32_WT_FLI1_vs_TC32_WT_IgG_peak_286
chr1	10387665	10388715	TC32_WT_FLI1_vs_TC32_WT_IgG_peak_287
chr1	10398394	10399161	TC32_WT_FLI1_vs_TC32_WT_IgG_peak_288
chr1	10430406	10431114	TC32_WT_FLI1_vs_TC32_WT_IgG_peak_289
chr1	10472069	10472525	TC32_WT_FLI1_vs_TC32_WT_IgG_peak_290
chr1	10472674	10472920	TC32_WT_FLI1_vs_TC32_WT_IgG_peak_291
chr1	10494448	10495548	TC32_WT_FLI1_vs_TC32_WT_IgG_peak_292
chr1	10506812	10507043	TC32_WT_FLI1_vs_TC32_WT_IgG_peak_293
chr1	10507386	10507600	TC32_WT_FLI1_vs_TC32_WT_IgG_peak_294
chr1	10508184	10508426	TC32_WT_FLI1_vs_TC32_WT_IgG_peak_295
chr1	10508596	10508796	TC32_WT_FLI1_vs_TC32_WT_IgG_peak_296
chr1	10509003	10509242	TC32_WT_FLI1_vs_TC32_WT_IgG_peak_297
chr1	10509429	10509765	TC32_WT_FLI1_vs_TC32_WT_IgG_peak_298
chr1	10509895	10512086	TC32_WT_FLI1_vs_TC32_WT_IgG_peak_299
chr1	10513491	10514582	TC32_WT_FLI1_vs_TC32_WT_IgG_peak_300
chr1	10522030	10523311	TC32_WT_FLI1_vs_TC32_WT_IgG_peak_301
chr1	10528579	10528779	TC32_WT_FLI1_vs_TC32_WT_IgG_peak_302
chr1	10679386	10680297	TC32_WT_FLI1_vs_TC32_WT_IgG_peak_303
chr1	10687989	10688277	TC32_WT_FLI1_vs_TC32_WT_IgG_peak_304
chr1	10796441	10796923	TC32_WT_FLI1_vs_TC32_WT_IgG_peak_305
chr1	10901305	10901542	TC32_WT_FLI1_vs_TC32_WT_IgG_peak_306
chr1	10901672	10901872	TC32_WT_FLI1_vs_TC32_WT_IgG_peak_307
chr1	10940267	10941227	TC32_WT_FLI1_vs_TC32_WT_IgG_peak_308
chr1	10941557	10944525	TC32_WT_FLI1_vs_TC32_WT_IgG_peak_309
chr1	10945959	10946320	TC32_WT_FLI1_vs_TC32_WT_IgG_peak_310
chr1	10961220	10961430	TC32_WT_FLI1_vs_TC32_WT_IgG_peak_311
chr1	10965468	10965701	TC32_WT_FLI1_vs_TC32_WT_IgG_peak_312
chr1	10969824	10970106	TC32_WT_FLI1_vs_TC32_WT_IgG_peak_313
chr1	10975665	10976248	TC32_WT_FLI1_vs_TC32_WT_IgG_peak_314
chr1	10978861	10979155	TC32_WT_FLI1_vs_TC32_WT_IgG_peak_315
chr1	10979542	10980795	TC32_WT_FLI1_vs_TC32_WT_IgG_peak_316
chr1	10981098	10981526	TC32_WT_FLI1_vs_TC32_WT_IgG_peak_317
chr1	10981708	10982136	TC32_WT_FLI1_vs_TC32_WT_IgG_peak_318
chr1	10982760	10985118	TC32_WT_FLI1_vs_TC32_WT_IgG_peak_319
chr1	10985295	10995614	TC32_WT_FLI1_vs_TC32_WT_IgG_peak_320
chr1	10995928	10996362	TC32_WT_FLI1_vs_TC32_WT_IgG_peak_321
chr1	10998217	10998704	TC32_WT_FLI1_vs_TC32_WT_IgG_peak_322
chr1	10999394	10999671	TC32_WT_FLI1_vs_TC32_WT_IgG_peak_323
chr1	11000857	11001179	TC32_WT_FLI1_vs_TC32_WT_IgG_peak_324
chr1	11011526	11011921	TC32_WT_FLI1_vs_TC32_WT_IgG_peak_325
chr1	11012058	11012848	TC32_WT_FLI1_vs_TC32_WT_IgG_peak_326
chr1	11037844	11038073	TC32_WT_FLI1_vs_TC32_WT_IgG_peak_327
chr1	11051495	11052730	TC32_WT_FLI1_vs_TC32_WT_IgG_peak_328
chr1	11053069	11053271	TC32_WT_FLI1_vs_TC32_WT_IgG_peak_329
chr1	11060213	11060869	TC32_WT_FLI1_vs_TC32_WT_IgG_peak_330
chr1	11098201	11099173	TC32_WT_FLI1_vs_TC32_WT_IgG_peak_331
chr1	11099451	11099788	TC32_WT_FLI1_vs_TC32_WT_IgG_peak_332
chr1	11134303	11134641	TC32_WT_FLI1_vs_TC32_WT_IgG_peak_333
chr1	11134802	11135007	TC32_WT_FLI1_vs_TC32_WT_IgG_peak_334
chr1	11178153	11178488	TC32_WT_FLI1_vs_TC32_WT_IgG_peak_335
chr1	11262541	11263014	TC32_WT_FLI1_vs_TC32_WT_IgG_peak_336
chr1	11273119	11273682	TC32_WT_FLI1_vs_TC32_WT_IgG_peak_337
chr1	11630750	11632407	TC32_WT_FLI1_vs_TC32_WT_IgG_peak_338
chr1	11632574	11632841	TC32_WT_FLI1_vs_TC32_WT_IgG_peak_339
chr1	11680688	11681622	TC32_WT_FLI1_vs_TC32_WT_IgG_peak_340
chr1	11730106	11730325	TC32_WT_FLI1_vs_TC32_WT_IgG_peak_341
chr1	11730470	11731131	TC32_WT_FLI1_vs_TC32_WT_IgG_peak_342
chr1	11731266	11731564	TC32_WT_FLI1_vs_TC32_WT_IgG_peak_343
chr1	11735901	11736361	TC32_WT_FLI1_vs_TC32_WT_IgG_peak_344
chr1	11753710	11754074	TC32_WT_FLI1_vs_TC32_WT_IgG_peak_345
chr1	11803385	11803933	TC32_WT_FLI1_vs_TC32_WT_IgG_peak_346
chr1	11805728	11806609	TC32_WT_FLI1_vs_TC32_WT_IgG_peak_347
chr1	11907919	11908134	TC32_WT_FLI1_vs_TC32_WT_IgG_peak_348
chr1	11908265	11909386	TC32_WT_FLI1_vs_TC32_WT_IgG_peak_349
chr1	11909557	11910212	TC32_WT_FLI1_vs_TC32_WT_IgG_peak_350
chr1	11930972	11931456	TC32_WT_FLI1_vs_TC32_WT_IgG_peak_351
chr1	11934196	11934415	TC32_WT_FLI1_vs_TC32_WT_IgG_peak_352
chr1	11979699	11980537	TC32_WT_FLI1_vs_TC32_WT_IgG_peak_353
chr1	11985611	11986485	TC32_WT_FLI1_vs_TC32_WT_IgG_peak_354
chr1	12018996	12019722	TC32_WT_FLI1_vs_TC32_WT_IgG_peak_355
chr1	12132910	12133461	TC32_WT_FLI1_vs_TC32_WT_IgG_peak_356
chr1	12161760	12162208	TC32_WT_FLI1_vs_TC32_WT_IgG_peak_357
chr1	12407181	12407758	TC32_WT_FLI1_vs_TC32_WT_IgG_peak_358
chr1	12433344	12434296	TC32_WT_FLI1_vs_TC32_WT_IgG_peak_359
chr1	12435480	12436062	TC32_WT_FLI1_vs_TC32_WT_IgG_peak_360
chr1	12454861	12455539	TC32_WT_FLI1_vs_TC32_WT_IgG_peak_361
chr1	12461091	12461381	TC32_WT_FLI1_vs_TC32_WT_IgG_peak_362
chr1	12477773	12478753	TC32_WT_FLI1_vs_TC32_WT_IgG_peak_363
chr1	12510119	12510366	TC32_WT_FLI1_vs_TC32_WT_IgG_peak_364
chr1	12617658	12619771	TC32_WT_FLI1_vs_TC32_WT_IgG_peak_365
chr1	12620099	12620675	TC32_WT_FLI1_vs_TC32_WT_IgG_peak_366
chr1	12626382	12627962	TC32_WT_FLI1_vs_TC32_WT_IgG_peak_367
chr1	12639717	12639917	TC32_WT_FLI1_vs_TC32_WT_IgG_peak_368
chr1	12643630	12644512	TC32_WT_FLI1_vs_TC32_WT_IgG_peak_369
chr1	12644655	12644855	TC32_WT_FLI1_vs_TC32_WT_IgG_peak_370
chr1	12645931	12651399	TC32_WT_FLI1_vs_TC32_WT_IgG_peak_371
chr1	12653117	12653513	TC32_WT_FLI1_vs_TC32_WT_IgG_peak_372
chr1	12653901	12654622	TC32_WT_FLI1_vs_TC32_WT_IgG_peak_373
chr1	12711158	12711544	TC32_WT_FLI1_vs_TC32_WT_IgG_peak_374
chr1	12711702	12712131	TC32_WT_FLI1_vs_TC32_WT_IgG_peak_375
chr1	12783848	12784206	TC32_WT_FLI1_vs_TC32_WT_IgG_peak_376
chr1	12788801	12789319	TC32_WT_FLI1_vs_TC32_WT_IgG_peak_377
chr1	12789449	12790095	TC32_WT_FLI1_vs_TC32_WT_IgG_peak_378
chr1	13025758	13026004	TC32_WT_FLI1_vs_TC32_WT_IgG_peak_379
chr1	13348716	13348951	TC32_WT_FLI1_vs_TC32_WT_IgG_peak_380
chr1	13498798	13499155	TC32_WT_FLI1_vs_TC32_WT_IgG_peak_381
chr1	13662245	13662678	TC32_WT_FLI1_vs_TC32_WT_IgG_peak_382
chr1	13732747	13733423	TC32_WT_FLI1_vs_TC32_WT_IgG_peak_383
chr1	13762797	13763740	TC32_WT_FLI1_vs_TC32_WT_IgG_peak_384
chr1	13764189	13764506	TC32_WT_FLI1_vs_TC32_WT_IgG_peak_385
chr1	13764651	13765023	TC32_WT_FLI1_vs_TC32_WT_IgG_peak_386
chr1	13837853	13838443	TC32_WT_FLI1_vs_TC32_WT_IgG_peak_387
chr1	14183986	14184198	TC32_WT_FLI1_vs_TC32_WT_IgG_peak_388
chr1	14517333	14518213	TC32_WT_FLI1_vs_TC32_WT_IgG_peak_389
chr1	14706551	14707233	TC32_WT_FLI1_vs_TC32_WT_IgG_peak_390
chr1	14733221	14733587	TC32_WT_FLI1_vs_TC32_WT_IgG_peak_391
chr1	14739395	14739619	TC32_WT_FLI1_vs_TC32_WT_IgG_peak_392
chr1	14755622	14756040	TC32_WT_FLI1_vs_TC32_WT_IgG_peak_393
chr1	14782696	14783064	TC32_WT_FLI1_vs_TC32_WT_IgG_peak_394
chr1	14886855	14887582	TC32_WT_FLI1_vs_TC32_WT_IgG_peak_395
chr1	15337463	15338533	TC32_WT_FLI1_vs_TC32_WT_IgG_peak_396
chr1	15340585	15340985	TC32_WT_FLI1_vs_TC32_WT_IgG_peak_397
chr1	15341578	15342698	TC32_WT_FLI1_vs_TC32_WT_IgG_peak_398
chr1	15351674	15351976	TC32_WT_FLI1_vs_TC32_WT_IgG_peak_399
chr1	15352176	15352932	TC32_WT_FLI1_vs_TC32_WT_IgG_peak_400
chr1	15379538	15379742	TC32_WT_FLI1_vs_TC32_WT_IgG_peak_401
chr1	15409515	15409743	TC32_WT_FLI1_vs_TC32_WT_IgG_peak_402
chr1	15523877	15524993	TC32_WT_FLI1_vs_TC32_WT_IgG_peak_403
chr1	15525124	15525567	TC32_WT_FLI1_vs_TC32_WT_IgG_peak_404
chr1	15526130	15527004	TC32_WT_FLI1_vs_TC32_WT_IgG_peak_405
chr1	15603641	15603890	TC32_WT_FLI1_vs_TC32_WT_IgG_peak_406
chr1	15616717	15617245	TC32_WT_FLI1_vs_TC32_WT_IgG_peak_407
chr1	15834440	15835815	TC32_WT_FLI1_vs_TC32_WT_IgG_peak_408
chr1	15847141	15847453	TC32_WT_FLI1_vs_TC32_WT_IgG_peak_409
chr1	15849375	15850116	TC32_WT_FLI1_vs_TC32_WT_IgG_peak_410
chr1	15975864	15976064	TC32_WT_FLI1_vs_TC32_WT_IgG_peak_411
chr1	16078989	16079276	TC32_WT_FLI1_vs_TC32_WT_IgG_peak_412
chr1	16089365	16090522	TC32_WT_FLI1_vs_TC32_WT_IgG_peak_413
chr1	16106630	16107573	TC32_WT_FLI1_vs_TC32_WT_IgG_peak_414
chr1	16115586	16115932	TC32_WT_FLI1_vs_TC32_WT_IgG_peak_415
chr1	16116160	16116406	TC32_WT_FLI1_vs_TC32_WT_IgG_peak_416
chr1	16122248	16122801	TC32_WT_FLI1_vs_TC32_WT_IgG_peak_417
chr1	16123195	16123400	TC32_WT_FLI1_vs_TC32_WT_IgG_peak_418
chr1	16141298	16142354	TC32_WT_FLI1_vs_TC32_WT_IgG_peak_419
chr1	16143916	16144336	TC32_WT_FLI1_vs_TC32_WT_IgG_peak_420
chr1	16145522	16147809	TC32_WT_FLI1_vs_TC32_WT_IgG_peak_421
chr1	16151336	16151536	TC32_WT_FLI1_vs_TC32_WT_IgG_peak_422
chr1	16152580	16153301	TC32_WT_FLI1_vs_TC32_WT_IgG_peak_423
chr1	16154384	16154614	TC32_WT_FLI1_vs_TC32_WT_IgG_peak_424
chr1	16154825	16155681	TC32_WT_FLI1_vs_TC32_WT_IgG_peak_425
chr1	16156140	16156349	TC32_WT_FLI1_vs_TC32_WT_IgG_peak_426
chr1	16167488	16168057	TC32_WT_FLI1_vs_TC32_WT_IgG_peak_427
chr1	16186934	16187483	TC32_WT_FLI1_vs_TC32_WT_IgG_peak_428
chr1	16187975	16188177	TC32_WT_FLI1_vs_TC32_WT_IgG_peak_429
chr1	16206527	16207005	TC32_WT_FLI1_vs_TC32_WT_IgG_peak_430
chr1	16217160	16217424	TC32_WT_FLI1_vs_TC32_WT_IgG_peak_431
chr1	16366434	16367733	TC32_WT_FLI1_vs_TC32_WT_IgG_peak_432
chr1	16375404	16376064	TC32_WT_FLI1_vs_TC32_WT_IgG_peak_433
chr1	16440281	16440555	TC32_WT_FLI1_vs_TC32_WT_IgG_peak_434
chr1	16506701	16507070	TC32_WT_FLI1_vs_TC32_WT_IgG_peak_435
chr1	16513036	16514524	TC32_WT_FLI1_vs_TC32_WT_IgG_peak_436
chr1	16545590	16545994	TC32_WT_FLI1_vs_TC32_WT_IgG_peak_437
chr1	16613344	16613901	TC32_WT_FLI1_vs_TC32_WT_IgG_peak_438
chr1	16658680	16659432	TC32_WT_FLI1_vs_TC32_WT_IgG_peak_439
chr1	16664752	16665250	TC32_WT_FLI1_vs_TC32_WT_IgG_peak_440
chr1	16665675	16667512	TC32_WT_FLI1_vs_TC32_WT_IgG_peak_441
chr1	16739957	16741991	TC32_WT_FLI1_vs_TC32_WT_IgG_peak_442
chr1	16742277	16742857	TC32_WT_FLI1_vs_TC32_WT_IgG_peak_443
chr1	16747840	16748828	TC32_WT_FLI1_vs_TC32_WT_IgG_peak_444
chr1	16862026	16862248	TC32_WT_FLI1_vs_TC32_WT_IgG_peak_445
chr1	16895424	16897240	TC32_WT_FLI1_vs_TC32_WT_IgG_peak_446
chr1	16897692	16898044	TC32_WT_FLI1_vs_TC32_WT_IgG_peak_447
chr1	16904615	16905206	TC32_WT_FLI1_vs_TC32_WT_IgG_peak_448
chr1	17053733	17054437	TC32_WT_FLI1_vs_TC32_WT_IgG_peak_449
chr1	17059917	17060542	TC32_WT_FLI1_vs_TC32_WT_IgG_peak_450
chr1	17060733	17060943	TC32_WT_FLI1_vs_TC32_WT_IgG_peak_451
chr1	17121243	17121467	TC32_WT_FLI1_vs_TC32_WT_IgG_peak_452
chr1	17127430	17129096	TC32_WT_FLI1_vs_TC32_WT_IgG_peak_453
chr1	17129457	17129676	TC32_WT_FLI1_vs_TC32_WT_IgG_peak_454
chr1	17129820	17130032	TC32_WT_FLI1_vs_TC32_WT_IgG_peak_455
chr1	17207720	17208542	TC32_WT_FLI1_vs_TC32_WT_IgG_peak_456
chr1	17212617	17213293	TC32_WT_FLI1_vs_TC32_WT_IgG_peak_457
chr1	17232438	17232638	TC32_WT_FLI1_vs_TC32_WT_IgG_peak_458
chr1	17233158	17233581	TC32_WT_FLI1_vs_TC32_WT_IgG_peak_459
chr1	17233887	17234272	TC32_WT_FLI1_vs_TC32_WT_IgG_peak_460
chr1	17234421	17237366	TC32_WT_FLI1_vs_TC32_WT_IgG_peak_461
chr1	17237700	17238031	TC32_WT_FLI1_vs_TC32_WT_IgG_peak_462
chr1	17239331	17239850	TC32_WT_FLI1_vs_TC32_WT_IgG_peak_463
chr1	17438745	17438951	TC32_WT_FLI1_vs_TC32_WT_IgG_peak_464
chr1	17439244	17439587	TC32_WT_FLI1_vs_TC32_WT_IgG_peak_465
chr1	17440052	17441769	TC32_WT_FLI1_vs_TC32_WT_IgG_peak_466
chr1	17531743	17532074	TC32_WT_FLI1_vs_TC32_WT_IgG_peak_467
chr1	17716484	17716901	TC32_WT_FLI1_vs_TC32_WT_IgG_peak_468
chr1	17765765	17766241	TC32_WT_FLI1_vs_TC32_WT_IgG_peak_469
chr1	18344920	18345205	TC32_WT_FLI1_vs_TC32_WT_IgG_peak_470
chr1	18357911	18358265	TC32_WT_FLI1_vs_TC32_WT_IgG_peak_471
chr1	18358784	18359368	TC32_WT_FLI1_vs_TC32_WT_IgG_peak_472
chr1	18359587	18360570	TC32_WT_FLI1_vs_TC32_WT_IgG_peak_473
chr1	18478775	18478975	TC32_WT_FLI1_vs_TC32_WT_IgG_peak_474
chr1	18539354	18539759	TC32_WT_FLI1_vs_TC32_WT_IgG_peak_475
chr1	18540149	18540456	TC32_WT_FLI1_vs_TC32_WT_IgG_peak_476
chr1	18598786	18598986	TC32_WT_FLI1_vs_TC32_WT_IgG_peak_477
chr1	18599117	18599686	TC32_WT_FLI1_vs_TC32_WT_IgG_peak_478
chr1	18603199	18603704	TC32_WT_FLI1_vs_TC32_WT_IgG_peak_479
chr1	18608810	18612700	TC32_WT_FLI1_vs_TC32_WT_IgG_peak_480
chr1	18613256	18613867	TC32_WT_FLI1_vs_TC32_WT_IgG_peak_481
chr1	18614293	18614590	TC32_WT_FLI1_vs_TC32_WT_IgG_peak_482
chr1	18640353	18640577	TC32_WT_FLI1_vs_TC32_WT_IgG_peak_483
chr1	18642063	18642476	TC32_WT_FLI1_vs_TC32_WT_IgG_peak_484
chr1	18649834	18650118	TC32_WT_FLI1_vs_TC32_WT_IgG_peak_485
chr1	18655190	18656221	TC32_WT_FLI1_vs_TC32_WT_IgG_peak_486
chr1	18656512	18656713	TC32_WT_FLI1_vs_TC32_WT_IgG_peak_487
chr1	18664661	18665033	TC32_WT_FLI1_vs_TC32_WT_IgG_peak_488
chr1	18666869	18668736	TC32_WT_FLI1_vs_TC32_WT_IgG_peak_489
chr1	18681344	18681809	TC32_WT_FLI1_vs_TC32_WT_IgG_peak_490
chr1	18902577	18903211	TC32_WT_FLI1_vs_TC32_WT_IgG_peak_491
chr1	18906890	18907387	TC32_WT_FLI1_vs_TC32_WT_IgG_peak_492
chr1	18945113	18945883	TC32_WT_FLI1_vs_TC32_WT_IgG_peak_493
chr1	18946045	18946265	TC32_WT_FLI1_vs_TC32_WT_IgG_peak_494
chr1	18948948	18950893	TC32_WT_FLI1_vs_TC32_WT_IgG_peak_495
chr1	18956816	18957174	TC32_WT_FLI1_vs_TC32_WT_IgG_peak_496
chr1	19011124	19011588	TC32_WT_FLI1_vs_TC32_WT_IgG_peak_497
chr1	19012208	19012703	TC32_WT_FLI1_vs_TC32_WT_IgG_peak_498
chr1	19045350	19045830	TC32_WT_FLI1_vs_TC32_WT_IgG_peak_499
chr1	19046018	19047006	TC32_WT_FLI1_vs_TC32_WT_IgG_peak_500
chr1	19047172	19054103	TC32_WT_FLI1_vs_TC32_WT_IgG_peak_501
chr1	19054511	19054765	TC32_WT_FLI1_vs_TC32_WT_IgG_peak_502
chr1	19055078	19056369	TC32_WT_FLI1_vs_TC32_WT_IgG_peak_503
chr1	19139452	19139652	TC32_WT_FLI1_vs_TC32_WT_IgG_peak_504
chr1	19209682	19210713	TC32_WT_FLI1_vs_TC32_WT_IgG_peak_505
chr1	19251585	19252027	TC32_WT_FLI1_vs_TC32_WT_IgG_peak_506
chr1	19456459	19457777	TC32_WT_FLI1_vs_TC32_WT_IgG_peak_507
chr1	19485784	19486183	TC32_WT_FLI1_vs_TC32_WT_IgG_peak_508
chr1	19596457	19596889	TC32_WT_FLI1_vs_TC32_WT_IgG_peak_509
chr1	19597042	19597251	TC32_WT_FLI1_vs_TC32_WT_IgG_peak_510
chr1	19640196	19640904	TC32_WT_FLI1_vs_TC32_WT_IgG_peak_511
chr1	19659585	19660251	TC32_WT_FLI1_vs_TC32_WT_IgG_peak_512
chr1	19661953	19662427	TC32_WT_FLI1_vs_TC32_WT_IgG_peak_513
chr1	19704267	19704641	TC32_WT_FLI1_vs_TC32_WT_IgG_peak_514
chr1	19710944	19711359	TC32_WT_FLI1_vs_TC32_WT_IgG_peak_515
chr1	19715298	19716069	TC32_WT_FLI1_vs_TC32_WT_IgG_peak_516
chr1	19735262	19735515	TC32_WT_FLI1_vs_TC32_WT_IgG_peak_517
chr1	19762190	19762662	TC32_WT_FLI1_vs_TC32_WT_IgG_peak_518
chr1	19764915	19765753	TC32_WT_FLI1_vs_TC32_WT_IgG_peak_519
chr1	19765953	19766185	TC32_WT_FLI1_vs_TC32_WT_IgG_peak_520
chr1	19768436	19768798	TC32_WT_FLI1_vs_TC32_WT_IgG_peak_521
chr1	19790232	19791171	TC32_WT_FLI1_vs_TC32_WT_IgG_peak_522
chr1	19845009	19845210	TC32_WT_FLI1_vs_TC32_WT_IgG_peak_523
chr1	19845370	19845608	TC32_WT_FLI1_vs_TC32_WT_IgG_peak_524
chr1	19858641	19858937	TC32_WT_FLI1_vs_TC32_WT_IgG_peak_525
chr1	19860754	19861751	TC32_WT_FLI1_vs_TC32_WT_IgG_peak_526
chr1	19863122	19863405	TC32_WT_FLI1_vs_TC32_WT_IgG_peak_527
chr1	19864958	19865158	TC32_WT_FLI1_vs_TC32_WT_IgG_peak_528
chr1	19866703	19867451	TC32_WT_FLI1_vs_TC32_WT_IgG_peak_529
chr1	19867640	19868611	TC32_WT_FLI1_vs_TC32_WT_IgG_peak_530
chr1	19868788	19869424	TC32_WT_FLI1_vs_TC32_WT_IgG_peak_531
chr1	19869726	19878357	TC32_WT_FLI1_vs_TC32_WT_IgG_peak_532
chr1	19878502	19881177	TC32_WT_FLI1_vs_TC32_WT_IgG_peak_533
chr1	19881593	19882560	TC32_WT_FLI1_vs_TC32_WT_IgG_peak_534
chr1	19884827	19885357	TC32_WT_FLI1_vs_TC32_WT_IgG_peak_535
chr1	20494033	20494355	TC32_WT_FLI1_vs_TC32_WT_IgG_peak_536
chr1	20507369	20508778	TC32_WT_FLI1_vs_TC32_WT_IgG_peak_537
chr1	20660977	20661934	TC32_WT_FLI1_vs_TC32_WT_IgG_peak_538
chr1	20696355	20697157	TC32_WT_FLI1_vs_TC32_WT_IgG_peak_539
chr1	20787527	20787730	TC32_WT_FLI1_vs_TC32_WT_IgG_peak_540
chr1	21100888	21101161	TC32_WT_FLI1_vs_TC32_WT_IgG_peak_541
chr1	21176665	21177487	TC32_WT_FLI1_vs_TC32_WT_IgG_peak_542
chr1	21308348	21309283	TC32_WT_FLI1_vs_TC32_WT_IgG_peak_543
chr1	21310092	21310386	TC32_WT_FLI1_vs_TC32_WT_IgG_peak_544
chr1	21314471	21314814	TC32_WT_FLI1_vs_TC32_WT_IgG_peak_545
chr1	21345647	21345867	TC32_WT_FLI1_vs_TC32_WT_IgG_peak_546
chr1	21439836	21440036	TC32_WT_FLI1_vs_TC32_WT_IgG_peak_547
chr1	21445889	21446449	TC32_WT_FLI1_vs_TC32_WT_IgG_peak_548
chr1	21446589	21447118	TC32_WT_FLI1_vs_TC32_WT_IgG_peak_549
chr1	21452196	21452400	TC32_WT_FLI1_vs_TC32_WT_IgG_peak_550
chr1	21490949	21491696	TC32_WT_FLI1_vs_TC32_WT_IgG_peak_551
chr1	21492233	21492506	TC32_WT_FLI1_vs_TC32_WT_IgG_peak_552
chr1	21590845	21591109	TC32_WT_FLI1_vs_TC32_WT_IgG_peak_553
chr1	21624815	21625015	TC32_WT_FLI1_vs_TC32_WT_IgG_peak_554
chr1	21673597	21673829	TC32_WT_FLI1_vs_TC32_WT_IgG_peak_555
chr1	21783198	21783968	TC32_WT_FLI1_vs_TC32_WT_IgG_peak_556
chr1	21939827	21940044	TC32_WT_FLI1_vs_TC32_WT_IgG_peak_557
chr1	21942904	21943379	TC32_WT_FLI1_vs_TC32_WT_IgG_peak_558
chr1	22023784	22026321	TC32_WT_FLI1_vs_TC32_WT_IgG_peak_559
chr1	22040076	22040289	TC32_WT_FLI1_vs_TC32_WT_IgG_peak_560
chr1	22052342	22052829	TC32_WT_FLI1_vs_TC32_WT_IgG_peak_561
chr1	22053427	22054003	TC32_WT_FLI1_vs_TC32_WT_IgG_peak_562
chr1	22289631	22290049	TC32_WT_FLI1_vs_TC32_WT_IgG_peak_563
chr1	22451851	22452086	TC32_WT_FLI1_vs_TC32_WT_IgG_peak_564
chr1	22677361	22678616	TC32_WT_FLI1_vs_TC32_WT_IgG_peak_565
chr1	22679502	22679748	TC32_WT_FLI1_vs_TC32_WT_IgG_peak_566
chr1	22750073	22750860	TC32_WT_FLI1_vs_TC32_WT_IgG_peak_567
chr1	22774050	22774285	TC32_WT_FLI1_vs_TC32_WT_IgG_peak_568
chr1	22776334	22776559	TC32_WT_FLI1_vs_TC32_WT_IgG_peak_569
chr1	22794981	22795224	TC32_WT_FLI1_vs_TC32_WT_IgG_peak_570
chr1	22915988	22916939	TC32_WT_FLI1_vs_TC32_WT_IgG_peak_571
chr1	22976627	22976827	TC32_WT_FLI1_vs_TC32_WT_IgG_peak_572
chr1	23004294	23005605	TC32_WT_FLI1_vs_TC32_WT_IgG_peak_573
chr1	23019063	23019271	TC32_WT_FLI1_vs_TC32_WT_IgG_peak_574
chr1	23079126	23079326	TC32_WT_FLI1_vs_TC32_WT_IgG_peak_575
chr1	23122252	23123090	TC32_WT_FLI1_vs_TC32_WT_IgG_peak_576
chr1	23168910	23170108	TC32_WT_FLI1_vs_TC32_WT_IgG_peak_577
chr1	23224965	23225519	TC32_WT_FLI1_vs_TC32_WT_IgG_peak_578
chr1	23249760	23250213	TC32_WT_FLI1_vs_TC32_WT_IgG_peak_579
chr1	23344390	23344774	TC32_WT_FLI1_vs_TC32_WT_IgG_peak_580
chr1	23367875	23369421	TC32_WT_FLI1_vs_TC32_WT_IgG_peak_581
chr1	23369629	23370054	TC32_WT_FLI1_vs_TC32_WT_IgG_peak_582
chr1	23370469	23371029	TC32_WT_FLI1_vs_TC32_WT_IgG_peak_583
chr1	23376917	23377736	TC32_WT_FLI1_vs_TC32_WT_IgG_peak_584
chr1	23394562	23394806	TC32_WT_FLI1_vs_TC32_WT_IgG_peak_585
chr1	23400587	23400794	TC32_WT_FLI1_vs_TC32_WT_IgG_peak_586
chr1	23403187	23403882	TC32_WT_FLI1_vs_TC32_WT_IgG_peak_587
chr1	23404090	23404381	TC32_WT_FLI1_vs_TC32_WT_IgG_peak_588
chr1	23484342	23484746	TC32_WT_FLI1_vs_TC32_WT_IgG_peak_589
chr1	23530979	23531179	TC32_WT_FLI1_vs_TC32_WT_IgG_peak_590
chr1	23555141	23555718	TC32_WT_FLI1_vs_TC32_WT_IgG_peak_591
chr1	23559495	23560028	TC32_WT_FLI1_vs_TC32_WT_IgG_peak_592
chr1	23561929	23562398	TC32_WT_FLI1_vs_TC32_WT_IgG_peak_593
chr1	23596746	23599097	TC32_WT_FLI1_vs_TC32_WT_IgG_peak_594
chr1	23599287	23599605	TC32_WT_FLI1_vs_TC32_WT_IgG_peak_595
chr1	23691825	23692051	TC32_WT_FLI1_vs_TC32_WT_IgG_peak_596
chr1	23777941	23778289	TC32_WT_FLI1_vs_TC32_WT_IgG_peak_597
chr1	23790672	23792407	TC32_WT_FLI1_vs_TC32_WT_IgG_peak_598
chr1	23800460	23800740	TC32_WT_FLI1_vs_TC32_WT_IgG_peak_599
chr1	23868409	23869211	TC32_WT_FLI1_vs_TC32_WT_IgG_peak_600
chr1	23899993	23900394	TC32_WT_FLI1_vs_TC32_WT_IgG_peak_601
chr1	23931117	23931434	TC32_WT_FLI1_vs_TC32_WT_IgG_peak_602
chr1	23958543	23960496	TC32_WT_FLI1_vs_TC32_WT_IgG_peak_603
chr1	23979864	23980362	TC32_WT_FLI1_vs_TC32_WT_IgG_peak_604
chr1	23980610	23980859	TC32_WT_FLI1_vs_TC32_WT_IgG_peak_605
chr1	24051432	24051658	TC32_WT_FLI1_vs_TC32_WT_IgG_peak_606
chr1	24051858	24052166	TC32_WT_FLI1_vs_TC32_WT_IgG_peak_607
chr1	24187409	24187990	TC32_WT_FLI1_vs_TC32_WT_IgG_peak_608
chr1	24188536	24189548	TC32_WT_FLI1_vs_TC32_WT_IgG_peak_609
chr1	24192151	24192366	TC32_WT_FLI1_vs_TC32_WT_IgG_peak_610
chr1	24277204	24277894	TC32_WT_FLI1_vs_TC32_WT_IgG_peak_611
chr1	24289719	24289974	TC32_WT_FLI1_vs_TC32_WT_IgG_peak_612
chr1	24290181	24290424	TC32_WT_FLI1_vs_TC32_WT_IgG_peak_613
chr1	24294621	24295877	TC32_WT_FLI1_vs_TC32_WT_IgG_peak_614
chr1	24322423	24322682	TC32_WT_FLI1_vs_TC32_WT_IgG_peak_615
chr1	24364504	24364732	TC32_WT_FLI1_vs_TC32_WT_IgG_peak_616
chr1	24364862	24365189	TC32_WT_FLI1_vs_TC32_WT_IgG_peak_617
chr1	24391536	24391757	TC32_WT_FLI1_vs_TC32_WT_IgG_peak_618
chr1	24392075	24392776	TC32_WT_FLI1_vs_TC32_WT_IgG_peak_619
chr1	24392923	24393761	TC32_WT_FLI1_vs_TC32_WT_IgG_peak_620
chr1	24413538	24413744	TC32_WT_FLI1_vs_TC32_WT_IgG_peak_621
chr1	24415664	24415926	TC32_WT_FLI1_vs_TC32_WT_IgG_peak_622
chr1	24419100	24419578	TC32_WT_FLI1_vs_TC32_WT_IgG_peak_623
chr1	24694170	24694417	TC32_WT_FLI1_vs_TC32_WT_IgG_peak_624
chr1	24694587	24694954	TC32_WT_FLI1_vs_TC32_WT_IgG_peak_625
chr1	24704915	24705133	TC32_WT_FLI1_vs_TC32_WT_IgG_peak_626
chr1	24705559	24705861	TC32_WT_FLI1_vs_TC32_WT_IgG_peak_627
chr1	24735586	24736502	TC32_WT_FLI1_vs_TC32_WT_IgG_peak_628
chr1	24744869	24745556	TC32_WT_FLI1_vs_TC32_WT_IgG_peak_629
chr1	24746453	24746653	TC32_WT_FLI1_vs_TC32_WT_IgG_peak_630
chr1	24928675	24929359	TC32_WT_FLI1_vs_TC32_WT_IgG_peak_631
chr1	25022211	25023336	TC32_WT_FLI1_vs_TC32_WT_IgG_peak_632
chr1	25074555	25074833	TC32_WT_FLI1_vs_TC32_WT_IgG_peak_633
chr1	25140154	25140573	TC32_WT_FLI1_vs_TC32_WT_IgG_peak_634
chr1	25232087	25233221	TC32_WT_FLI1_vs_TC32_WT_IgG_peak_635
chr1	25239509	25240373	TC32_WT_FLI1_vs_TC32_WT_IgG_peak_636
chr1	25246743	25247882	TC32_WT_FLI1_vs_TC32_WT_IgG_peak_637
chr1	25267110	25268139	TC32_WT_FLI1_vs_TC32_WT_IgG_peak_638
chr1	25304912	25305282	TC32_WT_FLI1_vs_TC32_WT_IgG_peak_639
chr1	25327720	25328967	TC32_WT_FLI1_vs_TC32_WT_IgG_peak_640
chr1	25337336	25338818	TC32_WT_FLI1_vs_TC32_WT_IgG_peak_641
chr1	25362025	25363327	TC32_WT_FLI1_vs_TC32_WT_IgG_peak_642
chr1	25363488	25363688	TC32_WT_FLI1_vs_TC32_WT_IgG_peak_643
chr1	25371876	25372162	TC32_WT_FLI1_vs_TC32_WT_IgG_peak_644
chr1	25373311	25373642	TC32_WT_FLI1_vs_TC32_WT_IgG_peak_645
chr1	25386953	25387831	TC32_WT_FLI1_vs_TC32_WT_IgG_peak_646
chr1	25430237	25431198	TC32_WT_FLI1_vs_TC32_WT_IgG_peak_647
chr1	25565501	25565887	TC32_WT_FLI1_vs_TC32_WT_IgG_peak_648
chr1	25566064	25567476	TC32_WT_FLI1_vs_TC32_WT_IgG_peak_649
chr1	25676804	25677158	TC32_WT_FLI1_vs_TC32_WT_IgG_peak_650
chr1	25688536	25688828	TC32_WT_FLI1_vs_TC32_WT_IgG_peak_651
chr1	25697274	25697867	TC32_WT_FLI1_vs_TC32_WT_IgG_peak_652
chr1	25700073	25700733	TC32_WT_FLI1_vs_TC32_WT_IgG_peak_653
chr1	25707293	25707638	TC32_WT_FLI1_vs_TC32_WT_IgG_peak_654
chr1	25771026	25771568	TC32_WT_FLI1_vs_TC32_WT_IgG_peak_655
chr1	25810799	25811168	TC32_WT_FLI1_vs_TC32_WT_IgG_peak_656
chr1	25819307	25820163	TC32_WT_FLI1_vs_TC32_WT_IgG_peak_657
chr1	25859531	25859768	TC32_WT_FLI1_vs_TC32_WT_IgG_peak_658
chr1	25892377	25892866	TC32_WT_FLI1_vs_TC32_WT_IgG_peak_659
chr1	25895294	25895512	TC32_WT_FLI1_vs_TC32_WT_IgG_peak_660
chr1	25905210	25906375	TC32_WT_FLI1_vs_TC32_WT_IgG_peak_661
chr1	25997964	25998481	TC32_WT_FLI1_vs_TC32_WT_IgG_peak_662
chr1	26035042	26036132	TC32_WT_FLI1_vs_TC32_WT_IgG_peak_663
chr1	26111785	26112083	TC32_WT_FLI1_vs_TC32_WT_IgG_peak_664
chr1	26234097	26234655	TC32_WT_FLI1_vs_TC32_WT_IgG_peak_665
chr1	26234810	26235029	TC32_WT_FLI1_vs_TC32_WT_IgG_peak_666
chr1	26275415	26276420	TC32_WT_FLI1_vs_TC32_WT_IgG_peak_667
chr1	26277917	26278292	TC32_WT_FLI1_vs_TC32_WT_IgG_peak_668
chr1	26279707	26279940	TC32_WT_FLI1_vs_TC32_WT_IgG_peak_669
chr1	26306445	26307004	TC32_WT_FLI1_vs_TC32_WT_IgG_peak_670
chr1	26412529	26412939	TC32_WT_FLI1_vs_TC32_WT_IgG_peak_671
chr1	26419191	26419955	TC32_WT_FLI1_vs_TC32_WT_IgG_peak_672
chr1	26429983	26430196	TC32_WT_FLI1_vs_TC32_WT_IgG_peak_673
chr1	26432321	26432548	TC32_WT_FLI1_vs_TC32_WT_IgG_peak_674
chr1	26471607	26472676	TC32_WT_FLI1_vs_TC32_WT_IgG_peak_675
chr1	26472828	26473032	TC32_WT_FLI1_vs_TC32_WT_IgG_peak_676
chr1	26500411	26501519	TC32_WT_FLI1_vs_TC32_WT_IgG_peak_677
chr1	26529329	26529553	TC32_WT_FLI1_vs_TC32_WT_IgG_peak_678
chr1	26531271	26531472	TC32_WT_FLI1_vs_TC32_WT_IgG_peak_679
chr1	26618918	26621457	TC32_WT_FLI1_vs_TC32_WT_IgG_peak_680
chr1	26636700	26636944	TC32_WT_FLI1_vs_TC32_WT_IgG_peak_681
chr1	26652443	26653652	TC32_WT_FLI1_vs_TC32_WT_IgG_peak_682
chr1	26692100	26693381	TC32_WT_FLI1_vs_TC32_WT_IgG_peak_683
chr1	26695331	26695679	TC32_WT_FLI1_vs_TC32_WT_IgG_peak_684
chr1	26706092	26706292	TC32_WT_FLI1_vs_TC32_WT_IgG_peak_685
chr1	26722876	26724222	TC32_WT_FLI1_vs_TC32_WT_IgG_peak_686
chr1	26744000	26744571	TC32_WT_FLI1_vs_TC32_WT_IgG_peak_687
chr1	26785972	26786203	TC32_WT_FLI1_vs_TC32_WT_IgG_peak_688
chr1	26787979	26788388	TC32_WT_FLI1_vs_TC32_WT_IgG_peak_689
chr1	26861498	26861699	TC32_WT_FLI1_vs_TC32_WT_IgG_peak_690
chr1	26864796	26865595	TC32_WT_FLI1_vs_TC32_WT_IgG_peak_691
chr1	26921418	26921994	TC32_WT_FLI1_vs_TC32_WT_IgG_peak_692
chr1	27119541	27119963	TC32_WT_FLI1_vs_TC32_WT_IgG_peak_693
chr1	27155193	27155510	TC32_WT_FLI1_vs_TC32_WT_IgG_peak_694
chr1	27234181	27234634	TC32_WT_FLI1_vs_TC32_WT_IgG_peak_695
chr1	27322047	27322454	TC32_WT_FLI1_vs_TC32_WT_IgG_peak_696
chr1	27365652	27366237	TC32_WT_FLI1_vs_TC32_WT_IgG_peak_697
chr1	27366634	27366877	TC32_WT_FLI1_vs_TC32_WT_IgG_peak_698
chr1	27428209	27429052	TC32_WT_FLI1_vs_TC32_WT_IgG_peak_699
chr1	27429357	27430469	TC32_WT_FLI1_vs_TC32_WT_IgG_peak_700
chr1	27436347	27436565	TC32_WT_FLI1_vs_TC32_WT_IgG_peak_701
chr1	27436734	27436959	TC32_WT_FLI1_vs_TC32_WT_IgG_peak_702
chr1	27451118	27451755	TC32_WT_FLI1_vs_TC32_WT_IgG_peak_703
chr1	27489743	27490576	TC32_WT_FLI1_vs_TC32_WT_IgG_peak_704
chr1	27523045	27523252	TC32_WT_FLI1_vs_TC32_WT_IgG_peak_705
chr1	27568551	27568945	TC32_WT_FLI1_vs_TC32_WT_IgG_peak_706
chr1	27602510	27602786	TC32_WT_FLI1_vs_TC32_WT_IgG_peak_707
chr1	27603758	27604181	TC32_WT_FLI1_vs_TC32_WT_IgG_peak_708
chr1	27606375	27606775	TC32_WT_FLI1_vs_TC32_WT_IgG_peak_709
chr1	27660183	27660420	TC32_WT_FLI1_vs_TC32_WT_IgG_peak_710
chr1	27663048	27663559	TC32_WT_FLI1_vs_TC32_WT_IgG_peak_711
chr1	27671893	27672165	TC32_WT_FLI1_vs_TC32_WT_IgG_peak_712
chr1	27725104	27725933	TC32_WT_FLI1_vs_TC32_WT_IgG_peak_713
chr1	27772826	27773280	TC32_WT_FLI1_vs_TC32_WT_IgG_peak_714
chr1	27914190	27914956	TC32_WT_FLI1_vs_TC32_WT_IgG_peak_715
chr1	27959506	27960180	TC32_WT_FLI1_vs_TC32_WT_IgG_peak_716
chr1	28087805	28088993	TC32_WT_FLI1_vs_TC32_WT_IgG_peak_717
chr1	28247269	28247614	TC32_WT_FLI1_vs_TC32_WT_IgG_peak_718
chr1	28248745	28249388	TC32_WT_FLI1_vs_TC32_WT_IgG_peak_719
chr1	28259331	28259742	TC32_WT_FLI1_vs_TC32_WT_IgG_peak_720
chr1	28328717	28329542	TC32_WT_FLI1_vs_TC32_WT_IgG_peak_721
chr1	28369113	28370454	TC32_WT_FLI1_vs_TC32_WT_IgG_peak_722
chr1	28437293	28438441	TC32_WT_FLI1_vs_TC32_WT_IgG_peak_723
chr1	28508136	28508412	TC32_WT_FLI1_vs_TC32_WT_IgG_peak_724
chr1	28510477	28510932	TC32_WT_FLI1_vs_TC32_WT_IgG_peak_725
chr1	28511659	28512303	TC32_WT_FLI1_vs_TC32_WT_IgG_peak_726
chr1	28513977	28515734	TC32_WT_FLI1_vs_TC32_WT_IgG_peak_727
chr1	28515876	28516076	TC32_WT_FLI1_vs_TC32_WT_IgG_peak_728
chr1	28517591	28518457	TC32_WT_FLI1_vs_TC32_WT_IgG_peak_729
chr1	28552650	28553231	TC32_WT_FLI1_vs_TC32_WT_IgG_peak_730
chr1	28577094	28577328	TC32_WT_FLI1_vs_TC32_WT_IgG_peak_731
chr1	28581933	28582396	TC32_WT_FLI1_vs_TC32_WT_IgG_peak_732
chr1	28642229	28643920	TC32_WT_FLI1_vs_TC32_WT_IgG_peak_733
chr1	28647923	28648598	TC32_WT_FLI1_vs_TC32_WT_IgG_peak_734
chr1	28648918	28649294	TC32_WT_FLI1_vs_TC32_WT_IgG_peak_735
chr1	28668276	28668699	TC32_WT_FLI1_vs_TC32_WT_IgG_peak_736
chr1	28669207	28669836	TC32_WT_FLI1_vs_TC32_WT_IgG_peak_737
chr1	28736310	28737225	TC32_WT_FLI1_vs_TC32_WT_IgG_peak_738
chr1	28737793	28737993	TC32_WT_FLI1_vs_TC32_WT_IgG_peak_739
chr1	28881815	28882015	TC32_WT_FLI1_vs_TC32_WT_IgG_peak_740
chr1	28882293	28882809	TC32_WT_FLI1_vs_TC32_WT_IgG_peak_741
chr1	28883910	28884127	TC32_WT_FLI1_vs_TC32_WT_IgG_peak_742
chr1	28886009	28887008	TC32_WT_FLI1_vs_TC32_WT_IgG_peak_743
chr1	28898579	28898779	TC32_WT_FLI1_vs_TC32_WT_IgG_peak_744
chr1	28914376	28914584	TC32_WT_FLI1_vs_TC32_WT_IgG_peak_745
chr1	28926640	28927090	TC32_WT_FLI1_vs_TC32_WT_IgG_peak_746
chr1	28985709	28986989	TC32_WT_FLI1_vs_TC32_WT_IgG_peak_747
chr1	28987161	28987361	TC32_WT_FLI1_vs_TC32_WT_IgG_peak_748
chr1	28987620	28987844	TC32_WT_FLI1_vs_TC32_WT_IgG_peak_749
chr1	28988346	28988572	TC32_WT_FLI1_vs_TC32_WT_IgG_peak_750
chr1	28988737	28992730	TC32_WT_FLI1_vs_TC32_WT_IgG_peak_751
chr1	29124341	29124709	TC32_WT_FLI1_vs_TC32_WT_IgG_peak_752
chr1	29156708	29156933	TC32_WT_FLI1_vs_TC32_WT_IgG_peak_753
chr1	29181278	29181720	TC32_WT_FLI1_vs_TC32_WT_IgG_peak_754
chr1	29181977	29182356	TC32_WT_FLI1_vs_TC32_WT_IgG_peak_755
chr1	29202573	29203285	TC32_WT_FLI1_vs_TC32_WT_IgG_peak_756
chr1	29210292	29210879	TC32_WT_FLI1_vs_TC32_WT_IgG_peak_757
chr1	29235882	29236385	TC32_WT_FLI1_vs_TC32_WT_IgG_peak_758
chr1	29283116	29283552	TC32_WT_FLI1_vs_TC32_WT_IgG_peak_759
chr1	29563426	29564130	TC32_WT_FLI1_vs_TC32_WT_IgG_peak_760
chr1	29688086	29689025	TC32_WT_FLI1_vs_TC32_WT_IgG_peak_761
chr1	29698196	29698477	TC32_WT_FLI1_vs_TC32_WT_IgG_peak_762
chr1	29706535	29707286	TC32_WT_FLI1_vs_TC32_WT_IgG_peak_763
chr1	29707719	29710358	TC32_WT_FLI1_vs_TC32_WT_IgG_peak_764
chr1	29792751	29793073	TC32_WT_FLI1_vs_TC32_WT_IgG_peak_765
chr1	29856678	29856886	TC32_WT_FLI1_vs_TC32_WT_IgG_peak_766
chr1	29858533	29859336	TC32_WT_FLI1_vs_TC32_WT_IgG_peak_767
chr1	29875445	29875645	TC32_WT_FLI1_vs_TC32_WT_IgG_peak_768
chr1	29932634	29933637	TC32_WT_FLI1_vs_TC32_WT_IgG_peak_769
chr1	30083601	30084373	TC32_WT_FLI1_vs_TC32_WT_IgG_peak_770
chr1	30085916	30086308	TC32_WT_FLI1_vs_TC32_WT_IgG_peak_771
chr1	30088865	30089333	TC32_WT_FLI1_vs_TC32_WT_IgG_peak_772
chr1	30104309	30104650	TC32_WT_FLI1_vs_TC32_WT_IgG_peak_773
chr1	30126539	30127722	TC32_WT_FLI1_vs_TC32_WT_IgG_peak_774
chr1	30128558	30129553	TC32_WT_FLI1_vs_TC32_WT_IgG_peak_775
chr1	30130290	30130972	TC32_WT_FLI1_vs_TC32_WT_IgG_peak_776
chr1	30133995	30134952	TC32_WT_FLI1_vs_TC32_WT_IgG_peak_777
chr1	30146229	30147276	TC32_WT_FLI1_vs_TC32_WT_IgG_peak_778
chr1	30193256	30193466	TC32_WT_FLI1_vs_TC32_WT_IgG_peak_779
chr1	30242801	30243154	TC32_WT_FLI1_vs_TC32_WT_IgG_peak_780
chr1	30246679	30246912	TC32_WT_FLI1_vs_TC32_WT_IgG_peak_781
chr1	30248797	30249159	TC32_WT_FLI1_vs_TC32_WT_IgG_peak_782
chr1	30250102	30254411	TC32_WT_FLI1_vs_TC32_WT_IgG_peak_783
chr1	30255086	30257737	TC32_WT_FLI1_vs_TC32_WT_IgG_peak_784
chr1	30257867	30260663	TC32_WT_FLI1_vs_TC32_WT_IgG_peak_785
chr1	30261201	30261419	TC32_WT_FLI1_vs_TC32_WT_IgG_peak_786
chr1	30261566	30261850	TC32_WT_FLI1_vs_TC32_WT_IgG_peak_787
chr1	30262543	30263388	TC32_WT_FLI1_vs_TC32_WT_IgG_peak_788
chr1	30264006	30264459	TC32_WT_FLI1_vs_TC32_WT_IgG_peak_789
chr1	30268251	30268636	TC32_WT_FLI1_vs_TC32_WT_IgG_peak_790
chr1	30286374	30286952	TC32_WT_FLI1_vs_TC32_WT_IgG_peak_791
chr1	30376228	30376799	TC32_WT_FLI1_vs_TC32_WT_IgG_peak_792
chr1	30377356	30377825	TC32_WT_FLI1_vs_TC32_WT_IgG_peak_793
chr1	30377993	30378241	TC32_WT_FLI1_vs_TC32_WT_IgG_peak_794
chr1	30378768	30380839	TC32_WT_FLI1_vs_TC32_WT_IgG_peak_795
chr1	30508590	30509160	TC32_WT_FLI1_vs_TC32_WT_IgG_peak_796
chr1	30511112	30513208	TC32_WT_FLI1_vs_TC32_WT_IgG_peak_797
chr1	30513635	30516532	TC32_WT_FLI1_vs_TC32_WT_IgG_peak_798
chr1	30517680	30517880	TC32_WT_FLI1_vs_TC32_WT_IgG_peak_799
chr1	30520668	30521185	TC32_WT_FLI1_vs_TC32_WT_IgG_peak_800
chr1	30521718	30523423	TC32_WT_FLI1_vs_TC32_WT_IgG_peak_801
chr1	30523986	30524365	TC32_WT_FLI1_vs_TC32_WT_IgG_peak_802
chr1	30525256	30526025	TC32_WT_FLI1_vs_TC32_WT_IgG_peak_803
chr1	30526207	30526469	TC32_WT_FLI1_vs_TC32_WT_IgG_peak_804
chr1	30706304	30706575	TC32_WT_FLI1_vs_TC32_WT_IgG_peak_805
chr1	30707347	30708522	TC32_WT_FLI1_vs_TC32_WT_IgG_peak_806
chr1	30717735	30719303	TC32_WT_FLI1_vs_TC32_WT_IgG_peak_807
chr1	30743897	30744344	TC32_WT_FLI1_vs_TC32_WT_IgG_peak_808
chr1	30748283	30748532	TC32_WT_FLI1_vs_TC32_WT_IgG_peak_809
chr1	30786448	30786916	TC32_WT_FLI1_vs_TC32_WT_IgG_peak_810
chr1	30794787	30795323	TC32_WT_FLI1_vs_TC32_WT_IgG_peak_811
chr1	30807056	30808325	TC32_WT_FLI1_vs_TC32_WT_IgG_peak_812
chr1	30809305	30811128	TC32_WT_FLI1_vs_TC32_WT_IgG_peak_813
chr1	30811633	30812529	TC32_WT_FLI1_vs_TC32_WT_IgG_peak_814
chr1	30816373	30817162	TC32_WT_FLI1_vs_TC32_WT_IgG_peak_815
chr1	30823944	30824453	TC32_WT_FLI1_vs_TC32_WT_IgG_peak_816
chr1	31064939	31065241	TC32_WT_FLI1_vs_TC32_WT_IgG_peak_817
chr1	31065427	31065674	TC32_WT_FLI1_vs_TC32_WT_IgG_peak_818
chr1	31154612	31154971	TC32_WT_FLI1_vs_TC32_WT_IgG_peak_819
chr1	31155118	31155851	TC32_WT_FLI1_vs_TC32_WT_IgG_peak_820
chr1	31170855	31171179	TC32_WT_FLI1_vs_TC32_WT_IgG_peak_821
chr1	31531290	31531568	TC32_WT_FLI1_vs_TC32_WT_IgG_peak_822
chr1	31531715	31531929	TC32_WT_FLI1_vs_TC32_WT_IgG_peak_823
chr1	31644650	31645289	TC32_WT_FLI1_vs_TC32_WT_IgG_peak_824
chr1	31775612	31776013	TC32_WT_FLI1_vs_TC32_WT_IgG_peak_825
chr1	31788004	31789336	TC32_WT_FLI1_vs_TC32_WT_IgG_peak_826
chr1	31934864	31935091	TC32_WT_FLI1_vs_TC32_WT_IgG_peak_827
chr1	31938451	31938792	TC32_WT_FLI1_vs_TC32_WT_IgG_peak_828
chr1	31942195	31942698	TC32_WT_FLI1_vs_TC32_WT_IgG_peak_829
chr1	31943455	31944837	TC32_WT_FLI1_vs_TC32_WT_IgG_peak_830
chr1	32009278	32009494	TC32_WT_FLI1_vs_TC32_WT_IgG_peak_831
chr1	32013120	32014066	TC32_WT_FLI1_vs_TC32_WT_IgG_peak_832
chr1	32066302	32067004	TC32_WT_FLI1_vs_TC32_WT_IgG_peak_833
chr1	32072429	32073468	TC32_WT_FLI1_vs_TC32_WT_IgG_peak_834
chr1	32151102	32151651	TC32_WT_FLI1_vs_TC32_WT_IgG_peak_835
chr1	32179680	32180426	TC32_WT_FLI1_vs_TC32_WT_IgG_peak_836
chr1	32201362	32201581	TC32_WT_FLI1_vs_TC32_WT_IgG_peak_837
chr1	32221740	32222940	TC32_WT_FLI1_vs_TC32_WT_IgG_peak_838
chr1	32223467	32223882	TC32_WT_FLI1_vs_TC32_WT_IgG_peak_839
chr1	32290792	32292695	TC32_WT_FLI1_vs_TC32_WT_IgG_peak_840
chr1	32350980	32351470	TC32_WT_FLI1_vs_TC32_WT_IgG_peak_841
chr1	32394219	32394916	TC32_WT_FLI1_vs_TC32_WT_IgG_peak_842
chr1	32447770	32448401	TC32_WT_FLI1_vs_TC32_WT_IgG_peak_843
chr1	32520644	32520889	TC32_WT_FLI1_vs_TC32_WT_IgG_peak_844
chr1	32650060	32651479	TC32_WT_FLI1_vs_TC32_WT_IgG_peak_845
chr1	32736422	32736733	TC32_WT_FLI1_vs_TC32_WT_IgG_peak_846
chr1	32816377	32818421	TC32_WT_FLI1_vs_TC32_WT_IgG_peak_847
chr1	32941392	32941632	TC32_WT_FLI1_vs_TC32_WT_IgG_peak_848
chr1	32941849	32942049	TC32_WT_FLI1_vs_TC32_WT_IgG_peak_849
chr1	33027841	33028221	TC32_WT_FLI1_vs_TC32_WT_IgG_peak_850
chr1	33036940	33037282	TC32_WT_FLI1_vs_TC32_WT_IgG_peak_851
chr1	33126906	33127838	TC32_WT_FLI1_vs_TC32_WT_IgG_peak_852
chr1	33152681	33153100	TC32_WT_FLI1_vs_TC32_WT_IgG_peak_853
chr1	33161199	33161427	TC32_WT_FLI1_vs_TC32_WT_IgG_peak_854
chr1	33181317	33182401	TC32_WT_FLI1_vs_TC32_WT_IgG_peak_855
chr1	33229060	33229472	TC32_WT_FLI1_vs_TC32_WT_IgG_peak_856
chr1	33346559	33348077	TC32_WT_FLI1_vs_TC32_WT_IgG_peak_857
chr1	33350077	33350315	TC32_WT_FLI1_vs_TC32_WT_IgG_peak_858
chr1	33350459	33350714	TC32_WT_FLI1_vs_TC32_WT_IgG_peak_859
chr1	33363997	33364579	TC32_WT_FLI1_vs_TC32_WT_IgG_peak_860
chr1	33420949	33422172	TC32_WT_FLI1_vs_TC32_WT_IgG_peak_861
chr1	33424384	33425032	TC32_WT_FLI1_vs_TC32_WT_IgG_peak_862
chr1	33428785	33429118	TC32_WT_FLI1_vs_TC32_WT_IgG_peak_863
chr1	33430020	33430273	TC32_WT_FLI1_vs_TC32_WT_IgG_peak_864
chr1	33431114	33431393	TC32_WT_FLI1_vs_TC32_WT_IgG_peak_865
chr1	33431567	33431813	TC32_WT_FLI1_vs_TC32_WT_IgG_peak_866
chr1	33433033	33435625	TC32_WT_FLI1_vs_TC32_WT_IgG_peak_867
chr1	33470714	33470937	TC32_WT_FLI1_vs_TC32_WT_IgG_peak_868
chr1	33471926	33472873	TC32_WT_FLI1_vs_TC32_WT_IgG_peak_869
chr1	33949249	33949457	TC32_WT_FLI1_vs_TC32_WT_IgG_peak_870
chr1	34985408	34985647	TC32_WT_FLI1_vs_TC32_WT_IgG_peak_871
chr1	35031816	35032085	TC32_WT_FLI1_vs_TC32_WT_IgG_peak_872
chr1	35078926	35079247	TC32_WT_FLI1_vs_TC32_WT_IgG_peak_873
chr1	35193440	35193640	TC32_WT_FLI1_vs_TC32_WT_IgG_peak_874
chr1	35503358	35503789	TC32_WT_FLI1_vs_TC32_WT_IgG_peak_875
chr1	35505987	35506504	TC32_WT_FLI1_vs_TC32_WT_IgG_peak_876
chr1	35557025	35557690	TC32_WT_FLI1_vs_TC32_WT_IgG_peak_877
chr1	35641301	35641920	TC32_WT_FLI1_vs_TC32_WT_IgG_peak_878
chr1	35691245	35691473	TC32_WT_FLI1_vs_TC32_WT_IgG_peak_879
chr1	35769243	35770193	TC32_WT_FLI1_vs_TC32_WT_IgG_peak_880
chr1	35883595	35883858	TC32_WT_FLI1_vs_TC32_WT_IgG_peak_881
chr1	35930220	35930652	TC32_WT_FLI1_vs_TC32_WT_IgG_peak_882
chr1	35931169	35931416	TC32_WT_FLI1_vs_TC32_WT_IgG_peak_883
chr1	36084105	36084351	TC32_WT_FLI1_vs_TC32_WT_IgG_peak_884
chr1	36088369	36089987	TC32_WT_FLI1_vs_TC32_WT_IgG_peak_885
chr1	36148897	36150155	TC32_WT_FLI1_vs_TC32_WT_IgG_peak_886
chr1	36151094	36151507	TC32_WT_FLI1_vs_TC32_WT_IgG_peak_887
chr1	36151819	36152054	TC32_WT_FLI1_vs_TC32_WT_IgG_peak_888
chr1	36155562	36155872	TC32_WT_FLI1_vs_TC32_WT_IgG_peak_889
chr1	36156813	36157292	TC32_WT_FLI1_vs_TC32_WT_IgG_peak_890
chr1	36160613	36161513	TC32_WT_FLI1_vs_TC32_WT_IgG_peak_891
chr1	36224201	36224900	TC32_WT_FLI1_vs_TC32_WT_IgG_peak_892
chr1	36321309	36321732	TC32_WT_FLI1_vs_TC32_WT_IgG_peak_893
chr1	36323826	36324026	TC32_WT_FLI1_vs_TC32_WT_IgG_peak_894
chr1	36373558	36375056	TC32_WT_FLI1_vs_TC32_WT_IgG_peak_895
chr1	36385463	36386510	TC32_WT_FLI1_vs_TC32_WT_IgG_peak_896
chr1	36386640	36387906	TC32_WT_FLI1_vs_TC32_WT_IgG_peak_897
chr1	36464115	36464316	TC32_WT_FLI1_vs_TC32_WT_IgG_peak_898
chr1	36464479	36465048	TC32_WT_FLI1_vs_TC32_WT_IgG_peak_899
chr1	37131397	37131696	TC32_WT_FLI1_vs_TC32_WT_IgG_peak_900
chr1	37471640	37472087	TC32_WT_FLI1_vs_TC32_WT_IgG_peak_901
chr1	37487352	37487552	TC32_WT_FLI1_vs_TC32_WT_IgG_peak_902
chr1	37514527	37514733	TC32_WT_FLI1_vs_TC32_WT_IgG_peak_903
chr1	37514876	37515415	TC32_WT_FLI1_vs_TC32_WT_IgG_peak_904
chr1	37553801	37554285	TC32_WT_FLI1_vs_TC32_WT_IgG_peak_905
chr1	37595030	37596324	TC32_WT_FLI1_vs_TC32_WT_IgG_peak_906
chr1	37690314	37690961	TC32_WT_FLI1_vs_TC32_WT_IgG_peak_907
chr1	37692065	37692692	TC32_WT_FLI1_vs_TC32_WT_IgG_peak_908
chr1	37807053	37807988	TC32_WT_FLI1_vs_TC32_WT_IgG_peak_909
chr1	37808158	37809650	TC32_WT_FLI1_vs_TC32_WT_IgG_peak_910
chr1	37810993	37811518	TC32_WT_FLI1_vs_TC32_WT_IgG_peak_911
chr1	37858651	37860510	TC32_WT_FLI1_vs_TC32_WT_IgG_peak_912
chr1	37931539	37932157	TC32_WT_FLI1_vs_TC32_WT_IgG_peak_913
chr1	37989468	37990430	TC32_WT_FLI1_vs_TC32_WT_IgG_peak_914
chr1	37999498	38000483	TC32_WT_FLI1_vs_TC32_WT_IgG_peak_915
chr1	38000671	38001129	TC32_WT_FLI1_vs_TC32_WT_IgG_peak_916
chr1	38009241	38009832	TC32_WT_FLI1_vs_TC32_WT_IgG_peak_917
chr1	38011686	38011903	TC32_WT_FLI1_vs_TC32_WT_IgG_peak_918
chr1	38012113	38013765	TC32_WT_FLI1_vs_TC32_WT_IgG_peak_919
chr1	38014096	38014296	TC32_WT_FLI1_vs_TC32_WT_IgG_peak_920
chr1	38015603	38016363	TC32_WT_FLI1_vs_TC32_WT_IgG_peak_921
chr1	38018805	38019050	TC32_WT_FLI1_vs_TC32_WT_IgG_peak_922
chr1	38022684	38022929	TC32_WT_FLI1_vs_TC32_WT_IgG_peak_923
chr1	38024798	38026069	TC32_WT_FLI1_vs_TC32_WT_IgG_peak_924
chr1	38026346	38026725	TC32_WT_FLI1_vs_TC32_WT_IgG_peak_925
chr1	38028426	38030669	TC32_WT_FLI1_vs_TC32_WT_IgG_peak_926
chr1	38046954	38047966	TC32_WT_FLI1_vs_TC32_WT_IgG_peak_927
chr1	38058251	38058795	TC32_WT_FLI1_vs_TC32_WT_IgG_peak_928
chr1	38059057	38059276	TC32_WT_FLI1_vs_TC32_WT_IgG_peak_929
chr1	38059457	38060929	TC32_WT_FLI1_vs_TC32_WT_IgG_peak_930
chr1	38061076	38061283	TC32_WT_FLI1_vs_TC32_WT_IgG_peak_931
chr1	38061542	38063479	TC32_WT_FLI1_vs_TC32_WT_IgG_peak_932
chr1	38063644	38064774	TC32_WT_FLI1_vs_TC32_WT_IgG_peak_933
chr1	38071562	38072279	TC32_WT_FLI1_vs_TC32_WT_IgG_peak_934
chr1	38094124	38094324	TC32_WT_FLI1_vs_TC32_WT_IgG_peak_935
chr1	38114090	38114448	TC32_WT_FLI1_vs_TC32_WT_IgG_peak_936
chr1	38519965	38520516	TC32_WT_FLI1_vs_TC32_WT_IgG_peak_937
chr1	38534314	38534707	TC32_WT_FLI1_vs_TC32_WT_IgG_peak_938
chr1	38581466	38581722	TC32_WT_FLI1_vs_TC32_WT_IgG_peak_939
chr1	38584635	38585648	TC32_WT_FLI1_vs_TC32_WT_IgG_peak_940
chr1	38723859	38724843	TC32_WT_FLI1_vs_TC32_WT_IgG_peak_941
chr1	38725380	38725593	TC32_WT_FLI1_vs_TC32_WT_IgG_peak_942
chr1	38726538	38726848	TC32_WT_FLI1_vs_TC32_WT_IgG_peak_943
chr1	38727005	38729196	TC32_WT_FLI1_vs_TC32_WT_IgG_peak_944
chr1	38785464	38785763	TC32_WT_FLI1_vs_TC32_WT_IgG_peak_945
chr1	38789617	38790083	TC32_WT_FLI1_vs_TC32_WT_IgG_peak_946
chr1	38812928	38813163	TC32_WT_FLI1_vs_TC32_WT_IgG_peak_947
chr1	38859890	38860177	TC32_WT_FLI1_vs_TC32_WT_IgG_peak_948
chr1	38873503	38873734	TC32_WT_FLI1_vs_TC32_WT_IgG_peak_949
chr1	38968943	38969752	TC32_WT_FLI1_vs_TC32_WT_IgG_peak_950
chr1	38990620	38991370	TC32_WT_FLI1_vs_TC32_WT_IgG_peak_951
chr1	38992052	38992611	TC32_WT_FLI1_vs_TC32_WT_IgG_peak_952
chr1	39025893	39027302	TC32_WT_FLI1_vs_TC32_WT_IgG_peak_953
chr1	39102447	39103347	TC32_WT_FLI1_vs_TC32_WT_IgG_peak_954
chr1	39106004	39106742	TC32_WT_FLI1_vs_TC32_WT_IgG_peak_955
chr1	39106925	39107366	TC32_WT_FLI1_vs_TC32_WT_IgG_peak_956
chr1	39107776	39108042	TC32_WT_FLI1_vs_TC32_WT_IgG_peak_957
chr1	39132196	39133294	TC32_WT_FLI1_vs_TC32_WT_IgG_peak_958
chr1	39151011	39151747	TC32_WT_FLI1_vs_TC32_WT_IgG_peak_959
chr1	39158804	39159225	TC32_WT_FLI1_vs_TC32_WT_IgG_peak_960
chr1	39165362	39165887	TC32_WT_FLI1_vs_TC32_WT_IgG_peak_961
chr1	39183918	39184205	TC32_WT_FLI1_vs_TC32_WT_IgG_peak_962
chr1	39191552	39192111	TC32_WT_FLI1_vs_TC32_WT_IgG_peak_963
chr1	39204405	39204996	TC32_WT_FLI1_vs_TC32_WT_IgG_peak_964
chr1	39292874	39293835	TC32_WT_FLI1_vs_TC32_WT_IgG_peak_965
chr1	39392318	39392524	TC32_WT_FLI1_vs_TC32_WT_IgG_peak_966
chr1	39398327	39399293	TC32_WT_FLI1_vs_TC32_WT_IgG_peak_967
chr1	39408316	39409171	TC32_WT_FLI1_vs_TC32_WT_IgG_peak_968
chr1	39559211	39559652	TC32_WT_FLI1_vs_TC32_WT_IgG_peak_969
chr1	39606379	39606621	TC32_WT_FLI1_vs_TC32_WT_IgG_peak_970
chr1	39639820	39640020	TC32_WT_FLI1_vs_TC32_WT_IgG_peak_971
chr1	39738860	39739106	TC32_WT_FLI1_vs_TC32_WT_IgG_peak_972
chr1	40038869	40041714	TC32_WT_FLI1_vs_TC32_WT_IgG_peak_973
chr1	40058851	40060176	TC32_WT_FLI1_vs_TC32_WT_IgG_peak_974
chr1	40241405	40241649	TC32_WT_FLI1_vs_TC32_WT_IgG_peak_975
chr1	40257417	40258411	TC32_WT_FLI1_vs_TC32_WT_IgG_peak_976
chr1	40371581	40372435	TC32_WT_FLI1_vs_TC32_WT_IgG_peak_977
chr1	40373225	40373930	TC32_WT_FLI1_vs_TC32_WT_IgG_peak_978
chr1	40374200	40374851	TC32_WT_FLI1_vs_TC32_WT_IgG_peak_979
chr1	40379626	40380535	TC32_WT_FLI1_vs_TC32_WT_IgG_peak_980
chr1	40383089	40384000	TC32_WT_FLI1_vs_TC32_WT_IgG_peak_981
chr1	40385721	40386769	TC32_WT_FLI1_vs_TC32_WT_IgG_peak_982
chr1	40392470	40392676	TC32_WT_FLI1_vs_TC32_WT_IgG_peak_983
chr1	40449796	40450822	TC32_WT_FLI1_vs_TC32_WT_IgG_peak_984
chr1	40476920	40477135	TC32_WT_FLI1_vs_TC32_WT_IgG_peak_985
chr1	40531068	40531913	TC32_WT_FLI1_vs_TC32_WT_IgG_peak_986
chr1	40532581	40532979	TC32_WT_FLI1_vs_TC32_WT_IgG_peak_987
chr1	40658864	40659622	TC32_WT_FLI1_vs_TC32_WT_IgG_peak_988
chr1	40665770	40665988	TC32_WT_FLI1_vs_TC32_WT_IgG_peak_989
chr1	40684229	40685142	TC32_WT_FLI1_vs_TC32_WT_IgG_peak_990
chr1	40691170	40691502	TC32_WT_FLI1_vs_TC32_WT_IgG_peak_991
chr1	40691639	40692948	TC32_WT_FLI1_vs_TC32_WT_IgG_peak_992
chr1	40701256	40702160	TC32_WT_FLI1_vs_TC32_WT_IgG_peak_993
chr1	40708891	40709221	TC32_WT_FLI1_vs_TC32_WT_IgG_peak_994
chr1	40862476	40862752	TC32_WT_FLI1_vs_TC32_WT_IgG_peak_995
chr1	40875291	40875684	TC32_WT_FLI1_vs_TC32_WT_IgG_peak_996
chr1	40875883	40876284	TC32_WT_FLI1_vs_TC32_WT_IgG_peak_997
chr1	40877877	40878309	TC32_WT_FLI1_vs_TC32_WT_IgG_peak_998
chr1	40878571	40879015	TC32_WT_FLI1_vs_TC32_WT_IgG_peak_999
chr1	40879188	40879506	TC32_WT_FLI1_vs_TC32_WT_IgG_peak_1000
chr1	40931817	40932282	TC32_WT_FLI1_vs_TC32_WT_IgG_peak_1001
chr1	40979369	40979922	TC32_WT_FLI1_vs_TC32_WT_IgG_peak_1002
chr1	41045406	41046262	TC32_WT_FLI1_vs_TC32_WT_IgG_peak_1003
chr1	41241130	41241345	TC32_WT_FLI1_vs_TC32_WT_IgG_peak_1004
chr1	41360868	41361291	TC32_WT_FLI1_vs_TC32_WT_IgG_peak_1005
chr1	41474679	41474881	TC32_WT_FLI1_vs_TC32_WT_IgG_peak_1006
chr1	41477379	41477580	TC32_WT_FLI1_vs_TC32_WT_IgG_peak_1007
chr1	41722168	41722368	TC32_WT_FLI1_vs_TC32_WT_IgG_peak_1008
chr1	41722528	41722808	TC32_WT_FLI1_vs_TC32_WT_IgG_peak_1009
chr1	41723732	41724169	TC32_WT_FLI1_vs_TC32_WT_IgG_peak_1010
chr1	41871992	41872859	TC32_WT_FLI1_vs_TC32_WT_IgG_peak_1011
chr1	41874145	41874674	TC32_WT_FLI1_vs_TC32_WT_IgG_peak_1012
chr1	41915959	41916207	TC32_WT_FLI1_vs_TC32_WT_IgG_peak_1013
chr1	41935428	41935631	TC32_WT_FLI1_vs_TC32_WT_IgG_peak_1014
chr1	41955008	41956304	TC32_WT_FLI1_vs_TC32_WT_IgG_peak_1015
chr1	42335384	42335584	TC32_WT_FLI1_vs_TC32_WT_IgG_peak_1016
chr1	42340332	42340560	TC32_WT_FLI1_vs_TC32_WT_IgG_peak_1017
chr1	42456563	42456901	TC32_WT_FLI1_vs_TC32_WT_IgG_peak_1018
chr1	42462723	42463436	TC32_WT_FLI1_vs_TC32_WT_IgG_peak_1019
chr1	42658004	42658630	TC32_WT_FLI1_vs_TC32_WT_IgG_peak_1020
chr1	42681940	42682449	TC32_WT_FLI1_vs_TC32_WT_IgG_peak_1021
chr1	42743018	42743316	TC32_WT_FLI1_vs_TC32_WT_IgG_peak_1022
chr1	42766820	42767394	TC32_WT_FLI1_vs_TC32_WT_IgG_peak_1023
chr1	42817035	42817698	TC32_WT_FLI1_vs_TC32_WT_IgG_peak_1024
chr1	42846619	42846830	TC32_WT_FLI1_vs_TC32_WT_IgG_peak_1025
chr1	42914431	42914803	TC32_WT_FLI1_vs_TC32_WT_IgG_peak_1026
chr1	42924437	42924659	TC32_WT_FLI1_vs_TC32_WT_IgG_peak_1027
chr1	42941548	42942237	TC32_WT_FLI1_vs_TC32_WT_IgG_peak_1028
chr1	42957818	42958143	TC32_WT_FLI1_vs_TC32_WT_IgG_peak_1029
chr1	42958574	42959398	TC32_WT_FLI1_vs_TC32_WT_IgG_peak_1030
chr1	42981558	42981809	TC32_WT_FLI1_vs_TC32_WT_IgG_peak_1031
chr1	43008981	43009805	TC32_WT_FLI1_vs_TC32_WT_IgG_peak_1032
chr1	43048817	43049743	TC32_WT_FLI1_vs_TC32_WT_IgG_peak_1033
chr1	43120084	43120348	TC32_WT_FLI1_vs_TC32_WT_IgG_peak_1034
chr1	43129425	43130070	TC32_WT_FLI1_vs_TC32_WT_IgG_peak_1035
chr1	43147541	43148050	TC32_WT_FLI1_vs_TC32_WT_IgG_peak_1036
chr1	43171166	43173264	TC32_WT_FLI1_vs_TC32_WT_IgG_peak_1037
chr1	43206587	43208151	TC32_WT_FLI1_vs_TC32_WT_IgG_peak_1038
chr1	43358257	43359156	TC32_WT_FLI1_vs_TC32_WT_IgG_peak_1039
chr1	43368134	43368545	TC32_WT_FLI1_vs_TC32_WT_IgG_peak_1040
chr1	43389304	43390404	TC32_WT_FLI1_vs_TC32_WT_IgG_peak_1041
chr1	43452896	43453438	TC32_WT_FLI1_vs_TC32_WT_IgG_peak_1042
chr1	43533024	43533556	TC32_WT_FLI1_vs_TC32_WT_IgG_peak_1043
chr1	43649615	43650889	TC32_WT_FLI1_vs_TC32_WT_IgG_peak_1044
chr1	43761274	43761474	TC32_WT_FLI1_vs_TC32_WT_IgG_peak_1045
chr1	43763030	43764951	TC32_WT_FLI1_vs_TC32_WT_IgG_peak_1046
chr1	43765566	43767337	TC32_WT_FLI1_vs_TC32_WT_IgG_peak_1047
chr1	43770936	43771136	TC32_WT_FLI1_vs_TC32_WT_IgG_peak_1048
chr1	43834384	43834584	TC32_WT_FLI1_vs_TC32_WT_IgG_peak_1049
chr1	43837181	43837522	TC32_WT_FLI1_vs_TC32_WT_IgG_peak_1050
chr1	43852045	43855501	TC32_WT_FLI1_vs_TC32_WT_IgG_peak_1051
chr1	43855635	43859049	TC32_WT_FLI1_vs_TC32_WT_IgG_peak_1052
chr1	43860465	43860726	TC32_WT_FLI1_vs_TC32_WT_IgG_peak_1053
chr1	43868900	43869166	TC32_WT_FLI1_vs_TC32_WT_IgG_peak_1054
chr1	43869298	43869602	TC32_WT_FLI1_vs_TC32_WT_IgG_peak_1055
chr1	43869894	43870095	TC32_WT_FLI1_vs_TC32_WT_IgG_peak_1056
chr1	43912335	43913208	TC32_WT_FLI1_vs_TC32_WT_IgG_peak_1057
chr1	43913453	43914436	TC32_WT_FLI1_vs_TC32_WT_IgG_peak_1058
chr1	43934562	43934855	TC32_WT_FLI1_vs_TC32_WT_IgG_peak_1059
chr1	43946003	43947163	TC32_WT_FLI1_vs_TC32_WT_IgG_peak_1060
chr1	43969947	43970216	TC32_WT_FLI1_vs_TC32_WT_IgG_peak_1061
chr1	43974332	43974784	TC32_WT_FLI1_vs_TC32_WT_IgG_peak_1062
chr1	43974934	43975134	TC32_WT_FLI1_vs_TC32_WT_IgG_peak_1063
chr1	43991333	43991832	TC32_WT_FLI1_vs_TC32_WT_IgG_peak_1064
chr1	44029773	44030313	TC32_WT_FLI1_vs_TC32_WT_IgG_peak_1065
chr1	44030812	44031012	TC32_WT_FLI1_vs_TC32_WT_IgG_peak_1066
chr1	44047636	44048102	TC32_WT_FLI1_vs_TC32_WT_IgG_peak_1067
chr1	44213100	44213861	TC32_WT_FLI1_vs_TC32_WT_IgG_peak_1068
chr1	44238211	44238579	TC32_WT_FLI1_vs_TC32_WT_IgG_peak_1069
chr1	44266226	44266891	TC32_WT_FLI1_vs_TC32_WT_IgG_peak_1070
chr1	44316245	44316469	TC32_WT_FLI1_vs_TC32_WT_IgG_peak_1071
chr1	44316645	44316950	TC32_WT_FLI1_vs_TC32_WT_IgG_peak_1072
chr1	44355338	44355647	TC32_WT_FLI1_vs_TC32_WT_IgG_peak_1073
chr1	44362527	44363048	TC32_WT_FLI1_vs_TC32_WT_IgG_peak_1074
chr1	44421779	44422264	TC32_WT_FLI1_vs_TC32_WT_IgG_peak_1075
chr1	44423522	44423953	TC32_WT_FLI1_vs_TC32_WT_IgG_peak_1076
chr1	44425107	44425331	TC32_WT_FLI1_vs_TC32_WT_IgG_peak_1077
chr1	44631537	44631885	TC32_WT_FLI1_vs_TC32_WT_IgG_peak_1078
chr1	44672284	44672717	TC32_WT_FLI1_vs_TC32_WT_IgG_peak_1079
chr1	44674187	44674808	TC32_WT_FLI1_vs_TC32_WT_IgG_peak_1080
chr1	44720942	44721417	TC32_WT_FLI1_vs_TC32_WT_IgG_peak_1081
chr1	44721728	44722112	TC32_WT_FLI1_vs_TC32_WT_IgG_peak_1082
chr1	44730133	44730369	TC32_WT_FLI1_vs_TC32_WT_IgG_peak_1083
chr1	44730964	44731652	TC32_WT_FLI1_vs_TC32_WT_IgG_peak_1084
chr1	44739325	44740053	TC32_WT_FLI1_vs_TC32_WT_IgG_peak_1085
chr1	44799714	44800214	TC32_WT_FLI1_vs_TC32_WT_IgG_peak_1086
chr1	44807486	44808472	TC32_WT_FLI1_vs_TC32_WT_IgG_peak_1087
chr1	44819488	44820203	TC32_WT_FLI1_vs_TC32_WT_IgG_peak_1088
chr1	44843027	44843603	TC32_WT_FLI1_vs_TC32_WT_IgG_peak_1089
chr1	45011737	45012028	TC32_WT_FLI1_vs_TC32_WT_IgG_peak_1090
chr1	45246544	45247247	TC32_WT_FLI1_vs_TC32_WT_IgG_peak_1091
chr1	45303254	45304273	TC32_WT_FLI1_vs_TC32_WT_IgG_peak_1092
chr1	45339437	45340347	TC32_WT_FLI1_vs_TC32_WT_IgG_peak_1093
chr1	45490543	45491610	TC32_WT_FLI1_vs_TC32_WT_IgG_peak_1094
chr1	45499809	45500009	TC32_WT_FLI1_vs_TC32_WT_IgG_peak_1095
chr1	45500212	45500556	TC32_WT_FLI1_vs_TC32_WT_IgG_peak_1096
chr1	45521990	45522272	TC32_WT_FLI1_vs_TC32_WT_IgG_peak_1097
chr1	45523636	45524010	TC32_WT_FLI1_vs_TC32_WT_IgG_peak_1098
chr1	45550394	45551252	TC32_WT_FLI1_vs_TC32_WT_IgG_peak_1099
chr1	45583486	45584988	TC32_WT_FLI1_vs_TC32_WT_IgG_peak_1100
chr1	45686395	45688636	TC32_WT_FLI1_vs_TC32_WT_IgG_peak_1101
chr1	45797347	45798061	TC32_WT_FLI1_vs_TC32_WT_IgG_peak_1102
chr1	45798201	45798790	TC32_WT_FLI1_vs_TC32_WT_IgG_peak_1103
chr1	46131716	46133369	TC32_WT_FLI1_vs_TC32_WT_IgG_peak_1104
chr1	46218638	46218842	TC32_WT_FLI1_vs_TC32_WT_IgG_peak_1105
chr1	46247139	46247926	TC32_WT_FLI1_vs_TC32_WT_IgG_peak_1106
chr1	46302379	46304396	TC32_WT_FLI1_vs_TC32_WT_IgG_peak_1107
chr1	46340192	46341040	TC32_WT_FLI1_vs_TC32_WT_IgG_peak_1108
chr1	46407015	46407484	TC32_WT_FLI1_vs_TC32_WT_IgG_peak_1109
chr1	46522349	46522897	TC32_WT_FLI1_vs_TC32_WT_IgG_peak_1110
chr1	46687138	46687817	TC32_WT_FLI1_vs_TC32_WT_IgG_peak_1111
chr1	46688320	46688697	TC32_WT_FLI1_vs_TC32_WT_IgG_peak_1112
chr1	46689108	46689411	TC32_WT_FLI1_vs_TC32_WT_IgG_peak_1113
chr1	46690942	46691624	TC32_WT_FLI1_vs_TC32_WT_IgG_peak_1114
chr1	46719213	46719609	TC32_WT_FLI1_vs_TC32_WT_IgG_peak_1115
chr1	47108129	47108423	TC32_WT_FLI1_vs_TC32_WT_IgG_peak_1116
chr1	47314035	47314705	TC32_WT_FLI1_vs_TC32_WT_IgG_peak_1117
chr1	47333950	47334150	TC32_WT_FLI1_vs_TC32_WT_IgG_peak_1118
chr1	47434064	47434682	TC32_WT_FLI1_vs_TC32_WT_IgG_peak_1119
chr1	47437547	47437968	TC32_WT_FLI1_vs_TC32_WT_IgG_peak_1120
chr1	47751147	47751816	TC32_WT_FLI1_vs_TC32_WT_IgG_peak_1121
chr1	47992438	47993038	TC32_WT_FLI1_vs_TC32_WT_IgG_peak_1122
chr1	48051799	48053158	TC32_WT_FLI1_vs_TC32_WT_IgG_peak_1123
chr1	48056352	48056591	TC32_WT_FLI1_vs_TC32_WT_IgG_peak_1124
chr1	48073646	48073962	TC32_WT_FLI1_vs_TC32_WT_IgG_peak_1125
chr1	48471924	48472622	TC32_WT_FLI1_vs_TC32_WT_IgG_peak_1126
chr1	48494164	48494806	TC32_WT_FLI1_vs_TC32_WT_IgG_peak_1127
chr1	48498323	48498523	TC32_WT_FLI1_vs_TC32_WT_IgG_peak_1128
chr1	48523237	48523761	TC32_WT_FLI1_vs_TC32_WT_IgG_peak_1129
chr1	48524964	48525309	TC32_WT_FLI1_vs_TC32_WT_IgG_peak_1130
chr1	48526070	48527049	TC32_WT_FLI1_vs_TC32_WT_IgG_peak_1131
chr1	48532726	48533506	TC32_WT_FLI1_vs_TC32_WT_IgG_peak_1132
chr1	48929784	48930162	TC32_WT_FLI1_vs_TC32_WT_IgG_peak_1133
chr1	48996387	48996838	TC32_WT_FLI1_vs_TC32_WT_IgG_peak_1134
chr1	48996992	48997213	TC32_WT_FLI1_vs_TC32_WT_IgG_peak_1135
chr1	49043042	49043525	TC32_WT_FLI1_vs_TC32_WT_IgG_peak_1136
chr1	49043681	49044214	TC32_WT_FLI1_vs_TC32_WT_IgG_peak_1137
chr1	49298017	49298228	TC32_WT_FLI1_vs_TC32_WT_IgG_peak_1138
chr1	50293410	50293730	TC32_WT_FLI1_vs_TC32_WT_IgG_peak_1139
chr1	50490577	50491080	TC32_WT_FLI1_vs_TC32_WT_IgG_peak_1140
chr1	50568721	50569685	TC32_WT_FLI1_vs_TC32_WT_IgG_peak_1141
chr1	50570138	50570681	TC32_WT_FLI1_vs_TC32_WT_IgG_peak_1142
chr1	50603372	50604297	TC32_WT_FLI1_vs_TC32_WT_IgG_peak_1143
chr1	50958841	50959817	TC32_WT_FLI1_vs_TC32_WT_IgG_peak_1144
chr1	50960003	50960647	TC32_WT_FLI1_vs_TC32_WT_IgG_peak_1145
chr1	50968257	50968570	TC32_WT_FLI1_vs_TC32_WT_IgG_peak_1146
chr1	50968729	50968954	TC32_WT_FLI1_vs_TC32_WT_IgG_peak_1147
chr1	50969739	50970421	TC32_WT_FLI1_vs_TC32_WT_IgG_peak_1148
chr1	50976801	50977282	TC32_WT_FLI1_vs_TC32_WT_IgG_peak_1149
chr1	50978179	50978916	TC32_WT_FLI1_vs_TC32_WT_IgG_peak_1150
chr1	51189653	51189886	TC32_WT_FLI1_vs_TC32_WT_IgG_peak_1151
chr1	51190126	51190613	TC32_WT_FLI1_vs_TC32_WT_IgG_peak_1152
chr1	51235952	51236201	TC32_WT_FLI1_vs_TC32_WT_IgG_peak_1153
chr1	51238102	51238302	TC32_WT_FLI1_vs_TC32_WT_IgG_peak_1154
chr1	51429608	51430405	TC32_WT_FLI1_vs_TC32_WT_IgG_peak_1155
chr1	51432993	51434273	TC32_WT_FLI1_vs_TC32_WT_IgG_peak_1156
chr1	51444440	51446282	TC32_WT_FLI1_vs_TC32_WT_IgG_peak_1157
chr1	51517524	51518189	TC32_WT_FLI1_vs_TC32_WT_IgG_peak_1158
chr1	51575167	51576349	TC32_WT_FLI1_vs_TC32_WT_IgG_peak_1159
chr1	51592686	51592922	TC32_WT_FLI1_vs_TC32_WT_IgG_peak_1160
chr1	51616968	51617624	TC32_WT_FLI1_vs_TC32_WT_IgG_peak_1161
chr1	51837825	51838459	TC32_WT_FLI1_vs_TC32_WT_IgG_peak_1162
chr1	51838597	51839250	TC32_WT_FLI1_vs_TC32_WT_IgG_peak_1163
chr1	51840009	51840308	TC32_WT_FLI1_vs_TC32_WT_IgG_peak_1164
chr1	51840742	51846940	TC32_WT_FLI1_vs_TC32_WT_IgG_peak_1165
chr1	51848714	51849012	TC32_WT_FLI1_vs_TC32_WT_IgG_peak_1166
chr1	51851114	51851531	TC32_WT_FLI1_vs_TC32_WT_IgG_peak_1167
chr1	51875140	51875376	TC32_WT_FLI1_vs_TC32_WT_IgG_peak_1168
chr1	51877544	51877914	TC32_WT_FLI1_vs_TC32_WT_IgG_peak_1169
chr1	51878157	51878368	TC32_WT_FLI1_vs_TC32_WT_IgG_peak_1170
chr1	51878498	51879687	TC32_WT_FLI1_vs_TC32_WT_IgG_peak_1171
chr1	51880305	51880593	TC32_WT_FLI1_vs_TC32_WT_IgG_peak_1172
chr1	51898440	51898805	TC32_WT_FLI1_vs_TC32_WT_IgG_peak_1173
chr1	51909908	51910168	TC32_WT_FLI1_vs_TC32_WT_IgG_peak_1174
chr1	51911700	51911900	TC32_WT_FLI1_vs_TC32_WT_IgG_peak_1175
chr1	51912586	51913481	TC32_WT_FLI1_vs_TC32_WT_IgG_peak_1176
chr1	51916973	51917177	TC32_WT_FLI1_vs_TC32_WT_IgG_peak_1177
chr1	51918869	51919129	TC32_WT_FLI1_vs_TC32_WT_IgG_peak_1178
chr1	51919339	51920923	TC32_WT_FLI1_vs_TC32_WT_IgG_peak_1179
chr1	51931186	51931980	TC32_WT_FLI1_vs_TC32_WT_IgG_peak_1180
chr1	51947619	51949064	TC32_WT_FLI1_vs_TC32_WT_IgG_peak_1181
chr1	51952872	51953654	TC32_WT_FLI1_vs_TC32_WT_IgG_peak_1182
chr1	51955272	51957014	TC32_WT_FLI1_vs_TC32_WT_IgG_peak_1183
chr1	51957153	51957704	TC32_WT_FLI1_vs_TC32_WT_IgG_peak_1184
chr1	52002511	52002967	TC32_WT_FLI1_vs_TC32_WT_IgG_peak_1185
chr1	52006395	52006795	TC32_WT_FLI1_vs_TC32_WT_IgG_peak_1186
chr1	52007004	52007453	TC32_WT_FLI1_vs_TC32_WT_IgG_peak_1187
chr1	52032607	52033092	TC32_WT_FLI1_vs_TC32_WT_IgG_peak_1188
chr1	52033279	52034131	TC32_WT_FLI1_vs_TC32_WT_IgG_peak_1189
chr1	52054990	52057224	TC32_WT_FLI1_vs_TC32_WT_IgG_peak_1190
chr1	52144966	52145346	TC32_WT_FLI1_vs_TC32_WT_IgG_peak_1191
chr1	52263242	52263636	TC32_WT_FLI1_vs_TC32_WT_IgG_peak_1192
chr1	52325437	52326347	TC32_WT_FLI1_vs_TC32_WT_IgG_peak_1193
chr1	52365825	52366594	TC32_WT_FLI1_vs_TC32_WT_IgG_peak_1194
chr1	52403684	52405164	TC32_WT_FLI1_vs_TC32_WT_IgG_peak_1195
chr1	52423981	52425000	TC32_WT_FLI1_vs_TC32_WT_IgG_peak_1196
chr1	52425181	52425504	TC32_WT_FLI1_vs_TC32_WT_IgG_peak_1197
chr1	52552255	52552455	TC32_WT_FLI1_vs_TC32_WT_IgG_peak_1198
chr1	52553232	52553432	TC32_WT_FLI1_vs_TC32_WT_IgG_peak_1199
chr1	52674666	52675189	TC32_WT_FLI1_vs_TC32_WT_IgG_peak_1200
chr1	52698498	52698698	TC32_WT_FLI1_vs_TC32_WT_IgG_peak_1201
chr1	52843318	52843562	TC32_WT_FLI1_vs_TC32_WT_IgG_peak_1202
chr1	52955306	52956162	TC32_WT_FLI1_vs_TC32_WT_IgG_peak_1203
chr1	53104938	53105164	TC32_WT_FLI1_vs_TC32_WT_IgG_peak_1204
chr1	53107314	53108310	TC32_WT_FLI1_vs_TC32_WT_IgG_peak_1205
chr1	53109063	53109311	TC32_WT_FLI1_vs_TC32_WT_IgG_peak_1206
chr1	53110706	53110906	TC32_WT_FLI1_vs_TC32_WT_IgG_peak_1207
chr1	53115572	53116416	TC32_WT_FLI1_vs_TC32_WT_IgG_peak_1208
chr1	53196393	53196997	TC32_WT_FLI1_vs_TC32_WT_IgG_peak_1209
chr1	53197201	53197423	TC32_WT_FLI1_vs_TC32_WT_IgG_peak_1210
chr1	53219946	53220860	TC32_WT_FLI1_vs_TC32_WT_IgG_peak_1211
chr1	53257193	53257525	TC32_WT_FLI1_vs_TC32_WT_IgG_peak_1212
chr1	53325887	53327174	TC32_WT_FLI1_vs_TC32_WT_IgG_peak_1213
chr1	53327472	53327713	TC32_WT_FLI1_vs_TC32_WT_IgG_peak_1214
chr1	53410215	53411093	TC32_WT_FLI1_vs_TC32_WT_IgG_peak_1215
chr1	53411763	53412048	TC32_WT_FLI1_vs_TC32_WT_IgG_peak_1216
chr1	53412616	53413749	TC32_WT_FLI1_vs_TC32_WT_IgG_peak_1217
chr1	53500912	53501230	TC32_WT_FLI1_vs_TC32_WT_IgG_peak_1218
chr1	53591047	53591531	TC32_WT_FLI1_vs_TC32_WT_IgG_peak_1219
chr1	53644997	53645688	TC32_WT_FLI1_vs_TC32_WT_IgG_peak_1220
chr1	53685351	53685567	TC32_WT_FLI1_vs_TC32_WT_IgG_peak_1221
chr1	53732987	53733397	TC32_WT_FLI1_vs_TC32_WT_IgG_peak_1222
chr1	53838179	53838892	TC32_WT_FLI1_vs_TC32_WT_IgG_peak_1223
chr1	53889540	53890082	TC32_WT_FLI1_vs_TC32_WT_IgG_peak_1224
chr1	53944814	53946450	TC32_WT_FLI1_vs_TC32_WT_IgG_peak_1225
chr1	53957004	53957303	TC32_WT_FLI1_vs_TC32_WT_IgG_peak_1226
chr1	53982597	53982797	TC32_WT_FLI1_vs_TC32_WT_IgG_peak_1227
chr1	54052581	54053870	TC32_WT_FLI1_vs_TC32_WT_IgG_peak_1228
chr1	54095643	54096470	TC32_WT_FLI1_vs_TC32_WT_IgG_peak_1229
chr1	54153262	54154317	TC32_WT_FLI1_vs_TC32_WT_IgG_peak_1230
chr1	54249955	54250437	TC32_WT_FLI1_vs_TC32_WT_IgG_peak_1231
chr1	54253712	54253912	TC32_WT_FLI1_vs_TC32_WT_IgG_peak_1232
chr1	54273725	54274272	TC32_WT_FLI1_vs_TC32_WT_IgG_peak_1233
chr1	54287037	54287653	TC32_WT_FLI1_vs_TC32_WT_IgG_peak_1234
chr1	54312996	54313246	TC32_WT_FLI1_vs_TC32_WT_IgG_peak_1235
chr1	54324078	54325454	TC32_WT_FLI1_vs_TC32_WT_IgG_peak_1236
chr1	54325624	54328338	TC32_WT_FLI1_vs_TC32_WT_IgG_peak_1237
chr1	54335539	54336258	TC32_WT_FLI1_vs_TC32_WT_IgG_peak_1238
chr1	54406543	54406825	TC32_WT_FLI1_vs_TC32_WT_IgG_peak_1239
chr1	54407029	54407533	TC32_WT_FLI1_vs_TC32_WT_IgG_peak_1240
chr1	54407747	54408179	TC32_WT_FLI1_vs_TC32_WT_IgG_peak_1241
chr1	54461742	54462656	TC32_WT_FLI1_vs_TC32_WT_IgG_peak_1242
chr1	54463168	54463576	TC32_WT_FLI1_vs_TC32_WT_IgG_peak_1243
chr1	54464462	54464697	TC32_WT_FLI1_vs_TC32_WT_IgG_peak_1244
chr1	54487730	54488256	TC32_WT_FLI1_vs_TC32_WT_IgG_peak_1245
chr1	54488458	54489496	TC32_WT_FLI1_vs_TC32_WT_IgG_peak_1246
chr1	54557468	54558328	TC32_WT_FLI1_vs_TC32_WT_IgG_peak_1247
chr1	54571029	54571296	TC32_WT_FLI1_vs_TC32_WT_IgG_peak_1248
chr1	54597891	54598191	TC32_WT_FLI1_vs_TC32_WT_IgG_peak_1249
chr1	54715586	54716109	TC32_WT_FLI1_vs_TC32_WT_IgG_peak_1250
chr1	54764059	54765084	TC32_WT_FLI1_vs_TC32_WT_IgG_peak_1251
chr1	54904328	54905027	TC32_WT_FLI1_vs_TC32_WT_IgG_peak_1252
chr1	54927192	54927457	TC32_WT_FLI1_vs_TC32_WT_IgG_peak_1253
chr1	54936455	54938012	TC32_WT_FLI1_vs_TC32_WT_IgG_peak_1254
chr1	54938905	54941069	TC32_WT_FLI1_vs_TC32_WT_IgG_peak_1255
chr1	54965792	54966233	TC32_WT_FLI1_vs_TC32_WT_IgG_peak_1256
chr1	54995335	54995540	TC32_WT_FLI1_vs_TC32_WT_IgG_peak_1257
chr1	55213482	55213766	TC32_WT_FLI1_vs_TC32_WT_IgG_peak_1258
chr1	55215537	55215750	TC32_WT_FLI1_vs_TC32_WT_IgG_peak_1259
chr1	56064873	56065255	TC32_WT_FLI1_vs_TC32_WT_IgG_peak_1260
chr1	56418236	56418559	TC32_WT_FLI1_vs_TC32_WT_IgG_peak_1261
chr1	56424882	56425221	TC32_WT_FLI1_vs_TC32_WT_IgG_peak_1262
chr1	56831773	56831989	TC32_WT_FLI1_vs_TC32_WT_IgG_peak_1263
chr1	56832121	56832394	TC32_WT_FLI1_vs_TC32_WT_IgG_peak_1264
chr1	56833122	56833372	TC32_WT_FLI1_vs_TC32_WT_IgG_peak_1265
chr1	56920726	56921109	TC32_WT_FLI1_vs_TC32_WT_IgG_peak_1266
chr1	57268862	57269069	TC32_WT_FLI1_vs_TC32_WT_IgG_peak_1267
chr1	57269895	57270247	TC32_WT_FLI1_vs_TC32_WT_IgG_peak_1268
chr1	57271080	57271336	TC32_WT_FLI1_vs_TC32_WT_IgG_peak_1269
chr1	57271503	57271917	TC32_WT_FLI1_vs_TC32_WT_IgG_peak_1270
chr1	57272105	57274468	TC32_WT_FLI1_vs_TC32_WT_IgG_peak_1271
chr1	57274964	57275547	TC32_WT_FLI1_vs_TC32_WT_IgG_peak_1272
chr1	57277485	57277861	TC32_WT_FLI1_vs_TC32_WT_IgG_peak_1273
chr1	57278154	57278710	TC32_WT_FLI1_vs_TC32_WT_IgG_peak_1274
chr1	57373683	57373887	TC32_WT_FLI1_vs_TC32_WT_IgG_peak_1275
chr1	57422139	57422531	TC32_WT_FLI1_vs_TC32_WT_IgG_peak_1276
chr1	57422754	57423042	TC32_WT_FLI1_vs_TC32_WT_IgG_peak_1277
chr1	57424443	57424643	TC32_WT_FLI1_vs_TC32_WT_IgG_peak_1278
chr1	57464737	57464981	TC32_WT_FLI1_vs_TC32_WT_IgG_peak_1279
chr1	57489301	57489776	TC32_WT_FLI1_vs_TC32_WT_IgG_peak_1280
chr1	57549098	57549304	TC32_WT_FLI1_vs_TC32_WT_IgG_peak_1281
chr1	57549808	57550191	TC32_WT_FLI1_vs_TC32_WT_IgG_peak_1282
chr1	57550329	57550588	TC32_WT_FLI1_vs_TC32_WT_IgG_peak_1283
chr1	57623227	57623485	TC32_WT_FLI1_vs_TC32_WT_IgG_peak_1284
chr1	57701951	57702343	TC32_WT_FLI1_vs_TC32_WT_IgG_peak_1285
chr1	57702481	57702862	TC32_WT_FLI1_vs_TC32_WT_IgG_peak_1286
chr1	57703283	57706174	TC32_WT_FLI1_vs_TC32_WT_IgG_peak_1287
chr1	57706328	57706726	TC32_WT_FLI1_vs_TC32_WT_IgG_peak_1288
chr1	57707132	57708140	TC32_WT_FLI1_vs_TC32_WT_IgG_peak_1289
chr1	57708938	57709525	TC32_WT_FLI1_vs_TC32_WT_IgG_peak_1290
chr1	57710223	57710900	TC32_WT_FLI1_vs_TC32_WT_IgG_peak_1291
chr1	57711070	57712597	TC32_WT_FLI1_vs_TC32_WT_IgG_peak_1292
chr1	57713145	57713485	TC32_WT_FLI1_vs_TC32_WT_IgG_peak_1293
chr1	57715366	57715677	TC32_WT_FLI1_vs_TC32_WT_IgG_peak_1294
chr1	57717561	57717834	TC32_WT_FLI1_vs_TC32_WT_IgG_peak_1295
chr1	57721415	57721768	TC32_WT_FLI1_vs_TC32_WT_IgG_peak_1296
chr1	57722249	57722853	TC32_WT_FLI1_vs_TC32_WT_IgG_peak_1297
chr1	57723065	57729007	TC32_WT_FLI1_vs_TC32_WT_IgG_peak_1298
chr1	57729152	57729555	TC32_WT_FLI1_vs_TC32_WT_IgG_peak_1299
chr1	57730241	57730830	TC32_WT_FLI1_vs_TC32_WT_IgG_peak_1300
chr1	57733195	57733395	TC32_WT_FLI1_vs_TC32_WT_IgG_peak_1301
chr1	57735687	57735987	TC32_WT_FLI1_vs_TC32_WT_IgG_peak_1302
chr1	57740727	57741042	TC32_WT_FLI1_vs_TC32_WT_IgG_peak_1303
chr1	57755804	57756006	TC32_WT_FLI1_vs_TC32_WT_IgG_peak_1304
chr1	58090521	58091743	TC32_WT_FLI1_vs_TC32_WT_IgG_peak_1305
chr1	58158644	58158889	TC32_WT_FLI1_vs_TC32_WT_IgG_peak_1306
chr1	58299976	58301112	TC32_WT_FLI1_vs_TC32_WT_IgG_peak_1307
chr1	58395156	58395849	TC32_WT_FLI1_vs_TC32_WT_IgG_peak_1308
chr1	58440931	58441195	TC32_WT_FLI1_vs_TC32_WT_IgG_peak_1309
chr1	58441924	58442515	TC32_WT_FLI1_vs_TC32_WT_IgG_peak_1310
chr1	58545555	58547143	TC32_WT_FLI1_vs_TC32_WT_IgG_peak_1311
chr1	58584764	58585002	TC32_WT_FLI1_vs_TC32_WT_IgG_peak_1312
chr1	58700216	58700416	TC32_WT_FLI1_vs_TC32_WT_IgG_peak_1313
chr1	58739797	58740355	TC32_WT_FLI1_vs_TC32_WT_IgG_peak_1314
chr1	58748816	58749247	TC32_WT_FLI1_vs_TC32_WT_IgG_peak_1315
chr1	58755318	58755986	TC32_WT_FLI1_vs_TC32_WT_IgG_peak_1316
chr1	58779700	58779964	TC32_WT_FLI1_vs_TC32_WT_IgG_peak_1317
chr1	58780115	58780457	TC32_WT_FLI1_vs_TC32_WT_IgG_peak_1318
chr1	58781007	58781306	TC32_WT_FLI1_vs_TC32_WT_IgG_peak_1319
chr1	58782043	58782324	TC32_WT_FLI1_vs_TC32_WT_IgG_peak_1320
chr1	58783440	58784995	TC32_WT_FLI1_vs_TC32_WT_IgG_peak_1321
chr1	58816490	58816711	TC32_WT_FLI1_vs_TC32_WT_IgG_peak_1322
chr1	58882518	58884012	TC32_WT_FLI1_vs_TC32_WT_IgG_peak_1323
chr1	59056924	59057629	TC32_WT_FLI1_vs_TC32_WT_IgG_peak_1324
chr1	59062143	59062343	TC32_WT_FLI1_vs_TC32_WT_IgG_peak_1325
chr1	59062904	59064100	TC32_WT_FLI1_vs_TC32_WT_IgG_peak_1326
chr1	59071297	59071563	TC32_WT_FLI1_vs_TC32_WT_IgG_peak_1327
chr1	59072026	59072940	TC32_WT_FLI1_vs_TC32_WT_IgG_peak_1328
chr1	59077462	59078696	TC32_WT_FLI1_vs_TC32_WT_IgG_peak_1329
chr1	59083828	59084569	TC32_WT_FLI1_vs_TC32_WT_IgG_peak_1330
chr1	59128138	59129233	TC32_WT_FLI1_vs_TC32_WT_IgG_peak_1331
chr1	59132017	59133443	TC32_WT_FLI1_vs_TC32_WT_IgG_peak_1332
chr1	59135028	59135446	TC32_WT_FLI1_vs_TC32_WT_IgG_peak_1333
chr1	59135590	59135889	TC32_WT_FLI1_vs_TC32_WT_IgG_peak_1334
chr1	59143033	59144436	TC32_WT_FLI1_vs_TC32_WT_IgG_peak_1335
chr1	59150903	59151378	TC32_WT_FLI1_vs_TC32_WT_IgG_peak_1336
chr1	59155819	59157365	TC32_WT_FLI1_vs_TC32_WT_IgG_peak_1337
chr1	59261286	59261678	TC32_WT_FLI1_vs_TC32_WT_IgG_peak_1338
chr1	59261824	59262024	TC32_WT_FLI1_vs_TC32_WT_IgG_peak_1339
chr1	59292316	59292643	TC32_WT_FLI1_vs_TC32_WT_IgG_peak_1340
chr1	59292808	59293352	TC32_WT_FLI1_vs_TC32_WT_IgG_peak_1341
chr1	59296257	59297287	TC32_WT_FLI1_vs_TC32_WT_IgG_peak_1342
chr1	59332352	59333457	TC32_WT_FLI1_vs_TC32_WT_IgG_peak_1343
chr1	59367584	59367856	TC32_WT_FLI1_vs_TC32_WT_IgG_peak_1344
chr1	59451273	59452432	TC32_WT_FLI1_vs_TC32_WT_IgG_peak_1345
chr1	59481594	59482439	TC32_WT_FLI1_vs_TC32_WT_IgG_peak_1346
chr1	59631744	59632001	TC32_WT_FLI1_vs_TC32_WT_IgG_peak_1347
chr1	59759292	59759893	TC32_WT_FLI1_vs_TC32_WT_IgG_peak_1348
chr1	59764780	59765282	TC32_WT_FLI1_vs_TC32_WT_IgG_peak_1349
chr1	59765992	59767684	TC32_WT_FLI1_vs_TC32_WT_IgG_peak_1350
chr1	59768970	59769764	TC32_WT_FLI1_vs_TC32_WT_IgG_peak_1351
chr1	59769964	59770165	TC32_WT_FLI1_vs_TC32_WT_IgG_peak_1352
chr1	59814838	59815253	TC32_WT_FLI1_vs_TC32_WT_IgG_peak_1353
chr1	59840438	59840643	TC32_WT_FLI1_vs_TC32_WT_IgG_peak_1354
chr1	59840862	59841117	TC32_WT_FLI1_vs_TC32_WT_IgG_peak_1355
chr1	59841456	59841968	TC32_WT_FLI1_vs_TC32_WT_IgG_peak_1356
chr1	59842109	59853898	TC32_WT_FLI1_vs_TC32_WT_IgG_peak_1357
chr1	59854130	59855533	TC32_WT_FLI1_vs_TC32_WT_IgG_peak_1358
chr1	59855968	59856482	TC32_WT_FLI1_vs_TC32_WT_IgG_peak_1359
chr1	59856795	59857173	TC32_WT_FLI1_vs_TC32_WT_IgG_peak_1360
chr1	59878650	59878850	TC32_WT_FLI1_vs_TC32_WT_IgG_peak_1361
chr1	59879816	59880050	TC32_WT_FLI1_vs_TC32_WT_IgG_peak_1362
chr1	59892829	59893236	TC32_WT_FLI1_vs_TC32_WT_IgG_peak_1363
chr1	59893430	59893689	TC32_WT_FLI1_vs_TC32_WT_IgG_peak_1364
chr1	59947110	59947697	TC32_WT_FLI1_vs_TC32_WT_IgG_peak_1365
chr1	59947872	59948072	TC32_WT_FLI1_vs_TC32_WT_IgG_peak_1366
chr1	59967176	59967676	TC32_WT_FLI1_vs_TC32_WT_IgG_peak_1367
chr1	60015113	60015314	TC32_WT_FLI1_vs_TC32_WT_IgG_peak_1368
chr1	60016735	60019586	TC32_WT_FLI1_vs_TC32_WT_IgG_peak_1369
chr1	60059451	60059822	TC32_WT_FLI1_vs_TC32_WT_IgG_peak_1370
chr1	60060388	60060588	TC32_WT_FLI1_vs_TC32_WT_IgG_peak_1371
chr1	60280185	60281788	TC32_WT_FLI1_vs_TC32_WT_IgG_peak_1372
chr1	60619897	60620530	TC32_WT_FLI1_vs_TC32_WT_IgG_peak_1373
chr1	60621616	60621996	TC32_WT_FLI1_vs_TC32_WT_IgG_peak_1374
chr1	60870098	60870803	TC32_WT_FLI1_vs_TC32_WT_IgG_peak_1375
chr1	60903950	60904150	TC32_WT_FLI1_vs_TC32_WT_IgG_peak_1376
chr1	60904385	60904751	TC32_WT_FLI1_vs_TC32_WT_IgG_peak_1377
chr1	60911552	60912663	TC32_WT_FLI1_vs_TC32_WT_IgG_peak_1378
chr1	60990613	60990813	TC32_WT_FLI1_vs_TC32_WT_IgG_peak_1379
chr1	61050083	61050283	TC32_WT_FLI1_vs_TC32_WT_IgG_peak_1380
chr1	61054974	61055477	TC32_WT_FLI1_vs_TC32_WT_IgG_peak_1381
chr1	61056811	61057306	TC32_WT_FLI1_vs_TC32_WT_IgG_peak_1382
chr1	61076750	61078778	TC32_WT_FLI1_vs_TC32_WT_IgG_peak_1383
chr1	61079260	61080302	TC32_WT_FLI1_vs_TC32_WT_IgG_peak_1384
chr1	61080595	61082111	TC32_WT_FLI1_vs_TC32_WT_IgG_peak_1385
chr1	61084197	61084685	TC32_WT_FLI1_vs_TC32_WT_IgG_peak_1386
chr1	61103909	61104904	TC32_WT_FLI1_vs_TC32_WT_IgG_peak_1387
chr1	61110834	61112360	TC32_WT_FLI1_vs_TC32_WT_IgG_peak_1388
chr1	61132008	61133515	TC32_WT_FLI1_vs_TC32_WT_IgG_peak_1389
chr1	61139127	61142006	TC32_WT_FLI1_vs_TC32_WT_IgG_peak_1390
chr1	61151933	61152809	TC32_WT_FLI1_vs_TC32_WT_IgG_peak_1391
chr1	61156166	61157131	TC32_WT_FLI1_vs_TC32_WT_IgG_peak_1392
chr1	61254778	61255366	TC32_WT_FLI1_vs_TC32_WT_IgG_peak_1393
chr1	61337343	61337846	TC32_WT_FLI1_vs_TC32_WT_IgG_peak_1394
chr1	61338115	61339020	TC32_WT_FLI1_vs_TC32_WT_IgG_peak_1395
chr1	61391971	61392739	TC32_WT_FLI1_vs_TC32_WT_IgG_peak_1396
chr1	61450215	61450516	TC32_WT_FLI1_vs_TC32_WT_IgG_peak_1397
chr1	61452809	61453453	TC32_WT_FLI1_vs_TC32_WT_IgG_peak_1398
chr1	61724739	61725640	TC32_WT_FLI1_vs_TC32_WT_IgG_peak_1399
chr1	61752850	61753221	TC32_WT_FLI1_vs_TC32_WT_IgG_peak_1400
chr1	61755256	61755785	TC32_WT_FLI1_vs_TC32_WT_IgG_peak_1401
chr1	61951376	61951576	TC32_WT_FLI1_vs_TC32_WT_IgG_peak_1402
chr1	61980774	61981143	TC32_WT_FLI1_vs_TC32_WT_IgG_peak_1403
chr1	61990893	61991969	TC32_WT_FLI1_vs_TC32_WT_IgG_peak_1404
chr1	61992468	61994559	TC32_WT_FLI1_vs_TC32_WT_IgG_peak_1405
chr1	61994916	61995220	TC32_WT_FLI1_vs_TC32_WT_IgG_peak_1406
chr1	61995446	61995654	TC32_WT_FLI1_vs_TC32_WT_IgG_peak_1407
chr1	61995806	61996048	TC32_WT_FLI1_vs_TC32_WT_IgG_peak_1408
chr1	61997253	61997577	TC32_WT_FLI1_vs_TC32_WT_IgG_peak_1409
chr1	62181895	62182095	TC32_WT_FLI1_vs_TC32_WT_IgG_peak_1410
chr1	62271193	62272795	TC32_WT_FLI1_vs_TC32_WT_IgG_peak_1411
chr1	62275013	62275880	TC32_WT_FLI1_vs_TC32_WT_IgG_peak_1412
chr1	62277925	62279158	TC32_WT_FLI1_vs_TC32_WT_IgG_peak_1413
chr1	62283540	62283967	TC32_WT_FLI1_vs_TC32_WT_IgG_peak_1414
chr1	62286223	62287254	TC32_WT_FLI1_vs_TC32_WT_IgG_peak_1415
chr1	62311878	62312197	TC32_WT_FLI1_vs_TC32_WT_IgG_peak_1416
chr1	62384528	62385396	TC32_WT_FLI1_vs_TC32_WT_IgG_peak_1417
chr1	62385999	62387348	TC32_WT_FLI1_vs_TC32_WT_IgG_peak_1418
chr1	62400691	62401827	TC32_WT_FLI1_vs_TC32_WT_IgG_peak_1419
chr1	62436309	62436990	TC32_WT_FLI1_vs_TC32_WT_IgG_peak_1420
chr1	62682344	62682544	TC32_WT_FLI1_vs_TC32_WT_IgG_peak_1421
chr1	62689231	62689481	TC32_WT_FLI1_vs_TC32_WT_IgG_peak_1422
chr1	62689835	62690041	TC32_WT_FLI1_vs_TC32_WT_IgG_peak_1423
chr1	62690487	62690765	TC32_WT_FLI1_vs_TC32_WT_IgG_peak_1424
chr1	62720591	62721906	TC32_WT_FLI1_vs_TC32_WT_IgG_peak_1425
chr1	62725346	62726316	TC32_WT_FLI1_vs_TC32_WT_IgG_peak_1426
chr1	62783734	62784799	TC32_WT_FLI1_vs_TC32_WT_IgG_peak_1427
chr1	62807350	62807619	TC32_WT_FLI1_vs_TC32_WT_IgG_peak_1428
chr1	62826673	62827760	TC32_WT_FLI1_vs_TC32_WT_IgG_peak_1429
chr1	62841030	62842363	TC32_WT_FLI1_vs_TC32_WT_IgG_peak_1430
chr1	62900430	62901029	TC32_WT_FLI1_vs_TC32_WT_IgG_peak_1431
chr1	62904552	62905106	TC32_WT_FLI1_vs_TC32_WT_IgG_peak_1432
chr1	62912199	62912612	TC32_WT_FLI1_vs_TC32_WT_IgG_peak_1433
chr1	62916008	62916226	TC32_WT_FLI1_vs_TC32_WT_IgG_peak_1434
chr1	62916455	62917074	TC32_WT_FLI1_vs_TC32_WT_IgG_peak_1435
chr1	62919517	62920365	TC32_WT_FLI1_vs_TC32_WT_IgG_peak_1436
chr1	62920955	62922550	TC32_WT_FLI1_vs_TC32_WT_IgG_peak_1437
chr1	62923126	62928129	TC32_WT_FLI1_vs_TC32_WT_IgG_peak_1438
chr1	62928560	62929356	TC32_WT_FLI1_vs_TC32_WT_IgG_peak_1439
chr1	62929855	62930559	TC32_WT_FLI1_vs_TC32_WT_IgG_peak_1440
chr1	62977475	62977855	TC32_WT_FLI1_vs_TC32_WT_IgG_peak_1441
chr1	63112470	63112677	TC32_WT_FLI1_vs_TC32_WT_IgG_peak_1442
chr1	63116005	63116205	TC32_WT_FLI1_vs_TC32_WT_IgG_peak_1443
chr1	63155089	63155930	TC32_WT_FLI1_vs_TC32_WT_IgG_peak_1444
chr1	63162562	63163599	TC32_WT_FLI1_vs_TC32_WT_IgG_peak_1445
chr1	63199202	63199447	TC32_WT_FLI1_vs_TC32_WT_IgG_peak_1446
chr1	63277011	63277354	TC32_WT_FLI1_vs_TC32_WT_IgG_peak_1447
chr1	63317221	63317421	TC32_WT_FLI1_vs_TC32_WT_IgG_peak_1448
chr1	63334812	63335465	TC32_WT_FLI1_vs_TC32_WT_IgG_peak_1449
chr1	63351021	63351385	TC32_WT_FLI1_vs_TC32_WT_IgG_peak_1450
chr1	63351567	63357960	TC32_WT_FLI1_vs_TC32_WT_IgG_peak_1451
chr1	63358104	63361406	TC32_WT_FLI1_vs_TC32_WT_IgG_peak_1452
chr1	63361967	63363588	TC32_WT_FLI1_vs_TC32_WT_IgG_peak_1453
chr1	63364570	63365347	TC32_WT_FLI1_vs_TC32_WT_IgG_peak_1454
chr1	63365541	63367901	TC32_WT_FLI1_vs_TC32_WT_IgG_peak_1455
chr1	63522956	63524256	TC32_WT_FLI1_vs_TC32_WT_IgG_peak_1456
chr1	63575163	63575423	TC32_WT_FLI1_vs_TC32_WT_IgG_peak_1457
chr1	63593260	63593610	TC32_WT_FLI1_vs_TC32_WT_IgG_peak_1458
chr1	63617811	63618016	TC32_WT_FLI1_vs_TC32_WT_IgG_peak_1459
chr1	63620849	63621163	TC32_WT_FLI1_vs_TC32_WT_IgG_peak_1460
chr1	63621499	63621759	TC32_WT_FLI1_vs_TC32_WT_IgG_peak_1461
chr1	63630520	63630745	TC32_WT_FLI1_vs_TC32_WT_IgG_peak_1462
chr1	63691620	63692730	TC32_WT_FLI1_vs_TC32_WT_IgG_peak_1463
chr1	63693876	63694090	TC32_WT_FLI1_vs_TC32_WT_IgG_peak_1464
chr1	63703219	63703945	TC32_WT_FLI1_vs_TC32_WT_IgG_peak_1465
chr1	63714042	63714922	TC32_WT_FLI1_vs_TC32_WT_IgG_peak_1466
chr1	63729524	63729724	TC32_WT_FLI1_vs_TC32_WT_IgG_peak_1467
chr1	63729936	63731669	TC32_WT_FLI1_vs_TC32_WT_IgG_peak_1468
chr1	63731800	63732374	TC32_WT_FLI1_vs_TC32_WT_IgG_peak_1469
chr1	63765987	63766218	TC32_WT_FLI1_vs_TC32_WT_IgG_peak_1470
chr1	63767792	63769351	TC32_WT_FLI1_vs_TC32_WT_IgG_peak_1471
chr1	63769962	63770303	TC32_WT_FLI1_vs_TC32_WT_IgG_peak_1472
chr1	63770795	63771140	TC32_WT_FLI1_vs_TC32_WT_IgG_peak_1473
chr1	63772255	63772527	TC32_WT_FLI1_vs_TC32_WT_IgG_peak_1474
chr1	63772745	63773465	TC32_WT_FLI1_vs_TC32_WT_IgG_peak_1475
chr1	63773641	63774303	TC32_WT_FLI1_vs_TC32_WT_IgG_peak_1476
chr1	63778157	63780628	TC32_WT_FLI1_vs_TC32_WT_IgG_peak_1477
chr1	63781036	63782055	TC32_WT_FLI1_vs_TC32_WT_IgG_peak_1478
chr1	63783349	63783571	TC32_WT_FLI1_vs_TC32_WT_IgG_peak_1479
chr1	63784337	63784769	TC32_WT_FLI1_vs_TC32_WT_IgG_peak_1480
chr1	63785633	63788995	TC32_WT_FLI1_vs_TC32_WT_IgG_peak_1481
chr1	63789547	63789787	TC32_WT_FLI1_vs_TC32_WT_IgG_peak_1482
chr1	63795273	63795625	TC32_WT_FLI1_vs_TC32_WT_IgG_peak_1483
chr1	63845613	63845818	TC32_WT_FLI1_vs_TC32_WT_IgG_peak_1484
chr1	63846304	63847016	TC32_WT_FLI1_vs_TC32_WT_IgG_peak_1485
chr1	63847200	63847513	TC32_WT_FLI1_vs_TC32_WT_IgG_peak_1486
chr1	63848767	63849235	TC32_WT_FLI1_vs_TC32_WT_IgG_peak_1487
chr1	64137039	64137417	TC32_WT_FLI1_vs_TC32_WT_IgG_peak_1488
chr1	64171909	64173106	TC32_WT_FLI1_vs_TC32_WT_IgG_peak_1489
chr1	64242746	64244075	TC32_WT_FLI1_vs_TC32_WT_IgG_peak_1490
chr1	64244755	64246806	TC32_WT_FLI1_vs_TC32_WT_IgG_peak_1491
chr1	64268877	64269823	TC32_WT_FLI1_vs_TC32_WT_IgG_peak_1492
chr1	64280391	64280855	TC32_WT_FLI1_vs_TC32_WT_IgG_peak_1493
chr1	64281630	64283063	TC32_WT_FLI1_vs_TC32_WT_IgG_peak_1494
chr1	64320255	64321255	TC32_WT_FLI1_vs_TC32_WT_IgG_peak_1495
chr1	64328920	64329745	TC32_WT_FLI1_vs_TC32_WT_IgG_peak_1496
chr1	64337164	64338710	TC32_WT_FLI1_vs_TC32_WT_IgG_peak_1497
chr1	64342628	64344394	TC32_WT_FLI1_vs_TC32_WT_IgG_peak_1498
chr1	64344847	64345454	TC32_WT_FLI1_vs_TC32_WT_IgG_peak_1499
chr1	64347538	64347994	TC32_WT_FLI1_vs_TC32_WT_IgG_peak_1500
chr1	64351057	64351480	TC32_WT_FLI1_vs_TC32_WT_IgG_peak_1501
chr1	64356097	64356647	TC32_WT_FLI1_vs_TC32_WT_IgG_peak_1502
chr1	64357268	64364311	TC32_WT_FLI1_vs_TC32_WT_IgG_peak_1503
chr1	64364501	64365261	TC32_WT_FLI1_vs_TC32_WT_IgG_peak_1504
chr1	64365607	64366501	TC32_WT_FLI1_vs_TC32_WT_IgG_peak_1505
chr1	64366867	64367719	TC32_WT_FLI1_vs_TC32_WT_IgG_peak_1506
chr1	64368633	64368977	TC32_WT_FLI1_vs_TC32_WT_IgG_peak_1507
chr1	64371359	64371617	TC32_WT_FLI1_vs_TC32_WT_IgG_peak_1508
chr1	64372624	64373107	TC32_WT_FLI1_vs_TC32_WT_IgG_peak_1509
chr1	64469782	64470292	TC32_WT_FLI1_vs_TC32_WT_IgG_peak_1510
chr1	64471055	64471677	TC32_WT_FLI1_vs_TC32_WT_IgG_peak_1511
chr1	64474792	64475032	TC32_WT_FLI1_vs_TC32_WT_IgG_peak_1512
chr1	64476456	64477035	TC32_WT_FLI1_vs_TC32_WT_IgG_peak_1513
chr1	64488968	64489197	TC32_WT_FLI1_vs_TC32_WT_IgG_peak_1514
chr1	64493834	64494625	TC32_WT_FLI1_vs_TC32_WT_IgG_peak_1515
chr1	64513566	64513971	TC32_WT_FLI1_vs_TC32_WT_IgG_peak_1516
chr1	64514132	64514633	TC32_WT_FLI1_vs_TC32_WT_IgG_peak_1517
chr1	64516604	64518072	TC32_WT_FLI1_vs_TC32_WT_IgG_peak_1518
chr1	64537393	64538456	TC32_WT_FLI1_vs_TC32_WT_IgG_peak_1519
chr1	64538586	64541227	TC32_WT_FLI1_vs_TC32_WT_IgG_peak_1520
chr1	64550842	64551042	TC32_WT_FLI1_vs_TC32_WT_IgG_peak_1521
chr1	64551589	64552151	TC32_WT_FLI1_vs_TC32_WT_IgG_peak_1522
chr1	64574522	64574773	TC32_WT_FLI1_vs_TC32_WT_IgG_peak_1523
chr1	64631419	64632197	TC32_WT_FLI1_vs_TC32_WT_IgG_peak_1524
chr1	64664025	64664423	TC32_WT_FLI1_vs_TC32_WT_IgG_peak_1525
chr1	64686993	64687341	TC32_WT_FLI1_vs_TC32_WT_IgG_peak_1526
chr1	64687484	64688521	TC32_WT_FLI1_vs_TC32_WT_IgG_peak_1527
chr1	64746026	64746390	TC32_WT_FLI1_vs_TC32_WT_IgG_peak_1528
chr1	64823841	64824326	TC32_WT_FLI1_vs_TC32_WT_IgG_peak_1529
chr1	64826719	64827502	TC32_WT_FLI1_vs_TC32_WT_IgG_peak_1530
chr1	64828414	64829328	TC32_WT_FLI1_vs_TC32_WT_IgG_peak_1531
chr1	64863744	64864635	TC32_WT_FLI1_vs_TC32_WT_IgG_peak_1532
chr1	64890436	64891822	TC32_WT_FLI1_vs_TC32_WT_IgG_peak_1533
chr1	64892726	64893684	TC32_WT_FLI1_vs_TC32_WT_IgG_peak_1534
chr1	64895003	64895228	TC32_WT_FLI1_vs_TC32_WT_IgG_peak_1535
chr1	64897750	64898595	TC32_WT_FLI1_vs_TC32_WT_IgG_peak_1536
chr1	64902734	64903080	TC32_WT_FLI1_vs_TC32_WT_IgG_peak_1537
chr1	64906342	64906544	TC32_WT_FLI1_vs_TC32_WT_IgG_peak_1538
chr1	64906697	64907456	TC32_WT_FLI1_vs_TC32_WT_IgG_peak_1539
chr1	64907658	64919058	TC32_WT_FLI1_vs_TC32_WT_IgG_peak_1540
chr1	64919238	64919794	TC32_WT_FLI1_vs_TC32_WT_IgG_peak_1541
chr1	64920544	64922045	TC32_WT_FLI1_vs_TC32_WT_IgG_peak_1542
chr1	64928965	64929241	TC32_WT_FLI1_vs_TC32_WT_IgG_peak_1543
chr1	64933983	64934376	TC32_WT_FLI1_vs_TC32_WT_IgG_peak_1544
chr1	64947607	64947807	TC32_WT_FLI1_vs_TC32_WT_IgG_peak_1545
chr1	64958180	64958380	TC32_WT_FLI1_vs_TC32_WT_IgG_peak_1546
chr1	64961753	64963996	TC32_WT_FLI1_vs_TC32_WT_IgG_peak_1547
chr1	64965094	64965560	TC32_WT_FLI1_vs_TC32_WT_IgG_peak_1548
chr1	64965776	64966060	TC32_WT_FLI1_vs_TC32_WT_IgG_peak_1549
chr1	64966647	64967121	TC32_WT_FLI1_vs_TC32_WT_IgG_peak_1550
chr1	65009877	65010421	TC32_WT_FLI1_vs_TC32_WT_IgG_peak_1551
chr1	65026043	65026836	TC32_WT_FLI1_vs_TC32_WT_IgG_peak_1552
chr1	65066550	65067035	TC32_WT_FLI1_vs_TC32_WT_IgG_peak_1553
chr1	65149506	65149865	TC32_WT_FLI1_vs_TC32_WT_IgG_peak_1554
chr1	65175544	65175799	TC32_WT_FLI1_vs_TC32_WT_IgG_peak_1555
chr1	65419716	65421396	TC32_WT_FLI1_vs_TC32_WT_IgG_peak_1556
chr1	65687595	65688337	TC32_WT_FLI1_vs_TC32_WT_IgG_peak_1557
chr1	66130327	66130541	TC32_WT_FLI1_vs_TC32_WT_IgG_peak_1558
chr1	66231454	66231735	TC32_WT_FLI1_vs_TC32_WT_IgG_peak_1559
chr1	66245694	66246917	TC32_WT_FLI1_vs_TC32_WT_IgG_peak_1560
chr1	66265866	66266387	TC32_WT_FLI1_vs_TC32_WT_IgG_peak_1561
chr1	66266956	66267206	TC32_WT_FLI1_vs_TC32_WT_IgG_peak_1562
chr1	66271647	66272069	TC32_WT_FLI1_vs_TC32_WT_IgG_peak_1563
chr1	66331761	66332664	TC32_WT_FLI1_vs_TC32_WT_IgG_peak_1564
chr1	66332972	66335579	TC32_WT_FLI1_vs_TC32_WT_IgG_peak_1565
chr1	66335805	66336496	TC32_WT_FLI1_vs_TC32_WT_IgG_peak_1566
chr1	66349347	66349911	TC32_WT_FLI1_vs_TC32_WT_IgG_peak_1567
chr1	66350090	66350802	TC32_WT_FLI1_vs_TC32_WT_IgG_peak_1568
chr1	66353273	66353596	TC32_WT_FLI1_vs_TC32_WT_IgG_peak_1569
chr1	66354311	66354621	TC32_WT_FLI1_vs_TC32_WT_IgG_peak_1570
chr1	66444480	66445033	TC32_WT_FLI1_vs_TC32_WT_IgG_peak_1571
chr1	66446335	66446539	TC32_WT_FLI1_vs_TC32_WT_IgG_peak_1572
chr1	66532740	66534011	TC32_WT_FLI1_vs_TC32_WT_IgG_peak_1573
chr1	66535973	66536390	TC32_WT_FLI1_vs_TC32_WT_IgG_peak_1574
chr1	66537063	66537680	TC32_WT_FLI1_vs_TC32_WT_IgG_peak_1575
chr1	66538102	66538841	TC32_WT_FLI1_vs_TC32_WT_IgG_peak_1576
chr1	66539195	66542201	TC32_WT_FLI1_vs_TC32_WT_IgG_peak_1577
chr1	66542575	66544289	TC32_WT_FLI1_vs_TC32_WT_IgG_peak_1578
chr1	66544442	66554850	TC32_WT_FLI1_vs_TC32_WT_IgG_peak_1579
chr1	66555288	66555786	TC32_WT_FLI1_vs_TC32_WT_IgG_peak_1580
chr1	66555925	66556988	TC32_WT_FLI1_vs_TC32_WT_IgG_peak_1581
chr1	66574465	66574682	TC32_WT_FLI1_vs_TC32_WT_IgG_peak_1582
chr1	66575768	66576169	TC32_WT_FLI1_vs_TC32_WT_IgG_peak_1583
chr1	66576379	66576621	TC32_WT_FLI1_vs_TC32_WT_IgG_peak_1584
chr1	66726157	66726424	TC32_WT_FLI1_vs_TC32_WT_IgG_peak_1585
chr1	66728885	66729599	TC32_WT_FLI1_vs_TC32_WT_IgG_peak_1586
chr1	66924599	66925832	TC32_WT_FLI1_vs_TC32_WT_IgG_peak_1587
chr1	66925975	66926319	TC32_WT_FLI1_vs_TC32_WT_IgG_peak_1588
chr1	66929473	66929987	TC32_WT_FLI1_vs_TC32_WT_IgG_peak_1589
chr1	66930219	66930603	TC32_WT_FLI1_vs_TC32_WT_IgG_peak_1590
chr1	67019325	67020097	TC32_WT_FLI1_vs_TC32_WT_IgG_peak_1591
chr1	67054003	67054203	TC32_WT_FLI1_vs_TC32_WT_IgG_peak_1592
chr1	67097361	67097647	TC32_WT_FLI1_vs_TC32_WT_IgG_peak_1593
chr1	67264616	67265430	TC32_WT_FLI1_vs_TC32_WT_IgG_peak_1594
chr1	67366909	67367300	TC32_WT_FLI1_vs_TC32_WT_IgG_peak_1595
chr1	67430214	67431290	TC32_WT_FLI1_vs_TC32_WT_IgG_peak_1596
chr1	67463885	67464097	TC32_WT_FLI1_vs_TC32_WT_IgG_peak_1597
chr1	67646098	67646337	TC32_WT_FLI1_vs_TC32_WT_IgG_peak_1598
chr1	67646587	67647093	TC32_WT_FLI1_vs_TC32_WT_IgG_peak_1599
chr1	67672506	67673326	TC32_WT_FLI1_vs_TC32_WT_IgG_peak_1600
chr1	67673739	67675426	TC32_WT_FLI1_vs_TC32_WT_IgG_peak_1601
chr1	67675968	67676168	TC32_WT_FLI1_vs_TC32_WT_IgG_peak_1602
chr1	67684532	67685777	TC32_WT_FLI1_vs_TC32_WT_IgG_peak_1603
chr1	67686071	67687148	TC32_WT_FLI1_vs_TC32_WT_IgG_peak_1604
chr1	67735776	67736499	TC32_WT_FLI1_vs_TC32_WT_IgG_peak_1605
chr1	67831582	67832744	TC32_WT_FLI1_vs_TC32_WT_IgG_peak_1606
chr1	68140479	68141853	TC32_WT_FLI1_vs_TC32_WT_IgG_peak_1607
chr1	68214147	68214352	TC32_WT_FLI1_vs_TC32_WT_IgG_peak_1608
chr1	68214855	68215071	TC32_WT_FLI1_vs_TC32_WT_IgG_peak_1609
chr1	68218782	68219087	TC32_WT_FLI1_vs_TC32_WT_IgG_peak_1610
chr1	68231834	68232852	TC32_WT_FLI1_vs_TC32_WT_IgG_peak_1611
chr1	68233108	68233330	TC32_WT_FLI1_vs_TC32_WT_IgG_peak_1612
chr1	68293355	68294877	TC32_WT_FLI1_vs_TC32_WT_IgG_peak_1613
chr1	68311453	68312103	TC32_WT_FLI1_vs_TC32_WT_IgG_peak_1614
chr1	68312302	68314794	TC32_WT_FLI1_vs_TC32_WT_IgG_peak_1615
chr1	68384353	68385037	TC32_WT_FLI1_vs_TC32_WT_IgG_peak_1616
chr1	68633392	68633607	TC32_WT_FLI1_vs_TC32_WT_IgG_peak_1617
chr1	69705582	69705960	TC32_WT_FLI1_vs_TC32_WT_IgG_peak_1618
chr1	69706099	69707691	TC32_WT_FLI1_vs_TC32_WT_IgG_peak_1619
chr1	70205755	70206056	TC32_WT_FLI1_vs_TC32_WT_IgG_peak_1620
chr1	70354820	70355020	TC32_WT_FLI1_vs_TC32_WT_IgG_peak_1621
chr1	70410632	70411091	TC32_WT_FLI1_vs_TC32_WT_IgG_peak_1622
chr1	70441153	70441412	TC32_WT_FLI1_vs_TC32_WT_IgG_peak_1623
chr1	70441588	70441804	TC32_WT_FLI1_vs_TC32_WT_IgG_peak_1624
chr1	70460864	70461155	TC32_WT_FLI1_vs_TC32_WT_IgG_peak_1625
chr1	70717587	70723570	TC32_WT_FLI1_vs_TC32_WT_IgG_peak_1626
chr1	70737330	70737530	TC32_WT_FLI1_vs_TC32_WT_IgG_peak_1627
chr1	70738397	70738989	TC32_WT_FLI1_vs_TC32_WT_IgG_peak_1628
chr1	70995352	70995639	TC32_WT_FLI1_vs_TC32_WT_IgG_peak_1629
chr1	71015674	71015964	TC32_WT_FLI1_vs_TC32_WT_IgG_peak_1630
chr1	71017379	71018168	TC32_WT_FLI1_vs_TC32_WT_IgG_peak_1631
chr1	71019017	71031158	TC32_WT_FLI1_vs_TC32_WT_IgG_peak_1632
chr1	71032226	71032871	TC32_WT_FLI1_vs_TC32_WT_IgG_peak_1633
chr1	71033544	71033774	TC32_WT_FLI1_vs_TC32_WT_IgG_peak_1634
chr1	71040658	71040927	TC32_WT_FLI1_vs_TC32_WT_IgG_peak_1635
chr1	71043310	71043538	TC32_WT_FLI1_vs_TC32_WT_IgG_peak_1636
chr1	71045064	71045265	TC32_WT_FLI1_vs_TC32_WT_IgG_peak_1637
chr1	71045588	71046013	TC32_WT_FLI1_vs_TC32_WT_IgG_peak_1638
chr1	71046268	71046647	TC32_WT_FLI1_vs_TC32_WT_IgG_peak_1639
chr1	71047246	71048569	TC32_WT_FLI1_vs_TC32_WT_IgG_peak_1640
chr1	71048710	71049149	TC32_WT_FLI1_vs_TC32_WT_IgG_peak_1641
chr1	71049375	71049575	TC32_WT_FLI1_vs_TC32_WT_IgG_peak_1642
chr1	71049827	71050500	TC32_WT_FLI1_vs_TC32_WT_IgG_peak_1643
chr1	71080893	71081616	TC32_WT_FLI1_vs_TC32_WT_IgG_peak_1644
chr1	71082234	71082434	TC32_WT_FLI1_vs_TC32_WT_IgG_peak_1645
chr1	71909056	71909753	TC32_WT_FLI1_vs_TC32_WT_IgG_peak_1646
chr1	72282955	72283448	TC32_WT_FLI1_vs_TC32_WT_IgG_peak_1647
chr1	72283578	72284393	TC32_WT_FLI1_vs_TC32_WT_IgG_peak_1648
chr1	72497897	72498296	TC32_WT_FLI1_vs_TC32_WT_IgG_peak_1649
chr1	72499011	72499256	TC32_WT_FLI1_vs_TC32_WT_IgG_peak_1650
chr1	72502435	72504274	TC32_WT_FLI1_vs_TC32_WT_IgG_peak_1651
chr1	72504583	72505121	TC32_WT_FLI1_vs_TC32_WT_IgG_peak_1652
chr1	72704830	72705288	TC32_WT_FLI1_vs_TC32_WT_IgG_peak_1653
chr1	72705454	72705891	TC32_WT_FLI1_vs_TC32_WT_IgG_peak_1654
chr1	73032869	73035107	TC32_WT_FLI1_vs_TC32_WT_IgG_peak_1655
chr1	73044176	73045095	TC32_WT_FLI1_vs_TC32_WT_IgG_peak_1656
chr1	73099944	73100729	TC32_WT_FLI1_vs_TC32_WT_IgG_peak_1657
chr1	73673814	73674121	TC32_WT_FLI1_vs_TC32_WT_IgG_peak_1658
chr1	73674322	73674608	TC32_WT_FLI1_vs_TC32_WT_IgG_peak_1659
chr1	74197773	74198593	TC32_WT_FLI1_vs_TC32_WT_IgG_peak_1660
chr1	74733230	74733774	TC32_WT_FLI1_vs_TC32_WT_IgG_peak_1661
chr1	75377333	75377533	TC32_WT_FLI1_vs_TC32_WT_IgG_peak_1662
chr1	75382715	75382916	TC32_WT_FLI1_vs_TC32_WT_IgG_peak_1663
chr1	75724317	75724935	TC32_WT_FLI1_vs_TC32_WT_IgG_peak_1664
chr1	75786205	75786477	TC32_WT_FLI1_vs_TC32_WT_IgG_peak_1665
chr1	76142114	76142538	TC32_WT_FLI1_vs_TC32_WT_IgG_peak_1666
chr1	76154362	76154562	TC32_WT_FLI1_vs_TC32_WT_IgG_peak_1667
chr1	76254412	76254772	TC32_WT_FLI1_vs_TC32_WT_IgG_peak_1668
chr1	76294029	76294427	TC32_WT_FLI1_vs_TC32_WT_IgG_peak_1669
chr1	76294631	76294932	TC32_WT_FLI1_vs_TC32_WT_IgG_peak_1670
chr1	76500890	76501145	TC32_WT_FLI1_vs_TC32_WT_IgG_peak_1671
chr1	76501352	76502229	TC32_WT_FLI1_vs_TC32_WT_IgG_peak_1672
chr1	76503000	76503561	TC32_WT_FLI1_vs_TC32_WT_IgG_peak_1673
chr1	76601557	76601935	TC32_WT_FLI1_vs_TC32_WT_IgG_peak_1674
chr1	76695301	76695897	TC32_WT_FLI1_vs_TC32_WT_IgG_peak_1675
chr1	76759706	76760525	TC32_WT_FLI1_vs_TC32_WT_IgG_peak_1676
chr1	77378690	77379635	TC32_WT_FLI1_vs_TC32_WT_IgG_peak_1677
chr1	77420406	77420842	TC32_WT_FLI1_vs_TC32_WT_IgG_peak_1678
chr1	77431235	77431830	TC32_WT_FLI1_vs_TC32_WT_IgG_peak_1679
chr1	77514666	77515925	TC32_WT_FLI1_vs_TC32_WT_IgG_peak_1680
chr1	77534337	77534726	TC32_WT_FLI1_vs_TC32_WT_IgG_peak_1681
chr1	77539748	77540365	TC32_WT_FLI1_vs_TC32_WT_IgG_peak_1682
chr1	77540505	77540784	TC32_WT_FLI1_vs_TC32_WT_IgG_peak_1683
chr1	77546059	77546346	TC32_WT_FLI1_vs_TC32_WT_IgG_peak_1684
chr1	77562631	77563122	TC32_WT_FLI1_vs_TC32_WT_IgG_peak_1685
chr1	77564969	77565991	TC32_WT_FLI1_vs_TC32_WT_IgG_peak_1686
chr1	77615415	77615808	TC32_WT_FLI1_vs_TC32_WT_IgG_peak_1687
chr1	77615948	77616418	TC32_WT_FLI1_vs_TC32_WT_IgG_peak_1688
chr1	77617003	77617598	TC32_WT_FLI1_vs_TC32_WT_IgG_peak_1689
chr1	77618007	77622305	TC32_WT_FLI1_vs_TC32_WT_IgG_peak_1690
chr1	77622453	77625440	TC32_WT_FLI1_vs_TC32_WT_IgG_peak_1691
chr1	77678060	77678330	TC32_WT_FLI1_vs_TC32_WT_IgG_peak_1692
chr1	77680043	77680654	TC32_WT_FLI1_vs_TC32_WT_IgG_peak_1693
chr1	77682100	77683891	TC32_WT_FLI1_vs_TC32_WT_IgG_peak_1694
chr1	77755558	77755911	TC32_WT_FLI1_vs_TC32_WT_IgG_peak_1695
chr1	77757447	77757927	TC32_WT_FLI1_vs_TC32_WT_IgG_peak_1696
chr1	77758243	77760379	TC32_WT_FLI1_vs_TC32_WT_IgG_peak_1697
chr1	77761518	77761809	TC32_WT_FLI1_vs_TC32_WT_IgG_peak_1698
chr1	77762056	77762720	TC32_WT_FLI1_vs_TC32_WT_IgG_peak_1699
chr1	77767080	77767407	TC32_WT_FLI1_vs_TC32_WT_IgG_peak_1700
chr1	77774809	77778425	TC32_WT_FLI1_vs_TC32_WT_IgG_peak_1701
chr1	77778764	77780112	TC32_WT_FLI1_vs_TC32_WT_IgG_peak_1702
chr1	77782701	77782901	TC32_WT_FLI1_vs_TC32_WT_IgG_peak_1703
chr1	77888558	77888828	TC32_WT_FLI1_vs_TC32_WT_IgG_peak_1704
chr1	77889017	77889279	TC32_WT_FLI1_vs_TC32_WT_IgG_peak_1705
chr1	77978224	77979532	TC32_WT_FLI1_vs_TC32_WT_IgG_peak_1706
chr1	78003895	78004768	TC32_WT_FLI1_vs_TC32_WT_IgG_peak_1707
chr1	78577695	78578264	TC32_WT_FLI1_vs_TC32_WT_IgG_peak_1708
chr1	79079710	79080209	TC32_WT_FLI1_vs_TC32_WT_IgG_peak_1709
chr1	79264409	79264614	TC32_WT_FLI1_vs_TC32_WT_IgG_peak_1710
chr1	79264827	79265974	TC32_WT_FLI1_vs_TC32_WT_IgG_peak_1711
chr1	79278329	79279119	TC32_WT_FLI1_vs_TC32_WT_IgG_peak_1712
chr1	79373664	79374079	TC32_WT_FLI1_vs_TC32_WT_IgG_peak_1713
chr1	79375600	79377162	TC32_WT_FLI1_vs_TC32_WT_IgG_peak_1714
chr1	79396297	79397669	TC32_WT_FLI1_vs_TC32_WT_IgG_peak_1715
chr1	79433588	79433788	TC32_WT_FLI1_vs_TC32_WT_IgG_peak_1716
chr1	79434031	79434340	TC32_WT_FLI1_vs_TC32_WT_IgG_peak_1717
chr1	79435368	79435718	TC32_WT_FLI1_vs_TC32_WT_IgG_peak_1718
chr1	79436649	79438365	TC32_WT_FLI1_vs_TC32_WT_IgG_peak_1719
chr1	79438683	79438883	TC32_WT_FLI1_vs_TC32_WT_IgG_peak_1720
chr1	81115644	81115902	TC32_WT_FLI1_vs_TC32_WT_IgG_peak_1721
chr1	81208038	81209441	TC32_WT_FLI1_vs_TC32_WT_IgG_peak_1722
chr1	81431094	81431307	TC32_WT_FLI1_vs_TC32_WT_IgG_peak_1723
chr1	81431484	81431930	TC32_WT_FLI1_vs_TC32_WT_IgG_peak_1724
chr1	81920177	81920417	TC32_WT_FLI1_vs_TC32_WT_IgG_peak_1725
chr1	82161854	82162110	TC32_WT_FLI1_vs_TC32_WT_IgG_peak_1726
chr1	82329018	82329917	TC32_WT_FLI1_vs_TC32_WT_IgG_peak_1727
chr1	82455497	82455969	TC32_WT_FLI1_vs_TC32_WT_IgG_peak_1728
chr1	82464207	82464476	TC32_WT_FLI1_vs_TC32_WT_IgG_peak_1729
chr1	82485406	82486707	TC32_WT_FLI1_vs_TC32_WT_IgG_peak_1730
chr1	83555890	83556230	TC32_WT_FLI1_vs_TC32_WT_IgG_peak_1731
chr1	83846036	83846259	TC32_WT_FLI1_vs_TC32_WT_IgG_peak_1732
chr1	83846449	83846725	TC32_WT_FLI1_vs_TC32_WT_IgG_peak_1733
chr1	84077459	84077900	TC32_WT_FLI1_vs_TC32_WT_IgG_peak_1734
chr1	84203390	84203726	TC32_WT_FLI1_vs_TC32_WT_IgG_peak_1735
chr1	84203898	84204245	TC32_WT_FLI1_vs_TC32_WT_IgG_peak_1736
chr1	84206165	84207064	TC32_WT_FLI1_vs_TC32_WT_IgG_peak_1737
chr1	84259418	84259959	TC32_WT_FLI1_vs_TC32_WT_IgG_peak_1738
chr1	84478967	84479781	TC32_WT_FLI1_vs_TC32_WT_IgG_peak_1739
chr1	84505559	84506621	TC32_WT_FLI1_vs_TC32_WT_IgG_peak_1740
chr1	84573475	84573826	TC32_WT_FLI1_vs_TC32_WT_IgG_peak_1741
chr1	84573983	84574647	TC32_WT_FLI1_vs_TC32_WT_IgG_peak_1742
chr1	84690670	84690898	TC32_WT_FLI1_vs_TC32_WT_IgG_peak_1743
chr1	84698280	84698644	TC32_WT_FLI1_vs_TC32_WT_IgG_peak_1744
chr1	84944825	84945387	TC32_WT_FLI1_vs_TC32_WT_IgG_peak_1745
chr1	85061612	85062565	TC32_WT_FLI1_vs_TC32_WT_IgG_peak_1746
chr1	85240005	85240332	TC32_WT_FLI1_vs_TC32_WT_IgG_peak_1747
chr1	85244191	85245458	TC32_WT_FLI1_vs_TC32_WT_IgG_peak_1748
chr1	85258567	85260404	TC32_WT_FLI1_vs_TC32_WT_IgG_peak_1749
chr1	85275094	85277248	TC32_WT_FLI1_vs_TC32_WT_IgG_peak_1750
chr1	85297691	85298559	TC32_WT_FLI1_vs_TC32_WT_IgG_peak_1751
chr1	85331290	85331563	TC32_WT_FLI1_vs_TC32_WT_IgG_peak_1752
chr1	85340421	85340925	TC32_WT_FLI1_vs_TC32_WT_IgG_peak_1753
chr1	85343644	85343902	TC32_WT_FLI1_vs_TC32_WT_IgG_peak_1754
chr1	85344046	85344414	TC32_WT_FLI1_vs_TC32_WT_IgG_peak_1755
chr1	85355904	85356771	TC32_WT_FLI1_vs_TC32_WT_IgG_peak_1756
chr1	85521493	85521693	TC32_WT_FLI1_vs_TC32_WT_IgG_peak_1757
chr1	85524657	85524877	TC32_WT_FLI1_vs_TC32_WT_IgG_peak_1758
chr1	85527139	85527498	TC32_WT_FLI1_vs_TC32_WT_IgG_peak_1759
chr1	85577168	85577600	TC32_WT_FLI1_vs_TC32_WT_IgG_peak_1760
chr1	85577750	85578120	TC32_WT_FLI1_vs_TC32_WT_IgG_peak_1761
chr1	85580207	85580407	TC32_WT_FLI1_vs_TC32_WT_IgG_peak_1762
chr1	85581272	85581640	TC32_WT_FLI1_vs_TC32_WT_IgG_peak_1763
chr1	85583807	85584134	TC32_WT_FLI1_vs_TC32_WT_IgG_peak_1764
chr1	85584406	85584664	TC32_WT_FLI1_vs_TC32_WT_IgG_peak_1765
chr1	85607255	85607693	TC32_WT_FLI1_vs_TC32_WT_IgG_peak_1766
chr1	85628580	85629748	TC32_WT_FLI1_vs_TC32_WT_IgG_peak_1767
chr1	85708196	85708451	TC32_WT_FLI1_vs_TC32_WT_IgG_peak_1768
chr1	86395820	86396616	TC32_WT_FLI1_vs_TC32_WT_IgG_peak_1769
chr1	86429176	86430358	TC32_WT_FLI1_vs_TC32_WT_IgG_peak_1770
chr1	86498237	86498437	TC32_WT_FLI1_vs_TC32_WT_IgG_peak_1771
chr1	86704465	86704785	TC32_WT_FLI1_vs_TC32_WT_IgG_peak_1772
chr1	86757141	86757925	TC32_WT_FLI1_vs_TC32_WT_IgG_peak_1773
chr1	86774157	86774357	TC32_WT_FLI1_vs_TC32_WT_IgG_peak_1774
chr1	86774585	86774966	TC32_WT_FLI1_vs_TC32_WT_IgG_peak_1775
chr1	86779153	86779515	TC32_WT_FLI1_vs_TC32_WT_IgG_peak_1776
chr1	86846191	86846771	TC32_WT_FLI1_vs_TC32_WT_IgG_peak_1777
chr1	86913918	86914517	TC32_WT_FLI1_vs_TC32_WT_IgG_peak_1778
chr1	86914697	86914947	TC32_WT_FLI1_vs_TC32_WT_IgG_peak_1779
chr1	87149424	87150056	TC32_WT_FLI1_vs_TC32_WT_IgG_peak_1780
chr1	87225085	87225353	TC32_WT_FLI1_vs_TC32_WT_IgG_peak_1781
chr1	87226091	87226716	TC32_WT_FLI1_vs_TC32_WT_IgG_peak_1782
chr1	87295558	87296620	TC32_WT_FLI1_vs_TC32_WT_IgG_peak_1783
chr1	87325978	87326391	TC32_WT_FLI1_vs_TC32_WT_IgG_peak_1784
chr1	87327375	87327901	TC32_WT_FLI1_vs_TC32_WT_IgG_peak_1785
chr1	87328084	87328303	TC32_WT_FLI1_vs_TC32_WT_IgG_peak_1786
chr1	87328921	87329180	TC32_WT_FLI1_vs_TC32_WT_IgG_peak_1787
chr1	87329916	87330260	TC32_WT_FLI1_vs_TC32_WT_IgG_peak_1788
chr1	87330398	87330963	TC32_WT_FLI1_vs_TC32_WT_IgG_peak_1789
chr1	87369940	87371520	TC32_WT_FLI1_vs_TC32_WT_IgG_peak_1790
chr1	87423753	87423953	TC32_WT_FLI1_vs_TC32_WT_IgG_peak_1791
chr1	87426493	87427325	TC32_WT_FLI1_vs_TC32_WT_IgG_peak_1792
chr1	87428542	87428998	TC32_WT_FLI1_vs_TC32_WT_IgG_peak_1793
chr1	87586768	87587066	TC32_WT_FLI1_vs_TC32_WT_IgG_peak_1794
chr1	87642452	87643174	TC32_WT_FLI1_vs_TC32_WT_IgG_peak_1795
chr1	87683626	87683826	TC32_WT_FLI1_vs_TC32_WT_IgG_peak_1796
chr1	87684394	87686454	TC32_WT_FLI1_vs_TC32_WT_IgG_peak_1797
chr1	87686634	87687092	TC32_WT_FLI1_vs_TC32_WT_IgG_peak_1798
chr1	87717989	87718330	TC32_WT_FLI1_vs_TC32_WT_IgG_peak_1799
chr1	87752729	87753574	TC32_WT_FLI1_vs_TC32_WT_IgG_peak_1800
chr1	87799871	87800280	TC32_WT_FLI1_vs_TC32_WT_IgG_peak_1801
chr1	87820633	87821414	TC32_WT_FLI1_vs_TC32_WT_IgG_peak_1802
chr1	87844183	87844433	TC32_WT_FLI1_vs_TC32_WT_IgG_peak_1803
chr1	87844661	87844961	TC32_WT_FLI1_vs_TC32_WT_IgG_peak_1804
chr1	87845761	87846212	TC32_WT_FLI1_vs_TC32_WT_IgG_peak_1805
chr1	87864455	87865079	TC32_WT_FLI1_vs_TC32_WT_IgG_peak_1806
chr1	87875899	87877137	TC32_WT_FLI1_vs_TC32_WT_IgG_peak_1807
chr1	87877383	87877684	TC32_WT_FLI1_vs_TC32_WT_IgG_peak_1808
chr1	87878481	87878919	TC32_WT_FLI1_vs_TC32_WT_IgG_peak_1809
chr1	87879710	87881494	TC32_WT_FLI1_vs_TC32_WT_IgG_peak_1810
chr1	87881713	87881913	TC32_WT_FLI1_vs_TC32_WT_IgG_peak_1811
chr1	87882393	87883186	TC32_WT_FLI1_vs_TC32_WT_IgG_peak_1812
chr1	87986597	87987416	TC32_WT_FLI1_vs_TC32_WT_IgG_peak_1813
chr1	88060861	88061164	TC32_WT_FLI1_vs_TC32_WT_IgG_peak_1814
chr1	88061307	88061694	TC32_WT_FLI1_vs_TC32_WT_IgG_peak_1815
chr1	88327422	88328275	TC32_WT_FLI1_vs_TC32_WT_IgG_peak_1816
chr1	88648393	88648843	TC32_WT_FLI1_vs_TC32_WT_IgG_peak_1817
chr1	88683686	88684996	TC32_WT_FLI1_vs_TC32_WT_IgG_peak_1818
chr1	88773851	88774250	TC32_WT_FLI1_vs_TC32_WT_IgG_peak_1819
chr1	88903796	88904321	TC32_WT_FLI1_vs_TC32_WT_IgG_peak_1820
chr1	88992303	88993206	TC32_WT_FLI1_vs_TC32_WT_IgG_peak_1821
chr1	88998050	88998642	TC32_WT_FLI1_vs_TC32_WT_IgG_peak_1822
chr1	89261905	89262852	TC32_WT_FLI1_vs_TC32_WT_IgG_peak_1823
chr1	89395334	89395660	TC32_WT_FLI1_vs_TC32_WT_IgG_peak_1824
chr1	89524250	89524783	TC32_WT_FLI1_vs_TC32_WT_IgG_peak_1825
chr1	89632384	89632954	TC32_WT_FLI1_vs_TC32_WT_IgG_peak_1826
chr1	89633590	89633823	TC32_WT_FLI1_vs_TC32_WT_IgG_peak_1827
chr1	89636109	89636333	TC32_WT_FLI1_vs_TC32_WT_IgG_peak_1828
chr1	89717978	89720696	TC32_WT_FLI1_vs_TC32_WT_IgG_peak_1829
chr1	89721004	89721654	TC32_WT_FLI1_vs_TC32_WT_IgG_peak_1830
chr1	89732410	89732685	TC32_WT_FLI1_vs_TC32_WT_IgG_peak_1831
chr1	89754715	89755312	TC32_WT_FLI1_vs_TC32_WT_IgG_peak_1832
chr1	89757307	89758131	TC32_WT_FLI1_vs_TC32_WT_IgG_peak_1833
chr1	89758955	89759350	TC32_WT_FLI1_vs_TC32_WT_IgG_peak_1834
chr1	89760686	89761015	TC32_WT_FLI1_vs_TC32_WT_IgG_peak_1835
chr1	89762166	89763424	TC32_WT_FLI1_vs_TC32_WT_IgG_peak_1836
chr1	89820648	89820950	TC32_WT_FLI1_vs_TC32_WT_IgG_peak_1837
chr1	89822912	89823467	TC32_WT_FLI1_vs_TC32_WT_IgG_peak_1838
chr1	89832059	89832268	TC32_WT_FLI1_vs_TC32_WT_IgG_peak_1839
chr1	89843122	89843372	TC32_WT_FLI1_vs_TC32_WT_IgG_peak_1840
chr1	89843618	89843856	TC32_WT_FLI1_vs_TC32_WT_IgG_peak_1841
chr1	89890241	89890705	TC32_WT_FLI1_vs_TC32_WT_IgG_peak_1842
chr1	89898194	89898777	TC32_WT_FLI1_vs_TC32_WT_IgG_peak_1843
chr1	89905623	89906061	TC32_WT_FLI1_vs_TC32_WT_IgG_peak_1844
chr1	89906199	89909782	TC32_WT_FLI1_vs_TC32_WT_IgG_peak_1845
chr1	89919796	89920158	TC32_WT_FLI1_vs_TC32_WT_IgG_peak_1846
chr1	89985652	89986699	TC32_WT_FLI1_vs_TC32_WT_IgG_peak_1847
chr1	89987077	89987286	TC32_WT_FLI1_vs_TC32_WT_IgG_peak_1848
chr1	89994660	89995439	TC32_WT_FLI1_vs_TC32_WT_IgG_peak_1849
chr1	90045916	90046441	TC32_WT_FLI1_vs_TC32_WT_IgG_peak_1850
chr1	90047461	90047661	TC32_WT_FLI1_vs_TC32_WT_IgG_peak_1851
chr1	90064586	90071840	TC32_WT_FLI1_vs_TC32_WT_IgG_peak_1852
chr1	90072250	90072590	TC32_WT_FLI1_vs_TC32_WT_IgG_peak_1853
chr1	90072906	90074890	TC32_WT_FLI1_vs_TC32_WT_IgG_peak_1854
chr1	90075022	90075853	TC32_WT_FLI1_vs_TC32_WT_IgG_peak_1855
chr1	90076049	90076691	TC32_WT_FLI1_vs_TC32_WT_IgG_peak_1856
chr1	90084428	90084831	TC32_WT_FLI1_vs_TC32_WT_IgG_peak_1857
chr1	90612812	90613879	TC32_WT_FLI1_vs_TC32_WT_IgG_peak_1858
chr1	90708690	90709271	TC32_WT_FLI1_vs_TC32_WT_IgG_peak_1859
chr1	91021399	91021621	TC32_WT_FLI1_vs_TC32_WT_IgG_peak_1860
chr1	91021812	91022261	TC32_WT_FLI1_vs_TC32_WT_IgG_peak_1861
chr1	91098564	91098764	TC32_WT_FLI1_vs_TC32_WT_IgG_peak_1862
chr1	91172840	91173517	TC32_WT_FLI1_vs_TC32_WT_IgG_peak_1863
chr1	91173650	91173934	TC32_WT_FLI1_vs_TC32_WT_IgG_peak_1864
chr1	91374068	91374807	TC32_WT_FLI1_vs_TC32_WT_IgG_peak_1865
chr1	91387243	91387602	TC32_WT_FLI1_vs_TC32_WT_IgG_peak_1866
chr1	91450176	91450377	TC32_WT_FLI1_vs_TC32_WT_IgG_peak_1867
chr1	91500497	91501924	TC32_WT_FLI1_vs_TC32_WT_IgG_peak_1868
chr1	91569666	91569893	TC32_WT_FLI1_vs_TC32_WT_IgG_peak_1869
chr1	91713144	91713582	TC32_WT_FLI1_vs_TC32_WT_IgG_peak_1870
chr1	91778185	91779904	TC32_WT_FLI1_vs_TC32_WT_IgG_peak_1871
chr1	91791112	91792229	TC32_WT_FLI1_vs_TC32_WT_IgG_peak_1872
chr1	91792520	91793347	TC32_WT_FLI1_vs_TC32_WT_IgG_peak_1873
chr1	91827048	91827947	TC32_WT_FLI1_vs_TC32_WT_IgG_peak_1874
chr1	91864194	91864734	TC32_WT_FLI1_vs_TC32_WT_IgG_peak_1875
chr1	91884966	91885194	TC32_WT_FLI1_vs_TC32_WT_IgG_peak_1876
chr1	91885941	91886525	TC32_WT_FLI1_vs_TC32_WT_IgG_peak_1877
chr1	91890720	91892776	TC32_WT_FLI1_vs_TC32_WT_IgG_peak_1878
chr1	91929194	91929866	TC32_WT_FLI1_vs_TC32_WT_IgG_peak_1879
chr1	91948283	91949249	TC32_WT_FLI1_vs_TC32_WT_IgG_peak_1880
chr1	92080252	92080726	TC32_WT_FLI1_vs_TC32_WT_IgG_peak_1881
chr1	92087263	92087487	TC32_WT_FLI1_vs_TC32_WT_IgG_peak_1882
chr1	92087628	92088245	TC32_WT_FLI1_vs_TC32_WT_IgG_peak_1883
chr1	92123667	92124487	TC32_WT_FLI1_vs_TC32_WT_IgG_peak_1884
chr1	92202224	92202451	TC32_WT_FLI1_vs_TC32_WT_IgG_peak_1885
chr1	92298409	92299311	TC32_WT_FLI1_vs_TC32_WT_IgG_peak_1886
chr1	92485762	92486048	TC32_WT_FLI1_vs_TC32_WT_IgG_peak_1887
chr1	92784851	92785661	TC32_WT_FLI1_vs_TC32_WT_IgG_peak_1888
chr1	92882465	92883349	TC32_WT_FLI1_vs_TC32_WT_IgG_peak_1889
chr1	92934928	92936091	TC32_WT_FLI1_vs_TC32_WT_IgG_peak_1890
chr1	92960602	92960821	TC32_WT_FLI1_vs_TC32_WT_IgG_peak_1891
chr1	92972337	92972566	TC32_WT_FLI1_vs_TC32_WT_IgG_peak_1892
chr1	93078754	93079524	TC32_WT_FLI1_vs_TC32_WT_IgG_peak_1893
chr1	93080162	93080556	TC32_WT_FLI1_vs_TC32_WT_IgG_peak_1894
chr1	93179674	93180404	TC32_WT_FLI1_vs_TC32_WT_IgG_peak_1895
chr1	93180598	93181036	TC32_WT_FLI1_vs_TC32_WT_IgG_peak_1896
chr1	93277217	93277465	TC32_WT_FLI1_vs_TC32_WT_IgG_peak_1897
chr1	93345171	93346144	TC32_WT_FLI1_vs_TC32_WT_IgG_peak_1898
chr1	93346311	93346992	TC32_WT_FLI1_vs_TC32_WT_IgG_peak_1899
chr1	93552918	93553302	TC32_WT_FLI1_vs_TC32_WT_IgG_peak_1900
chr1	93567239	93567439	TC32_WT_FLI1_vs_TC32_WT_IgG_peak_1901
chr1	93576111	93576854	TC32_WT_FLI1_vs_TC32_WT_IgG_peak_1902
chr1	93629426	93629636	TC32_WT_FLI1_vs_TC32_WT_IgG_peak_1903
chr1	93636403	93636634	TC32_WT_FLI1_vs_TC32_WT_IgG_peak_1904
chr1	93661989	93662489	TC32_WT_FLI1_vs_TC32_WT_IgG_peak_1905
chr1	93664477	93665090	TC32_WT_FLI1_vs_TC32_WT_IgG_peak_1906
chr1	93715796	93716033	TC32_WT_FLI1_vs_TC32_WT_IgG_peak_1907
chr1	93779760	93779999	TC32_WT_FLI1_vs_TC32_WT_IgG_peak_1908
chr1	93811111	93812219	TC32_WT_FLI1_vs_TC32_WT_IgG_peak_1909
chr1	93816748	93817077	TC32_WT_FLI1_vs_TC32_WT_IgG_peak_1910
chr1	93820785	93821321	TC32_WT_FLI1_vs_TC32_WT_IgG_peak_1911
chr1	93845937	93846600	TC32_WT_FLI1_vs_TC32_WT_IgG_peak_1912
chr1	93847247	93847448	TC32_WT_FLI1_vs_TC32_WT_IgG_peak_1913
chr1	93847681	93848068	TC32_WT_FLI1_vs_TC32_WT_IgG_peak_1914
chr1	93878553	93879161	TC32_WT_FLI1_vs_TC32_WT_IgG_peak_1915
chr1	93909722	93909922	TC32_WT_FLI1_vs_TC32_WT_IgG_peak_1916
chr1	94047965	94048955	TC32_WT_FLI1_vs_TC32_WT_IgG_peak_1917
chr1	94068763	94071371	TC32_WT_FLI1_vs_TC32_WT_IgG_peak_1918
chr1	94081806	94082307	TC32_WT_FLI1_vs_TC32_WT_IgG_peak_1919
chr1	94092145	94092855	TC32_WT_FLI1_vs_TC32_WT_IgG_peak_1920
chr1	94094064	94095003	TC32_WT_FLI1_vs_TC32_WT_IgG_peak_1921
chr1	94095179	94095815	TC32_WT_FLI1_vs_TC32_WT_IgG_peak_1922
chr1	94417903	94418214	TC32_WT_FLI1_vs_TC32_WT_IgG_peak_1923
chr1	94605294	94606371	TC32_WT_FLI1_vs_TC32_WT_IgG_peak_1924
chr1	94616584	94616820	TC32_WT_FLI1_vs_TC32_WT_IgG_peak_1925
chr1	94666481	94667369	TC32_WT_FLI1_vs_TC32_WT_IgG_peak_1926
chr1	94689331	94689658	TC32_WT_FLI1_vs_TC32_WT_IgG_peak_1927
chr1	94689789	94690040	TC32_WT_FLI1_vs_TC32_WT_IgG_peak_1928
chr1	94727451	94728336	TC32_WT_FLI1_vs_TC32_WT_IgG_peak_1929
chr1	94730799	94732140	TC32_WT_FLI1_vs_TC32_WT_IgG_peak_1930
chr1	94734147	94734412	TC32_WT_FLI1_vs_TC32_WT_IgG_peak_1931
chr1	94734889	94737106	TC32_WT_FLI1_vs_TC32_WT_IgG_peak_1932
chr1	94801864	94802064	TC32_WT_FLI1_vs_TC32_WT_IgG_peak_1933
chr1	94925645	94927275	TC32_WT_FLI1_vs_TC32_WT_IgG_peak_1934
chr1	94927517	94927791	TC32_WT_FLI1_vs_TC32_WT_IgG_peak_1935
chr1	94998116	94998631	TC32_WT_FLI1_vs_TC32_WT_IgG_peak_1936
chr1	95002342	95003527	TC32_WT_FLI1_vs_TC32_WT_IgG_peak_1937
chr1	95072678	95073198	TC32_WT_FLI1_vs_TC32_WT_IgG_peak_1938
chr1	95234208	95234408	TC32_WT_FLI1_vs_TC32_WT_IgG_peak_1939
chr1	96721796	96722006	TC32_WT_FLI1_vs_TC32_WT_IgG_peak_1940
chr1	96915606	96916300	TC32_WT_FLI1_vs_TC32_WT_IgG_peak_1941
chr1	96979984	96981182	TC32_WT_FLI1_vs_TC32_WT_IgG_peak_1942
chr1	96982107	96982373	TC32_WT_FLI1_vs_TC32_WT_IgG_peak_1943
chr1	96996149	96996885	TC32_WT_FLI1_vs_TC32_WT_IgG_peak_1944
chr1	96998238	96998438	TC32_WT_FLI1_vs_TC32_WT_IgG_peak_1945
chr1	97001771	97002380	TC32_WT_FLI1_vs_TC32_WT_IgG_peak_1946
chr1	97002626	97003280	TC32_WT_FLI1_vs_TC32_WT_IgG_peak_1947
chr1	97101660	97102076	TC32_WT_FLI1_vs_TC32_WT_IgG_peak_1948
chr1	97114775	97115398	TC32_WT_FLI1_vs_TC32_WT_IgG_peak_1949
chr1	97138118	97138744	TC32_WT_FLI1_vs_TC32_WT_IgG_peak_1950
chr1	97849575	97849849	TC32_WT_FLI1_vs_TC32_WT_IgG_peak_1951
chr1	98053221	98053421	TC32_WT_FLI1_vs_TC32_WT_IgG_peak_1952
chr1	98053808	98054035	TC32_WT_FLI1_vs_TC32_WT_IgG_peak_1953
chr1	98104310	98104510	TC32_WT_FLI1_vs_TC32_WT_IgG_peak_1954
chr1	98202002	98203136	TC32_WT_FLI1_vs_TC32_WT_IgG_peak_1955
chr1	98206585	98207783	TC32_WT_FLI1_vs_TC32_WT_IgG_peak_1956
chr1	98208097	98208529	TC32_WT_FLI1_vs_TC32_WT_IgG_peak_1957
chr1	98209948	98210162	TC32_WT_FLI1_vs_TC32_WT_IgG_peak_1958
chr1	98323424	98324368	TC32_WT_FLI1_vs_TC32_WT_IgG_peak_1959
chr1	98325805	98326163	TC32_WT_FLI1_vs_TC32_WT_IgG_peak_1960
chr1	98326296	98326534	TC32_WT_FLI1_vs_TC32_WT_IgG_peak_1961
chr1	98327442	98327645	TC32_WT_FLI1_vs_TC32_WT_IgG_peak_1962
chr1	98351433	98351782	TC32_WT_FLI1_vs_TC32_WT_IgG_peak_1963
chr1	98351935	98352218	TC32_WT_FLI1_vs_TC32_WT_IgG_peak_1964
chr1	98372993	98373197	TC32_WT_FLI1_vs_TC32_WT_IgG_peak_1965
chr1	98451634	98453081	TC32_WT_FLI1_vs_TC32_WT_IgG_peak_1966
chr1	98535824	98537559	TC32_WT_FLI1_vs_TC32_WT_IgG_peak_1967
chr1	98538109	98538459	TC32_WT_FLI1_vs_TC32_WT_IgG_peak_1968
chr1	98730601	98730813	TC32_WT_FLI1_vs_TC32_WT_IgG_peak_1969
chr1	99191798	99192023	TC32_WT_FLI1_vs_TC32_WT_IgG_peak_1970
chr1	99244457	99244763	TC32_WT_FLI1_vs_TC32_WT_IgG_peak_1971
chr1	99662831	99663031	TC32_WT_FLI1_vs_TC32_WT_IgG_peak_1972
chr1	99727641	99728272	TC32_WT_FLI1_vs_TC32_WT_IgG_peak_1973
chr1	99766375	99766829	TC32_WT_FLI1_vs_TC32_WT_IgG_peak_1974
chr1	99850025	99850289	TC32_WT_FLI1_vs_TC32_WT_IgG_peak_1975
chr1	99943158	99943515	TC32_WT_FLI1_vs_TC32_WT_IgG_peak_1976
chr1	100132699	100133612	TC32_WT_FLI1_vs_TC32_WT_IgG_peak_1977
chr1	100249573	100249773	TC32_WT_FLI1_vs_TC32_WT_IgG_peak_1978
chr1	100249944	100250241	TC32_WT_FLI1_vs_TC32_WT_IgG_peak_1979
chr1	100265278	100265524	TC32_WT_FLI1_vs_TC32_WT_IgG_peak_1980
chr1	100265692	100266324	TC32_WT_FLI1_vs_TC32_WT_IgG_peak_1981
chr1	100351105	100352904	TC32_WT_FLI1_vs_TC32_WT_IgG_peak_1982
chr1	100360664	100361202	TC32_WT_FLI1_vs_TC32_WT_IgG_peak_1983
chr1	100399909	100401367	TC32_WT_FLI1_vs_TC32_WT_IgG_peak_1984
chr1	100894611	100896434	TC32_WT_FLI1_vs_TC32_WT_IgG_peak_1985
chr1	100896630	100896852	TC32_WT_FLI1_vs_TC32_WT_IgG_peak_1986
chr1	100979637	100980014	TC32_WT_FLI1_vs_TC32_WT_IgG_peak_1987
chr1	101025893	101026093	TC32_WT_FLI1_vs_TC32_WT_IgG_peak_1988
chr1	101250338	101251366	TC32_WT_FLI1_vs_TC32_WT_IgG_peak_1989
chr1	101904708	101906086	TC32_WT_FLI1_vs_TC32_WT_IgG_peak_1990
chr1	102179120	102179551	TC32_WT_FLI1_vs_TC32_WT_IgG_peak_1991
chr1	102180804	102186448	TC32_WT_FLI1_vs_TC32_WT_IgG_peak_1992
chr1	102187055	102187516	TC32_WT_FLI1_vs_TC32_WT_IgG_peak_1993
chr1	102187916	102188116	TC32_WT_FLI1_vs_TC32_WT_IgG_peak_1994
chr1	102190380	102190580	TC32_WT_FLI1_vs_TC32_WT_IgG_peak_1995
chr1	102191503	102191709	TC32_WT_FLI1_vs_TC32_WT_IgG_peak_1996
chr1	103111559	103111827	TC32_WT_FLI1_vs_TC32_WT_IgG_peak_1997
chr1	103112150	103112608	TC32_WT_FLI1_vs_TC32_WT_IgG_peak_1998
[truncated: 38,619 more rows]

## Sheet: S4B TC-32 FLI1 CUT&RUN B
Ebegboni et al., Supplemental Table S4B:TC-32 FLI1 CUT&RUN B
chromosome	start	end	peak ID
chr1	181480	181680	TC32_WT_FLI1_vs_TC32_WT_IgG_peak_1
chr1	605228	605430	TC32_WT_FLI1_vs_TC32_WT_IgG_peak_2
chr1	778662	779089	TC32_WT_FLI1_vs_TC32_WT_IgG_peak_3
chr1	779826	780093	TC32_WT_FLI1_vs_TC32_WT_IgG_peak_4
chr1	826892	827782	TC32_WT_FLI1_vs_TC32_WT_IgG_peak_5
chr1	858629	858904	TC32_WT_FLI1_vs_TC32_WT_IgG_peak_6
chr1	923477	923747	TC32_WT_FLI1_vs_TC32_WT_IgG_peak_7
chr1	925214	925444	TC32_WT_FLI1_vs_TC32_WT_IgG_peak_8
chr1	925732	925932	TC32_WT_FLI1_vs_TC32_WT_IgG_peak_9
chr1	931616	932011	TC32_WT_FLI1_vs_TC32_WT_IgG_peak_10
chr1	933504	933735	TC32_WT_FLI1_vs_TC32_WT_IgG_peak_11
chr1	940468	941180	TC32_WT_FLI1_vs_TC32_WT_IgG_peak_12
chr1	941415	942317	TC32_WT_FLI1_vs_TC32_WT_IgG_peak_13
chr1	958925	959819	TC32_WT_FLI1_vs_TC32_WT_IgG_peak_14
chr1	960167	960499	TC32_WT_FLI1_vs_TC32_WT_IgG_peak_15
chr1	976138	976741	TC32_WT_FLI1_vs_TC32_WT_IgG_peak_16
chr1	1000171	1000750	TC32_WT_FLI1_vs_TC32_WT_IgG_peak_17
chr1	1001022	1001537	TC32_WT_FLI1_vs_TC32_WT_IgG_peak_18
chr1	1013196	1013704	TC32_WT_FLI1_vs_TC32_WT_IgG_peak_19
chr1	1014244	1014444	TC32_WT_FLI1_vs_TC32_WT_IgG_peak_20
chr1	1019271	1020462	TC32_WT_FLI1_vs_TC32_WT_IgG_peak_21
chr1	1040607	1041083	TC32_WT_FLI1_vs_TC32_WT_IgG_peak_22
chr1	1059045	1059798	TC32_WT_FLI1_vs_TC32_WT_IgG_peak_23
chr1	1064020	1064240	TC32_WT_FLI1_vs_TC32_WT_IgG_peak_24
chr1	1068955	1069513	TC32_WT_FLI1_vs_TC32_WT_IgG_peak_25
chr1	1115829	1116825	TC32_WT_FLI1_vs_TC32_WT_IgG_peak_26
chr1	1122047	1122527	TC32_WT_FLI1_vs_TC32_WT_IgG_peak_27
chr1	1124395	1124595	TC32_WT_FLI1_vs_TC32_WT_IgG_peak_28
chr1	1157457	1157938	TC32_WT_FLI1_vs_TC32_WT_IgG_peak_29
chr1	1158076	1158503	TC32_WT_FLI1_vs_TC32_WT_IgG_peak_30
chr1	1231202	1232388	TC32_WT_FLI1_vs_TC32_WT_IgG_peak_31
chr1	1273473	1274237	TC32_WT_FLI1_vs_TC32_WT_IgG_peak_32
chr1	1304498	1306202	TC32_WT_FLI1_vs_TC32_WT_IgG_peak_33
chr1	1307500	1308844	TC32_WT_FLI1_vs_TC32_WT_IgG_peak_34
chr1	1309396	1309638	TC32_WT_FLI1_vs_TC32_WT_IgG_peak_35
chr1	1318058	1318258	TC32_WT_FLI1_vs_TC32_WT_IgG_peak_36
chr1	1318379	1318614	TC32_WT_FLI1_vs_TC32_WT_IgG_peak_37
chr1	1324200	1325326	TC32_WT_FLI1_vs_TC32_WT_IgG_peak_38
chr1	1349170	1349985	TC32_WT_FLI1_vs_TC32_WT_IgG_peak_39
chr1	1371998	1372898	TC32_WT_FLI1_vs_TC32_WT_IgG_peak_40
chr1	1374237	1375972	TC32_WT_FLI1_vs_TC32_WT_IgG_peak_41
chr1	1376112	1376828	TC32_WT_FLI1_vs_TC32_WT_IgG_peak_42
chr1	1398961	1400045	TC32_WT_FLI1_vs_TC32_WT_IgG_peak_43
chr1	1400165	1400559	TC32_WT_FLI1_vs_TC32_WT_IgG_peak_44
chr1	1402213	1402606	TC32_WT_FLI1_vs_TC32_WT_IgG_peak_45
chr1	1406836	1407919	TC32_WT_FLI1_vs_TC32_WT_IgG_peak_46
chr1	1471450	1471977	TC32_WT_FLI1_vs_TC32_WT_IgG_peak_47
chr1	1511571	1512338	TC32_WT_FLI1_vs_TC32_WT_IgG_peak_48
chr1	1541125	1541325	TC32_WT_FLI1_vs_TC32_WT_IgG_peak_49
chr1	1574405	1575209	TC32_WT_FLI1_vs_TC32_WT_IgG_peak_50
chr1	1614500	1616288	TC32_WT_FLI1_vs_TC32_WT_IgG_peak_51
chr1	1658644	1659419	TC32_WT_FLI1_vs_TC32_WT_IgG_peak_52
chr1	1662703	1663461	TC32_WT_FLI1_vs_TC32_WT_IgG_peak_53
chr1	1692486	1692994	TC32_WT_FLI1_vs_TC32_WT_IgG_peak_54
chr1	1693136	1693364	TC32_WT_FLI1_vs_TC32_WT_IgG_peak_55
chr1	1724080	1724733	TC32_WT_FLI1_vs_TC32_WT_IgG_peak_56
chr1	1746202	1746623	TC32_WT_FLI1_vs_TC32_WT_IgG_peak_57
chr1	1778594	1779108	TC32_WT_FLI1_vs_TC32_WT_IgG_peak_58
chr1	1782852	1783082	TC32_WT_FLI1_vs_TC32_WT_IgG_peak_59
chr1	1827336	1827593	TC32_WT_FLI1_vs_TC32_WT_IgG_peak_60
chr1	1847359	1847567	TC32_WT_FLI1_vs_TC32_WT_IgG_peak_61
chr1	1858788	1859771	TC32_WT_FLI1_vs_TC32_WT_IgG_peak_62
chr1	1891229	1891760	TC32_WT_FLI1_vs_TC32_WT_IgG_peak_63
chr1	1908720	1909535	TC32_WT_FLI1_vs_TC32_WT_IgG_peak_64
chr1	1919306	1919867	TC32_WT_FLI1_vs_TC32_WT_IgG_peak_65
chr1	2133092	2133811	TC32_WT_FLI1_vs_TC32_WT_IgG_peak_66
chr1	2174378	2174705	TC32_WT_FLI1_vs_TC32_WT_IgG_peak_67
chr1	2189612	2190047	TC32_WT_FLI1_vs_TC32_WT_IgG_peak_68
chr1	2193956	2195598	TC32_WT_FLI1_vs_TC32_WT_IgG_peak_69
chr1	2199080	2199727	TC32_WT_FLI1_vs_TC32_WT_IgG_peak_70
chr1	2204375	2205659	TC32_WT_FLI1_vs_TC32_WT_IgG_peak_71
chr1	2212267	2213568	TC32_WT_FLI1_vs_TC32_WT_IgG_peak_72
chr1	2227252	2228142	TC32_WT_FLI1_vs_TC32_WT_IgG_peak_73
chr1	2228908	2229537	TC32_WT_FLI1_vs_TC32_WT_IgG_peak_74
chr1	2230430	2230744	TC32_WT_FLI1_vs_TC32_WT_IgG_peak_75
chr1	2231686	2232209	TC32_WT_FLI1_vs_TC32_WT_IgG_peak_76
chr1	2232648	2233130	TC32_WT_FLI1_vs_TC32_WT_IgG_peak_77
chr1	2234507	2234714	TC32_WT_FLI1_vs_TC32_WT_IgG_peak_78
chr1	2255116	2257402	TC32_WT_FLI1_vs_TC32_WT_IgG_peak_79
chr1	2279007	2279773	TC32_WT_FLI1_vs_TC32_WT_IgG_peak_80
chr1	2290031	2291170	TC32_WT_FLI1_vs_TC32_WT_IgG_peak_81
chr1	2300715	2300949	TC32_WT_FLI1_vs_TC32_WT_IgG_peak_82
chr1	2301058	2301424	TC32_WT_FLI1_vs_TC32_WT_IgG_peak_83
chr1	2313843	2315440	TC32_WT_FLI1_vs_TC32_WT_IgG_peak_84
chr1	2315650	2315850	TC32_WT_FLI1_vs_TC32_WT_IgG_peak_85
chr1	2391061	2392253	TC32_WT_FLI1_vs_TC32_WT_IgG_peak_86
chr1	2412637	2413178	TC32_WT_FLI1_vs_TC32_WT_IgG_peak_87
chr1	2414319	2414546	TC32_WT_FLI1_vs_TC32_WT_IgG_peak_88
chr1	2526039	2526920	TC32_WT_FLI1_vs_TC32_WT_IgG_peak_89
chr1	2545941	2547311	TC32_WT_FLI1_vs_TC32_WT_IgG_peak_90
chr1	2547817	2548033	TC32_WT_FLI1_vs_TC32_WT_IgG_peak_91
chr1	2548793	2549135	TC32_WT_FLI1_vs_TC32_WT_IgG_peak_92
chr1	2585622	2585823	TC32_WT_FLI1_vs_TC32_WT_IgG_peak_93
chr1	2586061	2587066	TC32_WT_FLI1_vs_TC32_WT_IgG_peak_94
chr1	2643014	2643467	TC32_WT_FLI1_vs_TC32_WT_IgG_peak_95
chr1	3313336	3314000	TC32_WT_FLI1_vs_TC32_WT_IgG_peak_96
chr1	3314578	3315322	TC32_WT_FLI1_vs_TC32_WT_IgG_peak_97
chr1	3316444	3316832	TC32_WT_FLI1_vs_TC32_WT_IgG_peak_98
chr1	3454833	3455174	TC32_WT_FLI1_vs_TC32_WT_IgG_peak_99
chr1	3531004	3531774	TC32_WT_FLI1_vs_TC32_WT_IgG_peak_100
chr1	3611257	3611947	TC32_WT_FLI1_vs_TC32_WT_IgG_peak_101
chr1	3619175	3619419	TC32_WT_FLI1_vs_TC32_WT_IgG_peak_102
chr1	3623507	3623895	TC32_WT_FLI1_vs_TC32_WT_IgG_peak_103
chr1	3624359	3625244	TC32_WT_FLI1_vs_TC32_WT_IgG_peak_104
chr1	3649715	3650392	TC32_WT_FLI1_vs_TC32_WT_IgG_peak_105
chr1	3652062	3652446	TC32_WT_FLI1_vs_TC32_WT_IgG_peak_106
chr1	3652646	3652982	TC32_WT_FLI1_vs_TC32_WT_IgG_peak_107
chr1	3655891	3656841	TC32_WT_FLI1_vs_TC32_WT_IgG_peak_108
chr1	3657974	3658656	TC32_WT_FLI1_vs_TC32_WT_IgG_peak_109
chr1	3717087	3717830	TC32_WT_FLI1_vs_TC32_WT_IgG_peak_110
chr1	3719972	3720468	TC32_WT_FLI1_vs_TC32_WT_IgG_peak_111
chr1	3746534	3747616	TC32_WT_FLI1_vs_TC32_WT_IgG_peak_112
chr1	3772222	3772893	TC32_WT_FLI1_vs_TC32_WT_IgG_peak_113
chr1	3796069	3796910	TC32_WT_FLI1_vs_TC32_WT_IgG_peak_114
chr1	3857124	3857693	TC32_WT_FLI1_vs_TC32_WT_IgG_peak_115
chr1	3900076	3901335	TC32_WT_FLI1_vs_TC32_WT_IgG_peak_116
chr1	5980599	5980809	TC32_WT_FLI1_vs_TC32_WT_IgG_peak_117
chr1	5991990	5993322	TC32_WT_FLI1_vs_TC32_WT_IgG_peak_118
chr1	6003950	6004157	TC32_WT_FLI1_vs_TC32_WT_IgG_peak_119
chr1	6037411	6037889	TC32_WT_FLI1_vs_TC32_WT_IgG_peak_120
chr1	6199702	6199924	TC32_WT_FLI1_vs_TC32_WT_IgG_peak_121
chr1	6235771	6236342	TC32_WT_FLI1_vs_TC32_WT_IgG_peak_122
chr1	6271088	6271669	TC32_WT_FLI1_vs_TC32_WT_IgG_peak_123
chr1	6330327	6330837	TC32_WT_FLI1_vs_TC32_WT_IgG_peak_124
chr1	6348309	6349023	TC32_WT_FLI1_vs_TC32_WT_IgG_peak_125
chr1	6385837	6386081	TC32_WT_FLI1_vs_TC32_WT_IgG_peak_126
chr1	6393414	6394151	TC32_WT_FLI1_vs_TC32_WT_IgG_peak_127
chr1	6490100	6490498	TC32_WT_FLI1_vs_TC32_WT_IgG_peak_128
chr1	6490628	6490878	TC32_WT_FLI1_vs_TC32_WT_IgG_peak_129
chr1	6519818	6520148	TC32_WT_FLI1_vs_TC32_WT_IgG_peak_130
chr1	6579822	6580411	TC32_WT_FLI1_vs_TC32_WT_IgG_peak_131
chr1	6601260	6601480	TC32_WT_FLI1_vs_TC32_WT_IgG_peak_132
chr1	6602639	6602845	TC32_WT_FLI1_vs_TC32_WT_IgG_peak_133
chr1	6602962	6603766	TC32_WT_FLI1_vs_TC32_WT_IgG_peak_134
chr1	6612977	6613837	TC32_WT_FLI1_vs_TC32_WT_IgG_peak_135
chr1	6784301	6785763	TC32_WT_FLI1_vs_TC32_WT_IgG_peak_136
chr1	6911562	6912976	TC32_WT_FLI1_vs_TC32_WT_IgG_peak_137
chr1	6922645	6922920	TC32_WT_FLI1_vs_TC32_WT_IgG_peak_138
chr1	6935654	6935979	TC32_WT_FLI1_vs_TC32_WT_IgG_peak_139
chr1	6963259	6963584	TC32_WT_FLI1_vs_TC32_WT_IgG_peak_140
chr1	7117785	7117999	TC32_WT_FLI1_vs_TC32_WT_IgG_peak_141
chr1	7127557	7128242	TC32_WT_FLI1_vs_TC32_WT_IgG_peak_142
chr1	7291531	7292085	TC32_WT_FLI1_vs_TC32_WT_IgG_peak_143
chr1	7298270	7298487	TC32_WT_FLI1_vs_TC32_WT_IgG_peak_144
chr1	7298849	7299294	TC32_WT_FLI1_vs_TC32_WT_IgG_peak_145
chr1	7299441	7299795	TC32_WT_FLI1_vs_TC32_WT_IgG_peak_146
chr1	7334374	7335009	TC32_WT_FLI1_vs_TC32_WT_IgG_peak_147
chr1	7379528	7379878	TC32_WT_FLI1_vs_TC32_WT_IgG_peak_148
chr1	7471985	7472246	TC32_WT_FLI1_vs_TC32_WT_IgG_peak_149
chr1	7478337	7478824	TC32_WT_FLI1_vs_TC32_WT_IgG_peak_150
chr1	7491663	7492231	TC32_WT_FLI1_vs_TC32_WT_IgG_peak_151
chr1	7502122	7502322	TC32_WT_FLI1_vs_TC32_WT_IgG_peak_152
chr1	7549119	7550179	TC32_WT_FLI1_vs_TC32_WT_IgG_peak_153
chr1	7704223	7704845	TC32_WT_FLI1_vs_TC32_WT_IgG_peak_154
chr1	7770964	7771434	TC32_WT_FLI1_vs_TC32_WT_IgG_peak_155
chr1	7783865	7784343	TC32_WT_FLI1_vs_TC32_WT_IgG_peak_156
chr1	7852006	7852259	TC32_WT_FLI1_vs_TC32_WT_IgG_peak_157
chr1	7852807	7853691	TC32_WT_FLI1_vs_TC32_WT_IgG_peak_158
chr1	7853877	7854140	TC32_WT_FLI1_vs_TC32_WT_IgG_peak_159
chr1	7856662	7856906	TC32_WT_FLI1_vs_TC32_WT_IgG_peak_160
chr1	7857010	7857396	TC32_WT_FLI1_vs_TC32_WT_IgG_peak_161
chr1	7857935	7858360	TC32_WT_FLI1_vs_TC32_WT_IgG_peak_162
chr1	7902840	7903176	TC32_WT_FLI1_vs_TC32_WT_IgG_peak_163
chr1	7920763	7921064	TC32_WT_FLI1_vs_TC32_WT_IgG_peak_164
chr1	7929776	7929976	TC32_WT_FLI1_vs_TC32_WT_IgG_peak_165
chr1	7961234	7962142	TC32_WT_FLI1_vs_TC32_WT_IgG_peak_166
chr1	7984182	7984402	TC32_WT_FLI1_vs_TC32_WT_IgG_peak_167
chr1	8002569	8002856	TC32_WT_FLI1_vs_TC32_WT_IgG_peak_168
chr1	8004695	8005882	TC32_WT_FLI1_vs_TC32_WT_IgG_peak_169
chr1	8018852	8019105	TC32_WT_FLI1_vs_TC32_WT_IgG_peak_170
chr1	8024024	8024379	TC32_WT_FLI1_vs_TC32_WT_IgG_peak_171
chr1	8026107	8026617	TC32_WT_FLI1_vs_TC32_WT_IgG_peak_172
chr1	8040521	8041017	TC32_WT_FLI1_vs_TC32_WT_IgG_peak_173
chr1	8047262	8048625	TC32_WT_FLI1_vs_TC32_WT_IgG_peak_174
chr1	8049490	8049872	TC32_WT_FLI1_vs_TC32_WT_IgG_peak_175
chr1	8053583	8054563	TC32_WT_FLI1_vs_TC32_WT_IgG_peak_176
chr1	8055019	8055253	TC32_WT_FLI1_vs_TC32_WT_IgG_peak_177
chr1	8056004	8056373	TC32_WT_FLI1_vs_TC32_WT_IgG_peak_178
chr1	8056667	8057097	TC32_WT_FLI1_vs_TC32_WT_IgG_peak_179
chr1	8057377	8058396	TC32_WT_FLI1_vs_TC32_WT_IgG_peak_180
chr1	8089715	8090039	TC32_WT_FLI1_vs_TC32_WT_IgG_peak_181
chr1	8090309	8090822	TC32_WT_FLI1_vs_TC32_WT_IgG_peak_182
chr1	8095129	8095345	TC32_WT_FLI1_vs_TC32_WT_IgG_peak_183
chr1	8118267	8118467	TC32_WT_FLI1_vs_TC32_WT_IgG_peak_184
chr1	8120807	8121759	TC32_WT_FLI1_vs_TC32_WT_IgG_peak_185
chr1	8169501	8170094	TC32_WT_FLI1_vs_TC32_WT_IgG_peak_186
chr1	8232551	8232751	TC32_WT_FLI1_vs_TC32_WT_IgG_peak_187
chr1	8363361	8363587	TC32_WT_FLI1_vs_TC32_WT_IgG_peak_188
chr1	8363795	8364381	TC32_WT_FLI1_vs_TC32_WT_IgG_peak_189
chr1	8370323	8371350	TC32_WT_FLI1_vs_TC32_WT_IgG_peak_190
chr1	8372614	8372953	TC32_WT_FLI1_vs_TC32_WT_IgG_peak_191
chr1	8373452	8374241	TC32_WT_FLI1_vs_TC32_WT_IgG_peak_192
chr1	8374479	8374823	TC32_WT_FLI1_vs_TC32_WT_IgG_peak_193
chr1	8377802	8378656	TC32_WT_FLI1_vs_TC32_WT_IgG_peak_194
chr1	8382122	8382420	TC32_WT_FLI1_vs_TC32_WT_IgG_peak_195
chr1	8396163	8398434	TC32_WT_FLI1_vs_TC32_WT_IgG_peak_196
chr1	8404688	8405173	TC32_WT_FLI1_vs_TC32_WT_IgG_peak_197
chr1	8407899	8409797	TC32_WT_FLI1_vs_TC32_WT_IgG_peak_198
chr1	8411909	8412124	TC32_WT_FLI1_vs_TC32_WT_IgG_peak_199
chr1	8412368	8412592	TC32_WT_FLI1_vs_TC32_WT_IgG_peak_200
chr1	8417480	8418384	TC32_WT_FLI1_vs_TC32_WT_IgG_peak_201
chr1	8418962	8419619	TC32_WT_FLI1_vs_TC32_WT_IgG_peak_202
chr1	8422661	8425098	TC32_WT_FLI1_vs_TC32_WT_IgG_peak_203
chr1	8439106	8439520	TC32_WT_FLI1_vs_TC32_WT_IgG_peak_204
chr1	8448950	8449182	TC32_WT_FLI1_vs_TC32_WT_IgG_peak_205
chr1	8456063	8457000	TC32_WT_FLI1_vs_TC32_WT_IgG_peak_206
chr1	8457142	8457429	TC32_WT_FLI1_vs_TC32_WT_IgG_peak_207
chr1	8457625	8458216	TC32_WT_FLI1_vs_TC32_WT_IgG_peak_208
chr1	8463251	8463979	TC32_WT_FLI1_vs_TC32_WT_IgG_peak_209
chr1	8480855	8481327	TC32_WT_FLI1_vs_TC32_WT_IgG_peak_210
chr1	8510212	8510823	TC32_WT_FLI1_vs_TC32_WT_IgG_peak_211
chr1	8516884	8517516	TC32_WT_FLI1_vs_TC32_WT_IgG_peak_212
chr1	8525788	8526382	TC32_WT_FLI1_vs_TC32_WT_IgG_peak_213
chr1	8544877	8545600	TC32_WT_FLI1_vs_TC32_WT_IgG_peak_214
chr1	8548045	8548327	TC32_WT_FLI1_vs_TC32_WT_IgG_peak_215
chr1	8561285	8561567	TC32_WT_FLI1_vs_TC32_WT_IgG_peak_216
chr1	8571769	8573171	TC32_WT_FLI1_vs_TC32_WT_IgG_peak_217
chr1	8578331	8578531	TC32_WT_FLI1_vs_TC32_WT_IgG_peak_218
chr1	8582893	8583631	TC32_WT_FLI1_vs_TC32_WT_IgG_peak_219
chr1	8586751	8587330	TC32_WT_FLI1_vs_TC32_WT_IgG_peak_220
chr1	8587440	8587835	TC32_WT_FLI1_vs_TC32_WT_IgG_peak_221
chr1	8591669	8591869	TC32_WT_FLI1_vs_TC32_WT_IgG_peak_222
chr1	8598049	8600335	TC32_WT_FLI1_vs_TC32_WT_IgG_peak_223
chr1	8602223	8602623	TC32_WT_FLI1_vs_TC32_WT_IgG_peak_224
chr1	8602783	8605692	TC32_WT_FLI1_vs_TC32_WT_IgG_peak_225
chr1	8605795	8606217	TC32_WT_FLI1_vs_TC32_WT_IgG_peak_226
chr1	8606597	8607452	TC32_WT_FLI1_vs_TC32_WT_IgG_peak_227
chr1	8607706	8607944	TC32_WT_FLI1_vs_TC32_WT_IgG_peak_228
chr1	8608428	8608882	TC32_WT_FLI1_vs_TC32_WT_IgG_peak_229
chr1	8620115	8620342	TC32_WT_FLI1_vs_TC32_WT_IgG_peak_230
chr1	8621985	8622310	TC32_WT_FLI1_vs_TC32_WT_IgG_peak_231
chr1	8625492	8625841	TC32_WT_FLI1_vs_TC32_WT_IgG_peak_232
chr1	8626109	8626428	TC32_WT_FLI1_vs_TC32_WT_IgG_peak_233
chr1	8629410	8629817	TC32_WT_FLI1_vs_TC32_WT_IgG_peak_234
chr1	8651485	8651699	TC32_WT_FLI1_vs_TC32_WT_IgG_peak_235
chr1	8660383	8662944	TC32_WT_FLI1_vs_TC32_WT_IgG_peak_236
chr1	8663397	8664077	TC32_WT_FLI1_vs_TC32_WT_IgG_peak_237
chr1	8666244	8666783	TC32_WT_FLI1_vs_TC32_WT_IgG_peak_238
chr1	8671342	8671667	TC32_WT_FLI1_vs_TC32_WT_IgG_peak_239
chr1	8679255	8679799	TC32_WT_FLI1_vs_TC32_WT_IgG_peak_240
chr1	8684507	8685263	TC32_WT_FLI1_vs_TC32_WT_IgG_peak_241
chr1	8685437	8685637	TC32_WT_FLI1_vs_TC32_WT_IgG_peak_242
chr1	8686809	8687738	TC32_WT_FLI1_vs_TC32_WT_IgG_peak_243
chr1	8689895	8690207	TC32_WT_FLI1_vs_TC32_WT_IgG_peak_244
chr1	8701199	8701602	TC32_WT_FLI1_vs_TC32_WT_IgG_peak_245
chr1	8703211	8703857	TC32_WT_FLI1_vs_TC32_WT_IgG_peak_246
chr1	8704814	8705016	TC32_WT_FLI1_vs_TC32_WT_IgG_peak_247
chr1	8707065	8707436	TC32_WT_FLI1_vs_TC32_WT_IgG_peak_248
chr1	8712193	8713184	TC32_WT_FLI1_vs_TC32_WT_IgG_peak_249
chr1	8792581	8792953	TC32_WT_FLI1_vs_TC32_WT_IgG_peak_250
chr1	8817755	8818194	TC32_WT_FLI1_vs_TC32_WT_IgG_peak_251
chr1	8822490	8823249	TC32_WT_FLI1_vs_TC32_WT_IgG_peak_252
chr1	8848781	8849205	TC32_WT_FLI1_vs_TC32_WT_IgG_peak_253
chr1	8858128	8858509	TC32_WT_FLI1_vs_TC32_WT_IgG_peak_254
chr1	8873629	8873972	TC32_WT_FLI1_vs_TC32_WT_IgG_peak_255
chr1	8878626	8879392	TC32_WT_FLI1_vs_TC32_WT_IgG_peak_256
chr1	8880231	8880462	TC32_WT_FLI1_vs_TC32_WT_IgG_peak_257
chr1	8904064	8904394	TC32_WT_FLI1_vs_TC32_WT_IgG_peak_258
chr1	8905734	8906151	TC32_WT_FLI1_vs_TC32_WT_IgG_peak_259
chr1	8943498	8944527	TC32_WT_FLI1_vs_TC32_WT_IgG_peak_260
chr1	8986354	8986590	TC32_WT_FLI1_vs_TC32_WT_IgG_peak_261
chr1	9018326	9018643	TC32_WT_FLI1_vs_TC32_WT_IgG_peak_262
chr1	9069170	9069891	TC32_WT_FLI1_vs_TC32_WT_IgG_peak_263
chr1	9075173	9075397	TC32_WT_FLI1_vs_TC32_WT_IgG_peak_264
chr1	9128849	9129890	TC32_WT_FLI1_vs_TC32_WT_IgG_peak_265
chr1	9142400	9142667	TC32_WT_FLI1_vs_TC32_WT_IgG_peak_266
chr1	9196398	9196833	TC32_WT_FLI1_vs_TC32_WT_IgG_peak_267
chr1	9234237	9235209	TC32_WT_FLI1_vs_TC32_WT_IgG_peak_268
chr1	9253119	9253786	TC32_WT_FLI1_vs_TC32_WT_IgG_peak_269
chr1	9292625	9292838	TC32_WT_FLI1_vs_TC32_WT_IgG_peak_270
chr1	9302902	9303208	TC32_WT_FLI1_vs_TC32_WT_IgG_peak_271
chr1	9317756	9318255	TC32_WT_FLI1_vs_TC32_WT_IgG_peak_272
chr1	9331643	9331982	TC32_WT_FLI1_vs_TC32_WT_IgG_peak_273
chr1	9428946	9429218	TC32_WT_FLI1_vs_TC32_WT_IgG_peak_274
chr1	9539263	9539809	TC32_WT_FLI1_vs_TC32_WT_IgG_peak_275
chr1	9542302	9542877	TC32_WT_FLI1_vs_TC32_WT_IgG_peak_276
chr1	9561695	9561896	TC32_WT_FLI1_vs_TC32_WT_IgG_peak_277
chr1	9588431	9589001	TC32_WT_FLI1_vs_TC32_WT_IgG_peak_278
chr1	9593349	9593909	TC32_WT_FLI1_vs_TC32_WT_IgG_peak_279
chr1	9627136	9627348	TC32_WT_FLI1_vs_TC32_WT_IgG_peak_280
chr1	9687208	9687624	TC32_WT_FLI1_vs_TC32_WT_IgG_peak_281
chr1	9689177	9689714	TC32_WT_FLI1_vs_TC32_WT_IgG_peak_282
chr1	9824052	9824450	TC32_WT_FLI1_vs_TC32_WT_IgG_peak_283
chr1	9825550	9825849	TC32_WT_FLI1_vs_TC32_WT_IgG_peak_284
chr1	9842365	9843136	TC32_WT_FLI1_vs_TC32_WT_IgG_peak_285
chr1	9890104	9890724	TC32_WT_FLI1_vs_TC32_WT_IgG_peak_286
chr1	9891192	9891710	TC32_WT_FLI1_vs_TC32_WT_IgG_peak_287
chr1	9910096	9911106	TC32_WT_FLI1_vs_TC32_WT_IgG_peak_288
chr1	9922503	9922740	TC32_WT_FLI1_vs_TC32_WT_IgG_peak_289
chr1	9942569	9943707	TC32_WT_FLI1_vs_TC32_WT_IgG_peak_290
chr1	9950255	9950668	TC32_WT_FLI1_vs_TC32_WT_IgG_peak_291
chr1	10032540	10033341	TC32_WT_FLI1_vs_TC32_WT_IgG_peak_292
chr1	10179981	10180181	TC32_WT_FLI1_vs_TC32_WT_IgG_peak_293
chr1	10209916	10210860	TC32_WT_FLI1_vs_TC32_WT_IgG_peak_294
chr1	10398393	10399198	TC32_WT_FLI1_vs_TC32_WT_IgG_peak_295
chr1	10403766	10404008	TC32_WT_FLI1_vs_TC32_WT_IgG_peak_296
chr1	10430407	10430993	TC32_WT_FLI1_vs_TC32_WT_IgG_peak_297
chr1	10471969	10472917	TC32_WT_FLI1_vs_TC32_WT_IgG_peak_298
chr1	10474812	10475204	TC32_WT_FLI1_vs_TC32_WT_IgG_peak_299
chr1	10494853	10495086	TC32_WT_FLI1_vs_TC32_WT_IgG_peak_300
chr1	10507586	10508094	TC32_WT_FLI1_vs_TC32_WT_IgG_peak_301
chr1	10510315	10511756	TC32_WT_FLI1_vs_TC32_WT_IgG_peak_302
chr1	10513435	10514755	TC32_WT_FLI1_vs_TC32_WT_IgG_peak_303
chr1	10518852	10519246	TC32_WT_FLI1_vs_TC32_WT_IgG_peak_304
chr1	10522235	10523216	TC32_WT_FLI1_vs_TC32_WT_IgG_peak_305
chr1	10528275	10529004	TC32_WT_FLI1_vs_TC32_WT_IgG_peak_306
chr1	10530982	10531366	TC32_WT_FLI1_vs_TC32_WT_IgG_peak_307
chr1	10538535	10538917	TC32_WT_FLI1_vs_TC32_WT_IgG_peak_308
chr1	10615509	10615713	TC32_WT_FLI1_vs_TC32_WT_IgG_peak_309
chr1	10679569	10680078	TC32_WT_FLI1_vs_TC32_WT_IgG_peak_310
chr1	10687704	10688332	TC32_WT_FLI1_vs_TC32_WT_IgG_peak_311
chr1	10694131	10695201	TC32_WT_FLI1_vs_TC32_WT_IgG_peak_312
chr1	10796438	10796922	TC32_WT_FLI1_vs_TC32_WT_IgG_peak_313
chr1	10901517	10901840	TC32_WT_FLI1_vs_TC32_WT_IgG_peak_314
chr1	10902363	10902583	TC32_WT_FLI1_vs_TC32_WT_IgG_peak_315
chr1	10940051	10940646	TC32_WT_FLI1_vs_TC32_WT_IgG_peak_316
chr1	10941958	10942412	TC32_WT_FLI1_vs_TC32_WT_IgG_peak_317
chr1	10942526	10943253	TC32_WT_FLI1_vs_TC32_WT_IgG_peak_318
chr1	10943450	10943842	TC32_WT_FLI1_vs_TC32_WT_IgG_peak_319
chr1	10943997	10944799	TC32_WT_FLI1_vs_TC32_WT_IgG_peak_320
chr1	10945634	10946150	TC32_WT_FLI1_vs_TC32_WT_IgG_peak_321
chr1	10946365	10946621	TC32_WT_FLI1_vs_TC32_WT_IgG_peak_322
chr1	10961220	10961420	TC32_WT_FLI1_vs_TC32_WT_IgG_peak_323
chr1	10965506	10965731	TC32_WT_FLI1_vs_TC32_WT_IgG_peak_324
chr1	10965892	10966117	TC32_WT_FLI1_vs_TC32_WT_IgG_peak_325
chr1	10969788	10970058	TC32_WT_FLI1_vs_TC32_WT_IgG_peak_326
chr1	10973585	10974052	TC32_WT_FLI1_vs_TC32_WT_IgG_peak_327
chr1	10975643	10976304	TC32_WT_FLI1_vs_TC32_WT_IgG_peak_328
chr1	10978602	10978970	TC32_WT_FLI1_vs_TC32_WT_IgG_peak_329
chr1	10979395	10980553	TC32_WT_FLI1_vs_TC32_WT_IgG_peak_330
chr1	10980733	10980933	TC32_WT_FLI1_vs_TC32_WT_IgG_peak_331
chr1	10981188	10981645	TC32_WT_FLI1_vs_TC32_WT_IgG_peak_332
chr1	10982424	10982674	TC32_WT_FLI1_vs_TC32_WT_IgG_peak_333
chr1	10983129	10984022	TC32_WT_FLI1_vs_TC32_WT_IgG_peak_334
chr1	10984150	10984448	TC32_WT_FLI1_vs_TC32_WT_IgG_peak_335
chr1	10984583	10984783	TC32_WT_FLI1_vs_TC32_WT_IgG_peak_336
chr1	10985327	10989560	TC32_WT_FLI1_vs_TC32_WT_IgG_peak_337
chr1	10989939	10991166	TC32_WT_FLI1_vs_TC32_WT_IgG_peak_338
chr1	10991312	10994224	TC32_WT_FLI1_vs_TC32_WT_IgG_peak_339
chr1	10994545	10995196	TC32_WT_FLI1_vs_TC32_WT_IgG_peak_340
chr1	11012094	11013053	TC32_WT_FLI1_vs_TC32_WT_IgG_peak_341
chr1	11037750	11037997	TC32_WT_FLI1_vs_TC32_WT_IgG_peak_342
chr1	11051763	11052542	TC32_WT_FLI1_vs_TC32_WT_IgG_peak_343
chr1	11060124	11060600	TC32_WT_FLI1_vs_TC32_WT_IgG_peak_344
chr1	11098497	11098885	TC32_WT_FLI1_vs_TC32_WT_IgG_peak_345
chr1	11099384	11100140	TC32_WT_FLI1_vs_TC32_WT_IgG_peak_346
chr1	11262317	11263033	TC32_WT_FLI1_vs_TC32_WT_IgG_peak_347
chr1	11272530	11273632	TC32_WT_FLI1_vs_TC32_WT_IgG_peak_348
chr1	11350494	11350881	TC32_WT_FLI1_vs_TC32_WT_IgG_peak_349
chr1	11353013	11353263	TC32_WT_FLI1_vs_TC32_WT_IgG_peak_350
chr1	11478855	11479080	TC32_WT_FLI1_vs_TC32_WT_IgG_peak_351
chr1	11629355	11629841	TC32_WT_FLI1_vs_TC32_WT_IgG_peak_352
chr1	11632001	11632407	TC32_WT_FLI1_vs_TC32_WT_IgG_peak_353
chr1	11680840	11681686	TC32_WT_FLI1_vs_TC32_WT_IgG_peak_354
chr1	11693019	11693267	TC32_WT_FLI1_vs_TC32_WT_IgG_peak_355
chr1	11719518	11719893	TC32_WT_FLI1_vs_TC32_WT_IgG_peak_356
chr1	11730064	11731072	TC32_WT_FLI1_vs_TC32_WT_IgG_peak_357
chr1	11735908	11736542	TC32_WT_FLI1_vs_TC32_WT_IgG_peak_358
chr1	11803357	11803980	TC32_WT_FLI1_vs_TC32_WT_IgG_peak_359
chr1	11805322	11806430	TC32_WT_FLI1_vs_TC32_WT_IgG_peak_360
chr1	11908340	11909295	TC32_WT_FLI1_vs_TC32_WT_IgG_peak_361
chr1	11926169	11926801	TC32_WT_FLI1_vs_TC32_WT_IgG_peak_362
chr1	11930105	11930323	TC32_WT_FLI1_vs_TC32_WT_IgG_peak_363
chr1	11931022	11931440	TC32_WT_FLI1_vs_TC32_WT_IgG_peak_364
chr1	11934364	11934894	TC32_WT_FLI1_vs_TC32_WT_IgG_peak_365
chr1	11979743	11980500	TC32_WT_FLI1_vs_TC32_WT_IgG_peak_366
chr1	11985806	11986339	TC32_WT_FLI1_vs_TC32_WT_IgG_peak_367
chr1	12019023	12019737	TC32_WT_FLI1_vs_TC32_WT_IgG_peak_368
chr1	12069828	12070174	TC32_WT_FLI1_vs_TC32_WT_IgG_peak_369
chr1	12133038	12133474	TC32_WT_FLI1_vs_TC32_WT_IgG_peak_370
chr1	12161722	12162221	TC32_WT_FLI1_vs_TC32_WT_IgG_peak_371
chr1	12230053	12230253	TC32_WT_FLI1_vs_TC32_WT_IgG_peak_372
chr1	12369164	12369664	TC32_WT_FLI1_vs_TC32_WT_IgG_peak_373
chr1	12434176	12434472	TC32_WT_FLI1_vs_TC32_WT_IgG_peak_374
chr1	12435785	12436059	TC32_WT_FLI1_vs_TC32_WT_IgG_peak_375
chr1	12448210	12448485	TC32_WT_FLI1_vs_TC32_WT_IgG_peak_376
chr1	12448692	12449142	TC32_WT_FLI1_vs_TC32_WT_IgG_peak_377
chr1	12454581	12454785	TC32_WT_FLI1_vs_TC32_WT_IgG_peak_378
chr1	12455091	12455291	TC32_WT_FLI1_vs_TC32_WT_IgG_peak_379
chr1	12461210	12461413	TC32_WT_FLI1_vs_TC32_WT_IgG_peak_380
chr1	12478006	12478721	TC32_WT_FLI1_vs_TC32_WT_IgG_peak_381
chr1	12480792	12481166	TC32_WT_FLI1_vs_TC32_WT_IgG_peak_382
chr1	12510483	12510815	TC32_WT_FLI1_vs_TC32_WT_IgG_peak_383
chr1	12604491	12604691	TC32_WT_FLI1_vs_TC32_WT_IgG_peak_384
chr1	12617988	12619835	TC32_WT_FLI1_vs_TC32_WT_IgG_peak_385
chr1	12619958	12620699	TC32_WT_FLI1_vs_TC32_WT_IgG_peak_386
chr1	12626967	12627422	TC32_WT_FLI1_vs_TC32_WT_IgG_peak_387
chr1	12627569	12627820	TC32_WT_FLI1_vs_TC32_WT_IgG_peak_388
chr1	12636575	12637007	TC32_WT_FLI1_vs_TC32_WT_IgG_peak_389
chr1	12644414	12645514	TC32_WT_FLI1_vs_TC32_WT_IgG_peak_390
chr1	12646753	12649447	TC32_WT_FLI1_vs_TC32_WT_IgG_peak_391
chr1	12649600	12650492	TC32_WT_FLI1_vs_TC32_WT_IgG_peak_392
chr1	13699980	13700401	TC32_WT_FLI1_vs_TC32_WT_IgG_peak_393
chr1	13733152	13733352	TC32_WT_FLI1_vs_TC32_WT_IgG_peak_394
chr1	13748996	13749928	TC32_WT_FLI1_vs_TC32_WT_IgG_peak_395
chr1	14184490	14184690	TC32_WT_FLI1_vs_TC32_WT_IgG_peak_396
chr1	14706729	14707045	TC32_WT_FLI1_vs_TC32_WT_IgG_peak_397
chr1	14742248	14742689	TC32_WT_FLI1_vs_TC32_WT_IgG_peak_398
chr1	14755656	14755866	TC32_WT_FLI1_vs_TC32_WT_IgG_peak_399
chr1	14887157	14887384	TC32_WT_FLI1_vs_TC32_WT_IgG_peak_400
chr1	15033866	15034085	TC32_WT_FLI1_vs_TC32_WT_IgG_peak_401
chr1	15152540	15152989	TC32_WT_FLI1_vs_TC32_WT_IgG_peak_402
chr1	15153442	15153659	TC32_WT_FLI1_vs_TC32_WT_IgG_peak_403
chr1	15153776	15154176	TC32_WT_FLI1_vs_TC32_WT_IgG_peak_404
chr1	15179220	15179474	TC32_WT_FLI1_vs_TC32_WT_IgG_peak_405
chr1	15246058	15246317	TC32_WT_FLI1_vs_TC32_WT_IgG_peak_406
chr1	15260888	15261704	TC32_WT_FLI1_vs_TC32_WT_IgG_peak_407
chr1	15324986	15325369	TC32_WT_FLI1_vs_TC32_WT_IgG_peak_408
chr1	15331512	15331712	TC32_WT_FLI1_vs_TC32_WT_IgG_peak_409
chr1	15337504	15338579	TC32_WT_FLI1_vs_TC32_WT_IgG_peak_410
chr1	15341689	15342365	TC32_WT_FLI1_vs_TC32_WT_IgG_peak_411
chr1	15351532	15351747	TC32_WT_FLI1_vs_TC32_WT_IgG_peak_412
chr1	15352407	15352841	TC32_WT_FLI1_vs_TC32_WT_IgG_peak_413
chr1	15379477	15379741	TC32_WT_FLI1_vs_TC32_WT_IgG_peak_414
chr1	15409514	15410148	TC32_WT_FLI1_vs_TC32_WT_IgG_peak_415
chr1	15523931	15525570	TC32_WT_FLI1_vs_TC32_WT_IgG_peak_416
chr1	15526505	15527122	TC32_WT_FLI1_vs_TC32_WT_IgG_peak_417
chr1	15603654	15603946	TC32_WT_FLI1_vs_TC32_WT_IgG_peak_418
chr1	15616842	15617734	TC32_WT_FLI1_vs_TC32_WT_IgG_peak_419
chr1	15760565	15760931	TC32_WT_FLI1_vs_TC32_WT_IgG_peak_420
chr1	15834478	15836235	TC32_WT_FLI1_vs_TC32_WT_IgG_peak_421
chr1	15849361	15849722	TC32_WT_FLI1_vs_TC32_WT_IgG_peak_422
chr1	15975647	15976315	TC32_WT_FLI1_vs_TC32_WT_IgG_peak_423
chr1	16012939	16013141	TC32_WT_FLI1_vs_TC32_WT_IgG_peak_424
chr1	16079080	16079320	TC32_WT_FLI1_vs_TC32_WT_IgG_peak_425
chr1	16089552	16090424	TC32_WT_FLI1_vs_TC32_WT_IgG_peak_426
chr1	16106798	16107038	TC32_WT_FLI1_vs_TC32_WT_IgG_peak_427
chr1	16107154	16107370	TC32_WT_FLI1_vs_TC32_WT_IgG_peak_428
chr1	16123125	16123382	TC32_WT_FLI1_vs_TC32_WT_IgG_peak_429
chr1	16141505	16142125	TC32_WT_FLI1_vs_TC32_WT_IgG_peak_430
chr1	16143888	16144329	TC32_WT_FLI1_vs_TC32_WT_IgG_peak_431
chr1	16145216	16146748	TC32_WT_FLI1_vs_TC32_WT_IgG_peak_432
chr1	16152839	16153538	TC32_WT_FLI1_vs_TC32_WT_IgG_peak_433
chr1	16154180	16154499	TC32_WT_FLI1_vs_TC32_WT_IgG_peak_434
chr1	16154825	16155385	TC32_WT_FLI1_vs_TC32_WT_IgG_peak_435
chr1	16156146	16156375	TC32_WT_FLI1_vs_TC32_WT_IgG_peak_436
chr1	16164429	16164630	TC32_WT_FLI1_vs_TC32_WT_IgG_peak_437
chr1	16167450	16168060	TC32_WT_FLI1_vs_TC32_WT_IgG_peak_438
chr1	16174975	16175259	TC32_WT_FLI1_vs_TC32_WT_IgG_peak_439
chr1	16187024	16187270	TC32_WT_FLI1_vs_TC32_WT_IgG_peak_440
chr1	16206468	16207278	TC32_WT_FLI1_vs_TC32_WT_IgG_peak_441
chr1	16216365	16216678	TC32_WT_FLI1_vs_TC32_WT_IgG_peak_442
chr1	16217179	16217790	TC32_WT_FLI1_vs_TC32_WT_IgG_peak_443
chr1	16236921	16237478	TC32_WT_FLI1_vs_TC32_WT_IgG_peak_444
chr1	16248736	16249062	TC32_WT_FLI1_vs_TC32_WT_IgG_peak_445
chr1	16352209	16352864	TC32_WT_FLI1_vs_TC32_WT_IgG_peak_446
chr1	16366781	16367973	TC32_WT_FLI1_vs_TC32_WT_IgG_peak_447
chr1	16375399	16375959	TC32_WT_FLI1_vs_TC32_WT_IgG_peak_448
chr1	16440346	16440968	TC32_WT_FLI1_vs_TC32_WT_IgG_peak_449
chr1	16441092	16441494	TC32_WT_FLI1_vs_TC32_WT_IgG_peak_450
chr1	16498816	16499679	TC32_WT_FLI1_vs_TC32_WT_IgG_peak_451
chr1	16506791	16507148	TC32_WT_FLI1_vs_TC32_WT_IgG_peak_452
chr1	16513488	16513912	TC32_WT_FLI1_vs_TC32_WT_IgG_peak_453
chr1	16514041	16514584	TC32_WT_FLI1_vs_TC32_WT_IgG_peak_454
chr1	16613340	16613879	TC32_WT_FLI1_vs_TC32_WT_IgG_peak_455
chr1	16644461	16644912	TC32_WT_FLI1_vs_TC32_WT_IgG_peak_456
chr1	16895637	16897132	TC32_WT_FLI1_vs_TC32_WT_IgG_peak_457
chr1	16904604	16905232	TC32_WT_FLI1_vs_TC32_WT_IgG_peak_458
chr1	16905530	16905730	TC32_WT_FLI1_vs_TC32_WT_IgG_peak_459
chr1	16913843	16914749	TC32_WT_FLI1_vs_TC32_WT_IgG_peak_460
chr1	16921587	16922067	TC32_WT_FLI1_vs_TC32_WT_IgG_peak_461
chr1	17010637	17010838	TC32_WT_FLI1_vs_TC32_WT_IgG_peak_462
chr1	17011806	17012236	TC32_WT_FLI1_vs_TC32_WT_IgG_peak_463
chr1	17053858	17054463	TC32_WT_FLI1_vs_TC32_WT_IgG_peak_464
chr1	17060385	17060933	TC32_WT_FLI1_vs_TC32_WT_IgG_peak_465
chr1	17121635	17121835	TC32_WT_FLI1_vs_TC32_WT_IgG_peak_466
chr1	17127798	17128141	TC32_WT_FLI1_vs_TC32_WT_IgG_peak_467
chr1	17128429	17128849	TC32_WT_FLI1_vs_TC32_WT_IgG_peak_468
chr1	17192354	17192805	TC32_WT_FLI1_vs_TC32_WT_IgG_peak_469
chr1	17207964	17208464	TC32_WT_FLI1_vs_TC32_WT_IgG_peak_470
chr1	17209449	17209672	TC32_WT_FLI1_vs_TC32_WT_IgG_peak_471
chr1	17212671	17213458	TC32_WT_FLI1_vs_TC32_WT_IgG_peak_472
chr1	17233256	17234175	TC32_WT_FLI1_vs_TC32_WT_IgG_peak_473
chr1	17234514	17235970	TC32_WT_FLI1_vs_TC32_WT_IgG_peak_474
chr1	17236886	17237175	TC32_WT_FLI1_vs_TC32_WT_IgG_peak_475
chr1	17238735	17239130	TC32_WT_FLI1_vs_TC32_WT_IgG_peak_476
chr1	17239528	17239801	TC32_WT_FLI1_vs_TC32_WT_IgG_peak_477
chr1	17258749	17259247	TC32_WT_FLI1_vs_TC32_WT_IgG_peak_478
chr1	17437680	17437891	TC32_WT_FLI1_vs_TC32_WT_IgG_peak_479
chr1	17438564	17438790	TC32_WT_FLI1_vs_TC32_WT_IgG_peak_480
chr1	17441077	17441277	TC32_WT_FLI1_vs_TC32_WT_IgG_peak_481
chr1	17494207	17494608	TC32_WT_FLI1_vs_TC32_WT_IgG_peak_482
chr1	17509255	17509456	TC32_WT_FLI1_vs_TC32_WT_IgG_peak_483
chr1	17596984	17597557	TC32_WT_FLI1_vs_TC32_WT_IgG_peak_484
chr1	17716520	17716720	TC32_WT_FLI1_vs_TC32_WT_IgG_peak_485
chr1	18359530	18359847	TC32_WT_FLI1_vs_TC32_WT_IgG_peak_486
chr1	18539245	18539768	TC32_WT_FLI1_vs_TC32_WT_IgG_peak_487
chr1	18539986	18540479	TC32_WT_FLI1_vs_TC32_WT_IgG_peak_488
chr1	18557625	18557832	TC32_WT_FLI1_vs_TC32_WT_IgG_peak_489
chr1	18581387	18581607	TC32_WT_FLI1_vs_TC32_WT_IgG_peak_490
chr1	18598863	18599369	TC32_WT_FLI1_vs_TC32_WT_IgG_peak_491
chr1	18609607	18609944	TC32_WT_FLI1_vs_TC32_WT_IgG_peak_492
chr1	18610537	18611869	TC32_WT_FLI1_vs_TC32_WT_IgG_peak_493
chr1	18618783	18619057	TC32_WT_FLI1_vs_TC32_WT_IgG_peak_494
chr1	18631568	18631944	TC32_WT_FLI1_vs_TC32_WT_IgG_peak_495
chr1	18640314	18640553	TC32_WT_FLI1_vs_TC32_WT_IgG_peak_496
chr1	18641269	18641489	TC32_WT_FLI1_vs_TC32_WT_IgG_peak_497
chr1	18655383	18656147	TC32_WT_FLI1_vs_TC32_WT_IgG_peak_498
chr1	18657302	18657729	TC32_WT_FLI1_vs_TC32_WT_IgG_peak_499
chr1	18666847	18668203	TC32_WT_FLI1_vs_TC32_WT_IgG_peak_500
chr1	18669003	18669231	TC32_WT_FLI1_vs_TC32_WT_IgG_peak_501
chr1	18676451	18676803	TC32_WT_FLI1_vs_TC32_WT_IgG_peak_502
chr1	18681312	18681520	TC32_WT_FLI1_vs_TC32_WT_IgG_peak_503
chr1	18707800	18708160	TC32_WT_FLI1_vs_TC32_WT_IgG_peak_504
chr1	18902577	18903350	TC32_WT_FLI1_vs_TC32_WT_IgG_peak_505
chr1	18913267	18913467	TC32_WT_FLI1_vs_TC32_WT_IgG_peak_506
chr1	18922206	18922706	TC32_WT_FLI1_vs_TC32_WT_IgG_peak_507
chr1	18926310	18927091	TC32_WT_FLI1_vs_TC32_WT_IgG_peak_508
chr1	18945447	18945805	TC32_WT_FLI1_vs_TC32_WT_IgG_peak_509
chr1	18949238	18950875	TC32_WT_FLI1_vs_TC32_WT_IgG_peak_510
chr1	18951631	18951920	TC32_WT_FLI1_vs_TC32_WT_IgG_peak_511
chr1	18954507	18954779	TC32_WT_FLI1_vs_TC32_WT_IgG_peak_512
chr1	18955926	18957163	TC32_WT_FLI1_vs_TC32_WT_IgG_peak_513
chr1	18962329	18962734	TC32_WT_FLI1_vs_TC32_WT_IgG_peak_514
chr1	19010958	19011495	TC32_WT_FLI1_vs_TC32_WT_IgG_peak_515
chr1	19028156	19028477	TC32_WT_FLI1_vs_TC32_WT_IgG_peak_516
chr1	19036596	19036796	TC32_WT_FLI1_vs_TC32_WT_IgG_peak_517
chr1	19047166	19047382	TC32_WT_FLI1_vs_TC32_WT_IgG_peak_518
chr1	19047506	19048954	TC32_WT_FLI1_vs_TC32_WT_IgG_peak_519
chr1	19049098	19049989	TC32_WT_FLI1_vs_TC32_WT_IgG_peak_520
chr1	19050822	19051186	TC32_WT_FLI1_vs_TC32_WT_IgG_peak_521
chr1	19052564	19052891	TC32_WT_FLI1_vs_TC32_WT_IgG_peak_522
chr1	19053181	19054091	TC32_WT_FLI1_vs_TC32_WT_IgG_peak_523
chr1	19055247	19056214	TC32_WT_FLI1_vs_TC32_WT_IgG_peak_524
chr1	19209797	19210722	TC32_WT_FLI1_vs_TC32_WT_IgG_peak_525
chr1	19219815	19220020	TC32_WT_FLI1_vs_TC32_WT_IgG_peak_526
chr1	19251525	19251970	TC32_WT_FLI1_vs_TC32_WT_IgG_peak_527
chr1	19312218	19312418	TC32_WT_FLI1_vs_TC32_WT_IgG_peak_528
chr1	19423155	19423492	TC32_WT_FLI1_vs_TC32_WT_IgG_peak_529
chr1	19430103	19430842	TC32_WT_FLI1_vs_TC32_WT_IgG_peak_530
chr1	19435224	19435571	TC32_WT_FLI1_vs_TC32_WT_IgG_peak_531
chr1	19456742	19457517	TC32_WT_FLI1_vs_TC32_WT_IgG_peak_532
chr1	19485160	19486148	TC32_WT_FLI1_vs_TC32_WT_IgG_peak_533
chr1	19596436	19597587	TC32_WT_FLI1_vs_TC32_WT_IgG_peak_534
chr1	19644007	19644207	TC32_WT_FLI1_vs_TC32_WT_IgG_peak_535
chr1	19659725	19660707	TC32_WT_FLI1_vs_TC32_WT_IgG_peak_536
chr1	19703273	19703504	TC32_WT_FLI1_vs_TC32_WT_IgG_peak_537
chr1	19704756	19704956	TC32_WT_FLI1_vs_TC32_WT_IgG_peak_538
chr1	19711128	19711519	TC32_WT_FLI1_vs_TC32_WT_IgG_peak_539
chr1	19715661	19716069	TC32_WT_FLI1_vs_TC32_WT_IgG_peak_540
chr1	19730916	19731218	TC32_WT_FLI1_vs_TC32_WT_IgG_peak_541
chr1	19735352	19735717	TC32_WT_FLI1_vs_TC32_WT_IgG_peak_542
chr1	19752259	19752459	TC32_WT_FLI1_vs_TC32_WT_IgG_peak_543
chr1	19754471	19754892	TC32_WT_FLI1_vs_TC32_WT_IgG_peak_544
chr1	19765426	19766325	TC32_WT_FLI1_vs_TC32_WT_IgG_peak_545
chr1	19790546	19791153	TC32_WT_FLI1_vs_TC32_WT_IgG_peak_546
chr1	19845215	19845708	TC32_WT_FLI1_vs_TC32_WT_IgG_peak_547
chr1	19858891	19859309	TC32_WT_FLI1_vs_TC32_WT_IgG_peak_548
chr1	19860759	19861676	TC32_WT_FLI1_vs_TC32_WT_IgG_peak_549
chr1	19869995	19870235	TC32_WT_FLI1_vs_TC32_WT_IgG_peak_550
chr1	19871757	19873830	TC32_WT_FLI1_vs_TC32_WT_IgG_peak_551
chr1	19874005	19874480	TC32_WT_FLI1_vs_TC32_WT_IgG_peak_552
chr1	19875878	19876176	TC32_WT_FLI1_vs_TC32_WT_IgG_peak_553
chr1	19876609	19878771	TC32_WT_FLI1_vs_TC32_WT_IgG_peak_554
chr1	19879096	19879387	TC32_WT_FLI1_vs_TC32_WT_IgG_peak_555
chr1	19881780	19882601	TC32_WT_FLI1_vs_TC32_WT_IgG_peak_556
chr1	19892590	19892986	TC32_WT_FLI1_vs_TC32_WT_IgG_peak_557
chr1	20100873	20101075	TC32_WT_FLI1_vs_TC32_WT_IgG_peak_558
chr1	20124735	20124935	TC32_WT_FLI1_vs_TC32_WT_IgG_peak_559
chr1	20152421	20152676	TC32_WT_FLI1_vs_TC32_WT_IgG_peak_560
chr1	20485672	20486813	TC32_WT_FLI1_vs_TC32_WT_IgG_peak_561
chr1	20493741	20494746	TC32_WT_FLI1_vs_TC32_WT_IgG_peak_562
chr1	20494878	20495177	TC32_WT_FLI1_vs_TC32_WT_IgG_peak_563
chr1	20507701	20508650	TC32_WT_FLI1_vs_TC32_WT_IgG_peak_564
chr1	20589429	20589892	TC32_WT_FLI1_vs_TC32_WT_IgG_peak_565
chr1	20633472	20633681	TC32_WT_FLI1_vs_TC32_WT_IgG_peak_566
chr1	20661044	20662071	TC32_WT_FLI1_vs_TC32_WT_IgG_peak_567
chr1	20696355	20697314	TC32_WT_FLI1_vs_TC32_WT_IgG_peak_568
chr1	20717819	20718022	TC32_WT_FLI1_vs_TC32_WT_IgG_peak_569
chr1	20786286	20787291	TC32_WT_FLI1_vs_TC32_WT_IgG_peak_570
chr1	20787463	20787709	TC32_WT_FLI1_vs_TC32_WT_IgG_peak_571
chr1	21022509	21022710	TC32_WT_FLI1_vs_TC32_WT_IgG_peak_572
chr1	21100871	21101106	TC32_WT_FLI1_vs_TC32_WT_IgG_peak_573
chr1	21177053	21177253	TC32_WT_FLI1_vs_TC32_WT_IgG_peak_574
chr1	21279892	21280350	TC32_WT_FLI1_vs_TC32_WT_IgG_peak_575
chr1	21310162	21310635	TC32_WT_FLI1_vs_TC32_WT_IgG_peak_576
chr1	21318779	21319207	TC32_WT_FLI1_vs_TC32_WT_IgG_peak_577
chr1	21324696	21324983	TC32_WT_FLI1_vs_TC32_WT_IgG_peak_578
chr1	21345612	21345853	TC32_WT_FLI1_vs_TC32_WT_IgG_peak_579
chr1	21439835	21440274	TC32_WT_FLI1_vs_TC32_WT_IgG_peak_580
chr1	21440710	21441051	TC32_WT_FLI1_vs_TC32_WT_IgG_peak_581
chr1	21446608	21446845	TC32_WT_FLI1_vs_TC32_WT_IgG_peak_582
chr1	21447373	21447623	TC32_WT_FLI1_vs_TC32_WT_IgG_peak_583
chr1	21453904	21454430	TC32_WT_FLI1_vs_TC32_WT_IgG_peak_584
chr1	21624786	21625200	TC32_WT_FLI1_vs_TC32_WT_IgG_peak_585
chr1	21673377	21673757	TC32_WT_FLI1_vs_TC32_WT_IgG_peak_586
chr1	21782778	21783914	TC32_WT_FLI1_vs_TC32_WT_IgG_peak_587
chr1	21896633	21896835	TC32_WT_FLI1_vs_TC32_WT_IgG_peak_588
chr1	21937401	21937620	TC32_WT_FLI1_vs_TC32_WT_IgG_peak_589
chr1	21939783	21940067	TC32_WT_FLI1_vs_TC32_WT_IgG_peak_590
chr1	21961969	21962245	TC32_WT_FLI1_vs_TC32_WT_IgG_peak_591
chr1	22024119	22024420	TC32_WT_FLI1_vs_TC32_WT_IgG_peak_592
chr1	22024553	22026272	TC32_WT_FLI1_vs_TC32_WT_IgG_peak_593
chr1	22039724	22040228	TC32_WT_FLI1_vs_TC32_WT_IgG_peak_594
chr1	22052451	22052935	TC32_WT_FLI1_vs_TC32_WT_IgG_peak_595
chr1	22053063	22053876	TC32_WT_FLI1_vs_TC32_WT_IgG_peak_596
chr1	22289705	22289979	TC32_WT_FLI1_vs_TC32_WT_IgG_peak_597
chr1	22342081	22342526	TC32_WT_FLI1_vs_TC32_WT_IgG_peak_598
chr1	22451772	22452387	TC32_WT_FLI1_vs_TC32_WT_IgG_peak_599
chr1	22677697	22678333	TC32_WT_FLI1_vs_TC32_WT_IgG_peak_600
chr1	22679562	22680036	TC32_WT_FLI1_vs_TC32_WT_IgG_peak_601
chr1	22702769	22703082	TC32_WT_FLI1_vs_TC32_WT_IgG_peak_602
chr1	22710562	22710762	TC32_WT_FLI1_vs_TC32_WT_IgG_peak_603
chr1	22750234	22750827	TC32_WT_FLI1_vs_TC32_WT_IgG_peak_604
chr1	22773999	22774417	TC32_WT_FLI1_vs_TC32_WT_IgG_peak_605
chr1	22776062	22776606	TC32_WT_FLI1_vs_TC32_WT_IgG_peak_606
chr1	22794667	22795424	TC32_WT_FLI1_vs_TC32_WT_IgG_peak_607
chr1	22808787	22809015	TC32_WT_FLI1_vs_TC32_WT_IgG_peak_608
chr1	22915755	22916978	TC32_WT_FLI1_vs_TC32_WT_IgG_peak_609
chr1	22969461	22969765	TC32_WT_FLI1_vs_TC32_WT_IgG_peak_610
chr1	23004814	23005014	TC32_WT_FLI1_vs_TC32_WT_IgG_peak_611
chr1	23019347	23019595	TC32_WT_FLI1_vs_TC32_WT_IgG_peak_612
chr1	23098932	23099180	TC32_WT_FLI1_vs_TC32_WT_IgG_peak_613
chr1	23102146	23102594	TC32_WT_FLI1_vs_TC32_WT_IgG_peak_614
chr1	23103474	23103773	TC32_WT_FLI1_vs_TC32_WT_IgG_peak_615
chr1	23122388	23122805	TC32_WT_FLI1_vs_TC32_WT_IgG_peak_616
chr1	23168015	23169172	TC32_WT_FLI1_vs_TC32_WT_IgG_peak_617
chr1	23169831	23170063	TC32_WT_FLI1_vs_TC32_WT_IgG_peak_618
chr1	23177747	23178072	TC32_WT_FLI1_vs_TC32_WT_IgG_peak_619
chr1	23202293	23202650	TC32_WT_FLI1_vs_TC32_WT_IgG_peak_620
chr1	23224964	23225475	TC32_WT_FLI1_vs_TC32_WT_IgG_peak_621
chr1	23249603	23249947	TC32_WT_FLI1_vs_TC32_WT_IgG_peak_622
chr1	23344376	23344893	TC32_WT_FLI1_vs_TC32_WT_IgG_peak_623
chr1	23368054	23368749	TC32_WT_FLI1_vs_TC32_WT_IgG_peak_624
chr1	23368929	23369903	TC32_WT_FLI1_vs_TC32_WT_IgG_peak_625
chr1	23377386	23377765	TC32_WT_FLI1_vs_TC32_WT_IgG_peak_626
chr1	23403850	23404384	TC32_WT_FLI1_vs_TC32_WT_IgG_peak_627
chr1	23422447	23422734	TC32_WT_FLI1_vs_TC32_WT_IgG_peak_628
chr1	23484195	23484927	TC32_WT_FLI1_vs_TC32_WT_IgG_peak_629
chr1	23530993	23531718	TC32_WT_FLI1_vs_TC32_WT_IgG_peak_630
chr1	23539887	23540196	TC32_WT_FLI1_vs_TC32_WT_IgG_peak_631
chr1	23554511	23555336	TC32_WT_FLI1_vs_TC32_WT_IgG_peak_632
chr1	23558201	23558571	TC32_WT_FLI1_vs_TC32_WT_IgG_peak_633
chr1	23559425	23559824	TC32_WT_FLI1_vs_TC32_WT_IgG_peak_634
chr1	23562277	23562677	TC32_WT_FLI1_vs_TC32_WT_IgG_peak_635
chr1	23597029	23597320	TC32_WT_FLI1_vs_TC32_WT_IgG_peak_636
chr1	23597455	23599102	TC32_WT_FLI1_vs_TC32_WT_IgG_peak_637
chr1	23691804	23692046	TC32_WT_FLI1_vs_TC32_WT_IgG_peak_638
chr1	23743007	23743699	TC32_WT_FLI1_vs_TC32_WT_IgG_peak_639
chr1	23743875	23744101	TC32_WT_FLI1_vs_TC32_WT_IgG_peak_640
chr1	23778075	23778315	TC32_WT_FLI1_vs_TC32_WT_IgG_peak_641
chr1	23790226	23791943	TC32_WT_FLI1_vs_TC32_WT_IgG_peak_642
chr1	23800605	23801155	TC32_WT_FLI1_vs_TC32_WT_IgG_peak_643
chr1	23825295	23825617	TC32_WT_FLI1_vs_TC32_WT_IgG_peak_644
chr1	23868316	23869464	TC32_WT_FLI1_vs_TC32_WT_IgG_peak_645
chr1	23896519	23896908	TC32_WT_FLI1_vs_TC32_WT_IgG_peak_646
chr1	23899860	23900421	TC32_WT_FLI1_vs_TC32_WT_IgG_peak_647
chr1	23931893	23932158	TC32_WT_FLI1_vs_TC32_WT_IgG_peak_648
chr1	23941582	23942189	TC32_WT_FLI1_vs_TC32_WT_IgG_peak_649
chr1	23951791	23952041	TC32_WT_FLI1_vs_TC32_WT_IgG_peak_650
chr1	23955230	23955513	TC32_WT_FLI1_vs_TC32_WT_IgG_peak_651
chr1	23959154	23960254	TC32_WT_FLI1_vs_TC32_WT_IgG_peak_652
chr1	23979937	23980672	TC32_WT_FLI1_vs_TC32_WT_IgG_peak_653
chr1	24012205	24012500	TC32_WT_FLI1_vs_TC32_WT_IgG_peak_654
chr1	24051272	24051981	TC32_WT_FLI1_vs_TC32_WT_IgG_peak_655
chr1	24187351	24187597	TC32_WT_FLI1_vs_TC32_WT_IgG_peak_656
chr1	24187734	24187952	TC32_WT_FLI1_vs_TC32_WT_IgG_peak_657
chr1	24188825	24189310	TC32_WT_FLI1_vs_TC32_WT_IgG_peak_658
chr1	24202019	24202270	TC32_WT_FLI1_vs_TC32_WT_IgG_peak_659
chr1	24289901	24290408	TC32_WT_FLI1_vs_TC32_WT_IgG_peak_660
chr1	24294432	24295552	TC32_WT_FLI1_vs_TC32_WT_IgG_peak_661
chr1	24301691	24301891	TC32_WT_FLI1_vs_TC32_WT_IgG_peak_662
chr1	24321924	24322290	TC32_WT_FLI1_vs_TC32_WT_IgG_peak_663
chr1	24345576	24345782	TC32_WT_FLI1_vs_TC32_WT_IgG_peak_664
chr1	24365047	24365446	TC32_WT_FLI1_vs_TC32_WT_IgG_peak_665
chr1	24391876	24392173	TC32_WT_FLI1_vs_TC32_WT_IgG_peak_666
chr1	24392290	24392660	TC32_WT_FLI1_vs_TC32_WT_IgG_peak_667
chr1	24392988	24393706	TC32_WT_FLI1_vs_TC32_WT_IgG_peak_668
chr1	24413552	24413760	TC32_WT_FLI1_vs_TC32_WT_IgG_peak_669
chr1	24415350	24416199	TC32_WT_FLI1_vs_TC32_WT_IgG_peak_670
chr1	24418988	24419692	TC32_WT_FLI1_vs_TC32_WT_IgG_peak_671
chr1	24502573	24502810	TC32_WT_FLI1_vs_TC32_WT_IgG_peak_672
chr1	24643075	24643497	TC32_WT_FLI1_vs_TC32_WT_IgG_peak_673
chr1	24694585	24694951	TC32_WT_FLI1_vs_TC32_WT_IgG_peak_674
chr1	24695538	24695913	TC32_WT_FLI1_vs_TC32_WT_IgG_peak_675
chr1	24704934	24705149	TC32_WT_FLI1_vs_TC32_WT_IgG_peak_676
chr1	24705361	24705881	TC32_WT_FLI1_vs_TC32_WT_IgG_peak_677
chr1	24735799	24736546	TC32_WT_FLI1_vs_TC32_WT_IgG_peak_678
chr1	24742435	24742787	TC32_WT_FLI1_vs_TC32_WT_IgG_peak_679
chr1	24744806	24745557	TC32_WT_FLI1_vs_TC32_WT_IgG_peak_680
chr1	24784460	24784733	TC32_WT_FLI1_vs_TC32_WT_IgG_peak_681
chr1	24804148	24804453	TC32_WT_FLI1_vs_TC32_WT_IgG_peak_682
chr1	24823466	24823895	TC32_WT_FLI1_vs_TC32_WT_IgG_peak_683
chr1	24847843	24848479	TC32_WT_FLI1_vs_TC32_WT_IgG_peak_684
chr1	24863999	24864212	TC32_WT_FLI1_vs_TC32_WT_IgG_peak_685
chr1	24928632	24929400	TC32_WT_FLI1_vs_TC32_WT_IgG_peak_686
chr1	24930393	24930612	TC32_WT_FLI1_vs_TC32_WT_IgG_peak_687
chr1	25022299	25022958	TC32_WT_FLI1_vs_TC32_WT_IgG_peak_688
chr1	25101579	25101795	TC32_WT_FLI1_vs_TC32_WT_IgG_peak_689
chr1	25140366	25140574	TC32_WT_FLI1_vs_TC32_WT_IgG_peak_690
chr1	25232097	25232843	TC32_WT_FLI1_vs_TC32_WT_IgG_peak_691
chr1	25239539	25240563	TC32_WT_FLI1_vs_TC32_WT_IgG_peak_692
chr1	25246248	25246448	TC32_WT_FLI1_vs_TC32_WT_IgG_peak_693
chr1	25246548	25247901	TC32_WT_FLI1_vs_TC32_WT_IgG_peak_694
chr1	25266722	25266935	TC32_WT_FLI1_vs_TC32_WT_IgG_peak_695
chr1	25267599	25267895	TC32_WT_FLI1_vs_TC32_WT_IgG_peak_696
chr1	25304864	25305411	TC32_WT_FLI1_vs_TC32_WT_IgG_peak_697
chr1	25336936	25337266	TC32_WT_FLI1_vs_TC32_WT_IgG_peak_698
chr1	25338026	25338753	TC32_WT_FLI1_vs_TC32_WT_IgG_peak_699
chr1	25362091	25362291	TC32_WT_FLI1_vs_TC32_WT_IgG_peak_700
chr1	25371527	25372005	TC32_WT_FLI1_vs_TC32_WT_IgG_peak_701
chr1	25386882	25387675	TC32_WT_FLI1_vs_TC32_WT_IgG_peak_702
chr1	25430250	25431610	TC32_WT_FLI1_vs_TC32_WT_IgG_peak_703
chr1	25435760	25436057	TC32_WT_FLI1_vs_TC32_WT_IgG_peak_704
chr1	25565232	25565887	TC32_WT_FLI1_vs_TC32_WT_IgG_peak_705
chr1	25566311	25566630	TC32_WT_FLI1_vs_TC32_WT_IgG_peak_706
chr1	25616269	25616495	TC32_WT_FLI1_vs_TC32_WT_IgG_peak_707
chr1	25616619	25616996	TC32_WT_FLI1_vs_TC32_WT_IgG_peak_708
chr1	25661328	25662030	TC32_WT_FLI1_vs_TC32_WT_IgG_peak_709
chr1	25666767	25667182	TC32_WT_FLI1_vs_TC32_WT_IgG_peak_710
chr1	25771236	25771659	TC32_WT_FLI1_vs_TC32_WT_IgG_peak_711
chr1	25799835	25800195	TC32_WT_FLI1_vs_TC32_WT_IgG_peak_712
chr1	25819494	25820184	TC32_WT_FLI1_vs_TC32_WT_IgG_peak_713
chr1	25859295	25859716	TC32_WT_FLI1_vs_TC32_WT_IgG_peak_714
chr1	25905604	25905882	TC32_WT_FLI1_vs_TC32_WT_IgG_peak_715
chr1	25906001	25906402	TC32_WT_FLI1_vs_TC32_WT_IgG_peak_716
chr1	25997987	25998482	TC32_WT_FLI1_vs_TC32_WT_IgG_peak_717
chr1	26024063	26024280	TC32_WT_FLI1_vs_TC32_WT_IgG_peak_718
chr1	26035225	26035712	TC32_WT_FLI1_vs_TC32_WT_IgG_peak_719
chr1	26094721	26095193	TC32_WT_FLI1_vs_TC32_WT_IgG_peak_720
chr1	26111117	26111892	TC32_WT_FLI1_vs_TC32_WT_IgG_peak_721
chr1	26112342	26112542	TC32_WT_FLI1_vs_TC32_WT_IgG_peak_722
chr1	26155976	26156405	TC32_WT_FLI1_vs_TC32_WT_IgG_peak_723
chr1	26169652	26170145	TC32_WT_FLI1_vs_TC32_WT_IgG_peak_724
chr1	26233640	26234634	TC32_WT_FLI1_vs_TC32_WT_IgG_peak_725
chr1	26275770	26276037	TC32_WT_FLI1_vs_TC32_WT_IgG_peak_726
chr1	26276181	26276557	TC32_WT_FLI1_vs_TC32_WT_IgG_peak_727
chr1	26279468	26280574	TC32_WT_FLI1_vs_TC32_WT_IgG_peak_728
chr1	26429778	26430126	TC32_WT_FLI1_vs_TC32_WT_IgG_peak_729
chr1	26432075	26432588	TC32_WT_FLI1_vs_TC32_WT_IgG_peak_730
chr1	26471454	26472405	TC32_WT_FLI1_vs_TC32_WT_IgG_peak_731
chr1	26472519	26472780	TC32_WT_FLI1_vs_TC32_WT_IgG_peak_732
chr1	26500775	26501490	TC32_WT_FLI1_vs_TC32_WT_IgG_peak_733
chr1	26529579	26530234	TC32_WT_FLI1_vs_TC32_WT_IgG_peak_734
chr1	26530471	26530854	TC32_WT_FLI1_vs_TC32_WT_IgG_peak_735
chr1	26531297	26531545	TC32_WT_FLI1_vs_TC32_WT_IgG_peak_736
chr1	26620195	26621650	TC32_WT_FLI1_vs_TC32_WT_IgG_peak_737
chr1	26636705	26637205	TC32_WT_FLI1_vs_TC32_WT_IgG_peak_738
chr1	26653069	26653496	TC32_WT_FLI1_vs_TC32_WT_IgG_peak_739
chr1	26677526	26677731	TC32_WT_FLI1_vs_TC32_WT_IgG_peak_740
chr1	26692320	26693424	TC32_WT_FLI1_vs_TC32_WT_IgG_peak_741
chr1	26695329	26695530	TC32_WT_FLI1_vs_TC32_WT_IgG_peak_742
chr1	26695630	26695985	TC32_WT_FLI1_vs_TC32_WT_IgG_peak_743
chr1	26698107	26698461	TC32_WT_FLI1_vs_TC32_WT_IgG_peak_744
chr1	26705896	26706383	TC32_WT_FLI1_vs_TC32_WT_IgG_peak_745
chr1	26723134	26723932	TC32_WT_FLI1_vs_TC32_WT_IgG_peak_746
chr1	26744043	26744559	TC32_WT_FLI1_vs_TC32_WT_IgG_peak_747
chr1	26786092	26786338	TC32_WT_FLI1_vs_TC32_WT_IgG_peak_748
chr1	26787660	26788575	TC32_WT_FLI1_vs_TC32_WT_IgG_peak_749
chr1	26788975	26789289	TC32_WT_FLI1_vs_TC32_WT_IgG_peak_750
chr1	26799953	26800458	TC32_WT_FLI1_vs_TC32_WT_IgG_peak_751
chr1	26864796	26865552	TC32_WT_FLI1_vs_TC32_WT_IgG_peak_752
chr1	26890060	26890538	TC32_WT_FLI1_vs_TC32_WT_IgG_peak_753
chr1	26921602	26922009	TC32_WT_FLI1_vs_TC32_WT_IgG_peak_754
chr1	26993144	26993529	TC32_WT_FLI1_vs_TC32_WT_IgG_peak_755
chr1	27099699	27099925	TC32_WT_FLI1_vs_TC32_WT_IgG_peak_756
chr1	27111844	27112515	TC32_WT_FLI1_vs_TC32_WT_IgG_peak_757
chr1	27122868	27123089	TC32_WT_FLI1_vs_TC32_WT_IgG_peak_758
chr1	27154744	27155451	TC32_WT_FLI1_vs_TC32_WT_IgG_peak_759
chr1	27234149	27234578	TC32_WT_FLI1_vs_TC32_WT_IgG_peak_760
chr1	27321904	27322614	TC32_WT_FLI1_vs_TC32_WT_IgG_peak_761
chr1	27365356	27367288	TC32_WT_FLI1_vs_TC32_WT_IgG_peak_762
chr1	27392524	27392769	TC32_WT_FLI1_vs_TC32_WT_IgG_peak_763
chr1	27428555	27428755	TC32_WT_FLI1_vs_TC32_WT_IgG_peak_764
chr1	27429589	27430256	TC32_WT_FLI1_vs_TC32_WT_IgG_peak_765
chr1	27436709	27436958	TC32_WT_FLI1_vs_TC32_WT_IgG_peak_766
chr1	27451277	27451832	TC32_WT_FLI1_vs_TC32_WT_IgG_peak_767
chr1	27490265	27490559	TC32_WT_FLI1_vs_TC32_WT_IgG_peak_768
chr1	27525675	27525935	TC32_WT_FLI1_vs_TC32_WT_IgG_peak_769
chr1	27557002	27557696	TC32_WT_FLI1_vs_TC32_WT_IgG_peak_770
chr1	27568351	27568879	TC32_WT_FLI1_vs_TC32_WT_IgG_peak_771
chr1	27602503	27602709	TC32_WT_FLI1_vs_TC32_WT_IgG_peak_772
chr1	27603883	27604420	TC32_WT_FLI1_vs_TC32_WT_IgG_peak_773
chr1	27650709	27650915	TC32_WT_FLI1_vs_TC32_WT_IgG_peak_774
chr1	27659842	27660573	TC32_WT_FLI1_vs_TC32_WT_IgG_peak_775
chr1	27662868	27663079	TC32_WT_FLI1_vs_TC32_WT_IgG_peak_776
chr1	27669342	27669542	TC32_WT_FLI1_vs_TC32_WT_IgG_peak_777
chr1	27671992	27672483	TC32_WT_FLI1_vs_TC32_WT_IgG_peak_778
chr1	27725092	27726335	TC32_WT_FLI1_vs_TC32_WT_IgG_peak_779
chr1	27772820	27773480	TC32_WT_FLI1_vs_TC32_WT_IgG_peak_780
chr1	27830580	27830922	TC32_WT_FLI1_vs_TC32_WT_IgG_peak_781
chr1	27858254	27858469	TC32_WT_FLI1_vs_TC32_WT_IgG_peak_782
chr1	27872319	27872641	TC32_WT_FLI1_vs_TC32_WT_IgG_peak_783
chr1	27914188	27915077	TC32_WT_FLI1_vs_TC32_WT_IgG_peak_784
chr1	27959483	27960216	TC32_WT_FLI1_vs_TC32_WT_IgG_peak_785
chr1	28088151	28088992	TC32_WT_FLI1_vs_TC32_WT_IgG_peak_786
chr1	28123594	28123887	TC32_WT_FLI1_vs_TC32_WT_IgG_peak_787
chr1	28232811	28233186	TC32_WT_FLI1_vs_TC32_WT_IgG_peak_788
chr1	28235966	28236355	TC32_WT_FLI1_vs_TC32_WT_IgG_peak_789
chr1	28247098	28247647	TC32_WT_FLI1_vs_TC32_WT_IgG_peak_790
chr1	28248047	28249284	TC32_WT_FLI1_vs_TC32_WT_IgG_peak_791
chr1	28258688	28260436	TC32_WT_FLI1_vs_TC32_WT_IgG_peak_792
chr1	28328893	28329298	TC32_WT_FLI1_vs_TC32_WT_IgG_peak_793
chr1	28329400	28329609	TC32_WT_FLI1_vs_TC32_WT_IgG_peak_794
chr1	28351651	28351861	TC32_WT_FLI1_vs_TC32_WT_IgG_peak_795
chr1	28369689	28370136	TC32_WT_FLI1_vs_TC32_WT_IgG_peak_796
chr1	28437442	28438412	TC32_WT_FLI1_vs_TC32_WT_IgG_peak_797
chr1	28517549	28517756	TC32_WT_FLI1_vs_TC32_WT_IgG_peak_798
chr1	28518235	28518435	TC32_WT_FLI1_vs_TC32_WT_IgG_peak_799
chr1	28552920	28553329	TC32_WT_FLI1_vs_TC32_WT_IgG_peak_800
chr1	28581932	28582285	TC32_WT_FLI1_vs_TC32_WT_IgG_peak_801
chr1	28594652	28594915	TC32_WT_FLI1_vs_TC32_WT_IgG_peak_802
chr1	28642239	28643881	TC32_WT_FLI1_vs_TC32_WT_IgG_peak_803
chr1	28648046	28648505	TC32_WT_FLI1_vs_TC32_WT_IgG_peak_804
chr1	28648696	28649585	TC32_WT_FLI1_vs_TC32_WT_IgG_peak_805
chr1	28668234	28668960	TC32_WT_FLI1_vs_TC32_WT_IgG_peak_806
chr1	28669157	28669907	TC32_WT_FLI1_vs_TC32_WT_IgG_peak_807
chr1	28736482	28737339	TC32_WT_FLI1_vs_TC32_WT_IgG_peak_808
chr1	28815714	28815973	TC32_WT_FLI1_vs_TC32_WT_IgG_peak_809
chr1	28882003	28882699	TC32_WT_FLI1_vs_TC32_WT_IgG_peak_810
chr1	28884885	28885348	TC32_WT_FLI1_vs_TC32_WT_IgG_peak_811
chr1	28886858	28887286	TC32_WT_FLI1_vs_TC32_WT_IgG_peak_812
chr1	28887709	28888009	TC32_WT_FLI1_vs_TC32_WT_IgG_peak_813
chr1	28898554	28898848	TC32_WT_FLI1_vs_TC32_WT_IgG_peak_814
chr1	28899087	28899720	TC32_WT_FLI1_vs_TC32_WT_IgG_peak_815
chr1	28913952	28915292	TC32_WT_FLI1_vs_TC32_WT_IgG_peak_816
chr1	28927014	28927284	TC32_WT_FLI1_vs_TC32_WT_IgG_peak_817
chr1	28989130	28990752	TC32_WT_FLI1_vs_TC32_WT_IgG_peak_818
chr1	29124224	29124984	TC32_WT_FLI1_vs_TC32_WT_IgG_peak_819
chr1	29156691	29156919	TC32_WT_FLI1_vs_TC32_WT_IgG_peak_820
chr1	29157044	29157372	TC32_WT_FLI1_vs_TC32_WT_IgG_peak_821
chr1	29171244	29171615	TC32_WT_FLI1_vs_TC32_WT_IgG_peak_822
chr1	29181200	29182355	TC32_WT_FLI1_vs_TC32_WT_IgG_peak_823
chr1	29201999	29202872	TC32_WT_FLI1_vs_TC32_WT_IgG_peak_824
chr1	29203028	29203293	TC32_WT_FLI1_vs_TC32_WT_IgG_peak_825
chr1	29210292	29210729	TC32_WT_FLI1_vs_TC32_WT_IgG_peak_826
chr1	29231020	29231220	TC32_WT_FLI1_vs_TC32_WT_IgG_peak_827
chr1	29236476	29236679	TC32_WT_FLI1_vs_TC32_WT_IgG_peak_828
chr1	29237543	29237892	TC32_WT_FLI1_vs_TC32_WT_IgG_peak_829
chr1	29249137	29249548	TC32_WT_FLI1_vs_TC32_WT_IgG_peak_830
chr1	29283058	29283650	TC32_WT_FLI1_vs_TC32_WT_IgG_peak_831
chr1	29383908	29384380	TC32_WT_FLI1_vs_TC32_WT_IgG_peak_832
chr1	29683103	29683335	TC32_WT_FLI1_vs_TC32_WT_IgG_peak_833
chr1	29686088	29686463	TC32_WT_FLI1_vs_TC32_WT_IgG_peak_834
chr1	29688518	29688967	TC32_WT_FLI1_vs_TC32_WT_IgG_peak_835
chr1	29698185	29698420	TC32_WT_FLI1_vs_TC32_WT_IgG_peak_836
chr1	29706763	29707357	TC32_WT_FLI1_vs_TC32_WT_IgG_peak_837
chr1	29707529	29708210	TC32_WT_FLI1_vs_TC32_WT_IgG_peak_838
chr1	29708314	29708803	TC32_WT_FLI1_vs_TC32_WT_IgG_peak_839
chr1	29708910	29710340	TC32_WT_FLI1_vs_TC32_WT_IgG_peak_840
chr1	29793160	29793500	TC32_WT_FLI1_vs_TC32_WT_IgG_peak_841
chr1	29806815	29807018	TC32_WT_FLI1_vs_TC32_WT_IgG_peak_842
chr1	29855917	29856157	TC32_WT_FLI1_vs_TC32_WT_IgG_peak_843
chr1	29856644	29856846	TC32_WT_FLI1_vs_TC32_WT_IgG_peak_844
chr1	29858601	29859348	TC32_WT_FLI1_vs_TC32_WT_IgG_peak_845
chr1	29875432	29876058	TC32_WT_FLI1_vs_TC32_WT_IgG_peak_846
chr1	29901575	29901961	TC32_WT_FLI1_vs_TC32_WT_IgG_peak_847
chr1	29932920	29933664	TC32_WT_FLI1_vs_TC32_WT_IgG_peak_848
chr1	30061439	30061867	TC32_WT_FLI1_vs_TC32_WT_IgG_peak_849
chr1	30065515	30065838	TC32_WT_FLI1_vs_TC32_WT_IgG_peak_850
chr1	30083564	30084613	TC32_WT_FLI1_vs_TC32_WT_IgG_peak_851
chr1	30085682	30086370	TC32_WT_FLI1_vs_TC32_WT_IgG_peak_852
chr1	30088932	30089351	TC32_WT_FLI1_vs_TC32_WT_IgG_peak_853
chr1	30100140	30100526	TC32_WT_FLI1_vs_TC32_WT_IgG_peak_854
chr1	30103989	30104449	TC32_WT_FLI1_vs_TC32_WT_IgG_peak_855
chr1	30124539	30124790	TC32_WT_FLI1_vs_TC32_WT_IgG_peak_856
chr1	30126957	30127768	TC32_WT_FLI1_vs_TC32_WT_IgG_peak_857
chr1	30128701	30129564	TC32_WT_FLI1_vs_TC32_WT_IgG_peak_858
chr1	30130352	30130745	TC32_WT_FLI1_vs_TC32_WT_IgG_peak_859
chr1	30134307	30135089	TC32_WT_FLI1_vs_TC32_WT_IgG_peak_860
chr1	30146282	30147278	TC32_WT_FLI1_vs_TC32_WT_IgG_peak_861
chr1	30191317	30191549	TC32_WT_FLI1_vs_TC32_WT_IgG_peak_862
chr1	30242059	30242403	TC32_WT_FLI1_vs_TC32_WT_IgG_peak_863
chr1	30242764	30243103	TC32_WT_FLI1_vs_TC32_WT_IgG_peak_864
chr1	30243303	30243503	TC32_WT_FLI1_vs_TC32_WT_IgG_peak_865
chr1	30248760	30249186	TC32_WT_FLI1_vs_TC32_WT_IgG_peak_866
chr1	30250665	30253086	TC32_WT_FLI1_vs_TC32_WT_IgG_peak_867
chr1	30253901	30254284	TC32_WT_FLI1_vs_TC32_WT_IgG_peak_868
chr1	30254447	30254979	TC32_WT_FLI1_vs_TC32_WT_IgG_peak_869
chr1	30257809	30260176	TC32_WT_FLI1_vs_TC32_WT_IgG_peak_870
chr1	30264095	30264337	TC32_WT_FLI1_vs_TC32_WT_IgG_peak_871
chr1	30266051	30266347	TC32_WT_FLI1_vs_TC32_WT_IgG_peak_872
chr1	30286708	30287026	TC32_WT_FLI1_vs_TC32_WT_IgG_peak_873
chr1	30377595	30378134	TC32_WT_FLI1_vs_TC32_WT_IgG_peak_874
chr1	30379058	30380830	TC32_WT_FLI1_vs_TC32_WT_IgG_peak_875
chr1	30408062	30408363	TC32_WT_FLI1_vs_TC32_WT_IgG_peak_876
chr1	30506162	30506863	TC32_WT_FLI1_vs_TC32_WT_IgG_peak_877
chr1	30508552	30509080	TC32_WT_FLI1_vs_TC32_WT_IgG_peak_878
chr1	30511154	30512753	TC32_WT_FLI1_vs_TC32_WT_IgG_peak_879
chr1	30513896	30514865	TC32_WT_FLI1_vs_TC32_WT_IgG_peak_880
chr1	30515438	30516532	TC32_WT_FLI1_vs_TC32_WT_IgG_peak_881
chr1	30521835	30522936	TC32_WT_FLI1_vs_TC32_WT_IgG_peak_882
chr1	30524826	30525053	TC32_WT_FLI1_vs_TC32_WT_IgG_peak_883
chr1	30525279	30525734	TC32_WT_FLI1_vs_TC32_WT_IgG_peak_884
chr1	30525841	30526115	TC32_WT_FLI1_vs_TC32_WT_IgG_peak_885
chr1	30667924	30668462	TC32_WT_FLI1_vs_TC32_WT_IgG_peak_886
chr1	30701099	30701524	TC32_WT_FLI1_vs_TC32_WT_IgG_peak_887
chr1	30717925	30719573	TC32_WT_FLI1_vs_TC32_WT_IgG_peak_888
chr1	30748323	30748532	TC32_WT_FLI1_vs_TC32_WT_IgG_peak_889
chr1	30757669	30758058	TC32_WT_FLI1_vs_TC32_WT_IgG_peak_890
chr1	30786519	30787049	TC32_WT_FLI1_vs_TC32_WT_IgG_peak_891
chr1	30794785	30795233	TC32_WT_FLI1_vs_TC32_WT_IgG_peak_892
chr1	30807268	30807877	TC32_WT_FLI1_vs_TC32_WT_IgG_peak_893
chr1	30809508	30810253	TC32_WT_FLI1_vs_TC32_WT_IgG_peak_894
chr1	30811974	30812373	TC32_WT_FLI1_vs_TC32_WT_IgG_peak_895
chr1	30816418	30817099	TC32_WT_FLI1_vs_TC32_WT_IgG_peak_896
chr1	30823954	30824806	TC32_WT_FLI1_vs_TC32_WT_IgG_peak_897
chr1	30911253	30911691	TC32_WT_FLI1_vs_TC32_WT_IgG_peak_898
chr1	31065474	31066039	TC32_WT_FLI1_vs_TC32_WT_IgG_peak_899
chr1	31154713	31155770	TC32_WT_FLI1_vs_TC32_WT_IgG_peak_900
chr1	31170928	31171282	TC32_WT_FLI1_vs_TC32_WT_IgG_peak_901
chr1	31216173	31216373	TC32_WT_FLI1_vs_TC32_WT_IgG_peak_902
chr1	31296900	31297198	TC32_WT_FLI1_vs_TC32_WT_IgG_peak_903
chr1	31373456	31373978	TC32_WT_FLI1_vs_TC32_WT_IgG_peak_904
chr1	31394553	31395081	TC32_WT_FLI1_vs_TC32_WT_IgG_peak_905
chr1	31413751	31413954	TC32_WT_FLI1_vs_TC32_WT_IgG_peak_906
chr1	31531290	31531888	TC32_WT_FLI1_vs_TC32_WT_IgG_peak_907
chr1	31644462	31645467	TC32_WT_FLI1_vs_TC32_WT_IgG_peak_908
chr1	31669783	31670316	TC32_WT_FLI1_vs_TC32_WT_IgG_peak_909
chr1	31746567	31746815	TC32_WT_FLI1_vs_TC32_WT_IgG_peak_910
chr1	31751222	31751422	TC32_WT_FLI1_vs_TC32_WT_IgG_peak_911
chr1	31762827	31763038	TC32_WT_FLI1_vs_TC32_WT_IgG_peak_912
chr1	31775520	31776047	TC32_WT_FLI1_vs_TC32_WT_IgG_peak_913
chr1	31788218	31789390	TC32_WT_FLI1_vs_TC32_WT_IgG_peak_914
chr1	31798543	31799149	TC32_WT_FLI1_vs_TC32_WT_IgG_peak_915
chr1	31889217	31889602	TC32_WT_FLI1_vs_TC32_WT_IgG_peak_916
chr1	31935348	31935603	TC32_WT_FLI1_vs_TC32_WT_IgG_peak_917
chr1	31937944	31938288	TC32_WT_FLI1_vs_TC32_WT_IgG_peak_918
chr1	31938440	31938803	TC32_WT_FLI1_vs_TC32_WT_IgG_peak_919
chr1	31939940	31940211	TC32_WT_FLI1_vs_TC32_WT_IgG_peak_920
chr1	31942298	31942821	TC32_WT_FLI1_vs_TC32_WT_IgG_peak_921
chr1	31943799	31945039	TC32_WT_FLI1_vs_TC32_WT_IgG_peak_922
chr1	31954556	31955175	TC32_WT_FLI1_vs_TC32_WT_IgG_peak_923
chr1	31956091	31956355	TC32_WT_FLI1_vs_TC32_WT_IgG_peak_924
chr1	31982010	31982478	TC32_WT_FLI1_vs_TC32_WT_IgG_peak_925
chr1	32009091	32009517	TC32_WT_FLI1_vs_TC32_WT_IgG_peak_926
chr1	32013138	32014074	TC32_WT_FLI1_vs_TC32_WT_IgG_peak_927
chr1	32014380	32014818	TC32_WT_FLI1_vs_TC32_WT_IgG_peak_928
chr1	32062380	32062870	TC32_WT_FLI1_vs_TC32_WT_IgG_peak_929
chr1	32066464	32066937	TC32_WT_FLI1_vs_TC32_WT_IgG_peak_930
chr1	32072348	32073689	TC32_WT_FLI1_vs_TC32_WT_IgG_peak_931
chr1	32107933	32108260	TC32_WT_FLI1_vs_TC32_WT_IgG_peak_932
chr1	32151179	32151872	TC32_WT_FLI1_vs_TC32_WT_IgG_peak_933
chr1	32179389	32180282	TC32_WT_FLI1_vs_TC32_WT_IgG_peak_934
chr1	32180473	32180676	TC32_WT_FLI1_vs_TC32_WT_IgG_peak_935
chr1	32200313	32200802	TC32_WT_FLI1_vs_TC32_WT_IgG_peak_936
chr1	32201261	32201807	TC32_WT_FLI1_vs_TC32_WT_IgG_peak_937
chr1	32221266	32221529	TC32_WT_FLI1_vs_TC32_WT_IgG_peak_938
chr1	32221769	32222986	TC32_WT_FLI1_vs_TC32_WT_IgG_peak_939
chr1	32240326	32241001	TC32_WT_FLI1_vs_TC32_WT_IgG_peak_940
chr1	32291618	32292479	TC32_WT_FLI1_vs_TC32_WT_IgG_peak_941
chr1	32351176	32351810	TC32_WT_FLI1_vs_TC32_WT_IgG_peak_942
chr1	32394030	32395031	TC32_WT_FLI1_vs_TC32_WT_IgG_peak_943
chr1	32500399	32501078	TC32_WT_FLI1_vs_TC32_WT_IgG_peak_944
chr1	32539367	32539584	TC32_WT_FLI1_vs_TC32_WT_IgG_peak_945
chr1	32545511	32545737	TC32_WT_FLI1_vs_TC32_WT_IgG_peak_946
chr1	32650262	32651636	TC32_WT_FLI1_vs_TC32_WT_IgG_peak_947
chr1	32712292	32712558	TC32_WT_FLI1_vs_TC32_WT_IgG_peak_948
chr1	32725210	32725722	TC32_WT_FLI1_vs_TC32_WT_IgG_peak_949
chr1	32816691	32818414	TC32_WT_FLI1_vs_TC32_WT_IgG_peak_950
chr1	32919904	32920201	TC32_WT_FLI1_vs_TC32_WT_IgG_peak_951
chr1	32939802	32940085	TC32_WT_FLI1_vs_TC32_WT_IgG_peak_952
chr1	32941713	32941925	TC32_WT_FLI1_vs_TC32_WT_IgG_peak_953
chr1	32963905	32964122	TC32_WT_FLI1_vs_TC32_WT_IgG_peak_954
chr1	32964582	32965116	TC32_WT_FLI1_vs_TC32_WT_IgG_peak_955
chr1	32972992	32973271	TC32_WT_FLI1_vs_TC32_WT_IgG_peak_956
chr1	32981094	32981581	TC32_WT_FLI1_vs_TC32_WT_IgG_peak_957
chr1	32992488	32992795	TC32_WT_FLI1_vs_TC32_WT_IgG_peak_958
chr1	33036585	33037279	TC32_WT_FLI1_vs_TC32_WT_IgG_peak_959
chr1	33080901	33081363	TC32_WT_FLI1_vs_TC32_WT_IgG_peak_960
chr1	33127051	33127733	TC32_WT_FLI1_vs_TC32_WT_IgG_peak_961
chr1	33152808	33153521	TC32_WT_FLI1_vs_TC32_WT_IgG_peak_962
chr1	33180697	33181529	TC32_WT_FLI1_vs_TC32_WT_IgG_peak_963
chr1	33181731	33182295	TC32_WT_FLI1_vs_TC32_WT_IgG_peak_964
chr1	33229035	33229247	TC32_WT_FLI1_vs_TC32_WT_IgG_peak_965
chr1	33295417	33295888	TC32_WT_FLI1_vs_TC32_WT_IgG_peak_966
chr1	33342387	33342769	TC32_WT_FLI1_vs_TC32_WT_IgG_peak_967
chr1	33346605	33347603	TC32_WT_FLI1_vs_TC32_WT_IgG_peak_968
chr1	33347707	33348050	TC32_WT_FLI1_vs_TC32_WT_IgG_peak_969
chr1	33349237	33350563	TC32_WT_FLI1_vs_TC32_WT_IgG_peak_970
chr1	33421004	33422144	TC32_WT_FLI1_vs_TC32_WT_IgG_peak_971
chr1	33428785	33429062	TC32_WT_FLI1_vs_TC32_WT_IgG_peak_972
chr1	33430399	33431458	TC32_WT_FLI1_vs_TC32_WT_IgG_peak_973
chr1	33433461	33434216	TC32_WT_FLI1_vs_TC32_WT_IgG_peak_974
chr1	33434898	33435637	TC32_WT_FLI1_vs_TC32_WT_IgG_peak_975
chr1	33470643	33471021	TC32_WT_FLI1_vs_TC32_WT_IgG_peak_976
chr1	33472141	33472892	TC32_WT_FLI1_vs_TC32_WT_IgG_peak_977
chr1	33949180	33949454	TC32_WT_FLI1_vs_TC32_WT_IgG_peak_978
chr1	34684268	34684600	TC32_WT_FLI1_vs_TC32_WT_IgG_peak_979
chr1	34859500	34859830	TC32_WT_FLI1_vs_TC32_WT_IgG_peak_980
chr1	34866179	34866437	TC32_WT_FLI1_vs_TC32_WT_IgG_peak_981
chr1	34985114	34985552	TC32_WT_FLI1_vs_TC32_WT_IgG_peak_982
chr1	35031561	35031997	TC32_WT_FLI1_vs_TC32_WT_IgG_peak_983
chr1	35192936	35193577	TC32_WT_FLI1_vs_TC32_WT_IgG_peak_984
chr1	35452166	35452530	TC32_WT_FLI1_vs_TC32_WT_IgG_peak_985
chr1	35506029	35506322	TC32_WT_FLI1_vs_TC32_WT_IgG_peak_986
chr1	35557097	35557902	TC32_WT_FLI1_vs_TC32_WT_IgG_peak_987
chr1	35593498	35593814	TC32_WT_FLI1_vs_TC32_WT_IgG_peak_988
chr1	35637601	35637910	TC32_WT_FLI1_vs_TC32_WT_IgG_peak_989
chr1	35641308	35642021	TC32_WT_FLI1_vs_TC32_WT_IgG_peak_990
chr1	35769245	35770304	TC32_WT_FLI1_vs_TC32_WT_IgG_peak_991
chr1	35883121	35883384	TC32_WT_FLI1_vs_TC32_WT_IgG_peak_992
chr1	35886130	35886550	TC32_WT_FLI1_vs_TC32_WT_IgG_peak_993
chr1	35930638	35931572	TC32_WT_FLI1_vs_TC32_WT_IgG_peak_994
chr1	36084064	36084611	TC32_WT_FLI1_vs_TC32_WT_IgG_peak_995
chr1	36088457	36089910	TC32_WT_FLI1_vs_TC32_WT_IgG_peak_996
chr1	36149065	36150155	TC32_WT_FLI1_vs_TC32_WT_IgG_peak_997
chr1	36150822	36151286	TC32_WT_FLI1_vs_TC32_WT_IgG_peak_998
chr1	36155670	36156356	TC32_WT_FLI1_vs_TC32_WT_IgG_peak_999
chr1	36156604	36157486	TC32_WT_FLI1_vs_TC32_WT_IgG_peak_1000
chr1	36160694	36161486	TC32_WT_FLI1_vs_TC32_WT_IgG_peak_1001
chr1	36187951	36188294	TC32_WT_FLI1_vs_TC32_WT_IgG_peak_1002
chr1	36204023	36204305	TC32_WT_FLI1_vs_TC32_WT_IgG_peak_1003
chr1	36223890	36224926	TC32_WT_FLI1_vs_TC32_WT_IgG_peak_1004
chr1	36300059	36300352	TC32_WT_FLI1_vs_TC32_WT_IgG_peak_1005
chr1	36306789	36307364	TC32_WT_FLI1_vs_TC32_WT_IgG_peak_1006
chr1	36321377	36321744	TC32_WT_FLI1_vs_TC32_WT_IgG_peak_1007
chr1	36323349	36324089	TC32_WT_FLI1_vs_TC32_WT_IgG_peak_1008
chr1	36351303	36351836	TC32_WT_FLI1_vs_TC32_WT_IgG_peak_1009
chr1	36352431	36352782	TC32_WT_FLI1_vs_TC32_WT_IgG_peak_1010
chr1	36366247	36366708	TC32_WT_FLI1_vs_TC32_WT_IgG_peak_1011
chr1	36369187	36369460	TC32_WT_FLI1_vs_TC32_WT_IgG_peak_1012
chr1	36373502	36375094	TC32_WT_FLI1_vs_TC32_WT_IgG_peak_1013
chr1	36377754	36377975	TC32_WT_FLI1_vs_TC32_WT_IgG_peak_1014
chr1	36384775	36387044	TC32_WT_FLI1_vs_TC32_WT_IgG_peak_1015
chr1	36387242	36387951	TC32_WT_FLI1_vs_TC32_WT_IgG_peak_1016
chr1	36397316	36398233	TC32_WT_FLI1_vs_TC32_WT_IgG_peak_1017
chr1	36406378	36406906	TC32_WT_FLI1_vs_TC32_WT_IgG_peak_1018
chr1	36420927	36421250	TC32_WT_FLI1_vs_TC32_WT_IgG_peak_1019
chr1	36450425	36450832	TC32_WT_FLI1_vs_TC32_WT_IgG_peak_1020
chr1	36464425	36464667	TC32_WT_FLI1_vs_TC32_WT_IgG_peak_1021
chr1	37131458	37131706	TC32_WT_FLI1_vs_TC32_WT_IgG_peak_1022
chr1	37471605	37472124	TC32_WT_FLI1_vs_TC32_WT_IgG_peak_1023
chr1	37473870	37474779	TC32_WT_FLI1_vs_TC32_WT_IgG_peak_1024
chr1	37477252	37477458	TC32_WT_FLI1_vs_TC32_WT_IgG_peak_1025
chr1	37487043	37487710	TC32_WT_FLI1_vs_TC32_WT_IgG_peak_1026
chr1	37514360	37515252	TC32_WT_FLI1_vs_TC32_WT_IgG_peak_1027
chr1	37553678	37554604	TC32_WT_FLI1_vs_TC32_WT_IgG_peak_1028
chr1	37595279	37596478	TC32_WT_FLI1_vs_TC32_WT_IgG_peak_1029
chr1	37690199	37690982	TC32_WT_FLI1_vs_TC32_WT_IgG_peak_1030
chr1	37692051	37692936	TC32_WT_FLI1_vs_TC32_WT_IgG_peak_1031
chr1	37795293	37795493	TC32_WT_FLI1_vs_TC32_WT_IgG_peak_1032
chr1	37807354	37809469	TC32_WT_FLI1_vs_TC32_WT_IgG_peak_1033
chr1	37811074	37811483	TC32_WT_FLI1_vs_TC32_WT_IgG_peak_1034
chr1	37858761	37860497	TC32_WT_FLI1_vs_TC32_WT_IgG_peak_1035
chr1	37930519	37930938	TC32_WT_FLI1_vs_TC32_WT_IgG_peak_1036
chr1	37931349	37932147	TC32_WT_FLI1_vs_TC32_WT_IgG_peak_1037
chr1	37940640	37940905	TC32_WT_FLI1_vs_TC32_WT_IgG_peak_1038
chr1	37946652	37947039	TC32_WT_FLI1_vs_TC32_WT_IgG_peak_1039
chr1	37989368	37990715	TC32_WT_FLI1_vs_TC32_WT_IgG_peak_1040
chr1	37999360	38001719	TC32_WT_FLI1_vs_TC32_WT_IgG_peak_1041
chr1	38004599	38004799	TC32_WT_FLI1_vs_TC32_WT_IgG_peak_1042
chr1	38005270	38005888	TC32_WT_FLI1_vs_TC32_WT_IgG_peak_1043
chr1	38009267	38009736	TC32_WT_FLI1_vs_TC32_WT_IgG_peak_1044
chr1	38012321	38013389	TC32_WT_FLI1_vs_TC32_WT_IgG_peak_1045
chr1	38013914	38014378	TC32_WT_FLI1_vs_TC32_WT_IgG_peak_1046
chr1	38016066	38016560	TC32_WT_FLI1_vs_TC32_WT_IgG_peak_1047
chr1	38025012	38026258	TC32_WT_FLI1_vs_TC32_WT_IgG_peak_1048
chr1	38026491	38027580	TC32_WT_FLI1_vs_TC32_WT_IgG_peak_1049
chr1	38027713	38027913	TC32_WT_FLI1_vs_TC32_WT_IgG_peak_1050
chr1	38028632	38030707	TC32_WT_FLI1_vs_TC32_WT_IgG_peak_1051
chr1	38037398	38037742	TC32_WT_FLI1_vs_TC32_WT_IgG_peak_1052
chr1	38038644	38039359	TC32_WT_FLI1_vs_TC32_WT_IgG_peak_1053
chr1	38040064	38040264	TC32_WT_FLI1_vs_TC32_WT_IgG_peak_1054
chr1	38040385	38040585	TC32_WT_FLI1_vs_TC32_WT_IgG_peak_1055
chr1	38042262	38042720	TC32_WT_FLI1_vs_TC32_WT_IgG_peak_1056
chr1	38044342	38044542	TC32_WT_FLI1_vs_TC32_WT_IgG_peak_1057
chr1	38046268	38047938	TC32_WT_FLI1_vs_TC32_WT_IgG_peak_1058
chr1	38053057	38053471	TC32_WT_FLI1_vs_TC32_WT_IgG_peak_1059
chr1	38058523	38059099	TC32_WT_FLI1_vs_TC32_WT_IgG_peak_1060
chr1	38061531	38063314	TC32_WT_FLI1_vs_TC32_WT_IgG_peak_1061
chr1	38063838	38064780	TC32_WT_FLI1_vs_TC32_WT_IgG_peak_1062
chr1	38068404	38068695	TC32_WT_FLI1_vs_TC32_WT_IgG_peak_1063
chr1	38092188	38092859	TC32_WT_FLI1_vs_TC32_WT_IgG_peak_1064
chr1	38114088	38114717	TC32_WT_FLI1_vs_TC32_WT_IgG_peak_1065
chr1	38117506	38117762	TC32_WT_FLI1_vs_TC32_WT_IgG_peak_1066
chr1	38138516	38139260	TC32_WT_FLI1_vs_TC32_WT_IgG_peak_1067
chr1	38191731	38192137	TC32_WT_FLI1_vs_TC32_WT_IgG_peak_1068
chr1	38497026	38497254	TC32_WT_FLI1_vs_TC32_WT_IgG_peak_1069
chr1	38520029	38520710	TC32_WT_FLI1_vs_TC32_WT_IgG_peak_1070
chr1	38534607	38534925	TC32_WT_FLI1_vs_TC32_WT_IgG_peak_1071
chr1	38578307	38578507	TC32_WT_FLI1_vs_TC32_WT_IgG_peak_1072
chr1	38578614	38578985	TC32_WT_FLI1_vs_TC32_WT_IgG_peak_1073
chr1	38584656	38585748	TC32_WT_FLI1_vs_TC32_WT_IgG_peak_1074
chr1	38724079	38724635	TC32_WT_FLI1_vs_TC32_WT_IgG_peak_1075
chr1	38727617	38729235	TC32_WT_FLI1_vs_TC32_WT_IgG_peak_1076
chr1	38783753	38784244	TC32_WT_FLI1_vs_TC32_WT_IgG_peak_1077
chr1	38785411	38785673	TC32_WT_FLI1_vs_TC32_WT_IgG_peak_1078
chr1	38789642	38790263	TC32_WT_FLI1_vs_TC32_WT_IgG_peak_1079
chr1	38859364	38860196	TC32_WT_FLI1_vs_TC32_WT_IgG_peak_1080
chr1	38872714	38873771	TC32_WT_FLI1_vs_TC32_WT_IgG_peak_1081
chr1	38968988	38969502	TC32_WT_FLI1_vs_TC32_WT_IgG_peak_1082
chr1	38990628	38992717	TC32_WT_FLI1_vs_TC32_WT_IgG_peak_1083
chr1	39026272	39027034	TC32_WT_FLI1_vs_TC32_WT_IgG_peak_1084
chr1	39102626	39103957	TC32_WT_FLI1_vs_TC32_WT_IgG_peak_1085
chr1	39106456	39106656	TC32_WT_FLI1_vs_TC32_WT_IgG_peak_1086
chr1	39107091	39107299	TC32_WT_FLI1_vs_TC32_WT_IgG_peak_1087
chr1	39107627	39107873	TC32_WT_FLI1_vs_TC32_WT_IgG_peak_1088
chr1	39132003	39133490	TC32_WT_FLI1_vs_TC32_WT_IgG_peak_1089
chr1	39151512	39151758	TC32_WT_FLI1_vs_TC32_WT_IgG_peak_1090
chr1	39158653	39158855	TC32_WT_FLI1_vs_TC32_WT_IgG_peak_1091
chr1	39165131	39165394	TC32_WT_FLI1_vs_TC32_WT_IgG_peak_1092
chr1	39165571	39166169	TC32_WT_FLI1_vs_TC32_WT_IgG_peak_1093
chr1	39183837	39184239	TC32_WT_FLI1_vs_TC32_WT_IgG_peak_1094
chr1	39191750	39192509	TC32_WT_FLI1_vs_TC32_WT_IgG_peak_1095
chr1	39197002	39197202	TC32_WT_FLI1_vs_TC32_WT_IgG_peak_1096
chr1	39204353	39205027	TC32_WT_FLI1_vs_TC32_WT_IgG_peak_1097
chr1	39238390	39238601	TC32_WT_FLI1_vs_TC32_WT_IgG_peak_1098
chr1	39293299	39293797	TC32_WT_FLI1_vs_TC32_WT_IgG_peak_1099
chr1	39392187	39392462	TC32_WT_FLI1_vs_TC32_WT_IgG_peak_1100
chr1	39392837	39393113	TC32_WT_FLI1_vs_TC32_WT_IgG_peak_1101
chr1	39398482	39399219	TC32_WT_FLI1_vs_TC32_WT_IgG_peak_1102
chr1	39408362	39409885	TC32_WT_FLI1_vs_TC32_WT_IgG_peak_1103
chr1	39411066	39411267	TC32_WT_FLI1_vs_TC32_WT_IgG_peak_1104
chr1	39559273	39560013	TC32_WT_FLI1_vs_TC32_WT_IgG_peak_1105
chr1	39576355	39576616	TC32_WT_FLI1_vs_TC32_WT_IgG_peak_1106
chr1	39606402	39606611	TC32_WT_FLI1_vs_TC32_WT_IgG_peak_1107
chr1	39639738	39639975	TC32_WT_FLI1_vs_TC32_WT_IgG_peak_1108
chr1	39691503	39691703	TC32_WT_FLI1_vs_TC32_WT_IgG_peak_1109
chr1	39738656	39739125	TC32_WT_FLI1_vs_TC32_WT_IgG_peak_1110
chr1	39788918	39789490	TC32_WT_FLI1_vs_TC32_WT_IgG_peak_1111
chr1	39845907	39846153	TC32_WT_FLI1_vs_TC32_WT_IgG_peak_1112
chr1	39883288	39883662	TC32_WT_FLI1_vs_TC32_WT_IgG_peak_1113
chr1	39901742	39902277	TC32_WT_FLI1_vs_TC32_WT_IgG_peak_1114
chr1	39954799	39955472	TC32_WT_FLI1_vs_TC32_WT_IgG_peak_1115
chr1	39955633	39955851	TC32_WT_FLI1_vs_TC32_WT_IgG_peak_1116
chr1	40036848	40037050	TC32_WT_FLI1_vs_TC32_WT_IgG_peak_1117
chr1	40038756	40038999	TC32_WT_FLI1_vs_TC32_WT_IgG_peak_1118
chr1	40039234	40041565	TC32_WT_FLI1_vs_TC32_WT_IgG_peak_1119
chr1	40042317	40042622	TC32_WT_FLI1_vs_TC32_WT_IgG_peak_1120
chr1	40059356	40060244	TC32_WT_FLI1_vs_TC32_WT_IgG_peak_1121
chr1	40096991	40097902	TC32_WT_FLI1_vs_TC32_WT_IgG_peak_1122
chr1	40161392	40161600	TC32_WT_FLI1_vs_TC32_WT_IgG_peak_1123
chr1	40241513	40242301	TC32_WT_FLI1_vs_TC32_WT_IgG_peak_1124
chr1	40245231	40245431	TC32_WT_FLI1_vs_TC32_WT_IgG_peak_1125
chr1	40257549	40258567	TC32_WT_FLI1_vs_TC32_WT_IgG_peak_1126
chr1	40363761	40364100	TC32_WT_FLI1_vs_TC32_WT_IgG_peak_1127
chr1	40371696	40372403	TC32_WT_FLI1_vs_TC32_WT_IgG_peak_1128
chr1	40373452	40374987	TC32_WT_FLI1_vs_TC32_WT_IgG_peak_1129
chr1	40379864	40380489	TC32_WT_FLI1_vs_TC32_WT_IgG_peak_1130
chr1	40381217	40382014	TC32_WT_FLI1_vs_TC32_WT_IgG_peak_1131
chr1	40383104	40383776	TC32_WT_FLI1_vs_TC32_WT_IgG_peak_1132
chr1	40385681	40386554	TC32_WT_FLI1_vs_TC32_WT_IgG_peak_1133
chr1	40392350	40392706	TC32_WT_FLI1_vs_TC32_WT_IgG_peak_1134
chr1	40449811	40450571	TC32_WT_FLI1_vs_TC32_WT_IgG_peak_1135
chr1	40450720	40451318	TC32_WT_FLI1_vs_TC32_WT_IgG_peak_1136
chr1	40477045	40477676	TC32_WT_FLI1_vs_TC32_WT_IgG_peak_1137
chr1	40508765	40508965	TC32_WT_FLI1_vs_TC32_WT_IgG_peak_1138
chr1	40531133	40532134	TC32_WT_FLI1_vs_TC32_WT_IgG_peak_1139
chr1	40574907	40575139	TC32_WT_FLI1_vs_TC32_WT_IgG_peak_1140
chr1	40658871	40659632	TC32_WT_FLI1_vs_TC32_WT_IgG_peak_1141
chr1	40665519	40666029	TC32_WT_FLI1_vs_TC32_WT_IgG_peak_1142
chr1	40668785	40669152	TC32_WT_FLI1_vs_TC32_WT_IgG_peak_1143
chr1	40684255	40685096	TC32_WT_FLI1_vs_TC32_WT_IgG_peak_1144
chr1	40691289	40692621	TC32_WT_FLI1_vs_TC32_WT_IgG_peak_1145
chr1	40701375	40702199	TC32_WT_FLI1_vs_TC32_WT_IgG_peak_1146
chr1	40708966	40709539	TC32_WT_FLI1_vs_TC32_WT_IgG_peak_1147
chr1	40763762	40763982	TC32_WT_FLI1_vs_TC32_WT_IgG_peak_1148
chr1	40802236	40802791	TC32_WT_FLI1_vs_TC32_WT_IgG_peak_1149
chr1	40825518	40825753	TC32_WT_FLI1_vs_TC32_WT_IgG_peak_1150
chr1	40862332	40862976	TC32_WT_FLI1_vs_TC32_WT_IgG_peak_1151
chr1	40872338	40872753	TC32_WT_FLI1_vs_TC32_WT_IgG_peak_1152
chr1	40875573	40876268	TC32_WT_FLI1_vs_TC32_WT_IgG_peak_1153
chr1	40877575	40878227	TC32_WT_FLI1_vs_TC32_WT_IgG_peak_1154
chr1	40878544	40879323	TC32_WT_FLI1_vs_TC32_WT_IgG_peak_1155
chr1	40879889	40880362	TC32_WT_FLI1_vs_TC32_WT_IgG_peak_1156
chr1	40931388	40931598	TC32_WT_FLI1_vs_TC32_WT_IgG_peak_1157
chr1	40931847	40932362	TC32_WT_FLI1_vs_TC32_WT_IgG_peak_1158
chr1	40979355	40980381	TC32_WT_FLI1_vs_TC32_WT_IgG_peak_1159
chr1	41045411	41046195	TC32_WT_FLI1_vs_TC32_WT_IgG_peak_1160
chr1	41102445	41102665	TC32_WT_FLI1_vs_TC32_WT_IgG_peak_1161
chr1	41241385	41241589	TC32_WT_FLI1_vs_TC32_WT_IgG_peak_1162
chr1	41242000	41242366	TC32_WT_FLI1_vs_TC32_WT_IgG_peak_1163
chr1	41360832	41361678	TC32_WT_FLI1_vs_TC32_WT_IgG_peak_1164
chr1	41365940	41366340	TC32_WT_FLI1_vs_TC32_WT_IgG_peak_1165
chr1	41435761	41435961	TC32_WT_FLI1_vs_TC32_WT_IgG_peak_1166
chr1	41474514	41474950	TC32_WT_FLI1_vs_TC32_WT_IgG_peak_1167
chr1	41485375	41486015	TC32_WT_FLI1_vs_TC32_WT_IgG_peak_1168
chr1	41649974	41650455	TC32_WT_FLI1_vs_TC32_WT_IgG_peak_1169
chr1	41721952	41722236	TC32_WT_FLI1_vs_TC32_WT_IgG_peak_1170
chr1	41861963	41862276	TC32_WT_FLI1_vs_TC32_WT_IgG_peak_1171
chr1	41864013	41864458	TC32_WT_FLI1_vs_TC32_WT_IgG_peak_1172
chr1	41870054	41870320	TC32_WT_FLI1_vs_TC32_WT_IgG_peak_1173
chr1	41872219	41872466	TC32_WT_FLI1_vs_TC32_WT_IgG_peak_1174
chr1	41874288	41874684	TC32_WT_FLI1_vs_TC32_WT_IgG_peak_1175
chr1	41935383	41935616	TC32_WT_FLI1_vs_TC32_WT_IgG_peak_1176
chr1	41955553	41956072	TC32_WT_FLI1_vs_TC32_WT_IgG_peak_1177
chr1	42035502	42036227	TC32_WT_FLI1_vs_TC32_WT_IgG_peak_1178
chr1	42214571	42214815	TC32_WT_FLI1_vs_TC32_WT_IgG_peak_1179
chr1	42320067	42320385	TC32_WT_FLI1_vs_TC32_WT_IgG_peak_1180
chr1	42334951	42335711	TC32_WT_FLI1_vs_TC32_WT_IgG_peak_1181
chr1	42380776	42381210	TC32_WT_FLI1_vs_TC32_WT_IgG_peak_1182
chr1	42421091	42421404	TC32_WT_FLI1_vs_TC32_WT_IgG_peak_1183
chr1	42423448	42423812	TC32_WT_FLI1_vs_TC32_WT_IgG_peak_1184
chr1	42427288	42427630	TC32_WT_FLI1_vs_TC32_WT_IgG_peak_1185
chr1	42456501	42457148	TC32_WT_FLI1_vs_TC32_WT_IgG_peak_1186
chr1	42463021	42463591	TC32_WT_FLI1_vs_TC32_WT_IgG_peak_1187
chr1	42658047	42658836	TC32_WT_FLI1_vs_TC32_WT_IgG_peak_1188
chr1	42681966	42682631	TC32_WT_FLI1_vs_TC32_WT_IgG_peak_1189
chr1	42742997	42743271	TC32_WT_FLI1_vs_TC32_WT_IgG_peak_1190
chr1	42765918	42767512	TC32_WT_FLI1_vs_TC32_WT_IgG_peak_1191
chr1	42816770	42817622	TC32_WT_FLI1_vs_TC32_WT_IgG_peak_1192
chr1	42846203	42846819	TC32_WT_FLI1_vs_TC32_WT_IgG_peak_1193
chr1	42924001	42924796	TC32_WT_FLI1_vs_TC32_WT_IgG_peak_1194
chr1	42941111	42941424	TC32_WT_FLI1_vs_TC32_WT_IgG_peak_1195
chr1	42943984	42944344	TC32_WT_FLI1_vs_TC32_WT_IgG_peak_1196
chr1	42957818	42959188	TC32_WT_FLI1_vs_TC32_WT_IgG_peak_1197
chr1	43034617	43034874	TC32_WT_FLI1_vs_TC32_WT_IgG_peak_1198
chr1	43048914	43049317	TC32_WT_FLI1_vs_TC32_WT_IgG_peak_1199
chr1	43120064	43120274	TC32_WT_FLI1_vs_TC32_WT_IgG_peak_1200
chr1	43129602	43129822	TC32_WT_FLI1_vs_TC32_WT_IgG_peak_1201
chr1	43147641	43148049	TC32_WT_FLI1_vs_TC32_WT_IgG_peak_1202
chr1	43171344	43172911	TC32_WT_FLI1_vs_TC32_WT_IgG_peak_1203
chr1	43206554	43208152	TC32_WT_FLI1_vs_TC32_WT_IgG_peak_1204
chr1	43274337	43274664	TC32_WT_FLI1_vs_TC32_WT_IgG_peak_1205
chr1	43349081	43349749	TC32_WT_FLI1_vs_TC32_WT_IgG_peak_1206
chr1	43358256	43359300	TC32_WT_FLI1_vs_TC32_WT_IgG_peak_1207
chr1	43367596	43368597	TC32_WT_FLI1_vs_TC32_WT_IgG_peak_1208
chr1	43389311	43390277	TC32_WT_FLI1_vs_TC32_WT_IgG_peak_1209
chr1	43453672	43454195	TC32_WT_FLI1_vs_TC32_WT_IgG_peak_1210
chr1	43530849	43531049	TC32_WT_FLI1_vs_TC32_WT_IgG_peak_1211
chr1	43532754	43532954	TC32_WT_FLI1_vs_TC32_WT_IgG_peak_1212
chr1	43533271	43533471	TC32_WT_FLI1_vs_TC32_WT_IgG_peak_1213
chr1	43649589	43650705	TC32_WT_FLI1_vs_TC32_WT_IgG_peak_1214
chr1	43706952	43707756	TC32_WT_FLI1_vs_TC32_WT_IgG_peak_1215
chr1	43763658	43763930	TC32_WT_FLI1_vs_TC32_WT_IgG_peak_1216
chr1	43764505	43764936	TC32_WT_FLI1_vs_TC32_WT_IgG_peak_1217
chr1	43766006	43767337	TC32_WT_FLI1_vs_TC32_WT_IgG_peak_1218
chr1	43783574	43783794	TC32_WT_FLI1_vs_TC32_WT_IgG_peak_1219
chr1	43795985	43796499	TC32_WT_FLI1_vs_TC32_WT_IgG_peak_1220
chr1	43799766	43799980	TC32_WT_FLI1_vs_TC32_WT_IgG_peak_1221
chr1	43836522	43836970	TC32_WT_FLI1_vs_TC32_WT_IgG_peak_1222
chr1	43837678	43837897	TC32_WT_FLI1_vs_TC32_WT_IgG_peak_1223
chr1	43852832	43855003	TC32_WT_FLI1_vs_TC32_WT_IgG_peak_1224
chr1	43856292	43858943	TC32_WT_FLI1_vs_TC32_WT_IgG_peak_1225
chr1	43904842	43905042	TC32_WT_FLI1_vs_TC32_WT_IgG_peak_1226
chr1	43905271	43905753	TC32_WT_FLI1_vs_TC32_WT_IgG_peak_1227
chr1	43913648	43914397	TC32_WT_FLI1_vs_TC32_WT_IgG_peak_1228
chr1	43934746	43935174	TC32_WT_FLI1_vs_TC32_WT_IgG_peak_1229
chr1	43946289	43947123	TC32_WT_FLI1_vs_TC32_WT_IgG_peak_1230
chr1	43969635	43970215	TC32_WT_FLI1_vs_TC32_WT_IgG_peak_1231
chr1	43974368	43975134	TC32_WT_FLI1_vs_TC32_WT_IgG_peak_1232
chr1	43991346	43991761	TC32_WT_FLI1_vs_TC32_WT_IgG_peak_1233
chr1	44029797	44030844	TC32_WT_FLI1_vs_TC32_WT_IgG_peak_1234
chr1	44031519	44031767	TC32_WT_FLI1_vs_TC32_WT_IgG_peak_1235
chr1	44047893	44048093	TC32_WT_FLI1_vs_TC32_WT_IgG_peak_1236
chr1	44213408	44213831	TC32_WT_FLI1_vs_TC32_WT_IgG_peak_1237
chr1	44238257	44238590	TC32_WT_FLI1_vs_TC32_WT_IgG_peak_1238
chr1	44316294	44316585	TC32_WT_FLI1_vs_TC32_WT_IgG_peak_1239
chr1	44355158	44355537	TC32_WT_FLI1_vs_TC32_WT_IgG_peak_1240
chr1	44422296	44422688	TC32_WT_FLI1_vs_TC32_WT_IgG_peak_1241
chr1	44423693	44424023	TC32_WT_FLI1_vs_TC32_WT_IgG_peak_1242
chr1	44631615	44632420	TC32_WT_FLI1_vs_TC32_WT_IgG_peak_1243
chr1	44672342	44672641	TC32_WT_FLI1_vs_TC32_WT_IgG_peak_1244
chr1	44674159	44674912	TC32_WT_FLI1_vs_TC32_WT_IgG_peak_1245
chr1	44721696	44721896	TC32_WT_FLI1_vs_TC32_WT_IgG_peak_1246
chr1	44739652	44739997	TC32_WT_FLI1_vs_TC32_WT_IgG_peak_1247
chr1	44799786	44800664	TC32_WT_FLI1_vs_TC32_WT_IgG_peak_1248
chr1	44807548	44808127	TC32_WT_FLI1_vs_TC32_WT_IgG_peak_1249
chr1	44808451	44808670	TC32_WT_FLI1_vs_TC32_WT_IgG_peak_1250
chr1	44819882	44820202	TC32_WT_FLI1_vs_TC32_WT_IgG_peak_1251
chr1	45011904	45012383	TC32_WT_FLI1_vs_TC32_WT_IgG_peak_1252
chr1	45012746	45012946	TC32_WT_FLI1_vs_TC32_WT_IgG_peak_1253
chr1	45246897	45247115	TC32_WT_FLI1_vs_TC32_WT_IgG_peak_1254
chr1	45303410	45304343	TC32_WT_FLI1_vs_TC32_WT_IgG_peak_1255
chr1	45339682	45340652	TC32_WT_FLI1_vs_TC32_WT_IgG_peak_1256
chr1	45490504	45491620	TC32_WT_FLI1_vs_TC32_WT_IgG_peak_1257
chr1	45499605	45500472	TC32_WT_FLI1_vs_TC32_WT_IgG_peak_1258
chr1	45521970	45522334	TC32_WT_FLI1_vs_TC32_WT_IgG_peak_1259
chr1	45550535	45551049	TC32_WT_FLI1_vs_TC32_WT_IgG_peak_1260
chr1	45583432	45585024	TC32_WT_FLI1_vs_TC32_WT_IgG_peak_1261
chr1	45686598	45687567	TC32_WT_FLI1_vs_TC32_WT_IgG_peak_1262
chr1	45687931	45688420	TC32_WT_FLI1_vs_TC32_WT_IgG_peak_1263
chr1	45750612	45750912	TC32_WT_FLI1_vs_TC32_WT_IgG_peak_1264
chr1	45797287	45797708	TC32_WT_FLI1_vs_TC32_WT_IgG_peak_1265
chr1	45798197	45798407	TC32_WT_FLI1_vs_TC32_WT_IgG_peak_1266
chr1	46039667	46040119	TC32_WT_FLI1_vs_TC32_WT_IgG_peak_1267
chr1	46132466	46133385	TC32_WT_FLI1_vs_TC32_WT_IgG_peak_1268
chr1	46183151	46183351	TC32_WT_FLI1_vs_TC32_WT_IgG_peak_1269
chr1	46246994	46248018	TC32_WT_FLI1_vs_TC32_WT_IgG_peak_1270
chr1	46303091	46303967	TC32_WT_FLI1_vs_TC32_WT_IgG_peak_1271
chr1	46340234	46341040	TC32_WT_FLI1_vs_TC32_WT_IgG_peak_1272
chr1	46466305	46466808	TC32_WT_FLI1_vs_TC32_WT_IgG_peak_1273
chr1	46604272	46604529	TC32_WT_FLI1_vs_TC32_WT_IgG_peak_1274
chr1	46687408	46687640	TC32_WT_FLI1_vs_TC32_WT_IgG_peak_1275
chr1	46718924	46719470	TC32_WT_FLI1_vs_TC32_WT_IgG_peak_1276
chr1	47107937	47108229	TC32_WT_FLI1_vs_TC32_WT_IgG_peak_1277
chr1	47179363	47179563	TC32_WT_FLI1_vs_TC32_WT_IgG_peak_1278
chr1	47314008	47314641	TC32_WT_FLI1_vs_TC32_WT_IgG_peak_1279
chr1	47333784	47334203	TC32_WT_FLI1_vs_TC32_WT_IgG_peak_1280
chr1	47434240	47434607	TC32_WT_FLI1_vs_TC32_WT_IgG_peak_1281
chr1	47437475	47438246	TC32_WT_FLI1_vs_TC32_WT_IgG_peak_1282
chr1	47687839	47688483	TC32_WT_FLI1_vs_TC32_WT_IgG_peak_1283
chr1	47750961	47751894	TC32_WT_FLI1_vs_TC32_WT_IgG_peak_1284
chr1	47875230	47875450	TC32_WT_FLI1_vs_TC32_WT_IgG_peak_1285
chr1	47997532	47997732	TC32_WT_FLI1_vs_TC32_WT_IgG_peak_1286
chr1	48052217	48052985	TC32_WT_FLI1_vs_TC32_WT_IgG_peak_1287
chr1	48073813	48074207	TC32_WT_FLI1_vs_TC32_WT_IgG_peak_1288
chr1	48196320	48196662	TC32_WT_FLI1_vs_TC32_WT_IgG_peak_1289
chr1	48227894	48228116	TC32_WT_FLI1_vs_TC32_WT_IgG_peak_1290
chr1	48470570	48470858	TC32_WT_FLI1_vs_TC32_WT_IgG_peak_1291
chr1	48471736	48472556	TC32_WT_FLI1_vs_TC32_WT_IgG_peak_1292
chr1	48493901	48494612	TC32_WT_FLI1_vs_TC32_WT_IgG_peak_1293
chr1	48523426	48523922	TC32_WT_FLI1_vs_TC32_WT_IgG_peak_1294
chr1	48525153	48525503	TC32_WT_FLI1_vs_TC32_WT_IgG_peak_1295
chr1	48526431	48527090	TC32_WT_FLI1_vs_TC32_WT_IgG_peak_1296
chr1	48532915	48533413	TC32_WT_FLI1_vs_TC32_WT_IgG_peak_1297
chr1	48619454	48619991	TC32_WT_FLI1_vs_TC32_WT_IgG_peak_1298
chr1	48878601	48878899	TC32_WT_FLI1_vs_TC32_WT_IgG_peak_1299
chr1	48931861	48932188	TC32_WT_FLI1_vs_TC32_WT_IgG_peak_1300
chr1	48996431	48996775	TC32_WT_FLI1_vs_TC32_WT_IgG_peak_1301
chr1	50423863	50424063	TC32_WT_FLI1_vs_TC32_WT_IgG_peak_1302
chr1	50568911	50569458	TC32_WT_FLI1_vs_TC32_WT_IgG_peak_1303
chr1	50959490	50960462	TC32_WT_FLI1_vs_TC32_WT_IgG_peak_1304
chr1	50968256	50968587	TC32_WT_FLI1_vs_TC32_WT_IgG_peak_1305
chr1	50968729	50969229	TC32_WT_FLI1_vs_TC32_WT_IgG_peak_1306
chr1	50969724	50970311	TC32_WT_FLI1_vs_TC32_WT_IgG_peak_1307
chr1	51235931	51236448	TC32_WT_FLI1_vs_TC32_WT_IgG_peak_1308
chr1	51296721	51297245	TC32_WT_FLI1_vs_TC32_WT_IgG_peak_1309
chr1	51314456	51314722	TC32_WT_FLI1_vs_TC32_WT_IgG_peak_1310
chr1	51423627	51423987	TC32_WT_FLI1_vs_TC32_WT_IgG_peak_1311
chr1	51429750	51430471	TC32_WT_FLI1_vs_TC32_WT_IgG_peak_1312
chr1	51433318	51434398	TC32_WT_FLI1_vs_TC32_WT_IgG_peak_1313
chr1	51444816	51445016	TC32_WT_FLI1_vs_TC32_WT_IgG_peak_1314
chr1	51445595	51446237	TC32_WT_FLI1_vs_TC32_WT_IgG_peak_1315
chr1	51517434	51519639	TC32_WT_FLI1_vs_TC32_WT_IgG_peak_1316
chr1	51575414	51576735	TC32_WT_FLI1_vs_TC32_WT_IgG_peak_1317
chr1	51617013	51617308	TC32_WT_FLI1_vs_TC32_WT_IgG_peak_1318
chr1	51637247	51637453	TC32_WT_FLI1_vs_TC32_WT_IgG_peak_1319
chr1	51644465	51645007	TC32_WT_FLI1_vs_TC32_WT_IgG_peak_1320
chr1	51729302	51729591	TC32_WT_FLI1_vs_TC32_WT_IgG_peak_1321
chr1	51729701	51730063	TC32_WT_FLI1_vs_TC32_WT_IgG_peak_1322
chr1	51842422	51842662	TC32_WT_FLI1_vs_TC32_WT_IgG_peak_1323
chr1	51842810	51846029	TC32_WT_FLI1_vs_TC32_WT_IgG_peak_1324
chr1	51846146	51846346	TC32_WT_FLI1_vs_TC32_WT_IgG_peak_1325
chr1	51850694	51851135	TC32_WT_FLI1_vs_TC32_WT_IgG_peak_1326
chr1	51878018	51879495	TC32_WT_FLI1_vs_TC32_WT_IgG_peak_1327
chr1	51898203	51898836	TC32_WT_FLI1_vs_TC32_WT_IgG_peak_1328
chr1	51909849	51910586	TC32_WT_FLI1_vs_TC32_WT_IgG_peak_1329
chr1	51912856	51913522	TC32_WT_FLI1_vs_TC32_WT_IgG_peak_1330
chr1	51919192	51920930	TC32_WT_FLI1_vs_TC32_WT_IgG_peak_1331
chr1	51931393	51931593	TC32_WT_FLI1_vs_TC32_WT_IgG_peak_1332
chr1	51946265	51946620	TC32_WT_FLI1_vs_TC32_WT_IgG_peak_1333
chr1	51947544	51948783	TC32_WT_FLI1_vs_TC32_WT_IgG_peak_1334
chr1	51952863	51953682	TC32_WT_FLI1_vs_TC32_WT_IgG_peak_1335
chr1	51955533	51956060	TC32_WT_FLI1_vs_TC32_WT_IgG_peak_1336
chr1	51956398	51957439	TC32_WT_FLI1_vs_TC32_WT_IgG_peak_1337
chr1	51957754	51958033	TC32_WT_FLI1_vs_TC32_WT_IgG_peak_1338
chr1	51966540	51967072	TC32_WT_FLI1_vs_TC32_WT_IgG_peak_1339
chr1	51990476	51990711	TC32_WT_FLI1_vs_TC32_WT_IgG_peak_1340
chr1	52006295	52006870	TC32_WT_FLI1_vs_TC32_WT_IgG_peak_1341
chr1	52032551	52034105	TC32_WT_FLI1_vs_TC32_WT_IgG_peak_1342
chr1	52054963	52055712	TC32_WT_FLI1_vs_TC32_WT_IgG_peak_1343
chr1	52055825	52057095	TC32_WT_FLI1_vs_TC32_WT_IgG_peak_1344
chr1	52141706	52142661	TC32_WT_FLI1_vs_TC32_WT_IgG_peak_1345
chr1	52145316	52145693	TC32_WT_FLI1_vs_TC32_WT_IgG_peak_1346
chr1	52263133	52263672	TC32_WT_FLI1_vs_TC32_WT_IgG_peak_1347
chr1	52325712	52326205	TC32_WT_FLI1_vs_TC32_WT_IgG_peak_1348
chr1	52365198	52365611	TC32_WT_FLI1_vs_TC32_WT_IgG_peak_1349
chr1	52365825	52366777	TC32_WT_FLI1_vs_TC32_WT_IgG_peak_1350
chr1	52368559	52368759	TC32_WT_FLI1_vs_TC32_WT_IgG_peak_1351
chr1	52386508	52386870	TC32_WT_FLI1_vs_TC32_WT_IgG_peak_1352
chr1	52403773	52405037	TC32_WT_FLI1_vs_TC32_WT_IgG_peak_1353
chr1	52423934	52425436	TC32_WT_FLI1_vs_TC32_WT_IgG_peak_1354
chr1	52425851	52426309	TC32_WT_FLI1_vs_TC32_WT_IgG_peak_1355
chr1	52553055	52553807	TC32_WT_FLI1_vs_TC32_WT_IgG_peak_1356
chr1	52662876	52663264	TC32_WT_FLI1_vs_TC32_WT_IgG_peak_1357
chr1	52674893	52675258	TC32_WT_FLI1_vs_TC32_WT_IgG_peak_1358
chr1	52677584	52677912	TC32_WT_FLI1_vs_TC32_WT_IgG_peak_1359
chr1	52698456	52698673	TC32_WT_FLI1_vs_TC32_WT_IgG_peak_1360
chr1	52726395	52726682	TC32_WT_FLI1_vs_TC32_WT_IgG_peak_1361
chr1	52727243	52727454	TC32_WT_FLI1_vs_TC32_WT_IgG_peak_1362
chr1	52842483	52843090	TC32_WT_FLI1_vs_TC32_WT_IgG_peak_1363
chr1	52843210	52843447	TC32_WT_FLI1_vs_TC32_WT_IgG_peak_1364
chr1	52905111	52905311	TC32_WT_FLI1_vs_TC32_WT_IgG_peak_1365
chr1	53047826	53048147	TC32_WT_FLI1_vs_TC32_WT_IgG_peak_1366
chr1	53104490	53104967	TC32_WT_FLI1_vs_TC32_WT_IgG_peak_1367
chr1	53107320	53108025	TC32_WT_FLI1_vs_TC32_WT_IgG_peak_1368
chr1	53109068	53109269	TC32_WT_FLI1_vs_TC32_WT_IgG_peak_1369
chr1	53115562	53116399	TC32_WT_FLI1_vs_TC32_WT_IgG_peak_1370
chr1	53146069	53146627	TC32_WT_FLI1_vs_TC32_WT_IgG_peak_1371
chr1	53196434	53197516	TC32_WT_FLI1_vs_TC32_WT_IgG_peak_1372
chr1	53197647	53197992	TC32_WT_FLI1_vs_TC32_WT_IgG_peak_1373
chr1	53220076	53220865	TC32_WT_FLI1_vs_TC32_WT_IgG_peak_1374
chr1	53238481	53238847	TC32_WT_FLI1_vs_TC32_WT_IgG_peak_1375
chr1	53325890	53327132	TC32_WT_FLI1_vs_TC32_WT_IgG_peak_1376
chr1	53327245	53327503	TC32_WT_FLI1_vs_TC32_WT_IgG_peak_1377
chr1	53327771	53328427	TC32_WT_FLI1_vs_TC32_WT_IgG_peak_1378
chr1	53413185	53413757	TC32_WT_FLI1_vs_TC32_WT_IgG_peak_1379
chr1	53502022	53502337	TC32_WT_FLI1_vs_TC32_WT_IgG_peak_1380
chr1	53502559	53503306	TC32_WT_FLI1_vs_TC32_WT_IgG_peak_1381
chr1	53572663	53572888	TC32_WT_FLI1_vs_TC32_WT_IgG_peak_1382
chr1	53590735	53591348	TC32_WT_FLI1_vs_TC32_WT_IgG_peak_1383
chr1	53645017	53645627	TC32_WT_FLI1_vs_TC32_WT_IgG_peak_1384
chr1	53685393	53685634	TC32_WT_FLI1_vs_TC32_WT_IgG_peak_1385
chr1	53686253	53686643	TC32_WT_FLI1_vs_TC32_WT_IgG_peak_1386
chr1	53732102	53732361	TC32_WT_FLI1_vs_TC32_WT_IgG_peak_1387
chr1	53739318	53739575	TC32_WT_FLI1_vs_TC32_WT_IgG_peak_1388
chr1	53838057	53838784	TC32_WT_FLI1_vs_TC32_WT_IgG_peak_1389
chr1	53889469	53890084	TC32_WT_FLI1_vs_TC32_WT_IgG_peak_1390
chr1	53945373	53946747	TC32_WT_FLI1_vs_TC32_WT_IgG_peak_1391
chr1	53957148	53957532	TC32_WT_FLI1_vs_TC32_WT_IgG_peak_1392
chr1	53982555	53982919	TC32_WT_FLI1_vs_TC32_WT_IgG_peak_1393
chr1	54052423	54053866	TC32_WT_FLI1_vs_TC32_WT_IgG_peak_1394
chr1	54095820	54096547	TC32_WT_FLI1_vs_TC32_WT_IgG_peak_1395
chr1	54121485	54121948	TC32_WT_FLI1_vs_TC32_WT_IgG_peak_1396
chr1	54153459	54154324	TC32_WT_FLI1_vs_TC32_WT_IgG_peak_1397
chr1	54200130	54200347	TC32_WT_FLI1_vs_TC32_WT_IgG_peak_1398
chr1	54249979	54250493	TC32_WT_FLI1_vs_TC32_WT_IgG_peak_1399
chr1	54253712	54254039	TC32_WT_FLI1_vs_TC32_WT_IgG_peak_1400
chr1	54254252	54254549	TC32_WT_FLI1_vs_TC32_WT_IgG_peak_1401
chr1	54255261	54255537	TC32_WT_FLI1_vs_TC32_WT_IgG_peak_1402
chr1	54287196	54287776	TC32_WT_FLI1_vs_TC32_WT_IgG_peak_1403
chr1	54297874	54298385	TC32_WT_FLI1_vs_TC32_WT_IgG_peak_1404
chr1	54303342	54303663	TC32_WT_FLI1_vs_TC32_WT_IgG_peak_1405
chr1	54314953	54315197	TC32_WT_FLI1_vs_TC32_WT_IgG_peak_1406
chr1	54318524	54318779	TC32_WT_FLI1_vs_TC32_WT_IgG_peak_1407
chr1	54324126	54324576	TC32_WT_FLI1_vs_TC32_WT_IgG_peak_1408
chr1	54325891	54327664	TC32_WT_FLI1_vs_TC32_WT_IgG_peak_1409
chr1	54335616	54336470	TC32_WT_FLI1_vs_TC32_WT_IgG_peak_1410
chr1	54385001	54385308	TC32_WT_FLI1_vs_TC32_WT_IgG_peak_1411
chr1	54385425	54385625	TC32_WT_FLI1_vs_TC32_WT_IgG_peak_1412
chr1	54406012	54406235	TC32_WT_FLI1_vs_TC32_WT_IgG_peak_1413
chr1	54406524	54407144	TC32_WT_FLI1_vs_TC32_WT_IgG_peak_1414
chr1	54407304	54407595	TC32_WT_FLI1_vs_TC32_WT_IgG_peak_1415
chr1	54458749	54459475	TC32_WT_FLI1_vs_TC32_WT_IgG_peak_1416
chr1	54461982	54462633	TC32_WT_FLI1_vs_TC32_WT_IgG_peak_1417
chr1	54464266	54465046	TC32_WT_FLI1_vs_TC32_WT_IgG_peak_1418
chr1	54488154	54488719	TC32_WT_FLI1_vs_TC32_WT_IgG_peak_1419
chr1	54488889	54489778	TC32_WT_FLI1_vs_TC32_WT_IgG_peak_1420
chr1	54498562	54498816	TC32_WT_FLI1_vs_TC32_WT_IgG_peak_1421
chr1	54499612	54499858	TC32_WT_FLI1_vs_TC32_WT_IgG_peak_1422
chr1	54541904	54542642	TC32_WT_FLI1_vs_TC32_WT_IgG_peak_1423
chr1	54542911	54543111	TC32_WT_FLI1_vs_TC32_WT_IgG_peak_1424
chr1	54557748	54558617	TC32_WT_FLI1_vs_TC32_WT_IgG_peak_1425
chr1	54570170	54570419	TC32_WT_FLI1_vs_TC32_WT_IgG_peak_1426
chr1	54570821	54572230	TC32_WT_FLI1_vs_TC32_WT_IgG_peak_1427
chr1	54581868	54582088	TC32_WT_FLI1_vs_TC32_WT_IgG_peak_1428
chr1	54597610	54598030	TC32_WT_FLI1_vs_TC32_WT_IgG_peak_1429
chr1	54715530	54716250	TC32_WT_FLI1_vs_TC32_WT_IgG_peak_1430
chr1	54764044	54765026	TC32_WT_FLI1_vs_TC32_WT_IgG_peak_1431
chr1	54765789	54766598	TC32_WT_FLI1_vs_TC32_WT_IgG_peak_1432
chr1	54766745	54766954	TC32_WT_FLI1_vs_TC32_WT_IgG_peak_1433
chr1	54776117	54776730	TC32_WT_FLI1_vs_TC32_WT_IgG_peak_1434
chr1	54777584	54777833	TC32_WT_FLI1_vs_TC32_WT_IgG_peak_1435
chr1	54886406	54886785	TC32_WT_FLI1_vs_TC32_WT_IgG_peak_1436
chr1	54886970	54887590	TC32_WT_FLI1_vs_TC32_WT_IgG_peak_1437
chr1	54927364	54927754	TC32_WT_FLI1_vs_TC32_WT_IgG_peak_1438
chr1	54940009	54940745	TC32_WT_FLI1_vs_TC32_WT_IgG_peak_1439
chr1	54963374	54963802	TC32_WT_FLI1_vs_TC32_WT_IgG_peak_1440
chr1	54965626	54966141	TC32_WT_FLI1_vs_TC32_WT_IgG_peak_1441
chr1	55022189	55022544	TC32_WT_FLI1_vs_TC32_WT_IgG_peak_1442
chr1	55050251	55050762	TC32_WT_FLI1_vs_TC32_WT_IgG_peak_1443
chr1	55082082	55082286	TC32_WT_FLI1_vs_TC32_WT_IgG_peak_1444
chr1	55215400	55215882	TC32_WT_FLI1_vs_TC32_WT_IgG_peak_1445
chr1	56788535	56788888	TC32_WT_FLI1_vs_TC32_WT_IgG_peak_1446
chr1	56837686	56837890	TC32_WT_FLI1_vs_TC32_WT_IgG_peak_1447
chr1	56911222	56911587	TC32_WT_FLI1_vs_TC32_WT_IgG_peak_1448
chr1	57205858	57206082	TC32_WT_FLI1_vs_TC32_WT_IgG_peak_1449
chr1	57215141	57216038	TC32_WT_FLI1_vs_TC32_WT_IgG_peak_1450
chr1	57265242	57265526	TC32_WT_FLI1_vs_TC32_WT_IgG_peak_1451
chr1	57268920	57269332	TC32_WT_FLI1_vs_TC32_WT_IgG_peak_1452
chr1	57269636	57270233	TC32_WT_FLI1_vs_TC32_WT_IgG_peak_1453
chr1	57270979	57271274	TC32_WT_FLI1_vs_TC32_WT_IgG_peak_1454
chr1	57271410	57271905	TC32_WT_FLI1_vs_TC32_WT_IgG_peak_1455
chr1	57272323	57272874	TC32_WT_FLI1_vs_TC32_WT_IgG_peak_1456
chr1	57273202	57273976	TC32_WT_FLI1_vs_TC32_WT_IgG_peak_1457
chr1	57307430	57307843	TC32_WT_FLI1_vs_TC32_WT_IgG_peak_1458
chr1	57423488	57423889	TC32_WT_FLI1_vs_TC32_WT_IgG_peak_1459
chr1	57424648	57424914	TC32_WT_FLI1_vs_TC32_WT_IgG_peak_1460
chr1	57464941	57465235	TC32_WT_FLI1_vs_TC32_WT_IgG_peak_1461
chr1	57550002	57550468	TC32_WT_FLI1_vs_TC32_WT_IgG_peak_1462
chr1	57592139	57592424	TC32_WT_FLI1_vs_TC32_WT_IgG_peak_1463
chr1	57615895	57616222	TC32_WT_FLI1_vs_TC32_WT_IgG_peak_1464
chr1	57623173	57623422	TC32_WT_FLI1_vs_TC32_WT_IgG_peak_1465
chr1	57673149	57673443	TC32_WT_FLI1_vs_TC32_WT_IgG_peak_1466
chr1	57703827	57704131	TC32_WT_FLI1_vs_TC32_WT_IgG_peak_1467
chr1	57704331	57705886	TC32_WT_FLI1_vs_TC32_WT_IgG_peak_1468
chr1	57711300	57711936	TC32_WT_FLI1_vs_TC32_WT_IgG_peak_1469
chr1	57719374	57719703	TC32_WT_FLI1_vs_TC32_WT_IgG_peak_1470
chr1	57723359	57725591	TC32_WT_FLI1_vs_TC32_WT_IgG_peak_1471
chr1	57726247	57728502	TC32_WT_FLI1_vs_TC32_WT_IgG_peak_1472
chr1	57729233	57729621	TC32_WT_FLI1_vs_TC32_WT_IgG_peak_1473
chr1	57733756	57733956	TC32_WT_FLI1_vs_TC32_WT_IgG_peak_1474
chr1	57854436	57854890	TC32_WT_FLI1_vs_TC32_WT_IgG_peak_1475
chr1	57908547	57908747	TC32_WT_FLI1_vs_TC32_WT_IgG_peak_1476
chr1	58043626	58043946	TC32_WT_FLI1_vs_TC32_WT_IgG_peak_1477
chr1	58090845	58091405	TC32_WT_FLI1_vs_TC32_WT_IgG_peak_1478
chr1	58158411	58158611	TC32_WT_FLI1_vs_TC32_WT_IgG_peak_1479
chr1	58162939	58163340	TC32_WT_FLI1_vs_TC32_WT_IgG_peak_1480
chr1	58300273	58300473	TC32_WT_FLI1_vs_TC32_WT_IgG_peak_1481
chr1	58300758	58301109	TC32_WT_FLI1_vs_TC32_WT_IgG_peak_1482
chr1	58340272	58340597	TC32_WT_FLI1_vs_TC32_WT_IgG_peak_1483
chr1	58395145	58395345	TC32_WT_FLI1_vs_TC32_WT_IgG_peak_1484
chr1	58395479	58395845	TC32_WT_FLI1_vs_TC32_WT_IgG_peak_1485
chr1	58432790	58433192	TC32_WT_FLI1_vs_TC32_WT_IgG_peak_1486
chr1	58441661	58442337	TC32_WT_FLI1_vs_TC32_WT_IgG_peak_1487
chr1	58545777	58547165	TC32_WT_FLI1_vs_TC32_WT_IgG_peak_1488
chr1	58584637	58585600	TC32_WT_FLI1_vs_TC32_WT_IgG_peak_1489
chr1	58699702	58700253	TC32_WT_FLI1_vs_TC32_WT_IgG_peak_1490
chr1	58718558	58718955	TC32_WT_FLI1_vs_TC32_WT_IgG_peak_1491
chr1	58723071	58723271	TC32_WT_FLI1_vs_TC32_WT_IgG_peak_1492
chr1	58727578	58727851	TC32_WT_FLI1_vs_TC32_WT_IgG_peak_1493
chr1	58748867	58749068	TC32_WT_FLI1_vs_TC32_WT_IgG_peak_1494
chr1	58755286	58755995	TC32_WT_FLI1_vs_TC32_WT_IgG_peak_1495
chr1	58773329	58773814	TC32_WT_FLI1_vs_TC32_WT_IgG_peak_1496
chr1	58780098	58780318	TC32_WT_FLI1_vs_TC32_WT_IgG_peak_1497
chr1	58782699	58782969	TC32_WT_FLI1_vs_TC32_WT_IgG_peak_1498
chr1	58783467	58784635	TC32_WT_FLI1_vs_TC32_WT_IgG_peak_1499
chr1	58784838	58785443	TC32_WT_FLI1_vs_TC32_WT_IgG_peak_1500
chr1	58799719	58800020	TC32_WT_FLI1_vs_TC32_WT_IgG_peak_1501
chr1	58816175	58816883	TC32_WT_FLI1_vs_TC32_WT_IgG_peak_1502
chr1	58848947	58849488	TC32_WT_FLI1_vs_TC32_WT_IgG_peak_1503
chr1	58882668	58884046	TC32_WT_FLI1_vs_TC32_WT_IgG_peak_1504
chr1	58884896	58885411	TC32_WT_FLI1_vs_TC32_WT_IgG_peak_1505
chr1	58903707	58904036	TC32_WT_FLI1_vs_TC32_WT_IgG_peak_1506
chr1	59020415	59020655	TC32_WT_FLI1_vs_TC32_WT_IgG_peak_1507
chr1	59057208	59057706	TC32_WT_FLI1_vs_TC32_WT_IgG_peak_1508
chr1	59063401	59064021	TC32_WT_FLI1_vs_TC32_WT_IgG_peak_1509
chr1	59072419	59072876	TC32_WT_FLI1_vs_TC32_WT_IgG_peak_1510
chr1	59083972	59084749	TC32_WT_FLI1_vs_TC32_WT_IgG_peak_1511
chr1	59111448	59111655	TC32_WT_FLI1_vs_TC32_WT_IgG_peak_1512
chr1	59117040	59117357	TC32_WT_FLI1_vs_TC32_WT_IgG_peak_1513
chr1	59128738	59129356	TC32_WT_FLI1_vs_TC32_WT_IgG_peak_1514
chr1	59132327	59132848	TC32_WT_FLI1_vs_TC32_WT_IgG_peak_1515
chr1	59141742	59141942	TC32_WT_FLI1_vs_TC32_WT_IgG_peak_1516
chr1	59142955	59144203	TC32_WT_FLI1_vs_TC32_WT_IgG_peak_1517
chr1	59150865	59151479	TC32_WT_FLI1_vs_TC32_WT_IgG_peak_1518
chr1	59155973	59156426	TC32_WT_FLI1_vs_TC32_WT_IgG_peak_1519
chr1	59156595	59157171	TC32_WT_FLI1_vs_TC32_WT_IgG_peak_1520
chr1	59272657	59273058	TC32_WT_FLI1_vs_TC32_WT_IgG_peak_1521
chr1	59292640	59292952	TC32_WT_FLI1_vs_TC32_WT_IgG_peak_1522
chr1	59296562	59297369	TC32_WT_FLI1_vs_TC32_WT_IgG_peak_1523
chr1	59332949	59333319	TC32_WT_FLI1_vs_TC32_WT_IgG_peak_1524
chr1	59451722	59452103	TC32_WT_FLI1_vs_TC32_WT_IgG_peak_1525
chr1	59670121	59670354	TC32_WT_FLI1_vs_TC32_WT_IgG_peak_1526
chr1	59765045	59765245	TC32_WT_FLI1_vs_TC32_WT_IgG_peak_1527
chr1	59766465	59766744	TC32_WT_FLI1_vs_TC32_WT_IgG_peak_1528
chr1	59767237	59767529	TC32_WT_FLI1_vs_TC32_WT_IgG_peak_1529
chr1	59814374	59815253	TC32_WT_FLI1_vs_TC32_WT_IgG_peak_1530
chr1	59844945	59845769	TC32_WT_FLI1_vs_TC32_WT_IgG_peak_1531
chr1	59845896	59848641	TC32_WT_FLI1_vs_TC32_WT_IgG_peak_1532
chr1	59849440	59850000	TC32_WT_FLI1_vs_TC32_WT_IgG_peak_1533
chr1	59852104	59852483	TC32_WT_FLI1_vs_TC32_WT_IgG_peak_1534
chr1	59854128	59854390	TC32_WT_FLI1_vs_TC32_WT_IgG_peak_1535
chr1	59856654	59857057	TC32_WT_FLI1_vs_TC32_WT_IgG_peak_1536
chr1	59893035	59893514	TC32_WT_FLI1_vs_TC32_WT_IgG_peak_1537
chr1	59926446	59926788	TC32_WT_FLI1_vs_TC32_WT_IgG_peak_1538
chr1	59967194	59967714	TC32_WT_FLI1_vs_TC32_WT_IgG_peak_1539
chr1	59972766	59972966	TC32_WT_FLI1_vs_TC32_WT_IgG_peak_1540
chr1	59976733	59977216	TC32_WT_FLI1_vs_TC32_WT_IgG_peak_1541
chr1	60017455	60017770	TC32_WT_FLI1_vs_TC32_WT_IgG_peak_1542
chr1	60019031	60019328	TC32_WT_FLI1_vs_TC32_WT_IgG_peak_1543
chr1	60281036	60281762	TC32_WT_FLI1_vs_TC32_WT_IgG_peak_1544
chr1	60620293	60620502	TC32_WT_FLI1_vs_TC32_WT_IgG_peak_1545
chr1	60870358	60870750	TC32_WT_FLI1_vs_TC32_WT_IgG_peak_1546
chr1	60904293	60904792	TC32_WT_FLI1_vs_TC32_WT_IgG_peak_1547
chr1	60911459	60912684	TC32_WT_FLI1_vs_TC32_WT_IgG_peak_1548
chr1	60990252	60990549	TC32_WT_FLI1_vs_TC32_WT_IgG_peak_1549
chr1	61049930	61050483	TC32_WT_FLI1_vs_TC32_WT_IgG_peak_1550
chr1	61054936	61055136	TC32_WT_FLI1_vs_TC32_WT_IgG_peak_1551
chr1	61076772	61077441	TC32_WT_FLI1_vs_TC32_WT_IgG_peak_1552
chr1	61077831	61078439	TC32_WT_FLI1_vs_TC32_WT_IgG_peak_1553
chr1	61080073	61080279	TC32_WT_FLI1_vs_TC32_WT_IgG_peak_1554
chr1	61081886	61082355	TC32_WT_FLI1_vs_TC32_WT_IgG_peak_1555
chr1	61104358	61104584	TC32_WT_FLI1_vs_TC32_WT_IgG_peak_1556
chr1	61132504	61132710	TC32_WT_FLI1_vs_TC32_WT_IgG_peak_1557
chr1	61132858	61133129	TC32_WT_FLI1_vs_TC32_WT_IgG_peak_1558
chr1	61141198	61141468	TC32_WT_FLI1_vs_TC32_WT_IgG_peak_1559
chr1	61254838	61255061	TC32_WT_FLI1_vs_TC32_WT_IgG_peak_1560
chr1	61259353	61259692	TC32_WT_FLI1_vs_TC32_WT_IgG_peak_1561
chr1	61318509	61318850	TC32_WT_FLI1_vs_TC32_WT_IgG_peak_1562
chr1	61338116	61338570	TC32_WT_FLI1_vs_TC32_WT_IgG_peak_1563
chr1	61450363	61451255	TC32_WT_FLI1_vs_TC32_WT_IgG_peak_1564
chr1	61453249	61453634	TC32_WT_FLI1_vs_TC32_WT_IgG_peak_1565
chr1	61724768	61725696	TC32_WT_FLI1_vs_TC32_WT_IgG_peak_1566
chr1	61742167	61742367	TC32_WT_FLI1_vs_TC32_WT_IgG_peak_1567
chr1	61993613	61993864	TC32_WT_FLI1_vs_TC32_WT_IgG_peak_1568
chr1	62271689	62272728	TC32_WT_FLI1_vs_TC32_WT_IgG_peak_1569
chr1	62275390	62276209	TC32_WT_FLI1_vs_TC32_WT_IgG_peak_1570
chr1	62278140	62278383	TC32_WT_FLI1_vs_TC32_WT_IgG_peak_1571
chr1	62278531	62278736	TC32_WT_FLI1_vs_TC32_WT_IgG_peak_1572
chr1	62286538	62287279	TC32_WT_FLI1_vs_TC32_WT_IgG_peak_1573
chr1	62296103	62296426	TC32_WT_FLI1_vs_TC32_WT_IgG_peak_1574
chr1	62386854	62387143	TC32_WT_FLI1_vs_TC32_WT_IgG_peak_1575
chr1	62436070	62437226	TC32_WT_FLI1_vs_TC32_WT_IgG_peak_1576
chr1	62682728	62682928	TC32_WT_FLI1_vs_TC32_WT_IgG_peak_1577
chr1	62687595	62688743	TC32_WT_FLI1_vs_TC32_WT_IgG_peak_1578
chr1	62690490	62690866	TC32_WT_FLI1_vs_TC32_WT_IgG_peak_1579
chr1	62720872	62721743	TC32_WT_FLI1_vs_TC32_WT_IgG_peak_1580
chr1	62783793	62784601	TC32_WT_FLI1_vs_TC32_WT_IgG_peak_1581
chr1	62827003	62827695	TC32_WT_FLI1_vs_TC32_WT_IgG_peak_1582
chr1	62924085	62926148	TC32_WT_FLI1_vs_TC32_WT_IgG_peak_1583
chr1	62926436	62927171	TC32_WT_FLI1_vs_TC32_WT_IgG_peak_1584
chr1	62954704	62954935	TC32_WT_FLI1_vs_TC32_WT_IgG_peak_1585
chr1	62978013	62978232	TC32_WT_FLI1_vs_TC32_WT_IgG_peak_1586
chr1	63112374	63112633	TC32_WT_FLI1_vs_TC32_WT_IgG_peak_1587
chr1	63155293	63155940	TC32_WT_FLI1_vs_TC32_WT_IgG_peak_1588
chr1	63163201	63163437	TC32_WT_FLI1_vs_TC32_WT_IgG_peak_1589
chr1	63198678	63199283	TC32_WT_FLI1_vs_TC32_WT_IgG_peak_1590
chr1	63276764	63276981	TC32_WT_FLI1_vs_TC32_WT_IgG_peak_1591
chr1	63277418	63277654	TC32_WT_FLI1_vs_TC32_WT_IgG_peak_1592
chr1	63323389	63323969	TC32_WT_FLI1_vs_TC32_WT_IgG_peak_1593
chr1	63327455	63327655	TC32_WT_FLI1_vs_TC32_WT_IgG_peak_1594
chr1	63327859	63328631	TC32_WT_FLI1_vs_TC32_WT_IgG_peak_1595
chr1	63352118	63352579	TC32_WT_FLI1_vs_TC32_WT_IgG_peak_1596
chr1	63354835	63355159	TC32_WT_FLI1_vs_TC32_WT_IgG_peak_1597
chr1	63355276	63355504	TC32_WT_FLI1_vs_TC32_WT_IgG_peak_1598
chr1	63356089	63357329	TC32_WT_FLI1_vs_TC32_WT_IgG_peak_1599
chr1	63359721	63360749	TC32_WT_FLI1_vs_TC32_WT_IgG_peak_1600
chr1	63362836	63363239	TC32_WT_FLI1_vs_TC32_WT_IgG_peak_1601
chr1	63366096	63368091	TC32_WT_FLI1_vs_TC32_WT_IgG_peak_1602
chr1	63522968	63523814	TC32_WT_FLI1_vs_TC32_WT_IgG_peak_1603
chr1	63593233	63594433	TC32_WT_FLI1_vs_TC32_WT_IgG_peak_1604
chr1	63601003	63601371	TC32_WT_FLI1_vs_TC32_WT_IgG_peak_1605
chr1	63603201	63603606	TC32_WT_FLI1_vs_TC32_WT_IgG_peak_1606
chr1	63612745	63613073	TC32_WT_FLI1_vs_TC32_WT_IgG_peak_1607
chr1	63692201	63692407	TC32_WT_FLI1_vs_TC32_WT_IgG_peak_1608
chr1	63694190	63694406	TC32_WT_FLI1_vs_TC32_WT_IgG_peak_1609
chr1	63714303	63714674	TC32_WT_FLI1_vs_TC32_WT_IgG_peak_1610
chr1	63723940	63724252	TC32_WT_FLI1_vs_TC32_WT_IgG_peak_1611
chr1	63730232	63730642	TC32_WT_FLI1_vs_TC32_WT_IgG_peak_1612
chr1	63731474	63731991	TC32_WT_FLI1_vs_TC32_WT_IgG_peak_1613
chr1	63768378	63769085	TC32_WT_FLI1_vs_TC32_WT_IgG_peak_1614
chr1	63773070	63773315	TC32_WT_FLI1_vs_TC32_WT_IgG_peak_1615
chr1	63773657	63774296	TC32_WT_FLI1_vs_TC32_WT_IgG_peak_1616
chr1	63774402	63775152	TC32_WT_FLI1_vs_TC32_WT_IgG_peak_1617
chr1	63775360	63775562	TC32_WT_FLI1_vs_TC32_WT_IgG_peak_1618
chr1	63778079	63778684	TC32_WT_FLI1_vs_TC32_WT_IgG_peak_1619
chr1	63779125	63780449	TC32_WT_FLI1_vs_TC32_WT_IgG_peak_1620
chr1	63780666	63780950	TC32_WT_FLI1_vs_TC32_WT_IgG_peak_1621
chr1	63782904	63783118	TC32_WT_FLI1_vs_TC32_WT_IgG_peak_1622
chr1	63786715	63788487	TC32_WT_FLI1_vs_TC32_WT_IgG_peak_1623
chr1	63829709	63830088	TC32_WT_FLI1_vs_TC32_WT_IgG_peak_1624
chr1	63844036	63844236	TC32_WT_FLI1_vs_TC32_WT_IgG_peak_1625
chr1	63846465	63847788	TC32_WT_FLI1_vs_TC32_WT_IgG_peak_1626
chr1	63904010	63904257	TC32_WT_FLI1_vs_TC32_WT_IgG_peak_1627
chr1	63904707	63904910	TC32_WT_FLI1_vs_TC32_WT_IgG_peak_1628
chr1	63928847	63929396	TC32_WT_FLI1_vs_TC32_WT_IgG_peak_1629
chr1	64137213	64137477	TC32_WT_FLI1_vs_TC32_WT_IgG_peak_1630
chr1	64171666	64172184	TC32_WT_FLI1_vs_TC32_WT_IgG_peak_1631
chr1	64242927	64244069	TC32_WT_FLI1_vs_TC32_WT_IgG_peak_1632
chr1	64245316	64245911	TC32_WT_FLI1_vs_TC32_WT_IgG_peak_1633
chr1	64269320	64269559	TC32_WT_FLI1_vs_TC32_WT_IgG_peak_1634
chr1	64281620	64281850	TC32_WT_FLI1_vs_TC32_WT_IgG_peak_1635
chr1	64318555	64319008	TC32_WT_FLI1_vs_TC32_WT_IgG_peak_1636
chr1	64320557	64320809	TC32_WT_FLI1_vs_TC32_WT_IgG_peak_1637
chr1	64329307	64329798	TC32_WT_FLI1_vs_TC32_WT_IgG_peak_1638
chr1	64336836	64337392	TC32_WT_FLI1_vs_TC32_WT_IgG_peak_1639
chr1	64337528	64338732	TC32_WT_FLI1_vs_TC32_WT_IgG_peak_1640
chr1	64343256	64344319	TC32_WT_FLI1_vs_TC32_WT_IgG_peak_1641
chr1	64356990	64357731	TC32_WT_FLI1_vs_TC32_WT_IgG_peak_1642
chr1	64361487	64362914	TC32_WT_FLI1_vs_TC32_WT_IgG_peak_1643
chr1	64363124	64363768	TC32_WT_FLI1_vs_TC32_WT_IgG_peak_1644
chr1	64469843	64472017	TC32_WT_FLI1_vs_TC32_WT_IgG_peak_1645
chr1	64474793	64475033	TC32_WT_FLI1_vs_TC32_WT_IgG_peak_1646
chr1	64476696	64476971	TC32_WT_FLI1_vs_TC32_WT_IgG_peak_1647
chr1	64493873	64494292	TC32_WT_FLI1_vs_TC32_WT_IgG_peak_1648
chr1	64497222	64497457	TC32_WT_FLI1_vs_TC32_WT_IgG_peak_1649
chr1	64537596	64537799	TC32_WT_FLI1_vs_TC32_WT_IgG_peak_1650
chr1	64540179	64541148	TC32_WT_FLI1_vs_TC32_WT_IgG_peak_1651
chr1	64631390	64631612	TC32_WT_FLI1_vs_TC32_WT_IgG_peak_1652
chr1	64686985	64687651	TC32_WT_FLI1_vs_TC32_WT_IgG_peak_1653
chr1	64687864	64688294	TC32_WT_FLI1_vs_TC32_WT_IgG_peak_1654
chr1	64725742	64725950	TC32_WT_FLI1_vs_TC32_WT_IgG_peak_1655
chr1	64744533	64744733	TC32_WT_FLI1_vs_TC32_WT_IgG_peak_1656
chr1	64823906	64824274	TC32_WT_FLI1_vs_TC32_WT_IgG_peak_1657
chr1	64829027	64829288	TC32_WT_FLI1_vs_TC32_WT_IgG_peak_1658
chr1	64829514	64829714	TC32_WT_FLI1_vs_TC32_WT_IgG_peak_1659
chr1	64863987	64864656	TC32_WT_FLI1_vs_TC32_WT_IgG_peak_1660
chr1	64890979	64892035	TC32_WT_FLI1_vs_TC32_WT_IgG_peak_1661
chr1	64892746	64893645	TC32_WT_FLI1_vs_TC32_WT_IgG_peak_1662
chr1	64894987	64895187	TC32_WT_FLI1_vs_TC32_WT_IgG_peak_1663
chr1	64897657	64898931	TC32_WT_FLI1_vs_TC32_WT_IgG_peak_1664
chr1	64900793	64901246	TC32_WT_FLI1_vs_TC32_WT_IgG_peak_1665
chr1	64902355	64902555	TC32_WT_FLI1_vs_TC32_WT_IgG_peak_1666
chr1	64905067	64905383	TC32_WT_FLI1_vs_TC32_WT_IgG_peak_1667
chr1	64908845	64909683	TC32_WT_FLI1_vs_TC32_WT_IgG_peak_1668
chr1	64910493	64911413	TC32_WT_FLI1_vs_TC32_WT_IgG_peak_1669
chr1	64911514	64911714	TC32_WT_FLI1_vs_TC32_WT_IgG_peak_1670
chr1	64912021	64915044	TC32_WT_FLI1_vs_TC32_WT_IgG_peak_1671
chr1	64915806	64916155	TC32_WT_FLI1_vs_TC32_WT_IgG_peak_1672
chr1	64916956	64918247	TC32_WT_FLI1_vs_TC32_WT_IgG_peak_1673
chr1	64918408	64918608	TC32_WT_FLI1_vs_TC32_WT_IgG_peak_1674
chr1	64921752	64922301	TC32_WT_FLI1_vs_TC32_WT_IgG_peak_1675
chr1	64926120	64926466	TC32_WT_FLI1_vs_TC32_WT_IgG_peak_1676
chr1	64928111	64928702	TC32_WT_FLI1_vs_TC32_WT_IgG_peak_1677
chr1	64933337	64934833	TC32_WT_FLI1_vs_TC32_WT_IgG_peak_1678
chr1	64948958	64949183	TC32_WT_FLI1_vs_TC32_WT_IgG_peak_1679
chr1	64957010	64957211	TC32_WT_FLI1_vs_TC32_WT_IgG_peak_1680
chr1	64962361	64962936	TC32_WT_FLI1_vs_TC32_WT_IgG_peak_1681
chr1	64964948	64967010	TC32_WT_FLI1_vs_TC32_WT_IgG_peak_1682
chr1	64969400	64969681	TC32_WT_FLI1_vs_TC32_WT_IgG_peak_1683
chr1	65010064	65010454	TC32_WT_FLI1_vs_TC32_WT_IgG_peak_1684
chr1	65026376	65026582	TC32_WT_FLI1_vs_TC32_WT_IgG_peak_1685
chr1	65027504	65028198	TC32_WT_FLI1_vs_TC32_WT_IgG_peak_1686
chr1	65066550	65067573	TC32_WT_FLI1_vs_TC32_WT_IgG_peak_1687
chr1	65067814	65068418	TC32_WT_FLI1_vs_TC32_WT_IgG_peak_1688
chr1	65068789	65068989	TC32_WT_FLI1_vs_TC32_WT_IgG_peak_1689
chr1	65149277	65149584	TC32_WT_FLI1_vs_TC32_WT_IgG_peak_1690
chr1	65175404	65175855	TC32_WT_FLI1_vs_TC32_WT_IgG_peak_1691
chr1	65254360	65254885	TC32_WT_FLI1_vs_TC32_WT_IgG_peak_1692
chr1	65419779	65421315	TC32_WT_FLI1_vs_TC32_WT_IgG_peak_1693
chr1	65469844	65470223	TC32_WT_FLI1_vs_TC32_WT_IgG_peak_1694
chr1	66231458	66231793	TC32_WT_FLI1_vs_TC32_WT_IgG_peak_1695
chr1	66245906	66246970	TC32_WT_FLI1_vs_TC32_WT_IgG_peak_1696
chr1	66251639	66251866	TC32_WT_FLI1_vs_TC32_WT_IgG_peak_1697
chr1	66265830	66266030	TC32_WT_FLI1_vs_TC32_WT_IgG_peak_1698
chr1	66266800	66267112	TC32_WT_FLI1_vs_TC32_WT_IgG_peak_1699
chr1	66271369	66271710	TC32_WT_FLI1_vs_TC32_WT_IgG_peak_1700
chr1	66331983	66332589	TC32_WT_FLI1_vs_TC32_WT_IgG_peak_1701
chr1	66333518	66334726	TC32_WT_FLI1_vs_TC32_WT_IgG_peak_1702
chr1	66335814	66336458	TC32_WT_FLI1_vs_TC32_WT_IgG_peak_1703
chr1	66339977	66340247	TC32_WT_FLI1_vs_TC32_WT_IgG_peak_1704
chr1	66350209	66350598	TC32_WT_FLI1_vs_TC32_WT_IgG_peak_1705
chr1	66353337	66353672	TC32_WT_FLI1_vs_TC32_WT_IgG_peak_1706
chr1	66354404	66354661	TC32_WT_FLI1_vs_TC32_WT_IgG_peak_1707
chr1	66444488	66445206	TC32_WT_FLI1_vs_TC32_WT_IgG_peak_1708
chr1	66445399	66445617	TC32_WT_FLI1_vs_TC32_WT_IgG_peak_1709
chr1	66532637	66533590	TC32_WT_FLI1_vs_TC32_WT_IgG_peak_1710
chr1	66533712	66534374	TC32_WT_FLI1_vs_TC32_WT_IgG_peak_1711
chr1	66536882	66537250	TC32_WT_FLI1_vs_TC32_WT_IgG_peak_1712
chr1	66539309	66540021	TC32_WT_FLI1_vs_TC32_WT_IgG_peak_1713
chr1	66540331	66541420	TC32_WT_FLI1_vs_TC32_WT_IgG_peak_1714
chr1	66542848	66543341	TC32_WT_FLI1_vs_TC32_WT_IgG_peak_1715
chr1	66543493	66543825	TC32_WT_FLI1_vs_TC32_WT_IgG_peak_1716
chr1	66544819	66546950	TC32_WT_FLI1_vs_TC32_WT_IgG_peak_1717
chr1	66547198	66548257	TC32_WT_FLI1_vs_TC32_WT_IgG_peak_1718
chr1	66548377	66550600	TC32_WT_FLI1_vs_TC32_WT_IgG_peak_1719
chr1	66552100	66553499	TC32_WT_FLI1_vs_TC32_WT_IgG_peak_1720
chr1	66553633	66554532	TC32_WT_FLI1_vs_TC32_WT_IgG_peak_1721
chr1	66556170	66556704	TC32_WT_FLI1_vs_TC32_WT_IgG_peak_1722
chr1	66575657	66576090	TC32_WT_FLI1_vs_TC32_WT_IgG_peak_1723
chr1	66705332	66705555	TC32_WT_FLI1_vs_TC32_WT_IgG_peak_1724
chr1	66726008	66726352	TC32_WT_FLI1_vs_TC32_WT_IgG_peak_1725
chr1	66758288	66758501	TC32_WT_FLI1_vs_TC32_WT_IgG_peak_1726
chr1	66924599	66925898	TC32_WT_FLI1_vs_TC32_WT_IgG_peak_1727
chr1	66929896	66930971	TC32_WT_FLI1_vs_TC32_WT_IgG_peak_1728
chr1	66947646	66947850	TC32_WT_FLI1_vs_TC32_WT_IgG_peak_1729
chr1	67053730	67054204	TC32_WT_FLI1_vs_TC32_WT_IgG_peak_1730
chr1	67264648	67265321	TC32_WT_FLI1_vs_TC32_WT_IgG_peak_1731
chr1	67367094	67367507	TC32_WT_FLI1_vs_TC32_WT_IgG_peak_1732
chr1	67390166	67390383	TC32_WT_FLI1_vs_TC32_WT_IgG_peak_1733
chr1	67430218	67431076	TC32_WT_FLI1_vs_TC32_WT_IgG_peak_1734
chr1	67674640	67675209	TC32_WT_FLI1_vs_TC32_WT_IgG_peak_1735
chr1	67684771	67685488	TC32_WT_FLI1_vs_TC32_WT_IgG_peak_1736
chr1	67685901	67687087	TC32_WT_FLI1_vs_TC32_WT_IgG_peak_1737
chr1	67688772	67689058	TC32_WT_FLI1_vs_TC32_WT_IgG_peak_1738
chr1	67695030	67695238	TC32_WT_FLI1_vs_TC32_WT_IgG_peak_1739
chr1	67736071	67736663	TC32_WT_FLI1_vs_TC32_WT_IgG_peak_1740
chr1	67831937	67832469	TC32_WT_FLI1_vs_TC32_WT_IgG_peak_1741
chr1	67832821	67833725	TC32_WT_FLI1_vs_TC32_WT_IgG_peak_1742
chr1	68140642	68140965	TC32_WT_FLI1_vs_TC32_WT_IgG_peak_1743
chr1	68141229	68141504	TC32_WT_FLI1_vs_TC32_WT_IgG_peak_1744
chr1	68157369	68157719	TC32_WT_FLI1_vs_TC32_WT_IgG_peak_1745
chr1	68214055	68214259	TC32_WT_FLI1_vs_TC32_WT_IgG_peak_1746
chr1	68231890	68232179	TC32_WT_FLI1_vs_TC32_WT_IgG_peak_1747
chr1	68232382	68233027	TC32_WT_FLI1_vs_TC32_WT_IgG_peak_1748
chr1	68293300	68294480	TC32_WT_FLI1_vs_TC32_WT_IgG_peak_1749
chr1	68312219	68312500	TC32_WT_FLI1_vs_TC32_WT_IgG_peak_1750
chr1	68384544	68384915	TC32_WT_FLI1_vs_TC32_WT_IgG_peak_1751
chr1	68497130	68497405	TC32_WT_FLI1_vs_TC32_WT_IgG_peak_1752
chr1	69706365	69706976	TC32_WT_FLI1_vs_TC32_WT_IgG_peak_1753
chr1	70205755	70205955	TC32_WT_FLI1_vs_TC32_WT_IgG_peak_1754
chr1	70354295	70355209	TC32_WT_FLI1_vs_TC32_WT_IgG_peak_1755
chr1	70410787	70411658	TC32_WT_FLI1_vs_TC32_WT_IgG_peak_1756
chr1	70441492	70441804	TC32_WT_FLI1_vs_TC32_WT_IgG_peak_1757
chr1	70460920	70461514	TC32_WT_FLI1_vs_TC32_WT_IgG_peak_1758
chr1	70719309	70721798	TC32_WT_FLI1_vs_TC32_WT_IgG_peak_1759
chr1	70722280	70722480	TC32_WT_FLI1_vs_TC32_WT_IgG_peak_1760
chr1	70738593	70738868	TC32_WT_FLI1_vs_TC32_WT_IgG_peak_1761
chr1	70764918	70765352	TC32_WT_FLI1_vs_TC32_WT_IgG_peak_1762
chr1	70818247	70819131	TC32_WT_FLI1_vs_TC32_WT_IgG_peak_1763
chr1	70899379	70899742	TC32_WT_FLI1_vs_TC32_WT_IgG_peak_1764
chr1	70995929	70996220	TC32_WT_FLI1_vs_TC32_WT_IgG_peak_1765
chr1	71015145	71015921	TC32_WT_FLI1_vs_TC32_WT_IgG_peak_1766
chr1	71017384	71018105	TC32_WT_FLI1_vs_TC32_WT_IgG_peak_1767
chr1	71019253	71019534	TC32_WT_FLI1_vs_TC32_WT_IgG_peak_1768
chr1	71022626	71024074	TC32_WT_FLI1_vs_TC32_WT_IgG_peak_1769
chr1	71024948	71026719	TC32_WT_FLI1_vs_TC32_WT_IgG_peak_1770
chr1	71026909	71027152	TC32_WT_FLI1_vs_TC32_WT_IgG_peak_1771
chr1	71027422	71027727	TC32_WT_FLI1_vs_TC32_WT_IgG_peak_1772
chr1	71027959	71029869	TC32_WT_FLI1_vs_TC32_WT_IgG_peak_1773
chr1	71030092	71030854	TC32_WT_FLI1_vs_TC32_WT_IgG_peak_1774
chr1	71031106	71032062	TC32_WT_FLI1_vs_TC32_WT_IgG_peak_1775
chr1	71032413	71032778	TC32_WT_FLI1_vs_TC32_WT_IgG_peak_1776
chr1	71033048	71033482	TC32_WT_FLI1_vs_TC32_WT_IgG_peak_1777
chr1	71035335	71036038	TC32_WT_FLI1_vs_TC32_WT_IgG_peak_1778
chr1	71038911	71039469	TC32_WT_FLI1_vs_TC32_WT_IgG_peak_1779
chr1	71040838	71041078	TC32_WT_FLI1_vs_TC32_WT_IgG_peak_1780
chr1	71041317	71041678	TC32_WT_FLI1_vs_TC32_WT_IgG_peak_1781
chr1	71045599	71045950	TC32_WT_FLI1_vs_TC32_WT_IgG_peak_1782
chr1	71046267	71046625	TC32_WT_FLI1_vs_TC32_WT_IgG_peak_1783
chr1	71046726	71047019	TC32_WT_FLI1_vs_TC32_WT_IgG_peak_1784
chr1	71047335	71048842	TC32_WT_FLI1_vs_TC32_WT_IgG_peak_1785
chr1	71049937	71050372	TC32_WT_FLI1_vs_TC32_WT_IgG_peak_1786
chr1	71080553	71081554	TC32_WT_FLI1_vs_TC32_WT_IgG_peak_1787
chr1	72503433	72504087	TC32_WT_FLI1_vs_TC32_WT_IgG_peak_1788
chr1	73034388	73034650	TC32_WT_FLI1_vs_TC32_WT_IgG_peak_1789
chr1	73044199	73044639	TC32_WT_FLI1_vs_TC32_WT_IgG_peak_1790
chr1	73593600	73593985	TC32_WT_FLI1_vs_TC32_WT_IgG_peak_1791
chr1	74198099	74198490	TC32_WT_FLI1_vs_TC32_WT_IgG_peak_1792
chr1	74732850	74733506	TC32_WT_FLI1_vs_TC32_WT_IgG_peak_1793
chr1	75724396	75724951	TC32_WT_FLI1_vs_TC32_WT_IgG_peak_1794
chr1	75786228	75786530	TC32_WT_FLI1_vs_TC32_WT_IgG_peak_1795
chr1	76074670	76074943	TC32_WT_FLI1_vs_TC32_WT_IgG_peak_1796
chr1	76142043	76142349	TC32_WT_FLI1_vs_TC32_WT_IgG_peak_1797
chr1	76154398	76154840	TC32_WT_FLI1_vs_TC32_WT_IgG_peak_1798
chr1	76254171	76255176	TC32_WT_FLI1_vs_TC32_WT_IgG_peak_1799
chr1	76336998	76337373	TC32_WT_FLI1_vs_TC32_WT_IgG_peak_1800
chr1	76501255	76502035	TC32_WT_FLI1_vs_TC32_WT_IgG_peak_1801
chr1	76503156	76503393	TC32_WT_FLI1_vs_TC32_WT_IgG_peak_1802
chr1	77219183	77219411	TC32_WT_FLI1_vs_TC32_WT_IgG_peak_1803
chr1	77379023	77379279	TC32_WT_FLI1_vs_TC32_WT_IgG_peak_1804
chr1	77431240	77431722	TC32_WT_FLI1_vs_TC32_WT_IgG_peak_1805
chr1	77514943	77515739	TC32_WT_FLI1_vs_TC32_WT_IgG_peak_1806
chr1	77539540	77539740	TC32_WT_FLI1_vs_TC32_WT_IgG_peak_1807
chr1	77562702	77562982	TC32_WT_FLI1_vs_TC32_WT_IgG_peak_1808
chr1	77565529	77565812	TC32_WT_FLI1_vs_TC32_WT_IgG_peak_1809
chr1	77600641	77600900	TC32_WT_FLI1_vs_TC32_WT_IgG_peak_1810
chr1	77619988	77621057	TC32_WT_FLI1_vs_TC32_WT_IgG_peak_1811
chr1	77621168	77621853	TC32_WT_FLI1_vs_TC32_WT_IgG_peak_1812
chr1	77622979	77624556	TC32_WT_FLI1_vs_TC32_WT_IgG_peak_1813
chr1	77669192	77669611	TC32_WT_FLI1_vs_TC32_WT_IgG_peak_1814
chr1	77682333	77683825	TC32_WT_FLI1_vs_TC32_WT_IgG_peak_1815
chr1	77758977	77760192	TC32_WT_FLI1_vs_TC32_WT_IgG_peak_1816
chr1	77761646	77761899	TC32_WT_FLI1_vs_TC32_WT_IgG_peak_1817
chr1	77762120	77762320	TC32_WT_FLI1_vs_TC32_WT_IgG_peak_1818
chr1	77762564	77762764	TC32_WT_FLI1_vs_TC32_WT_IgG_peak_1819
chr1	77775762	77777270	TC32_WT_FLI1_vs_TC32_WT_IgG_peak_1820
chr1	77779628	77779892	TC32_WT_FLI1_vs_TC32_WT_IgG_peak_1821
chr1	77779996	77780253	TC32_WT_FLI1_vs_TC32_WT_IgG_peak_1822
chr1	77978468	77979081	TC32_WT_FLI1_vs_TC32_WT_IgG_peak_1823
chr1	77979189	77979532	TC32_WT_FLI1_vs_TC32_WT_IgG_peak_1824
chr1	77983394	77983595	TC32_WT_FLI1_vs_TC32_WT_IgG_peak_1825
chr1	78004112	78004622	TC32_WT_FLI1_vs_TC32_WT_IgG_peak_1826
chr1	78004803	78005152	TC32_WT_FLI1_vs_TC32_WT_IgG_peak_1827
chr1	78062186	78062450	TC32_WT_FLI1_vs_TC32_WT_IgG_peak_1828
chr1	78420772	78421000	TC32_WT_FLI1_vs_TC32_WT_IgG_peak_1829
chr1	78577679	78578026	TC32_WT_FLI1_vs_TC32_WT_IgG_peak_1830
chr1	79079749	79080266	TC32_WT_FLI1_vs_TC32_WT_IgG_peak_1831
chr1	79188449	79188841	TC32_WT_FLI1_vs_TC32_WT_IgG_peak_1832
chr1	79265001	79265780	TC32_WT_FLI1_vs_TC32_WT_IgG_peak_1833
chr1	79278410	79279094	TC32_WT_FLI1_vs_TC32_WT_IgG_peak_1834
chr1	79397045	79397412	TC32_WT_FLI1_vs_TC32_WT_IgG_peak_1835
chr1	79436950	79437184	TC32_WT_FLI1_vs_TC32_WT_IgG_peak_1836
chr1	79437350	79437917	TC32_WT_FLI1_vs_TC32_WT_IgG_peak_1837
chr1	79438169	79438388	TC32_WT_FLI1_vs_TC32_WT_IgG_peak_1838
chr1	81208119	81209228	TC32_WT_FLI1_vs_TC32_WT_IgG_peak_1839
chr1	81209514	81210008	TC32_WT_FLI1_vs_TC32_WT_IgG_peak_1840
chr1	81213354	81213808	TC32_WT_FLI1_vs_TC32_WT_IgG_peak_1841
chr1	81232579	81232866	TC32_WT_FLI1_vs_TC32_WT_IgG_peak_1842
chr1	84077537	84077940	TC32_WT_FLI1_vs_TC32_WT_IgG_peak_1843
chr1	84078064	84078290	TC32_WT_FLI1_vs_TC32_WT_IgG_peak_1844
chr1	84078448	84078791	TC32_WT_FLI1_vs_TC32_WT_IgG_peak_1845
chr1	84144254	84144507	TC32_WT_FLI1_vs_TC32_WT_IgG_peak_1846
chr1	84299037	84299288	TC32_WT_FLI1_vs_TC32_WT_IgG_peak_1847
chr1	84479239	84479760	TC32_WT_FLI1_vs_TC32_WT_IgG_peak_1848
chr1	84505751	84506805	TC32_WT_FLI1_vs_TC32_WT_IgG_peak_1849
chr1	84573966	84574718	TC32_WT_FLI1_vs_TC32_WT_IgG_peak_1850
chr1	84583385	84583663	TC32_WT_FLI1_vs_TC32_WT_IgG_peak_1851
chr1	84633040	84633374	TC32_WT_FLI1_vs_TC32_WT_IgG_peak_1852
chr1	84690216	84690743	TC32_WT_FLI1_vs_TC32_WT_IgG_peak_1853
chr1	84698280	84698555	TC32_WT_FLI1_vs_TC32_WT_IgG_peak_1854
chr1	84698919	84699119	TC32_WT_FLI1_vs_TC32_WT_IgG_peak_1855
chr1	84944866	84945359	TC32_WT_FLI1_vs_TC32_WT_IgG_peak_1856
chr1	84996880	84997143	TC32_WT_FLI1_vs_TC32_WT_IgG_peak_1857
chr1	85148770	85149181	TC32_WT_FLI1_vs_TC32_WT_IgG_peak_1858
chr1	85258982	85260384	TC32_WT_FLI1_vs_TC32_WT_IgG_peak_1859
chr1	85274985	85275551	TC32_WT_FLI1_vs_TC32_WT_IgG_peak_1860
chr1	85275975	85277185	TC32_WT_FLI1_vs_TC32_WT_IgG_peak_1861
chr1	85297746	85298492	TC32_WT_FLI1_vs_TC32_WT_IgG_peak_1862
chr1	85330984	85331270	TC32_WT_FLI1_vs_TC32_WT_IgG_peak_1863
chr1	85343919	85344150	TC32_WT_FLI1_vs_TC32_WT_IgG_peak_1864
chr1	85356438	85356638	TC32_WT_FLI1_vs_TC32_WT_IgG_peak_1865
chr1	85373173	85373467	TC32_WT_FLI1_vs_TC32_WT_IgG_peak_1866
chr1	85464729	85465097	TC32_WT_FLI1_vs_TC32_WT_IgG_peak_1867
chr1	85527314	85527515	TC32_WT_FLI1_vs_TC32_WT_IgG_peak_1868
chr1	85576368	85576733	TC32_WT_FLI1_vs_TC32_WT_IgG_peak_1869
chr1	85577100	85578197	TC32_WT_FLI1_vs_TC32_WT_IgG_peak_1870
chr1	85579628	85580002	TC32_WT_FLI1_vs_TC32_WT_IgG_peak_1871
chr1	85580832	85581228	TC32_WT_FLI1_vs_TC32_WT_IgG_peak_1872
chr1	85607434	85607659	TC32_WT_FLI1_vs_TC32_WT_IgG_peak_1873
chr1	85628871	85629381	TC32_WT_FLI1_vs_TC32_WT_IgG_peak_1874
chr1	85708185	85708623	TC32_WT_FLI1_vs_TC32_WT_IgG_peak_1875
chr1	86396122	86396550	TC32_WT_FLI1_vs_TC32_WT_IgG_peak_1876
chr1	86419513	86419713	TC32_WT_FLI1_vs_TC32_WT_IgG_peak_1877
chr1	86429411	86429663	TC32_WT_FLI1_vs_TC32_WT_IgG_peak_1878
chr1	86429856	86430426	TC32_WT_FLI1_vs_TC32_WT_IgG_peak_1879
chr1	86704467	86704995	TC32_WT_FLI1_vs_TC32_WT_IgG_peak_1880
chr1	86757367	86757992	TC32_WT_FLI1_vs_TC32_WT_IgG_peak_1881
chr1	86774156	86774747	TC32_WT_FLI1_vs_TC32_WT_IgG_peak_1882
chr1	86775172	86775372	TC32_WT_FLI1_vs_TC32_WT_IgG_peak_1883
chr1	86846290	86846553	TC32_WT_FLI1_vs_TC32_WT_IgG_peak_1884
chr1	86913993	86915071	TC32_WT_FLI1_vs_TC32_WT_IgG_peak_1885
chr1	87295934	87296176	TC32_WT_FLI1_vs_TC32_WT_IgG_peak_1886
chr1	87328075	87328301	TC32_WT_FLI1_vs_TC32_WT_IgG_peak_1887
chr1	87328403	87328764	TC32_WT_FLI1_vs_TC32_WT_IgG_peak_1888
chr1	87331199	87332081	TC32_WT_FLI1_vs_TC32_WT_IgG_peak_1889
chr1	87335076	87335334	TC32_WT_FLI1_vs_TC32_WT_IgG_peak_1890
chr1	87369931	87370178	TC32_WT_FLI1_vs_TC32_WT_IgG_peak_1891
chr1	87370616	87371028	TC32_WT_FLI1_vs_TC32_WT_IgG_peak_1892
chr1	87392359	87392592	TC32_WT_FLI1_vs_TC32_WT_IgG_peak_1893
chr1	87401095	87401374	TC32_WT_FLI1_vs_TC32_WT_IgG_peak_1894
chr1	87586700	87586932	TC32_WT_FLI1_vs_TC32_WT_IgG_peak_1895
chr1	87642637	87643192	TC32_WT_FLI1_vs_TC32_WT_IgG_peak_1896
chr1	87684568	87686116	TC32_WT_FLI1_vs_TC32_WT_IgG_peak_1897
chr1	87752687	87753464	TC32_WT_FLI1_vs_TC32_WT_IgG_peak_1898
chr1	87864758	87865048	TC32_WT_FLI1_vs_TC32_WT_IgG_peak_1899
chr1	87876258	87876886	TC32_WT_FLI1_vs_TC32_WT_IgG_peak_1900
chr1	87878766	87879127	TC32_WT_FLI1_vs_TC32_WT_IgG_peak_1901
chr1	87880072	87881332	TC32_WT_FLI1_vs_TC32_WT_IgG_peak_1902
chr1	87882490	87882822	TC32_WT_FLI1_vs_TC32_WT_IgG_peak_1903
chr1	87987084	87987288	TC32_WT_FLI1_vs_TC32_WT_IgG_peak_1904
chr1	88061108	88061846	TC32_WT_FLI1_vs_TC32_WT_IgG_peak_1905
chr1	88296808	88297093	TC32_WT_FLI1_vs_TC32_WT_IgG_peak_1906
chr1	88327327	88327537	TC32_WT_FLI1_vs_TC32_WT_IgG_peak_1907
chr1	88327831	88328226	TC32_WT_FLI1_vs_TC32_WT_IgG_peak_1908
chr1	88511118	88511325	TC32_WT_FLI1_vs_TC32_WT_IgG_peak_1909
chr1	88648857	88649115	TC32_WT_FLI1_vs_TC32_WT_IgG_peak_1910
chr1	88683997	88684996	TC32_WT_FLI1_vs_TC32_WT_IgG_peak_1911
chr1	88992427	88993354	TC32_WT_FLI1_vs_TC32_WT_IgG_peak_1912
chr1	88997915	88998217	TC32_WT_FLI1_vs_TC32_WT_IgG_peak_1913
chr1	89395177	89395504	TC32_WT_FLI1_vs_TC32_WT_IgG_peak_1914
chr1	89524584	89525057	TC32_WT_FLI1_vs_TC32_WT_IgG_peak_1915
chr1	89566842	89567042	TC32_WT_FLI1_vs_TC32_WT_IgG_peak_1916
chr1	89632722	89634176	TC32_WT_FLI1_vs_TC32_WT_IgG_peak_1917
chr1	89718980	89719415	TC32_WT_FLI1_vs_TC32_WT_IgG_peak_1918
chr1	89719614	89720183	TC32_WT_FLI1_vs_TC32_WT_IgG_peak_1919
chr1	89728106	89728318	TC32_WT_FLI1_vs_TC32_WT_IgG_peak_1920
chr1	89757484	89758133	TC32_WT_FLI1_vs_TC32_WT_IgG_peak_1921
chr1	89760626	89760925	TC32_WT_FLI1_vs_TC32_WT_IgG_peak_1922
chr1	89762215	89763442	TC32_WT_FLI1_vs_TC32_WT_IgG_peak_1923
chr1	89804819	89805063	TC32_WT_FLI1_vs_TC32_WT_IgG_peak_1924
chr1	89820677	89821133	TC32_WT_FLI1_vs_TC32_WT_IgG_peak_1925
chr1	89821405	89822387	TC32_WT_FLI1_vs_TC32_WT_IgG_peak_1926
chr1	89832711	89833195	TC32_WT_FLI1_vs_TC32_WT_IgG_peak_1927
chr1	89843144	89844045	TC32_WT_FLI1_vs_TC32_WT_IgG_peak_1928
chr1	89890266	89890692	TC32_WT_FLI1_vs_TC32_WT_IgG_peak_1929
chr1	89894371	89894590	TC32_WT_FLI1_vs_TC32_WT_IgG_peak_1930
chr1	89898158	89898672	TC32_WT_FLI1_vs_TC32_WT_IgG_peak_1931
chr1	89904188	89904622	TC32_WT_FLI1_vs_TC32_WT_IgG_peak_1932
chr1	89906546	89909431	TC32_WT_FLI1_vs_TC32_WT_IgG_peak_1933
chr1	89910806	89911026	TC32_WT_FLI1_vs_TC32_WT_IgG_peak_1934
chr1	89986194	89986466	TC32_WT_FLI1_vs_TC32_WT_IgG_peak_1935
chr1	89991509	89991904	TC32_WT_FLI1_vs_TC32_WT_IgG_peak_1936
chr1	89994821	89995570	TC32_WT_FLI1_vs_TC32_WT_IgG_peak_1937
chr1	90065655	90066259	TC32_WT_FLI1_vs_TC32_WT_IgG_peak_1938
chr1	90066797	90069388	TC32_WT_FLI1_vs_TC32_WT_IgG_peak_1939
chr1	90069545	90070168	TC32_WT_FLI1_vs_TC32_WT_IgG_peak_1940
chr1	90072947	90073331	TC32_WT_FLI1_vs_TC32_WT_IgG_peak_1941
chr1	90074176	90074497	TC32_WT_FLI1_vs_TC32_WT_IgG_peak_1942
chr1	90074647	90075469	TC32_WT_FLI1_vs_TC32_WT_IgG_peak_1943
chr1	90128809	90129011	TC32_WT_FLI1_vs_TC32_WT_IgG_peak_1944
chr1	90613597	90613832	TC32_WT_FLI1_vs_TC32_WT_IgG_peak_1945
chr1	90709416	90709781	TC32_WT_FLI1_vs_TC32_WT_IgG_peak_1946
chr1	90717948	90718374	TC32_WT_FLI1_vs_TC32_WT_IgG_peak_1947
chr1	90795650	90795855	TC32_WT_FLI1_vs_TC32_WT_IgG_peak_1948
chr1	91021339	91022386	TC32_WT_FLI1_vs_TC32_WT_IgG_peak_1949
chr1	91098599	91098801	TC32_WT_FLI1_vs_TC32_WT_IgG_peak_1950
chr1	91173101	91173491	TC32_WT_FLI1_vs_TC32_WT_IgG_peak_1951
chr1	91374073	91374588	TC32_WT_FLI1_vs_TC32_WT_IgG_peak_1952
chr1	91404278	91404796	TC32_WT_FLI1_vs_TC32_WT_IgG_peak_1953
chr1	91500813	91501589	TC32_WT_FLI1_vs_TC32_WT_IgG_peak_1954
chr1	91569553	91570157	TC32_WT_FLI1_vs_TC32_WT_IgG_peak_1955
chr1	91689867	91690527	TC32_WT_FLI1_vs_TC32_WT_IgG_peak_1956
chr1	91778796	91779774	TC32_WT_FLI1_vs_TC32_WT_IgG_peak_1957
chr1	91791432	91792144	TC32_WT_FLI1_vs_TC32_WT_IgG_peak_1958
chr1	91792670	91793115	TC32_WT_FLI1_vs_TC32_WT_IgG_peak_1959
chr1	91864232	91864650	TC32_WT_FLI1_vs_TC32_WT_IgG_peak_1960
chr1	91885776	91886538	TC32_WT_FLI1_vs_TC32_WT_IgG_peak_1961
chr1	91891716	91891938	TC32_WT_FLI1_vs_TC32_WT_IgG_peak_1962
chr1	91892121	91892348	TC32_WT_FLI1_vs_TC32_WT_IgG_peak_1963
chr1	91929464	91929819	TC32_WT_FLI1_vs_TC32_WT_IgG_peak_1964
chr1	91948391	91948946	TC32_WT_FLI1_vs_TC32_WT_IgG_peak_1965
chr1	92079995	92080739	TC32_WT_FLI1_vs_TC32_WT_IgG_peak_1966
chr1	92123864	92124339	TC32_WT_FLI1_vs_TC32_WT_IgG_peak_1967
chr1	92184923	92185157	TC32_WT_FLI1_vs_TC32_WT_IgG_peak_1968
chr1	92201880	92202417	TC32_WT_FLI1_vs_TC32_WT_IgG_peak_1969
chr1	92298595	92299274	TC32_WT_FLI1_vs_TC32_WT_IgG_peak_1970
chr1	92784871	92785600	TC32_WT_FLI1_vs_TC32_WT_IgG_peak_1971
chr1	92804792	92805017	TC32_WT_FLI1_vs_TC32_WT_IgG_peak_1972
chr1	92831919	92832180	TC32_WT_FLI1_vs_TC32_WT_IgG_peak_1973
chr1	92882789	92883340	TC32_WT_FLI1_vs_TC32_WT_IgG_peak_1974
chr1	92924558	92924766	TC32_WT_FLI1_vs_TC32_WT_IgG_peak_1975
chr1	92935789	92936039	TC32_WT_FLI1_vs_TC32_WT_IgG_peak_1976
chr1	92960563	92960781	TC32_WT_FLI1_vs_TC32_WT_IgG_peak_1977
chr1	92961140	92961510	TC32_WT_FLI1_vs_TC32_WT_IgG_peak_1978
chr1	92961619	92961939	TC32_WT_FLI1_vs_TC32_WT_IgG_peak_1979
chr1	92972667	92972889	TC32_WT_FLI1_vs_TC32_WT_IgG_peak_1980
chr1	93079034	93079472	TC32_WT_FLI1_vs_TC32_WT_IgG_peak_1981
chr1	93179713	93180980	TC32_WT_FLI1_vs_TC32_WT_IgG_peak_1982
chr1	93345371	93346845	TC32_WT_FLI1_vs_TC32_WT_IgG_peak_1983
chr1	93447842	93448375	TC32_WT_FLI1_vs_TC32_WT_IgG_peak_1984
chr1	93566918	93567118	TC32_WT_FLI1_vs_TC32_WT_IgG_peak_1985
chr1	93567224	93567424	TC32_WT_FLI1_vs_TC32_WT_IgG_peak_1986
chr1	93584409	93584609	TC32_WT_FLI1_vs_TC32_WT_IgG_peak_1987
chr1	93617145	93617380	TC32_WT_FLI1_vs_TC32_WT_IgG_peak_1988
chr1	93664808	93665141	TC32_WT_FLI1_vs_TC32_WT_IgG_peak_1989
chr1	93666833	93667195	TC32_WT_FLI1_vs_TC32_WT_IgG_peak_1990
chr1	93681722	93682036	TC32_WT_FLI1_vs_TC32_WT_IgG_peak_1991
chr1	93715620	93715976	TC32_WT_FLI1_vs_TC32_WT_IgG_peak_1992
chr1	93779689	93780094	TC32_WT_FLI1_vs_TC32_WT_IgG_peak_1993
chr1	93811121	93811321	TC32_WT_FLI1_vs_TC32_WT_IgG_peak_1994
chr1	93811475	93812003	TC32_WT_FLI1_vs_TC32_WT_IgG_peak_1995
chr1	93816996	93817358	TC32_WT_FLI1_vs_TC32_WT_IgG_peak_1996
chr1	93820911	93821468	TC32_WT_FLI1_vs_TC32_WT_IgG_peak_1997
chr1	93846181	93846603	TC32_WT_FLI1_vs_TC32_WT_IgG_peak_1998
[truncated: 36,223 more rows]

## Sheet: S4C TC-32 H3K27Ac CUT&RUN
Ebegboni et al., Supplemental Table S4C:TC-32 H3K27Ac CUT&RUN
chromosome	start	end	peak ID
chr1	190785	191035	TC32_WT_H3K27ac_peak_1
chr1	816835	817462	TC32_WT_H3K27ac_peak_2
chr1	816835	817462	TC32_WT_H3K27ac_peak_3
chr1	826713	827330	TC32_WT_H3K27ac_peak_4
chr1	826713	827330	TC32_WT_H3K27ac_peak_5
chr1	1014248	1015096	TC32_WT_H3K27ac_peak_6
chr1	1230602	1231952	TC32_WT_H3K27ac_peak_7
chr1	1230602	1231952	TC32_WT_H3K27ac_peak_8
chr1	1250169	1251503	TC32_WT_H3K27ac_peak_9
chr1	1250169	1251503	TC32_WT_H3K27ac_peak_10
chr1	1250169	1251503	TC32_WT_H3K27ac_peak_11
chr1	1304926	1305333	TC32_WT_H3K27ac_peak_12
chr1	1305810	1306034	TC32_WT_H3K27ac_peak_13
chr1	1347807	1348225	TC32_WT_H3K27ac_peak_14
chr1	1398303	1398812	TC32_WT_H3K27ac_peak_15
chr1	1398303	1398812	TC32_WT_H3K27ac_peak_16
chr1	1399398	1399690	TC32_WT_H3K27ac_peak_17
chr1	1472627	1472948	TC32_WT_H3K27ac_peak_18
chr1	1611138	1611354	TC32_WT_H3K27ac_peak_19
chr1	1662640	1663392	TC32_WT_H3K27ac_peak_20
chr1	1662640	1663392	TC32_WT_H3K27ac_peak_21
chr1	1688705	1688928	TC32_WT_H3K27ac_peak_22
chr1	1692274	1692718	TC32_WT_H3K27ac_peak_23
chr1	1758415	1758992	TC32_WT_H3K27ac_peak_24
chr1	1758415	1758992	TC32_WT_H3K27ac_peak_25
chr1	1777105	1777966	TC32_WT_H3K27ac_peak_26
chr1	1826929	1828073	TC32_WT_H3K27ac_peak_27
chr1	1826929	1828073	TC32_WT_H3K27ac_peak_28
chr1	1847664	1847975	TC32_WT_H3K27ac_peak_29
chr1	1859258	1859575	TC32_WT_H3K27ac_peak_30
chr1	1883177	1883676	TC32_WT_H3K27ac_peak_31
chr1	1884046	1884495	TC32_WT_H3K27ac_peak_32
chr1	1889546	1890272	TC32_WT_H3K27ac_peak_33
chr1	1889546	1890272	TC32_WT_H3K27ac_peak_34
chr1	2189733	2190271	TC32_WT_H3K27ac_peak_35
chr1	2189733	2190271	TC32_WT_H3K27ac_peak_36
chr1	2191049	2191274	TC32_WT_H3K27ac_peak_37
chr1	2192071	2192513	TC32_WT_H3K27ac_peak_38
chr1	2193861	2194115	TC32_WT_H3K27ac_peak_39
chr1	2194896	2195462	TC32_WT_H3K27ac_peak_40
chr1	2199481	2199681	TC32_WT_H3K27ac_peak_41
chr1	2214022	2214441	TC32_WT_H3K27ac_peak_42
chr1	2229815	2230721	TC32_WT_H3K27ac_peak_43
chr1	2229815	2230721	TC32_WT_H3K27ac_peak_44
chr1	2278479	2279380	TC32_WT_H3K27ac_peak_45
chr1	2278479	2279380	TC32_WT_H3K27ac_peak_46
chr1	2296098	2296413	TC32_WT_H3K27ac_peak_47
chr1	2523587	2523962	TC32_WT_H3K27ac_peak_48
chr1	3665162	3665464	TC32_WT_H3K27ac_peak_49
chr1	3689001	3689368	TC32_WT_H3K27ac_peak_50
chr1	3713052	3713252	TC32_WT_H3K27ac_peak_51
chr1	3795333	3795847	TC32_WT_H3K27ac_peak_52
chr1	3796614	3796829	TC32_WT_H3K27ac_peak_53
chr1	6198795	6199093	TC32_WT_H3K27ac_peak_54
chr1	6199394	6199759	TC32_WT_H3K27ac_peak_55
chr1	6234827	6235206	TC32_WT_H3K27ac_peak_56
chr1	6553254	6554020	TC32_WT_H3K27ac_peak_57
chr1	6554318	6554536	TC32_WT_H3K27ac_peak_58
chr1	6587133	6587339	TC32_WT_H3K27ac_peak_59
chr1	6601219	6601432	TC32_WT_H3K27ac_peak_60
chr1	6615466	6615901	TC32_WT_H3K27ac_peak_61
chr1	6638236	6638668	TC32_WT_H3K27ac_peak_62
chr1	6650743	6650948	TC32_WT_H3K27ac_peak_63
chr1	6700965	6701324	TC32_WT_H3K27ac_peak_64
chr1	7299521	7299780	TC32_WT_H3K27ac_peak_65
chr1	7961222	7961425	TC32_WT_H3K27ac_peak_66
chr1	7984090	7984345	TC32_WT_H3K27ac_peak_67
chr1	8005193	8006814	TC32_WT_H3K27ac_peak_68
chr1	8005193	8006814	TC32_WT_H3K27ac_peak_69
chr1	8005193	8006814	TC32_WT_H3K27ac_peak_70
chr1	8021724	8022513	TC32_WT_H3K27ac_peak_71
chr1	8021724	8022513	TC32_WT_H3K27ac_peak_72
chr1	8096921	8098090	TC32_WT_H3K27ac_peak_73
chr1	8096921	8098090	TC32_WT_H3K27ac_peak_74
chr1	8096921	8098090	TC32_WT_H3K27ac_peak_75
chr1	8121411	8121801	TC32_WT_H3K27ac_peak_76
chr1	8121411	8121801	TC32_WT_H3K27ac_peak_77
chr1	8169564	8169865	TC32_WT_H3K27ac_peak_78
chr1	8352742	8353175	TC32_WT_H3K27ac_peak_79
chr1	8378440	8378690	TC32_WT_H3K27ac_peak_80
chr1	8422709	8423106	TC32_WT_H3K27ac_peak_81
chr1	8422709	8423106	TC32_WT_H3K27ac_peak_82
chr1	8424043	8424463	TC32_WT_H3K27ac_peak_83
chr1	8456164	8456757	TC32_WT_H3K27ac_peak_84
chr1	8463614	8463822	TC32_WT_H3K27ac_peak_85
chr1	8477451	8477998	TC32_WT_H3K27ac_peak_86
chr1	8526737	8527217	TC32_WT_H3K27ac_peak_87
chr1	8571846	8573171	TC32_WT_H3K27ac_peak_88
chr1	8571846	8573171	TC32_WT_H3K27ac_peak_89
chr1	8571846	8573171	TC32_WT_H3K27ac_peak_90
chr1	8571846	8573171	TC32_WT_H3K27ac_peak_91
chr1	8587059	8587370	TC32_WT_H3K27ac_peak_92
chr1	8598348	8600459	TC32_WT_H3K27ac_peak_93
chr1	8598348	8600459	TC32_WT_H3K27ac_peak_94
chr1	8598348	8600459	TC32_WT_H3K27ac_peak_95
chr1	8598348	8600459	TC32_WT_H3K27ac_peak_96
chr1	8598348	8600459	TC32_WT_H3K27ac_peak_97
chr1	8602773	8603200	TC32_WT_H3K27ac_peak_98
chr1	8606587	8607299	TC32_WT_H3K27ac_peak_99
chr1	8606587	8607299	TC32_WT_H3K27ac_peak_100
chr1	8652333	8652625	TC32_WT_H3K27ac_peak_101
chr1	8670074	8670421	TC32_WT_H3K27ac_peak_102
chr1	8701840	8702425	TC32_WT_H3K27ac_peak_103
chr1	8813303	8814146	TC32_WT_H3K27ac_peak_104
chr1	8815274	8817124	TC32_WT_H3K27ac_peak_105
chr1	8815274	8817124	TC32_WT_H3K27ac_peak_106
chr1	8815274	8817124	TC32_WT_H3K27ac_peak_107
chr1	8815274	8817124	TC32_WT_H3K27ac_peak_108
chr1	8879416	8879776	TC32_WT_H3K27ac_peak_109
chr1	8880300	8880951	TC32_WT_H3K27ac_peak_110
chr1	9064158	9064424	TC32_WT_H3K27ac_peak_111
chr1	9068652	9068951	TC32_WT_H3K27ac_peak_112
chr1	9542502	9542702	TC32_WT_H3K27ac_peak_113
chr1	9557183	9560830	TC32_WT_H3K27ac_peak_114
chr1	9557183	9560830	TC32_WT_H3K27ac_peak_115
chr1	9557183	9560830	TC32_WT_H3K27ac_peak_116
chr1	9557183	9560830	TC32_WT_H3K27ac_peak_117
chr1	9557183	9560830	TC32_WT_H3K27ac_peak_118
chr1	9557183	9560830	TC32_WT_H3K27ac_peak_119
chr1	9557183	9560830	TC32_WT_H3K27ac_peak_120
chr1	9561866	9562156	TC32_WT_H3K27ac_peak_121
chr1	9579610	9579992	TC32_WT_H3K27ac_peak_122
chr1	9589489	9589697	TC32_WT_H3K27ac_peak_123
chr1	9592014	9592968	TC32_WT_H3K27ac_peak_124
chr1	9593307	9593854	TC32_WT_H3K27ac_peak_125
chr1	9596382	9596614	TC32_WT_H3K27ac_peak_126
chr1	9755537	9756009	TC32_WT_H3K27ac_peak_127
chr1	9804724	9805165	TC32_WT_H3K27ac_peak_128
chr1	9859378	9859729	TC32_WT_H3K27ac_peak_129
chr1	10033501	10034791	TC32_WT_H3K27ac_peak_130
chr1	10066651	10066859	TC32_WT_H3K27ac_peak_131
chr1	10067137	10067403	TC32_WT_H3K27ac_peak_132
chr1	10108044	10109174	TC32_WT_H3K27ac_peak_133
chr1	10117800	10118145	TC32_WT_H3K27ac_peak_134
chr1	10211368	10212306	TC32_WT_H3K27ac_peak_135
chr1	10211368	10212306	TC32_WT_H3K27ac_peak_136
chr1	10213123	10213408	TC32_WT_H3K27ac_peak_137
chr1	10215983	10216308	TC32_WT_H3K27ac_peak_138
chr1	10216620	10217247	TC32_WT_H3K27ac_peak_139
chr1	10385221	10385715	TC32_WT_H3K27ac_peak_140
chr1	10388034	10388747	TC32_WT_H3K27ac_peak_141
chr1	10388034	10388747	TC32_WT_H3K27ac_peak_142
chr1	10413532	10413732	TC32_WT_H3K27ac_peak_143
chr1	10415293	10415530	TC32_WT_H3K27ac_peak_144
chr1	10424133	10424738	TC32_WT_H3K27ac_peak_145
chr1	10438587	10438920	TC32_WT_H3K27ac_peak_146
chr1	10449696	10450192	TC32_WT_H3K27ac_peak_147
chr1	10450764	10451106	TC32_WT_H3K27ac_peak_148
chr1	10451380	10451580	TC32_WT_H3K27ac_peak_149
chr1	10456835	10457444	TC32_WT_H3K27ac_peak_150
chr1	10475496	10475760	TC32_WT_H3K27ac_peak_151
chr1	10489820	10490516	TC32_WT_H3K27ac_peak_152
chr1	10494919	10495499	TC32_WT_H3K27ac_peak_153
chr1	10506424	10506649	TC32_WT_H3K27ac_peak_154
chr1	10620966	10621707	TC32_WT_H3K27ac_peak_155
chr1	10620966	10621707	TC32_WT_H3K27ac_peak_156
chr1	10626292	10626766	TC32_WT_H3K27ac_peak_157
chr1	10670940	10671439	TC32_WT_H3K27ac_peak_158
chr1	10675292	10675557	TC32_WT_H3K27ac_peak_159
chr1	10677405	10677711	TC32_WT_H3K27ac_peak_160
chr1	10682829	10683182	TC32_WT_H3K27ac_peak_161
chr1	10688093	10688555	TC32_WT_H3K27ac_peak_162
chr1	10725460	10725660	TC32_WT_H3K27ac_peak_163
chr1	10900918	10901298	TC32_WT_H3K27ac_peak_164
chr1	10985828	10986205	TC32_WT_H3K27ac_peak_165
chr1	10992827	10993088	TC32_WT_H3K27ac_peak_166
chr1	11012416	11013071	TC32_WT_H3K27ac_peak_167
chr1	11012416	11013071	TC32_WT_H3K27ac_peak_168
chr1	11012416	11013071	TC32_WT_H3K27ac_peak_169
chr1	11025253	11025532	TC32_WT_H3K27ac_peak_170
chr1	11026297	11026717	TC32_WT_H3K27ac_peak_171
chr1	11098969	11099826	TC32_WT_H3K27ac_peak_172
chr1	11098969	11099826	TC32_WT_H3K27ac_peak_173
chr1	11152537	11152773	TC32_WT_H3K27ac_peak_174
chr1	11262185	11262390	TC32_WT_H3K27ac_peak_175
chr1	11920131	11920494	TC32_WT_H3K27ac_peak_176
chr1	11921158	11921435	TC32_WT_H3K27ac_peak_177
chr1	11960941	11961254	TC32_WT_H3K27ac_peak_178
chr1	12161791	12162073	TC32_WT_H3K27ac_peak_179
chr1	12230687	12230981	TC32_WT_H3K27ac_peak_180
chr1	12380530	12381636	TC32_WT_H3K27ac_peak_181
chr1	12380530	12381636	TC32_WT_H3K27ac_peak_182
chr1	12380530	12381636	TC32_WT_H3K27ac_peak_183
chr1	12590669	12590952	TC32_WT_H3K27ac_peak_184
chr1	12616135	12616335	TC32_WT_H3K27ac_peak_185
chr1	12619260	12619460	TC32_WT_H3K27ac_peak_186
chr1	12621940	12622273	TC32_WT_H3K27ac_peak_187
chr1	12644031	12644345	TC32_WT_H3K27ac_peak_188
chr1	13701106	13701399	TC32_WT_H3K27ac_peak_189
chr1	14733469	14733858	TC32_WT_H3K27ac_peak_190
chr1	15341664	15342094	TC32_WT_H3K27ac_peak_191
chr1	15410650	15411106	TC32_WT_H3K27ac_peak_192
chr1	15540469	15540669	TC32_WT_H3K27ac_peak_193
chr1	15617866	15618570	TC32_WT_H3K27ac_peak_194
chr1	15684870	15685371	TC32_WT_H3K27ac_peak_195
chr1	15703262	15704022	TC32_WT_H3K27ac_peak_196
chr1	15795028	15795385	TC32_WT_H3K27ac_peak_197
chr1	15835261	15835561	TC32_WT_H3K27ac_peak_198
chr1	15844791	15845091	TC32_WT_H3K27ac_peak_199
chr1	15850836	15851267	TC32_WT_H3K27ac_peak_200
chr1	15884865	15885248	TC32_WT_H3K27ac_peak_201
chr1	15885557	15885762	TC32_WT_H3K27ac_peak_202
chr1	15893226	15893662	TC32_WT_H3K27ac_peak_203
chr1	15916209	15916741	TC32_WT_H3K27ac_peak_204
chr1	15965875	15966189	TC32_WT_H3K27ac_peak_205
chr1	16106805	16107278	TC32_WT_H3K27ac_peak_206
chr1	16106805	16107278	TC32_WT_H3K27ac_peak_207
chr1	16115470	16115909	TC32_WT_H3K27ac_peak_208
chr1	16117601	16117991	TC32_WT_H3K27ac_peak_209
chr1	16151774	16153713	TC32_WT_H3K27ac_peak_210
chr1	16151774	16153713	TC32_WT_H3K27ac_peak_211
chr1	16151774	16153713	TC32_WT_H3K27ac_peak_212
chr1	16151774	16153713	TC32_WT_H3K27ac_peak_213
chr1	16173335	16173560	TC32_WT_H3K27ac_peak_214
chr1	16175602	16176197	TC32_WT_H3K27ac_peak_215
chr1	16175602	16176197	TC32_WT_H3K27ac_peak_216
chr1	16299026	16299226	TC32_WT_H3K27ac_peak_217
chr1	16351759	16352409	TC32_WT_H3K27ac_peak_218
chr1	16367289	16369469	TC32_WT_H3K27ac_peak_219
chr1	16367289	16369469	TC32_WT_H3K27ac_peak_220
chr1	16367289	16369469	TC32_WT_H3K27ac_peak_221
chr1	16367289	16369469	TC32_WT_H3K27ac_peak_222
chr1	16367289	16369469	TC32_WT_H3K27ac_peak_223
chr1	16373927	16374637	TC32_WT_H3K27ac_peak_224
chr1	16373927	16374637	TC32_WT_H3K27ac_peak_225
chr1	16384568	16384916	TC32_WT_H3K27ac_peak_226
chr1	16395782	16397234	TC32_WT_H3K27ac_peak_227
chr1	16395782	16397234	TC32_WT_H3K27ac_peak_228
chr1	16395782	16397234	TC32_WT_H3K27ac_peak_229
chr1	16395782	16397234	TC32_WT_H3K27ac_peak_230
chr1	16441445	16441645	TC32_WT_H3K27ac_peak_231
chr1	16492566	16492962	TC32_WT_H3K27ac_peak_232
chr1	16506802	16507171	TC32_WT_H3K27ac_peak_233
chr1	16506802	16507171	TC32_WT_H3K27ac_peak_234
chr1	16559985	16560800	TC32_WT_H3K27ac_peak_235
chr1	16559985	16560800	TC32_WT_H3K27ac_peak_236
chr1	16565148	16565665	TC32_WT_H3K27ac_peak_237
chr1	16565148	16565665	TC32_WT_H3K27ac_peak_238
chr1	16612474	16613565	TC32_WT_H3K27ac_peak_239
chr1	16612474	16613565	TC32_WT_H3K27ac_peak_240
chr1	16643528	16645150	TC32_WT_H3K27ac_peak_241
chr1	16643528	16645150	TC32_WT_H3K27ac_peak_242
chr1	16643528	16645150	TC32_WT_H3K27ac_peak_243
chr1	16643528	16645150	TC32_WT_H3K27ac_peak_244
chr1	16747817	16748017	TC32_WT_H3K27ac_peak_245
chr1	16748473	16748710	TC32_WT_H3K27ac_peak_246
chr1	16904467	16904698	TC32_WT_H3K27ac_peak_247
chr1	17047888	17048113	TC32_WT_H3K27ac_peak_248
chr1	17128237	17130102	TC32_WT_H3K27ac_peak_249
chr1	17128237	17130102	TC32_WT_H3K27ac_peak_250
chr1	17128237	17130102	TC32_WT_H3K27ac_peak_251
chr1	17128237	17130102	TC32_WT_H3K27ac_peak_252
chr1	17192368	17193136	TC32_WT_H3K27ac_peak_253
chr1	17208989	17209451	TC32_WT_H3K27ac_peak_254
chr1	17213297	17213599	TC32_WT_H3K27ac_peak_255
chr1	17233206	17233546	TC32_WT_H3K27ac_peak_256
chr1	17438675	17439159	TC32_WT_H3K27ac_peak_257
chr1	17438675	17439159	TC32_WT_H3K27ac_peak_258
chr1	17440551	17441174	TC32_WT_H3K27ac_peak_259
chr1	18922193	18923908	TC32_WT_H3K27ac_peak_260
chr1	18922193	18923908	TC32_WT_H3K27ac_peak_261
chr1	18922193	18923908	TC32_WT_H3K27ac_peak_262
chr1	18922193	18923908	TC32_WT_H3K27ac_peak_263
chr1	18945271	18945923	TC32_WT_H3K27ac_peak_264
chr1	18950046	18950527	TC32_WT_H3K27ac_peak_265
chr1	18950883	18951482	TC32_WT_H3K27ac_peak_266
chr1	19073660	19074066	TC32_WT_H3K27ac_peak_267
chr1	19096317	19096576	TC32_WT_H3K27ac_peak_268
chr1	19098019	19098474	TC32_WT_H3K27ac_peak_269
chr1	19208985	19209713	TC32_WT_H3K27ac_peak_270
chr1	19208985	19209713	TC32_WT_H3K27ac_peak_271
chr1	19210529	19211553	TC32_WT_H3K27ac_peak_272
chr1	19210529	19211553	TC32_WT_H3K27ac_peak_273
chr1	19212330	19212843	TC32_WT_H3K27ac_peak_274
chr1	19251160	19251471	TC32_WT_H3K27ac_peak_275
chr1	19252532	19252851	TC32_WT_H3K27ac_peak_276
chr1	19311077	19311428	TC32_WT_H3K27ac_peak_277
chr1	19393009	19393240	TC32_WT_H3K27ac_peak_278
chr1	19427392	19427675	TC32_WT_H3K27ac_peak_279
chr1	19442239	19443082	TC32_WT_H3K27ac_peak_280
chr1	19442239	19443082	TC32_WT_H3K27ac_peak_281
chr1	19442239	19443082	TC32_WT_H3K27ac_peak_282
chr1	19454483	19455639	TC32_WT_H3K27ac_peak_283
chr1	19456457	19456932	TC32_WT_H3K27ac_peak_284
chr1	19469561	19470123	TC32_WT_H3K27ac_peak_285
chr1	19484102	19484620	TC32_WT_H3K27ac_peak_286
chr1	19765119	19765601	TC32_WT_H3K27ac_peak_287
chr1	19768556	19769220	TC32_WT_H3K27ac_peak_288
chr1	19845287	19845708	TC32_WT_H3K27ac_peak_289
chr1	19879365	19880386	TC32_WT_H3K27ac_peak_290
chr1	19882997	19883548	TC32_WT_H3K27ac_peak_291
chr1	19909336	19909550	TC32_WT_H3K27ac_peak_292
chr1	20660687	20661141	TC32_WT_H3K27ac_peak_293
chr1	20661500	20661886	TC32_WT_H3K27ac_peak_294
chr1	20785582	20785924	TC32_WT_H3K27ac_peak_295
chr1	20786244	20786598	TC32_WT_H3K27ac_peak_296
chr1	20787507	20788201	TC32_WT_H3K27ac_peak_297
chr1	20787507	20788201	TC32_WT_H3K27ac_peak_298
chr1	20883233	20883492	TC32_WT_H3K27ac_peak_299
chr1	21022419	21023075	TC32_WT_H3K27ac_peak_300
chr1	21022419	21023075	TC32_WT_H3K27ac_peak_301
chr1	21089113	21090300	TC32_WT_H3K27ac_peak_302
chr1	21089113	21090300	TC32_WT_H3K27ac_peak_303
chr1	21153623	21154015	TC32_WT_H3K27ac_peak_304
chr1	21324781	21325252	TC32_WT_H3K27ac_peak_305
chr1	21325534	21325887	TC32_WT_H3K27ac_peak_306
chr1	21326216	21326564	TC32_WT_H3K27ac_peak_307
chr1	21624723	21624936	TC32_WT_H3K27ac_peak_308
chr1	21781434	21782547	TC32_WT_H3K27ac_peak_309
chr1	21781434	21782547	TC32_WT_H3K27ac_peak_310
chr1	21781434	21782547	TC32_WT_H3K27ac_peak_311
chr1	21936102	21936463	TC32_WT_H3K27ac_peak_312
chr1	21940063	21940430	TC32_WT_H3K27ac_peak_313
chr1	21955919	21956227	TC32_WT_H3K27ac_peak_314
chr1	21956766	21957142	TC32_WT_H3K27ac_peak_315
chr1	22025966	22026169	TC32_WT_H3K27ac_peak_316
chr1	22053515	22053885	TC32_WT_H3K27ac_peak_317
chr1	22075556	22075780	TC32_WT_H3K27ac_peak_318
chr1	22089653	22089970	TC32_WT_H3K27ac_peak_319
chr1	22114655	22114855	TC32_WT_H3K27ac_peak_320
chr1	23019061	23019556	TC32_WT_H3K27ac_peak_321
chr1	23019889	23020495	TC32_WT_H3K27ac_peak_322
chr1	23019889	23020495	TC32_WT_H3K27ac_peak_323
chr1	23079363	23080207	TC32_WT_H3K27ac_peak_324
chr1	23079363	23080207	TC32_WT_H3K27ac_peak_325
chr1	23100220	23102195	TC32_WT_H3K27ac_peak_326
chr1	23100220	23102195	TC32_WT_H3K27ac_peak_327
chr1	23112009	23113311	TC32_WT_H3K27ac_peak_328
chr1	23112009	23113311	TC32_WT_H3K27ac_peak_329
chr1	23114132	23114682	TC32_WT_H3K27ac_peak_330
chr1	23122397	23123718	TC32_WT_H3K27ac_peak_331
chr1	23122397	23123718	TC32_WT_H3K27ac_peak_332
chr1	23125468	23126109	TC32_WT_H3K27ac_peak_333
chr1	23167097	23167617	TC32_WT_H3K27ac_peak_334
chr1	23341834	23342819	TC32_WT_H3K27ac_peak_335
chr1	23341834	23342819	TC32_WT_H3K27ac_peak_336
chr1	23341834	23342819	TC32_WT_H3K27ac_peak_337
chr1	23343382	23344246	TC32_WT_H3K27ac_peak_338
chr1	23343382	23344246	TC32_WT_H3K27ac_peak_339
chr1	23369383	23370130	TC32_WT_H3K27ac_peak_340
chr1	23377086	23377469	TC32_WT_H3K27ac_peak_341
chr1	23422027	23422292	TC32_WT_H3K27ac_peak_342
chr1	23528467	23529107	TC32_WT_H3K27ac_peak_343
chr1	23529864	23530247	TC32_WT_H3K27ac_peak_344
chr1	23531530	23532335	TC32_WT_H3K27ac_peak_345
chr1	23556093	23556604	TC32_WT_H3K27ac_peak_346
chr1	23577097	23578305	TC32_WT_H3K27ac_peak_347
chr1	23577097	23578305	TC32_WT_H3K27ac_peak_348
chr1	23596648	23597259	TC32_WT_H3K27ac_peak_349
chr1	23742670	23742870	TC32_WT_H3K27ac_peak_350
chr1	23748537	23748739	TC32_WT_H3K27ac_peak_351
chr1	23920032	23920235	TC32_WT_H3K27ac_peak_352
chr1	23957053	23957316	TC32_WT_H3K27ac_peak_353
chr1	23959909	23960175	TC32_WT_H3K27ac_peak_354
chr1	23978777	23979137	TC32_WT_H3K27ac_peak_355
chr1	23980843	23981254	TC32_WT_H3K27ac_peak_356
chr1	23984295	23984663	TC32_WT_H3K27ac_peak_357
chr1	24644294	24644571	TC32_WT_H3K27ac_peak_358
chr1	24705549	24705749	TC32_WT_H3K27ac_peak_359
chr1	24743654	24744164	TC32_WT_H3K27ac_peak_360
chr1	24764715	24765339	TC32_WT_H3K27ac_peak_361
chr1	24769070	24769556	TC32_WT_H3K27ac_peak_362
chr1	24770445	24770835	TC32_WT_H3K27ac_peak_363
chr1	24771120	24771336	TC32_WT_H3K27ac_peak_364
chr1	24803530	24804167	TC32_WT_H3K27ac_peak_365
chr1	25697142	25697535	TC32_WT_H3K27ac_peak_366
chr1	25766222	25766611	TC32_WT_H3K27ac_peak_367
chr1	25819184	25819669	TC32_WT_H3K27ac_peak_368
chr1	25858509	25858874	TC32_WT_H3K27ac_peak_369
chr1	25892649	25893027	TC32_WT_H3K27ac_peak_370
chr1	25997672	25997892	TC32_WT_H3K27ac_peak_371
chr1	26234523	26235726	TC32_WT_H3K27ac_peak_372
chr1	26237333	26237629	TC32_WT_H3K27ac_peak_373
chr1	26284997	26285230	TC32_WT_H3K27ac_peak_374
chr1	26469334	26469725	TC32_WT_H3K27ac_peak_375
chr1	26531362	26532093	TC32_WT_H3K27ac_peak_376
chr1	26531362	26532093	TC32_WT_H3K27ac_peak_377
chr1	26555374	26555592	TC32_WT_H3K27ac_peak_378
chr1	26559774	26559974	TC32_WT_H3K27ac_peak_379
chr1	26619666	26619992	TC32_WT_H3K27ac_peak_380
chr1	26694598	26694941	TC32_WT_H3K27ac_peak_381
chr1	26695292	26695492	TC32_WT_H3K27ac_peak_382
chr1	26697852	26698532	TC32_WT_H3K27ac_peak_383
chr1	26702394	26702774	TC32_WT_H3K27ac_peak_384
chr1	26785582	26786255	TC32_WT_H3K27ac_peak_385
chr1	26787524	26788597	TC32_WT_H3K27ac_peak_386
chr1	26787524	26788597	TC32_WT_H3K27ac_peak_387
chr1	26787524	26788597	TC32_WT_H3K27ac_peak_388
chr1	26844784	26845228	TC32_WT_H3K27ac_peak_389
chr1	26844784	26845228	TC32_WT_H3K27ac_peak_390
chr1	26861325	26861568	TC32_WT_H3K27ac_peak_391
chr1	26865397	26865600	TC32_WT_H3K27ac_peak_392
chr1	26890026	26890492	TC32_WT_H3K27ac_peak_393
chr1	27099390	27099911	TC32_WT_H3K27ac_peak_394
chr1	27099390	27099911	TC32_WT_H3K27ac_peak_395
chr1	27145577	27146691	TC32_WT_H3K27ac_peak_396
chr1	27145577	27146691	TC32_WT_H3K27ac_peak_397
chr1	27341505	27341844	TC32_WT_H3K27ac_peak_398
chr1	27427831	27428131	TC32_WT_H3K27ac_peak_399
chr1	27429493	27429864	TC32_WT_H3K27ac_peak_400
chr1	27436298	27437098	TC32_WT_H3K27ac_peak_401
chr1	27436298	27437098	TC32_WT_H3K27ac_peak_402
chr1	27436298	27437098	TC32_WT_H3K27ac_peak_403
chr1	27481992	27482266	TC32_WT_H3K27ac_peak_404
chr1	27488390	27489148	TC32_WT_H3K27ac_peak_405
chr1	27488390	27489148	TC32_WT_H3K27ac_peak_406
chr1	27503950	27505465	TC32_WT_H3K27ac_peak_407
chr1	27503950	27505465	TC32_WT_H3K27ac_peak_408
chr1	27503950	27505465	TC32_WT_H3K27ac_peak_409
chr1	27503950	27505465	TC32_WT_H3K27ac_peak_410
chr1	27522496	27523145	TC32_WT_H3K27ac_peak_411
chr1	27525800	27526338	TC32_WT_H3K27ac_peak_412
chr1	27542741	27543541	TC32_WT_H3K27ac_peak_413
chr1	27560544	27560924	TC32_WT_H3K27ac_peak_414
chr1	27561554	27562008	TC32_WT_H3K27ac_peak_415
chr1	27594831	27595405	TC32_WT_H3K27ac_peak_416
chr1	27830659	27831404	TC32_WT_H3K27ac_peak_417
chr1	27830659	27831404	TC32_WT_H3K27ac_peak_418
chr1	27914084	27914538	TC32_WT_H3K27ac_peak_419
chr1	27961212	27961618	TC32_WT_H3K27ac_peak_420
chr1	28087913	28088637	TC32_WT_H3K27ac_peak_421
chr1	28087913	28088637	TC32_WT_H3K27ac_peak_422
chr1	28232496	28232876	TC32_WT_H3K27ac_peak_423
chr1	28247514	28247714	TC32_WT_H3K27ac_peak_424
chr1	28248444	28248931	TC32_WT_H3K27ac_peak_425
chr1	28261075	28261400	TC32_WT_H3K27ac_peak_426
chr1	28369667	28370068	TC32_WT_H3K27ac_peak_427
chr1	28372977	28374875	TC32_WT_H3K27ac_peak_428
chr1	28372977	28374875	TC32_WT_H3K27ac_peak_429
chr1	28372977	28374875	TC32_WT_H3K27ac_peak_430
chr1	28372977	28374875	TC32_WT_H3K27ac_peak_431
chr1	28372977	28374875	TC32_WT_H3K27ac_peak_432
chr1	28391629	28391989	TC32_WT_H3K27ac_peak_433
chr1	28505373	28505632	TC32_WT_H3K27ac_peak_434
chr1	28518993	28519596	TC32_WT_H3K27ac_peak_435
chr1	28518993	28519596	TC32_WT_H3K27ac_peak_436
chr1	28521754	28522138	TC32_WT_H3K27ac_peak_437
chr1	28574909	28575409	TC32_WT_H3K27ac_peak_438
chr1	28576972	28577484	TC32_WT_H3K27ac_peak_439
chr1	28582603	28582839	TC32_WT_H3K27ac_peak_440
chr1	28639603	28640120	TC32_WT_H3K27ac_peak_441
chr1	28641764	28642957	TC32_WT_H3K27ac_peak_442
chr1	28641764	28642957	TC32_WT_H3K27ac_peak_443
chr1	28641764	28642957	TC32_WT_H3K27ac_peak_444
chr1	28668295	28668657	TC32_WT_H3K27ac_peak_445
chr1	28736925	28737403	TC32_WT_H3K27ac_peak_446
chr1	28737709	28738108	TC32_WT_H3K27ac_peak_447
chr1	28762831	28763072	TC32_WT_H3K27ac_peak_448
chr1	28927590	28928541	TC32_WT_H3K27ac_peak_449
chr1	28927590	28928541	TC32_WT_H3K27ac_peak_450
chr1	28927590	28928541	TC32_WT_H3K27ac_peak_451
chr1	28972982	28973874	TC32_WT_H3K27ac_peak_452
chr1	28972982	28973874	TC32_WT_H3K27ac_peak_453
chr1	29058948	29059222	TC32_WT_H3K27ac_peak_454
chr1	29180124	29181670	TC32_WT_H3K27ac_peak_455
chr1	29180124	29181670	TC32_WT_H3K27ac_peak_456
chr1	29180124	29181670	TC32_WT_H3K27ac_peak_457
chr1	29180124	29181670	TC32_WT_H3K27ac_peak_458
chr1	29201254	29202594	TC32_WT_H3K27ac_peak_459
chr1	29201254	29202594	TC32_WT_H3K27ac_peak_460
chr1	29244541	29245027	TC32_WT_H3K27ac_peak_461
chr1	29249429	29249732	TC32_WT_H3K27ac_peak_462
chr1	29256732	29257003	TC32_WT_H3K27ac_peak_463
chr1	29257377	29257577	TC32_WT_H3K27ac_peak_464
chr1	29271216	29271463	TC32_WT_H3K27ac_peak_465
chr1	29688239	29688537	TC32_WT_H3K27ac_peak_466
chr1	29708501	29708816	TC32_WT_H3K27ac_peak_467
chr1	29709189	29709463	TC32_WT_H3K27ac_peak_468
chr1	29856508	29856773	TC32_WT_H3K27ac_peak_469
chr1	30103816	30104058	TC32_WT_H3K27ac_peak_470
chr1	30251289	30251717	TC32_WT_H3K27ac_peak_471
chr1	30253095	30253336	TC32_WT_H3K27ac_peak_472
chr1	30254487	30254699	TC32_WT_H3K27ac_peak_473
chr1	30259581	30259871	TC32_WT_H3K27ac_peak_474
chr1	30515999	30516411	TC32_WT_H3K27ac_peak_475
chr1	30666777	30666978	TC32_WT_H3K27ac_peak_476
chr1	30748314	30748542	TC32_WT_H3K27ac_peak_477
chr1	30934265	30934585	TC32_WT_H3K27ac_peak_478
chr1	31013119	31013533	TC32_WT_H3K27ac_peak_479
chr1	31047553	31048046	TC32_WT_H3K27ac_peak_480
chr1	31063526	31064006	TC32_WT_H3K27ac_peak_481
chr1	31063526	31064006	TC32_WT_H3K27ac_peak_482
chr1	31064871	31065677	TC32_WT_H3K27ac_peak_483
chr1	31064871	31065677	TC32_WT_H3K27ac_peak_484
chr1	31064871	31065677	TC32_WT_H3K27ac_peak_485
chr1	31295991	31297474	TC32_WT_H3K27ac_peak_486
chr1	31295991	31297474	TC32_WT_H3K27ac_peak_487
chr1	31295991	31297474	TC32_WT_H3K27ac_peak_488
chr1	31775569	31776064	TC32_WT_H3K27ac_peak_489
chr1	31788020	31788369	TC32_WT_H3K27ac_peak_490
chr1	31936961	31937249	TC32_WT_H3K27ac_peak_491
chr1	31955066	31956851	TC32_WT_H3K27ac_peak_492
chr1	31955066	31956851	TC32_WT_H3K27ac_peak_493
chr1	31955066	31956851	TC32_WT_H3K27ac_peak_494
chr1	31955066	31956851	TC32_WT_H3K27ac_peak_495
chr1	32014630	32015121	TC32_WT_H3K27ac_peak_496
chr1	32108066	32108906	TC32_WT_H3K27ac_peak_497
chr1	32108066	32108906	TC32_WT_H3K27ac_peak_498
chr1	32200524	32200729	TC32_WT_H3K27ac_peak_499
chr1	32222433	32223372	TC32_WT_H3K27ac_peak_500
chr1	32222433	32223372	TC32_WT_H3K27ac_peak_501
chr1	32222433	32223372	TC32_WT_H3K27ac_peak_502
chr1	32311751	32312156	TC32_WT_H3K27ac_peak_503
chr1	32651219	32651719	TC32_WT_H3K27ac_peak_504
chr1	32816824	32817340	TC32_WT_H3K27ac_peak_505
chr1	32817721	32818857	TC32_WT_H3K27ac_peak_506
chr1	32817721	32818857	TC32_WT_H3K27ac_peak_507
chr1	33256951	33257837	TC32_WT_H3K27ac_peak_508
chr1	33338251	33339486	TC32_WT_H3K27ac_peak_509
chr1	33338251	33339486	TC32_WT_H3K27ac_peak_510
chr1	33338251	33339486	TC32_WT_H3K27ac_peak_511
chr1	33346591	33347824	TC32_WT_H3K27ac_peak_512
chr1	33346591	33347824	TC32_WT_H3K27ac_peak_513
chr1	33348450	33349406	TC32_WT_H3K27ac_peak_514
chr1	33364503	33365226	TC32_WT_H3K27ac_peak_515
chr1	33364503	33365226	TC32_WT_H3K27ac_peak_516
chr1	33421959	33423164	TC32_WT_H3K27ac_peak_517
chr1	33443707	33444008	TC32_WT_H3K27ac_peak_518
chr1	34984349	34984755	TC32_WT_H3K27ac_peak_519
chr1	35030949	35031869	TC32_WT_H3K27ac_peak_520
chr1	35030949	35031869	TC32_WT_H3K27ac_peak_521
chr1	35079085	35079940	TC32_WT_H3K27ac_peak_522
chr1	35079085	35079940	TC32_WT_H3K27ac_peak_523
chr1	35084561	35085216	TC32_WT_H3K27ac_peak_524
chr1	35718113	35718705	TC32_WT_H3K27ac_peak_525
chr1	35808596	35809042	TC32_WT_H3K27ac_peak_526
chr1	35885796	35886030	TC32_WT_H3K27ac_peak_527
chr1	35894252	35894452	TC32_WT_H3K27ac_peak_528
chr1	35931296	35931596	TC32_WT_H3K27ac_peak_529
chr1	36008652	36008924	TC32_WT_H3K27ac_peak_530
chr1	36149132	36149448	TC32_WT_H3K27ac_peak_531
chr1	36150419	36150779	TC32_WT_H3K27ac_peak_532
chr1	36150419	36150779	TC32_WT_H3K27ac_peak_533
chr1	36151132	36151507	TC32_WT_H3K27ac_peak_534
chr1	36151807	36152179	TC32_WT_H3K27ac_peak_535
chr1	36155574	36155847	TC32_WT_H3K27ac_peak_536
chr1	36156819	36157203	TC32_WT_H3K27ac_peak_537
chr1	36160819	36161708	TC32_WT_H3K27ac_peak_538
chr1	36223650	36223850	TC32_WT_H3K27ac_peak_539
chr1	36350039	36350502	TC32_WT_H3K27ac_peak_540
chr1	36350875	36351332	TC32_WT_H3K27ac_peak_541
chr1	36350875	36351332	TC32_WT_H3K27ac_peak_542
chr1	36351793	36352093	TC32_WT_H3K27ac_peak_543
chr1	36373754	36374085	TC32_WT_H3K27ac_peak_544
chr1	36385089	36385654	TC32_WT_H3K27ac_peak_545
chr1	36386721	36386958	TC32_WT_H3K27ac_peak_546
chr1	36387564	36387948	TC32_WT_H3K27ac_peak_547
chr1	36397256	36397751	TC32_WT_H3K27ac_peak_548
chr1	36463961	36464257	TC32_WT_H3K27ac_peak_549
chr1	36463961	36464257	TC32_WT_H3K27ac_peak_550
chr1	37476169	37477867	TC32_WT_H3K27ac_peak_551
chr1	37476169	37477867	TC32_WT_H3K27ac_peak_552
chr1	37476169	37477867	TC32_WT_H3K27ac_peak_553
chr1	37476169	37477867	TC32_WT_H3K27ac_peak_554
chr1	37476169	37477867	TC32_WT_H3K27ac_peak_555
chr1	37479231	37479750	TC32_WT_H3K27ac_peak_556
chr1	37487195	37487444	TC32_WT_H3K27ac_peak_557
chr1	37595483	37595919	TC32_WT_H3K27ac_peak_558
chr1	37595483	37595919	TC32_WT_H3K27ac_peak_559
chr1	37989009	37989871	TC32_WT_H3K27ac_peak_560
chr1	37989009	37989871	TC32_WT_H3K27ac_peak_561
chr1	37999010	38000328	TC32_WT_H3K27ac_peak_562
chr1	37999010	38000328	TC32_WT_H3K27ac_peak_563
chr1	38000628	38001755	TC32_WT_H3K27ac_peak_564
chr1	38000628	38001755	TC32_WT_H3K27ac_peak_565
chr1	38004104	38005011	TC32_WT_H3K27ac_peak_566
chr1	38004104	38005011	TC32_WT_H3K27ac_peak_567
chr1	38009033	38009340	TC32_WT_H3K27ac_peak_568
chr1	38015896	38016261	TC32_WT_H3K27ac_peak_569
chr1	38015896	38016261	TC32_WT_H3K27ac_peak_570
chr1	38022239	38023465	TC32_WT_H3K27ac_peak_571
chr1	38022239	38023465	TC32_WT_H3K27ac_peak_572
chr1	38022239	38023465	TC32_WT_H3K27ac_peak_573
chr1	38024936	38026116	TC32_WT_H3K27ac_peak_574
chr1	38024936	38026116	TC32_WT_H3K27ac_peak_575
chr1	38028316	38028720	TC32_WT_H3K27ac_peak_576
chr1	38029514	38030700	TC32_WT_H3K27ac_peak_577
chr1	38029514	38030700	TC32_WT_H3K27ac_peak_578
chr1	38029514	38030700	TC32_WT_H3K27ac_peak_579
chr1	38029514	38030700	TC32_WT_H3K27ac_peak_580
chr1	38990712	38991108	TC32_WT_H3K27ac_peak_581
chr1	38992630	38992975	TC32_WT_H3K27ac_peak_582
chr1	39026829	39027613	TC32_WT_H3K27ac_peak_583
chr1	39104419	39104680	TC32_WT_H3K27ac_peak_584
chr1	39105987	39106682	TC32_WT_H3K27ac_peak_585
chr1	39105987	39106682	TC32_WT_H3K27ac_peak_586
chr1	39107137	39107721	TC32_WT_H3K27ac_peak_587
chr1	39108010	39108230	TC32_WT_H3K27ac_peak_588
chr1	39110193	39110578	TC32_WT_H3K27ac_peak_589
chr1	39171429	39171726	TC32_WT_H3K27ac_peak_590
chr1	39173364	39174954	TC32_WT_H3K27ac_peak_591
chr1	39173364	39174954	TC32_WT_H3K27ac_peak_592
chr1	39173364	39174954	TC32_WT_H3K27ac_peak_593
chr1	39185541	39185947	TC32_WT_H3K27ac_peak_594
chr1	39194969	39195169	TC32_WT_H3K27ac_peak_595
chr1	39204449	39205365	TC32_WT_H3K27ac_peak_596
chr1	39213264	39213922	TC32_WT_H3K27ac_peak_597
chr1	39405347	39405558	TC32_WT_H3K27ac_peak_598
chr1	39738922	39739288	TC32_WT_H3K27ac_peak_599
chr1	39738922	39739288	TC32_WT_H3K27ac_peak_600
chr1	39883225	39883444	TC32_WT_H3K27ac_peak_601
chr1	40161431	40162645	TC32_WT_H3K27ac_peak_602
chr1	40161431	40162645	TC32_WT_H3K27ac_peak_603
chr1	40257359	40257902	TC32_WT_H3K27ac_peak_604
chr1	40380930	40381623	TC32_WT_H3K27ac_peak_605
chr1	40384416	40384641	TC32_WT_H3K27ac_peak_606
chr1	40531646	40532211	TC32_WT_H3K27ac_peak_607
chr1	40709923	40710295	TC32_WT_H3K27ac_peak_608
chr1	40710570	40711402	TC32_WT_H3K27ac_peak_609
chr1	40710570	40711402	TC32_WT_H3K27ac_peak_610
chr1	40769515	40770072	TC32_WT_H3K27ac_peak_611
chr1	40980516	40981852	TC32_WT_H3K27ac_peak_612
chr1	40980516	40981852	TC32_WT_H3K27ac_peak_613
chr1	40980516	40981852	TC32_WT_H3K27ac_peak_614
chr1	40990968	40991212	TC32_WT_H3K27ac_peak_615
chr1	41007367	41007653	TC32_WT_H3K27ac_peak_616
chr1	41020906	41021433	TC32_WT_H3K27ac_peak_617
chr1	41044581	41044842	TC32_WT_H3K27ac_peak_618
chr1	41102910	41103220	TC32_WT_H3K27ac_peak_619
chr1	41240899	41241099	TC32_WT_H3K27ac_peak_620
chr1	41474373	41474771	TC32_WT_H3K27ac_peak_621
chr1	41496527	41496833	TC32_WT_H3K27ac_peak_622
chr1	42226747	42227007	TC32_WT_H3K27ac_peak_623
chr1	42259510	42259757	TC32_WT_H3K27ac_peak_624
chr1	42658469	42659005	TC32_WT_H3K27ac_peak_625
chr1	42658469	42659005	TC32_WT_H3K27ac_peak_626
chr1	42681712	42682196	TC32_WT_H3K27ac_peak_627
chr1	42742736	42743188	TC32_WT_H3K27ac_peak_628
chr1	42765246	42765632	TC32_WT_H3K27ac_peak_629
chr1	42767301	42767684	TC32_WT_H3K27ac_peak_630
chr1	42943357	42943938	TC32_WT_H3K27ac_peak_631
chr1	42944346	42944662	TC32_WT_H3K27ac_peak_632
chr1	42945040	42945624	TC32_WT_H3K27ac_peak_633
chr1	42945995	42946561	TC32_WT_H3K27ac_peak_634
chr1	43205040	43207756	TC32_WT_H3K27ac_peak_635
chr1	43205040	43207756	TC32_WT_H3K27ac_peak_636
chr1	43205040	43207756	TC32_WT_H3K27ac_peak_637
chr1	43205040	43207756	TC32_WT_H3K27ac_peak_638
chr1	43205040	43207756	TC32_WT_H3K27ac_peak_639
chr1	43358256	43358712	TC32_WT_H3K27ac_peak_640
chr1	43365616	43365968	TC32_WT_H3K27ac_peak_641
chr1	43367517	43367904	TC32_WT_H3K27ac_peak_642
chr1	43389922	43390326	TC32_WT_H3K27ac_peak_643
chr1	43581392	43581605	TC32_WT_H3K27ac_peak_644
chr1	43582301	43582839	TC32_WT_H3K27ac_peak_645
chr1	43585955	43586283	TC32_WT_H3K27ac_peak_646
chr1	43651503	43652324	TC32_WT_H3K27ac_peak_647
chr1	43764692	43764965	TC32_WT_H3K27ac_peak_648
chr1	43766051	43766817	TC32_WT_H3K27ac_peak_649
chr1	43795367	43795751	TC32_WT_H3K27ac_peak_650
chr1	43858324	43858526	TC32_WT_H3K27ac_peak_651
chr1	43946291	43947326	TC32_WT_H3K27ac_peak_652
chr1	43946291	43947326	TC32_WT_H3K27ac_peak_653
chr1	43947846	43948046	TC32_WT_H3K27ac_peak_654
chr1	43978746	43978967	TC32_WT_H3K27ac_peak_655
chr1	43979880	43980782	TC32_WT_H3K27ac_peak_656
chr1	43979880	43980782	TC32_WT_H3K27ac_peak_657
chr1	43982519	43982721	TC32_WT_H3K27ac_peak_658
chr1	44239957	44240354	TC32_WT_H3K27ac_peak_659
chr1	44316318	44316873	TC32_WT_H3K27ac_peak_660
chr1	44316318	44316873	TC32_WT_H3K27ac_peak_661
chr1	44421535	44421735	TC32_WT_H3K27ac_peak_662
chr1	44739887	44740858	TC32_WT_H3K27ac_peak_663
chr1	44739887	44740858	TC32_WT_H3K27ac_peak_664
chr1	44739887	44740858	TC32_WT_H3K27ac_peak_665
chr1	44739887	44740858	TC32_WT_H3K27ac_peak_666
chr1	44743021	44743221	TC32_WT_H3K27ac_peak_667
chr1	44775291	44775905	TC32_WT_H3K27ac_peak_668
chr1	44775291	44775905	TC32_WT_H3K27ac_peak_669
chr1	44806908	44809198	TC32_WT_H3K27ac_peak_670
chr1	44806908	44809198	TC32_WT_H3K27ac_peak_671
chr1	44806908	44809198	TC32_WT_H3K27ac_peak_672
chr1	44806908	44809198	TC32_WT_H3K27ac_peak_673
chr1	44806908	44809198	TC32_WT_H3K27ac_peak_674
chr1	44806908	44809198	TC32_WT_H3K27ac_peak_675
chr1	44811060	44811733	TC32_WT_H3K27ac_peak_676
chr1	45340494	45340724	TC32_WT_H3K27ac_peak_677
chr1	45522150	45523324	TC32_WT_H3K27ac_peak_678
chr1	45522150	45523324	TC32_WT_H3K27ac_peak_679
chr1	45522150	45523324	TC32_WT_H3K27ac_peak_680
chr1	45551427	45551911	TC32_WT_H3K27ac_peak_681
chr1	45613107	45613704	TC32_WT_H3K27ac_peak_682
chr1	45684985	45686516	TC32_WT_H3K27ac_peak_683
chr1	45684985	45686516	TC32_WT_H3K27ac_peak_684
chr1	45804414	45804638	TC32_WT_H3K27ac_peak_685
chr1	46026914	46027114	TC32_WT_H3K27ac_peak_686
chr1	46130921	46131496	TC32_WT_H3K27ac_peak_687
chr1	46131951	46132858	TC32_WT_H3K27ac_peak_688
chr1	46198046	46198273	TC32_WT_H3K27ac_peak_689
chr1	46218401	46218872	TC32_WT_H3K27ac_peak_690
chr1	46300622	46304705	TC32_WT_H3K27ac_peak_691
chr1	46300622	46304705	TC32_WT_H3K27ac_peak_692
chr1	46300622	46304705	TC32_WT_H3K27ac_peak_693
chr1	46300622	46304705	TC32_WT_H3K27ac_peak_694
chr1	46300622	46304705	TC32_WT_H3K27ac_peak_695
chr1	46300622	46304705	TC32_WT_H3K27ac_peak_696
chr1	46300622	46304705	TC32_WT_H3K27ac_peak_697
chr1	46300622	46304705	TC32_WT_H3K27ac_peak_698
chr1	46306922	46307433	TC32_WT_H3K27ac_peak_699
chr1	46308039	46308337	TC32_WT_H3K27ac_peak_700
chr1	46339709	46340295	TC32_WT_H3K27ac_peak_701
chr1	46657953	46658477	TC32_WT_H3K27ac_peak_702
chr1	47313259	47314165	TC32_WT_H3K27ac_peak_703
chr1	47313259	47314165	TC32_WT_H3K27ac_peak_704
chr1	47334344	47335096	TC32_WT_H3K27ac_peak_705
chr1	47334344	47335096	TC32_WT_H3K27ac_peak_706
chr1	47434498	47435020	TC32_WT_H3K27ac_peak_707
chr1	48878169	48878882	TC32_WT_H3K27ac_peak_708
chr1	48878169	48878882	TC32_WT_H3K27ac_peak_709
chr1	50603417	50603726	TC32_WT_H3K27ac_peak_710
chr1	50969740	50969940	TC32_WT_H3K27ac_peak_711
chr1	50976391	50976670	TC32_WT_H3K27ac_peak_712
chr1	50977064	50977298	TC32_WT_H3K27ac_peak_713
chr1	51236881	51237289	TC32_WT_H3K27ac_peak_714
chr1	51238021	51238607	TC32_WT_H3K27ac_peak_715
chr1	51238021	51238607	TC32_WT_H3K27ac_peak_716
chr1	51433591	51433896	TC32_WT_H3K27ac_peak_717
chr1	51445240	51445853	TC32_WT_H3K27ac_peak_718
chr1	51517794	51518481	TC32_WT_H3K27ac_peak_719
chr1	51517794	51518481	TC32_WT_H3K27ac_peak_720
chr1	51648303	51648597	TC32_WT_H3K27ac_peak_721
chr1	51692255	51692559	TC32_WT_H3K27ac_peak_722
chr1	51693530	51693936	TC32_WT_H3K27ac_peak_723
chr1	51729766	51729989	TC32_WT_H3K27ac_peak_724
chr1	51734289	51734489	TC32_WT_H3K27ac_peak_725
chr1	51734924	51735629	TC32_WT_H3K27ac_peak_726
chr1	51795377	51795577	TC32_WT_H3K27ac_peak_727
chr1	51837930	51838156	TC32_WT_H3K27ac_peak_728
chr1	51838555	51838904	TC32_WT_H3K27ac_peak_729
chr1	51841546	51841966	TC32_WT_H3K27ac_peak_730
chr1	51842384	51842935	TC32_WT_H3K27ac_peak_731
chr1	51842384	51842935	TC32_WT_H3K27ac_peak_732
chr1	51843234	51844596	TC32_WT_H3K27ac_peak_733
chr1	51843234	51844596	TC32_WT_H3K27ac_peak_734
chr1	51843234	51844596	TC32_WT_H3K27ac_peak_735
chr1	51843234	51844596	TC32_WT_H3K27ac_peak_736
chr1	51845591	51846210	TC32_WT_H3K27ac_peak_737
chr1	51845591	51846210	TC32_WT_H3K27ac_peak_738
chr1	51868182	51868383	TC32_WT_H3K27ac_peak_739
chr1	51875178	51875876	TC32_WT_H3K27ac_peak_740
chr1	51875178	51875876	TC32_WT_H3K27ac_peak_741
chr1	51877458	51878533	TC32_WT_H3K27ac_peak_742
chr1	51877458	51878533	TC32_WT_H3K27ac_peak_743
chr1	51877458	51878533	TC32_WT_H3K27ac_peak_744
chr1	51879082	51879434	TC32_WT_H3K27ac_peak_745
chr1	52032299	52032988	TC32_WT_H3K27ac_peak_746
chr1	52032299	52032988	TC32_WT_H3K27ac_peak_747
chr1	52074066	52074366	TC32_WT_H3K27ac_peak_748
chr1	52142610	52142932	TC32_WT_H3K27ac_peak_749
chr1	52365186	52365566	TC32_WT_H3K27ac_peak_750
chr1	52386105	52387042	TC32_WT_H3K27ac_peak_751
chr1	52386105	52387042	TC32_WT_H3K27ac_peak_752
chr1	52403461	52403667	TC32_WT_H3K27ac_peak_753
chr1	52404637	52404877	TC32_WT_H3K27ac_peak_754
chr1	52697744	52698106	TC32_WT_H3K27ac_peak_755
chr1	52727105	52727379	TC32_WT_H3K27ac_peak_756
chr1	52843323	52844677	TC32_WT_H3K27ac_peak_757
chr1	52843323	52844677	TC32_WT_H3K27ac_peak_758
chr1	52843323	52844677	TC32_WT_H3K27ac_peak_759
chr1	53015362	53015698	TC32_WT_H3K27ac_peak_760
chr1	53147284	53147593	TC32_WT_H3K27ac_peak_761
chr1	53220752	53221080	TC32_WT_H3K27ac_peak_762
chr1	53303797	53304387	TC32_WT_H3K27ac_peak_763
chr1	53303797	53304387	TC32_WT_H3K27ac_peak_764
chr1	53807803	53808217	TC32_WT_H3K27ac_peak_765
chr1	53837196	53838417	TC32_WT_H3K27ac_peak_766
chr1	53871375	53871612	TC32_WT_H3K27ac_peak_767
chr1	53943925	53944501	TC32_WT_H3K27ac_peak_768
chr1	53956722	53957219	TC32_WT_H3K27ac_peak_769
chr1	54199937	54200833	TC32_WT_H3K27ac_peak_770
chr1	54227831	54228189	TC32_WT_H3K27ac_peak_771
chr1	54248412	54248686	TC32_WT_H3K27ac_peak_772
chr1	54272817	54273377	TC32_WT_H3K27ac_peak_773
chr1	54273737	54274845	TC32_WT_H3K27ac_peak_774
chr1	54314577	54315370	TC32_WT_H3K27ac_peak_775
chr1	54314577	54315370	TC32_WT_H3K27ac_peak_776
chr1	54325024	54325224	TC32_WT_H3K27ac_peak_777
chr1	54325705	54326245	TC32_WT_H3K27ac_peak_778
chr1	54327669	54328139	TC32_WT_H3K27ac_peak_779
chr1	54328929	54329635	TC32_WT_H3K27ac_peak_780
chr1	54331138	54331665	TC32_WT_H3K27ac_peak_781
chr1	54332136	54332455	TC32_WT_H3K27ac_peak_782
chr1	54332729	54333043	TC32_WT_H3K27ac_peak_783
chr1	54339377	54339819	TC32_WT_H3K27ac_peak_784
chr1	54487473	54487807	TC32_WT_H3K27ac_peak_785
chr1	54569291	54570235	TC32_WT_H3K27ac_peak_786
chr1	54569291	54570235	TC32_WT_H3K27ac_peak_787
chr1	54571227	54571647	TC32_WT_H3K27ac_peak_788
chr1	54581563	54582302	TC32_WT_H3K27ac_peak_789
chr1	54715876	54716270	TC32_WT_H3K27ac_peak_790
chr1	54764072	54764359	TC32_WT_H3K27ac_peak_791
chr1	55081602	55081874	TC32_WT_H3K27ac_peak_792
chr1	55212903	55214633	TC32_WT_H3K27ac_peak_793
chr1	55212903	55214633	TC32_WT_H3K27ac_peak_794
chr1	55212903	55214633	TC32_WT_H3K27ac_peak_795
chr1	55212903	55214633	TC32_WT_H3K27ac_peak_796
chr1	55212903	55214633	TC32_WT_H3K27ac_peak_797
chr1	57711377	57711636	TC32_WT_H3K27ac_peak_798
chr1	57723244	57723652	TC32_WT_H3K27ac_peak_799
chr1	57725511	57725887	TC32_WT_H3K27ac_peak_800
chr1	58395659	58396008	TC32_WT_H3K27ac_peak_801
chr1	58545718	58546031	TC32_WT_H3K27ac_peak_802
chr1	58699144	58699819	TC32_WT_H3K27ac_peak_803
chr1	59368150	59368359	TC32_WT_H3K27ac_peak_804
chr1	59847849	59850887	TC32_WT_H3K27ac_peak_805
chr1	59847849	59850887	TC32_WT_H3K27ac_peak_806
chr1	59847849	59850887	TC32_WT_H3K27ac_peak_807
chr1	59847849	59850887	TC32_WT_H3K27ac_peak_808
chr1	59847849	59850887	TC32_WT_H3K27ac_peak_809
chr1	59847849	59850887	TC32_WT_H3K27ac_peak_810
chr1	59847849	59850887	TC32_WT_H3K27ac_peak_811
chr1	59847849	59850887	TC32_WT_H3K27ac_peak_812
chr1	59851407	59852370	TC32_WT_H3K27ac_peak_813
chr1	59851407	59852370	TC32_WT_H3K27ac_peak_814
chr1	59852776	59853434	TC32_WT_H3K27ac_peak_815
chr1	59852776	59853434	TC32_WT_H3K27ac_peak_816
chr1	61084016	61085156	TC32_WT_H3K27ac_peak_817
chr1	61084016	61085156	TC32_WT_H3K27ac_peak_818
chr1	61084016	61085156	TC32_WT_H3K27ac_peak_819
chr1	61241565	61242165	TC32_WT_H3K27ac_peak_820
chr1	61259342	61259580	TC32_WT_H3K27ac_peak_821
chr1	61338648	61339261	TC32_WT_H3K27ac_peak_822
chr1	61338648	61339261	TC32_WT_H3K27ac_peak_823
chr1	61392127	61392657	TC32_WT_H3K27ac_peak_824
chr1	61724444	61724778	TC32_WT_H3K27ac_peak_825
chr1	61747136	61747610	TC32_WT_H3K27ac_peak_826
chr1	61952284	61952630	TC32_WT_H3K27ac_peak_827
chr1	62122125	62122466	TC32_WT_H3K27ac_peak_828
chr1	62437877	62438562	TC32_WT_H3K27ac_peak_829
chr1	62437877	62438562	TC32_WT_H3K27ac_peak_830
chr1	62438927	62439823	TC32_WT_H3K27ac_peak_831
chr1	62438927	62439823	TC32_WT_H3K27ac_peak_832
chr1	62682717	62683517	TC32_WT_H3K27ac_peak_833
chr1	62682717	62683517	TC32_WT_H3K27ac_peak_834
chr1	62688473	62688743	TC32_WT_H3K27ac_peak_835
chr1	62784219	62784973	TC32_WT_H3K27ac_peak_836
chr1	63366391	63366689	TC32_WT_H3K27ac_peak_837
chr1	63522293	63522650	TC32_WT_H3K27ac_peak_838
chr1	63523087	63523734	TC32_WT_H3K27ac_peak_839
chr1	64245377	64245745	TC32_WT_H3K27ac_peak_840
chr1	64269461	64269699	TC32_WT_H3K27ac_peak_841
chr1	64496450	64496682	TC32_WT_H3K27ac_peak_842
chr1	64745521	64746286	TC32_WT_H3K27ac_peak_843
chr1	64745521	64746286	TC32_WT_H3K27ac_peak_844
chr1	64747723	64748963	TC32_WT_H3K27ac_peak_845
chr1	64747723	64748963	TC32_WT_H3K27ac_peak_846
chr1	64827143	64827402	TC32_WT_H3K27ac_peak_847
chr1	64828896	64829788	TC32_WT_H3K27ac_peak_848
chr1	64830378	64830670	TC32_WT_H3K27ac_peak_849
chr1	64889293	64889701	TC32_WT_H3K27ac_peak_850
chr1	64890271	64891792	TC32_WT_H3K27ac_peak_851
chr1	64890271	64891792	TC32_WT_H3K27ac_peak_852
chr1	64890271	64891792	TC32_WT_H3K27ac_peak_853
chr1	64890271	64891792	TC32_WT_H3K27ac_peak_854
chr1	64893106	64893634	TC32_WT_H3K27ac_peak_855
chr1	64893106	64893634	TC32_WT_H3K27ac_peak_856
chr1	64893931	64894131	TC32_WT_H3K27ac_peak_857
chr1	64894580	64895126	TC32_WT_H3K27ac_peak_858
chr1	64894580	64895126	TC32_WT_H3K27ac_peak_859
chr1	64906764	64907552	TC32_WT_H3K27ac_peak_860
chr1	64907931	64908613	TC32_WT_H3K27ac_peak_861
chr1	64908912	64909428	TC32_WT_H3K27ac_peak_862
chr1	64908912	64909428	TC32_WT_H3K27ac_peak_863
chr1	64910030	64911070	TC32_WT_H3K27ac_peak_864
chr1	64911718	64912351	TC32_WT_H3K27ac_peak_865
chr1	64915336	64916619	TC32_WT_H3K27ac_peak_866
chr1	64915336	64916619	TC32_WT_H3K27ac_peak_867
chr1	64915336	64916619	TC32_WT_H3K27ac_peak_868
chr1	64915336	64916619	TC32_WT_H3K27ac_peak_869
chr1	64917050	64917783	TC32_WT_H3K27ac_peak_870
chr1	64918297	64918599	TC32_WT_H3K27ac_peak_871
chr1	64920942	64921438	TC32_WT_H3K27ac_peak_872
chr1	64934150	64935190	TC32_WT_H3K27ac_peak_873
chr1	64934150	64935190	TC32_WT_H3K27ac_peak_874
chr1	64949019	64949313	TC32_WT_H3K27ac_peak_875
chr1	65067907	65068870	TC32_WT_H3K27ac_peak_876
chr1	65420738	65421495	TC32_WT_H3K27ac_peak_877
chr1	66270343	66270628	TC32_WT_H3K27ac_peak_878
chr1	66271599	66272287	TC32_WT_H3K27ac_peak_879
chr1	66271599	66272287	TC32_WT_H3K27ac_peak_880
chr1	66335829	66336414	TC32_WT_H3K27ac_peak_881
chr1	66335829	66336414	TC32_WT_H3K27ac_peak_882
chr1	66349243	66349735	TC32_WT_H3K27ac_peak_883
chr1	66350177	66350793	TC32_WT_H3K27ac_peak_884
chr1	66350177	66350793	TC32_WT_H3K27ac_peak_885
chr1	66351821	66352474	TC32_WT_H3K27ac_peak_886
chr1	66354731	66355076	TC32_WT_H3K27ac_peak_887
chr1	66534271	66534537	TC32_WT_H3K27ac_peak_888
chr1	66535020	66535312	TC32_WT_H3K27ac_peak_889
chr1	66536373	66540090	TC32_WT_H3K27ac_peak_890
chr1	66536373	66540090	TC32_WT_H3K27ac_peak_891
chr1	66536373	66540090	TC32_WT_H3K27ac_peak_892
chr1	66536373	66540090	TC32_WT_H3K27ac_peak_893
chr1	66536373	66540090	TC32_WT_H3K27ac_peak_894
chr1	66536373	66540090	TC32_WT_H3K27ac_peak_895
chr1	66536373	66540090	TC32_WT_H3K27ac_peak_896
chr1	66536373	66540090	TC32_WT_H3K27ac_peak_897
chr1	66540402	66540648	TC32_WT_H3K27ac_peak_898
chr1	66542267	66542467	TC32_WT_H3K27ac_peak_899
chr1	66542949	66543669	TC32_WT_H3K27ac_peak_900
chr1	66542949	66543669	TC32_WT_H3K27ac_peak_901
chr1	66542949	66543669	TC32_WT_H3K27ac_peak_902
chr1	66544572	66545455	TC32_WT_H3K27ac_peak_903
chr1	66544572	66545455	TC32_WT_H3K27ac_peak_904
chr1	66545784	66546668	TC32_WT_H3K27ac_peak_905
chr1	66545784	66546668	TC32_WT_H3K27ac_peak_906
chr1	66545784	66546668	TC32_WT_H3K27ac_peak_907
chr1	66547005	66547223	TC32_WT_H3K27ac_peak_908
chr1	66548392	66548770	TC32_WT_H3K27ac_peak_909
chr1	66549829	66550229	TC32_WT_H3K27ac_peak_910
chr1	66584892	66585333	TC32_WT_H3K27ac_peak_911
chr1	66925730	66926316	TC32_WT_H3K27ac_peak_912
chr1	66927272	66927506	TC32_WT_H3K27ac_peak_913
chr1	66930452	66931881	TC32_WT_H3K27ac_peak_914
chr1	66930452	66931881	TC32_WT_H3K27ac_peak_915
chr1	66930452	66931881	TC32_WT_H3K27ac_peak_916
chr1	66932669	66934840	TC32_WT_H3K27ac_peak_917
chr1	66932669	66934840	TC32_WT_H3K27ac_peak_918
chr1	66932669	66934840	TC32_WT_H3K27ac_peak_919
chr1	66932669	66934840	TC32_WT_H3K27ac_peak_920
chr1	66932669	66934840	TC32_WT_H3K27ac_peak_921
chr1	66932669	66934840	TC32_WT_H3K27ac_peak_922
chr1	66932669	66934840	TC32_WT_H3K27ac_peak_923
chr1	66943614	66944008	TC32_WT_H3K27ac_peak_924
chr1	67052962	67053417	TC32_WT_H3K27ac_peak_925
chr1	67409866	67410178	TC32_WT_H3K27ac_peak_926
chr1	67429496	67429881	TC32_WT_H3K27ac_peak_927
chr1	68218543	68219047	TC32_WT_H3K27ac_peak_928
chr1	68220134	68222648	TC32_WT_H3K27ac_peak_929
chr1	68220134	68222648	TC32_WT_H3K27ac_peak_930
chr1	68220134	68222648	TC32_WT_H3K27ac_peak_931
chr1	68220134	68222648	TC32_WT_H3K27ac_peak_932
chr1	68220134	68222648	TC32_WT_H3K27ac_peak_933
chr1	68293048	68293969	TC32_WT_H3K27ac_peak_934
chr1	68293048	68293969	TC32_WT_H3K27ac_peak_935
chr1	68294571	68295025	TC32_WT_H3K27ac_peak_936
chr1	68495511	68497086	TC32_WT_H3K27ac_peak_937
chr1	68495511	68497086	TC32_WT_H3K27ac_peak_938
chr1	68495511	68497086	TC32_WT_H3K27ac_peak_939
chr1	68495511	68497086	TC32_WT_H3K27ac_peak_940
chr1	70204943	70207137	TC32_WT_H3K27ac_peak_941
chr1	70204943	70207137	TC32_WT_H3K27ac_peak_942
chr1	70204943	70207137	TC32_WT_H3K27ac_peak_943
chr1	70221556	70222109	TC32_WT_H3K27ac_peak_944
chr1	70227488	70227938	TC32_WT_H3K27ac_peak_945
chr1	70227488	70227938	TC32_WT_H3K27ac_peak_946
chr1	70353613	70354703	TC32_WT_H3K27ac_peak_947
chr1	70353613	70354703	TC32_WT_H3K27ac_peak_948
chr1	70411575	70411817	TC32_WT_H3K27ac_peak_949
chr1	70442013	70442741	TC32_WT_H3K27ac_peak_950
chr1	70442013	70442741	TC32_WT_H3K27ac_peak_951
chr1	71019890	71021551	TC32_WT_H3K27ac_peak_952
chr1	71019890	71021551	TC32_WT_H3K27ac_peak_953
chr1	71027794	71028139	TC32_WT_H3K27ac_peak_954
chr1	71032253	71033266	TC32_WT_H3K27ac_peak_955
chr1	71032253	71033266	TC32_WT_H3K27ac_peak_956
chr1	71035373	71035660	TC32_WT_H3K27ac_peak_957
chr1	71044966	71045239	TC32_WT_H3K27ac_peak_958
chr1	71081035	71081235	TC32_WT_H3K27ac_peak_959
chr1	73673752	73674059	TC32_WT_H3K27ac_peak_960
chr1	75724467	75725526	TC32_WT_H3K27ac_peak_961
chr1	75724467	75725526	TC32_WT_H3K27ac_peak_962
chr1	75785742	75786083	TC32_WT_H3K27ac_peak_963
chr1	75788008	75788550	TC32_WT_H3K27ac_peak_964
chr1	75788833	75789658	TC32_WT_H3K27ac_peak_965
chr1	75790340	75790876	TC32_WT_H3K27ac_peak_966
chr1	76254447	76254819	TC32_WT_H3K27ac_peak_967
chr1	77218621	77219334	TC32_WT_H3K27ac_peak_968
chr1	77218621	77219334	TC32_WT_H3K27ac_peak_969
chr1	77539266	77539900	TC32_WT_H3K27ac_peak_970
chr1	77540204	77540437	TC32_WT_H3K27ac_peak_971
chr1	77545625	77546106	TC32_WT_H3K27ac_peak_972
chr1	77546770	77546970	TC32_WT_H3K27ac_peak_973
chr1	77566118	77566500	TC32_WT_H3K27ac_peak_974
chr1	77605544	77606088	TC32_WT_H3K27ac_peak_975
chr1	77605544	77606088	TC32_WT_H3K27ac_peak_976
chr1	77618849	77619628	TC32_WT_H3K27ac_peak_977
chr1	77618849	77619628	TC32_WT_H3K27ac_peak_978
chr1	77620532	77620879	TC32_WT_H3K27ac_peak_979
chr1	77621238	77622084	TC32_WT_H3K27ac_peak_980
chr1	77622393	77624891	TC32_WT_H3K27ac_peak_981
chr1	77622393	77624891	TC32_WT_H3K27ac_peak_982
chr1	77622393	77624891	TC32_WT_H3K27ac_peak_983
chr1	77622393	77624891	TC32_WT_H3K27ac_peak_984
chr1	77675123	77675545	TC32_WT_H3K27ac_peak_985
chr1	77680882	77681980	TC32_WT_H3K27ac_peak_986
chr1	77680882	77681980	TC32_WT_H3K27ac_peak_987
chr1	77680882	77681980	TC32_WT_H3K27ac_peak_988
chr1	77683619	77685873	TC32_WT_H3K27ac_peak_989
chr1	77683619	77685873	TC32_WT_H3K27ac_peak_990
chr1	77683619	77685873	TC32_WT_H3K27ac_peak_991
chr1	77683619	77685873	TC32_WT_H3K27ac_peak_992
chr1	77683619	77685873	TC32_WT_H3K27ac_peak_993
chr1	77683619	77685873	TC32_WT_H3K27ac_peak_994
chr1	77683619	77685873	TC32_WT_H3K27ac_peak_995
chr1	77756715	77757868	TC32_WT_H3K27ac_peak_996
chr1	77756715	77757868	TC32_WT_H3K27ac_peak_997
chr1	77758223	77758451	TC32_WT_H3K27ac_peak_998
chr1	77758768	77759154	TC32_WT_H3K27ac_peak_999
chr1	77759879	77760316	TC32_WT_H3K27ac_peak_1000
chr1	77776021	77777449	TC32_WT_H3K27ac_peak_1001
chr1	77776021	77777449	TC32_WT_H3K27ac_peak_1002
chr1	77776021	77777449	TC32_WT_H3K27ac_peak_1003
chr1	77780308	77780616	TC32_WT_H3K27ac_peak_1004
chr1	77832090	77832754	TC32_WT_H3K27ac_peak_1005
chr1	77832090	77832754	TC32_WT_H3K27ac_peak_1006
chr1	77889079	77889279	TC32_WT_H3K27ac_peak_1007
chr1	77978409	77979082	TC32_WT_H3K27ac_peak_1008
chr1	77979921	77980646	TC32_WT_H3K27ac_peak_1009
chr1	77979921	77980646	TC32_WT_H3K27ac_peak_1010
chr1	77979921	77980646	TC32_WT_H3K27ac_peak_1011
chr1	77983008	77983438	TC32_WT_H3K27ac_peak_1012
chr1	78005841	78006862	TC32_WT_H3K27ac_peak_1013
chr1	78005841	78006862	TC32_WT_H3K27ac_peak_1014
chr1	78005841	78006862	TC32_WT_H3K27ac_peak_1015
chr1	78007297	78007497	TC32_WT_H3K27ac_peak_1016
chr1	78007838	78008780	TC32_WT_H3K27ac_peak_1017
chr1	78007838	78008780	TC32_WT_H3K27ac_peak_1018
chr1	78010909	78011123	TC32_WT_H3K27ac_peak_1019
chr1	84299089	84299402	TC32_WT_H3K27ac_peak_1020
chr1	84303087	84303642	TC32_WT_H3K27ac_peak_1021
chr1	84479302	84480200	TC32_WT_H3K27ac_peak_1022
chr1	84479302	84480200	TC32_WT_H3K27ac_peak_1023
chr1	84504878	84505462	TC32_WT_H3K27ac_peak_1024
chr1	84573099	84573772	TC32_WT_H3K27ac_peak_1025
chr1	84574092	84574292	TC32_WT_H3K27ac_peak_1026
chr1	84699697	84700061	TC32_WT_H3K27ac_peak_1027
chr1	85243635	85244223	TC32_WT_H3K27ac_peak_1028
chr1	85276235	85276533	TC32_WT_H3K27ac_peak_1029
chr1	85367899	85368249	TC32_WT_H3K27ac_peak_1030
chr1	85545045	85545310	TC32_WT_H3K27ac_peak_1031
chr1	85550443	85551380	TC32_WT_H3K27ac_peak_1032
chr1	85628926	85629609	TC32_WT_H3K27ac_peak_1033
chr1	85628926	85629609	TC32_WT_H3K27ac_peak_1034
chr1	85707826	85708026	TC32_WT_H3K27ac_peak_1035
chr1	86395972	86396172	TC32_WT_H3K27ac_peak_1036
chr1	86704931	86705957	TC32_WT_H3K27ac_peak_1037
chr1	86704931	86705957	TC32_WT_H3K27ac_peak_1038
chr1	86913539	86914120	TC32_WT_H3K27ac_peak_1039
chr1	86913539	86914120	TC32_WT_H3K27ac_peak_1040
chr1	86914749	86915314	TC32_WT_H3K27ac_peak_1041
chr1	87348312	87348625	TC32_WT_H3K27ac_peak_1042
chr1	87427784	87428229	TC32_WT_H3K27ac_peak_1043
chr1	87820469	87820918	TC32_WT_H3K27ac_peak_1044
chr1	88685241	88686163	TC32_WT_H3K27ac_peak_1045
chr1	88731372	88731715	TC32_WT_H3K27ac_peak_1046
chr1	88802248	88802488	TC32_WT_H3K27ac_peak_1047
chr1	89021793	89022490	TC32_WT_H3K27ac_peak_1048
chr1	89021793	89022490	TC32_WT_H3K27ac_peak_1049
chr1	89064576	89065107	TC32_WT_H3K27ac_peak_1050
chr1	89832388	89832966	TC32_WT_H3K27ac_peak_1051
chr1	89842520	89843005	TC32_WT_H3K27ac_peak_1052
chr1	89843696	89843942	TC32_WT_H3K27ac_peak_1053
chr1	89995555	89995978	TC32_WT_H3K27ac_peak_1054
chr1	91020848	91021398	TC32_WT_H3K27ac_peak_1055
chr1	91022132	91022598	TC32_WT_H3K27ac_peak_1056
chr1	92298189	92300011	TC32_WT_H3K27ac_peak_1057
chr1	92298189	92300011	TC32_WT_H3K27ac_peak_1058
chr1	92298189	92300011	TC32_WT_H3K27ac_peak_1059
chr1	92298189	92300011	TC32_WT_H3K27ac_peak_1060
chr1	92832943	92833250	TC32_WT_H3K27ac_peak_1061
chr1	92934727	92935001	TC32_WT_H3K27ac_peak_1062
chr1	92935791	92936156	TC32_WT_H3K27ac_peak_1063
chr1	92950550	92950765	TC32_WT_H3K27ac_peak_1064
chr1	92951166	92951483	TC32_WT_H3K27ac_peak_1065
chr1	93080030	93080470	TC32_WT_H3K27ac_peak_1066
chr1	93080030	93080470	TC32_WT_H3K27ac_peak_1067
chr1	93345236	93345464	TC32_WT_H3K27ac_peak_1068
chr1	93345944	93346144	TC32_WT_H3K27ac_peak_1069
chr1	93346689	93349881	TC32_WT_H3K27ac_peak_1070
chr1	93346689	93349881	TC32_WT_H3K27ac_peak_1071
chr1	93346689	93349881	TC32_WT_H3K27ac_peak_1072
chr1	93346689	93349881	TC32_WT_H3K27ac_peak_1073
chr1	93346689	93349881	TC32_WT_H3K27ac_peak_1074
chr1	93346689	93349881	TC32_WT_H3K27ac_peak_1075
chr1	93346689	93349881	TC32_WT_H3K27ac_peak_1076
chr1	93346689	93349881	TC32_WT_H3K27ac_peak_1077
chr1	93352879	93353777	TC32_WT_H3K27ac_peak_1078
chr1	93352879	93353777	TC32_WT_H3K27ac_peak_1079
chr1	93448677	93448984	TC32_WT_H3K27ac_peak_1080
chr1	93585442	93585710	TC32_WT_H3K27ac_peak_1081
chr1	93616027	93617231	TC32_WT_H3K27ac_peak_1082
chr1	93616027	93617231	TC32_WT_H3K27ac_peak_1083
chr1	93616027	93617231	TC32_WT_H3K27ac_peak_1084
chr1	93662595	93662968	TC32_WT_H3K27ac_peak_1085
chr1	93663827	93665295	TC32_WT_H3K27ac_peak_1086
chr1	93663827	93665295	TC32_WT_H3K27ac_peak_1087
chr1	93663827	93665295	TC32_WT_H3K27ac_peak_1088
chr1	93815572	93816163	TC32_WT_H3K27ac_peak_1089
chr1	93815572	93816163	TC32_WT_H3K27ac_peak_1090
chr1	93815572	93816163	TC32_WT_H3K27ac_peak_1091
chr1	93816885	93817242	TC32_WT_H3K27ac_peak_1092
chr1	93827728	93828127	TC32_WT_H3K27ac_peak_1093
chr1	93845875	93846174	TC32_WT_H3K27ac_peak_1094
chr1	93878471	93879565	TC32_WT_H3K27ac_peak_1095
chr1	93878471	93879565	TC32_WT_H3K27ac_peak_1096
chr1	93878471	93879565	TC32_WT_H3K27ac_peak_1097
chr1	93907559	93908284	TC32_WT_H3K27ac_peak_1098
chr1	93907559	93908284	TC32_WT_H3K27ac_peak_1099
chr1	93960333	93961193	TC32_WT_H3K27ac_peak_1100
chr1	94093542	94094088	TC32_WT_H3K27ac_peak_1101
chr1	94418937	94419418	TC32_WT_H3K27ac_peak_1102
chr1	94421746	94421999	TC32_WT_H3K27ac_peak_1103
chr1	94708377	94709170	TC32_WT_H3K27ac_peak_1104
chr1	94708377	94709170	TC32_WT_H3K27ac_peak_1105
chr1	94727852	94728052	TC32_WT_H3K27ac_peak_1106
chr1	95087029	95087334	TC32_WT_H3K27ac_peak_1107
chr1	96721840	96722860	TC32_WT_H3K27ac_peak_1108
chr1	96721840	96722860	TC32_WT_H3K27ac_peak_1109
chr1	98323431	98323687	TC32_WT_H3K27ac_peak_1110
chr1	98324159	98326020	TC32_WT_H3K27ac_peak_1111
chr1	98324159	98326020	TC32_WT_H3K27ac_peak_1112
chr1	98324159	98326020	TC32_WT_H3K27ac_peak_1113
chr1	98326393	98328039	TC32_WT_H3K27ac_peak_1114
chr1	98326393	98328039	TC32_WT_H3K27ac_peak_1115
chr1	98326393	98328039	TC32_WT_H3K27ac_peak_1116
chr1	98405116	98405391	TC32_WT_H3K27ac_peak_1117
chr1	99850024	99850667	TC32_WT_H3K27ac_peak_1118
chr1	99850024	99850667	TC32_WT_H3K27ac_peak_1119
chr1	99943115	99943523	TC32_WT_H3K27ac_peak_1120
chr1	100037804	100038198	TC32_WT_H3K27ac_peak_1121
chr1	100038831	100039999	TC32_WT_H3K27ac_peak_1122
chr1	100038831	100039999	TC32_WT_H3K27ac_peak_1123
chr1	100038831	100039999	TC32_WT_H3K27ac_peak_1124
chr1	100050088	100050447	TC32_WT_H3K27ac_peak_1125
chr1	100265907	100267053	TC32_WT_H3K27ac_peak_1126
chr1	100265907	100267053	TC32_WT_H3K27ac_peak_1127
chr1	100280399	100280778	TC32_WT_H3K27ac_peak_1128
chr1	100893742	100893952	TC32_WT_H3K27ac_peak_1129
chr1	100896128	100897055	TC32_WT_H3K27ac_peak_1130
chr1	100896128	100897055	TC32_WT_H3K27ac_peak_1131
chr1	100955399	100955730	TC32_WT_H3K27ac_peak_1132
chr1	101024842	101026347	TC32_WT_H3K27ac_peak_1133
chr1	101024842	101026347	TC32_WT_H3K27ac_peak_1134
chr1	101024842	101026347	TC32_WT_H3K27ac_peak_1135
chr1	101024842	101026347	TC32_WT_H3K27ac_peak_1136
chr1	103106564	103106914	TC32_WT_H3K27ac_peak_1137
chr1	103109024	103110111	TC32_WT_H3K27ac_peak_1138
chr1	103110585	103110813	TC32_WT_H3K27ac_peak_1139
chr1	103111455	103111655	TC32_WT_H3K27ac_peak_1140
chr1	103112112	103112320	TC32_WT_H3K27ac_peak_1141
chr1	103250158	103250765	TC32_WT_H3K27ac_peak_1142
chr1	103250158	103250765	TC32_WT_H3K27ac_peak_1143
chr1	106926586	106926999	TC32_WT_H3K27ac_peak_1144
chr1	106948277	106948975	TC32_WT_H3K27ac_peak_1145
chr1	106998563	106998848	TC32_WT_H3K27ac_peak_1146
chr1	107056718	107057306	TC32_WT_H3K27ac_peak_1147
chr1	107057608	107057994	TC32_WT_H3K27ac_peak_1148
chr1	107142915	107143361	TC32_WT_H3K27ac_peak_1149
chr1	107143749	107144472	TC32_WT_H3K27ac_peak_1150
chr1	107144922	107145312	TC32_WT_H3K27ac_peak_1151
chr1	107145996	107146272	TC32_WT_H3K27ac_peak_1152
chr1	107146585	107147766	TC32_WT_H3K27ac_peak_1153
chr1	107146585	107147766	TC32_WT_H3K27ac_peak_1154
chr1	107146585	107147766	TC32_WT_H3K27ac_peak_1155
chr1	107146585	107147766	TC32_WT_H3K27ac_peak_1156
chr1	107148307	107148814	TC32_WT_H3K27ac_peak_1157
chr1	107149295	107150041	TC32_WT_H3K27ac_peak_1158
chr1	107152176	107152489	TC32_WT_H3K27ac_peak_1159
chr1	107171473	107172809	TC32_WT_H3K27ac_peak_1160
chr1	107171473	107172809	TC32_WT_H3K27ac_peak_1161
chr1	107171473	107172809	TC32_WT_H3K27ac_peak_1162
chr1	107171473	107172809	TC32_WT_H3K27ac_peak_1163
chr1	107179958	107180409	TC32_WT_H3K27ac_peak_1164
chr1	107242065	107243644	TC32_WT_H3K27ac_peak_1165
chr1	107242065	107243644	TC32_WT_H3K27ac_peak_1166
chr1	107242065	107243644	TC32_WT_H3K27ac_peak_1167
chr1	107242065	107243644	TC32_WT_H3K27ac_peak_1168
chr1	107244028	107244288	TC32_WT_H3K27ac_peak_1169
chr1	107247456	107247691	TC32_WT_H3K27ac_peak_1170
chr1	107254206	107254538	TC32_WT_H3K27ac_peak_1171
chr1	107358311	107358768	TC32_WT_H3K27ac_peak_1172
chr1	107358311	107358768	TC32_WT_H3K27ac_peak_1173
chr1	108198755	108198985	TC32_WT_H3K27ac_peak_1174
chr1	108691786	108692051	TC32_WT_H3K27ac_peak_1175
chr1	108692372	108693486	TC32_WT_H3K27ac_peak_1176
chr1	108692372	108693486	TC32_WT_H3K27ac_peak_1177
chr1	108693836	108694352	TC32_WT_H3K27ac_peak_1178
chr1	108962327	108963268	TC32_WT_H3K27ac_peak_1179
chr1	109041196	109041396	TC32_WT_H3K27ac_peak_1180
chr1	109090779	109091954	TC32_WT_H3K27ac_peak_1181
chr1	109253679	109254377	TC32_WT_H3K27ac_peak_1182
chr1	109253679	109254377	TC32_WT_H3K27ac_peak_1183
chr1	109425709	109426247	TC32_WT_H3K27ac_peak_1184
chr1	109547559	109548280	TC32_WT_H3K27ac_peak_1185
chr1	109547559	109548280	TC32_WT_H3K27ac_peak_1186
chr1	109548818	109549247	TC32_WT_H3K27ac_peak_1187
chr1	109561522	109561941	TC32_WT_H3K27ac_peak_1188
chr1	109617440	109617784	TC32_WT_H3K27ac_peak_1189
chr1	109620784	109620984	TC32_WT_H3K27ac_peak_1190
chr1	109623071	109624353	TC32_WT_H3K27ac_peak_1191
chr1	109623071	109624353	TC32_WT_H3K27ac_peak_1192
chr1	109623071	109624353	TC32_WT_H3K27ac_peak_1193
chr1	109636113	109636379	TC32_WT_H3K27ac_peak_1194
chr1	109636759	109637026	TC32_WT_H3K27ac_peak_1195
chr1	109791092	109792119	TC32_WT_H3K27ac_peak_1196
chr1	109792951	109793790	TC32_WT_H3K27ac_peak_1197
chr1	109792951	109793790	TC32_WT_H3K27ac_peak_1198
chr1	109794870	109795162	TC32_WT_H3K27ac_peak_1199
chr1	109985143	109985371	TC32_WT_H3K27ac_peak_1200
chr1	109988829	109989392	TC32_WT_H3K27ac_peak_1201
chr1	110003494	110004542	TC32_WT_H3K27ac_peak_1202
chr1	110003494	110004542	TC32_WT_H3K27ac_peak_1203
chr1	110337441	110338250	TC32_WT_H3K27ac_peak_1204
chr1	110337441	110338250	TC32_WT_H3K27ac_peak_1205
chr1	110339915	110340243	TC32_WT_H3K27ac_peak_1206
chr1	110407277	110407530	TC32_WT_H3K27ac_peak_1207
chr1	111139011	111139815	TC32_WT_H3K27ac_peak_1208
chr1	111140205	111140894	TC32_WT_H3K27ac_peak_1209
chr1	111140205	111140894	TC32_WT_H3K27ac_peak_1210
chr1	111140205	111140894	TC32_WT_H3K27ac_peak_1211
chr1	111447845	111448260	TC32_WT_H3K27ac_peak_1212
chr1	111449494	111450214	TC32_WT_H3K27ac_peak_1213
chr1	111449494	111450214	TC32_WT_H3K27ac_peak_1214
chr1	111620503	111620708	TC32_WT_H3K27ac_peak_1215
chr1	111755971	111756254	TC32_WT_H3K27ac_peak_1216
chr1	112617965	112619948	TC32_WT_H3K27ac_peak_1217
chr1	112617965	112619948	TC32_WT_H3K27ac_peak_1218
chr1	112617965	112619948	TC32_WT_H3K27ac_peak_1219
chr1	112617965	112619948	TC32_WT_H3K27ac_peak_1220
chr1	112620676	112620971	TC32_WT_H3K27ac_peak_1221
chr1	112636992	112637284	TC32_WT_H3K27ac_peak_1222
chr1	112675408	112675683	TC32_WT_H3K27ac_peak_1223
chr1	112699560	112701251	TC32_WT_H3K27ac_peak_1224
chr1	112699560	112701251	TC32_WT_H3K27ac_peak_1225
chr1	112699560	112701251	TC32_WT_H3K27ac_peak_1226
chr1	112704879	112705124	TC32_WT_H3K27ac_peak_1227
chr1	112937264	112937521	TC32_WT_H3K27ac_peak_1228
chr1	112938073	112938482	TC32_WT_H3K27ac_peak_1229
chr1	112954526	112954748	TC32_WT_H3K27ac_peak_1230
chr1	112955146	112955546	TC32_WT_H3K27ac_peak_1231
chr1	112991405	112991634	TC32_WT_H3K27ac_peak_1232
chr1	112998983	112999380	TC32_WT_H3K27ac_peak_1233
chr1	113073216	113073587	TC32_WT_H3K27ac_peak_1234
chr1	113756937	113757612	TC32_WT_H3K27ac_peak_1235
chr1	113759196	113759961	TC32_WT_H3K27ac_peak_1236
chr1	113759196	113759961	TC32_WT_H3K27ac_peak_1237
chr1	113809307	113809559	TC32_WT_H3K27ac_peak_1238
chr1	113809945	113810310	TC32_WT_H3K27ac_peak_1239
chr1	113810687	113812062	TC32_WT_H3K27ac_peak_1240
chr1	113810687	113812062	TC32_WT_H3K27ac_peak_1241
chr1	113810687	113812062	TC32_WT_H3K27ac_peak_1242
chr1	113848861	113849278	TC32_WT_H3K27ac_peak_1243
chr1	113849740	113849940	TC32_WT_H3K27ac_peak_1244
chr1	113851657	113852019	TC32_WT_H3K27ac_peak_1245
chr1	113859371	113859951	TC32_WT_H3K27ac_peak_1246
chr1	113860324	113861104	TC32_WT_H3K27ac_peak_1247
chr1	113928733	113929345	TC32_WT_H3K27ac_peak_1248
chr1	113928733	113929345	TC32_WT_H3K27ac_peak_1249
chr1	113930063	113930417	TC32_WT_H3K27ac_peak_1250
chr1	113930790	113931438	TC32_WT_H3K27ac_peak_1251
chr1	113930790	113931438	TC32_WT_H3K27ac_peak_1252
chr1	113932874	113933093	TC32_WT_H3K27ac_peak_1253
chr1	113938755	113938955	TC32_WT_H3K27ac_peak_1254
chr1	113947625	113948436	TC32_WT_H3K27ac_peak_1255
chr1	113947625	113948436	TC32_WT_H3K27ac_peak_1256
chr1	113947625	113948436	TC32_WT_H3K27ac_peak_1257
chr1	113975643	113976124	TC32_WT_H3K27ac_peak_1258
chr1	113976512	113977749	TC32_WT_H3K27ac_peak_1259
chr1	113976512	113977749	TC32_WT_H3K27ac_peak_1260
chr1	113978124	113978836	TC32_WT_H3K27ac_peak_1261
chr1	113980676	113980939	TC32_WT_H3K27ac_peak_1262
chr1	113981209	113981707	TC32_WT_H3K27ac_peak_1263
chr1	114196331	114197277	TC32_WT_H3K27ac_peak_1264
chr1	114196331	114197277	TC32_WT_H3K27ac_peak_1265
chr1	114196331	114197277	TC32_WT_H3K27ac_peak_1266
chr1	114198692	114199576	TC32_WT_H3K27ac_peak_1267
chr1	114198692	114199576	TC32_WT_H3K27ac_peak_1268
chr1	114200444	114200789	TC32_WT_H3K27ac_peak_1269
chr1	114509381	114510502	TC32_WT_H3K27ac_peak_1270
chr1	114509381	114510502	TC32_WT_H3K27ac_peak_1271
chr1	114509381	114510502	TC32_WT_H3K27ac_peak_1272
chr1	114580892	114581304	TC32_WT_H3K27ac_peak_1273
chr1	114779853	114780282	TC32_WT_H3K27ac_peak_1274
chr1	115167710	115167929	TC32_WT_H3K27ac_peak_1275
chr1	115168664	115168946	TC32_WT_H3K27ac_peak_1276
chr1	115301505	115301935	TC32_WT_H3K27ac_peak_1277
chr1	115545439	115545821	TC32_WT_H3K27ac_peak_1278
chr1	115649774	115650171	TC32_WT_H3K27ac_peak_1279
chr1	115706773	115706973	TC32_WT_H3K27ac_peak_1280
chr1	116356634	116356862	TC32_WT_H3K27ac_peak_1281
chr1	116374243	116375695	TC32_WT_H3K27ac_peak_1282
chr1	116383381	116383604	TC32_WT_H3K27ac_peak_1283
chr1	117366008	117366492	TC32_WT_H3K27ac_peak_1284
chr1	117368343	117370411	TC32_WT_H3K27ac_peak_1285
chr1	117368343	117370411	TC32_WT_H3K27ac_peak_1286
chr1	117368343	117370411	TC32_WT_H3K27ac_peak_1287
chr1	117368343	117370411	TC32_WT_H3K27ac_peak_1288
chr1	117368343	117370411	TC32_WT_H3K27ac_peak_1289
chr1	117368343	117370411	TC32_WT_H3K27ac_peak_1290
chr1	117929822	117930169	TC32_WT_H3K27ac_peak_1291
chr1	119917065	119917358	TC32_WT_H3K27ac_peak_1292
chr1	120014970	120015410	TC32_WT_H3K27ac_peak_1293
chr1	120175535	120176270	TC32_WT_H3K27ac_peak_1294
chr1	120175535	120176270	TC32_WT_H3K27ac_peak_1295
chr1	120179566	120180088	TC32_WT_H3K27ac_peak_1296
chr1	120179566	120180088	TC32_WT_H3K27ac_peak_1297
chr1	144998667	144999230	TC32_WT_H3K27ac_peak_1298
chr1	145813382	145813627	TC32_WT_H3K27ac_peak_1299
chr1	145823768	145824859	TC32_WT_H3K27ac_peak_1300
chr1	145823768	145824859	TC32_WT_H3K27ac_peak_1301
chr1	145890940	145892661	TC32_WT_H3K27ac_peak_1302
chr1	145890940	145892661	TC32_WT_H3K27ac_peak_1303
chr1	145890940	145892661	TC32_WT_H3K27ac_peak_1304
chr1	145890940	145892661	TC32_WT_H3K27ac_peak_1305
chr1	145964380	145964971	TC32_WT_H3K27ac_peak_1306
chr1	145978330	145979345	TC32_WT_H3K27ac_peak_1307
chr1	145978330	145979345	TC32_WT_H3K27ac_peak_1308
chr1	145978330	145979345	TC32_WT_H3K27ac_peak_1309
chr1	146938336	146938787	TC32_WT_H3K27ac_peak_1310
chr1	146938336	146938787	TC32_WT_H3K27ac_peak_1311
chr1	146987835	146988104	TC32_WT_H3K27ac_peak_1312
chr1	147168929	147169646	TC32_WT_H3K27ac_peak_1313
chr1	147168929	147169646	TC32_WT_H3K27ac_peak_1314
chr1	147169937	147170912	TC32_WT_H3K27ac_peak_1315
chr1	147169937	147170912	TC32_WT_H3K27ac_peak_1316
chr1	147169937	147170912	TC32_WT_H3K27ac_peak_1317
chr1	147171189	147171755	TC32_WT_H3K27ac_peak_1318
chr1	147243174	147243516	TC32_WT_H3K27ac_peak_1319
chr1	147540420	147540887	TC32_WT_H3K27ac_peak_1320
chr1	147541517	147543113	TC32_WT_H3K27ac_peak_1321
chr1	147541517	147543113	TC32_WT_H3K27ac_peak_1322
chr1	147541517	147543113	TC32_WT_H3K27ac_peak_1323
chr1	147541517	147543113	TC32_WT_H3K27ac_peak_1324
chr1	147670186	147670407	TC32_WT_H3K27ac_peak_1325
chr1	148151652	148152256	TC32_WT_H3K27ac_peak_1326
chr1	148151652	148152256	TC32_WT_H3K27ac_peak_1327
chr1	148279380	148280428	TC32_WT_H3K27ac_peak_1328
chr1	148279380	148280428	TC32_WT_H3K27ac_peak_1329
chr1	148627511	148627779	TC32_WT_H3K27ac_peak_1330
chr1	148630994	148631194	TC32_WT_H3K27ac_peak_1331
chr1	148632877	148633236	TC32_WT_H3K27ac_peak_1332
chr1	148679542	148679742	TC32_WT_H3K27ac_peak_1333
chr1	149406711	149407111	TC32_WT_H3K27ac_peak_1334
chr1	149444589	149445069	TC32_WT_H3K27ac_peak_1335
chr1	149445446	149445880	TC32_WT_H3K27ac_peak_1336
chr1	149445446	149445880	TC32_WT_H3K27ac_peak_1337
chr1	149844348	149844713	TC32_WT_H3K27ac_peak_1338
chr1	149845666	149846169	TC32_WT_H3K27ac_peak_1339
chr1	149848927	149849737	TC32_WT_H3K27ac_peak_1340
chr1	149848927	149849737	TC32_WT_H3K27ac_peak_1341
chr1	149850038	149850333	TC32_WT_H3K27ac_peak_1342
chr1	149884560	149884760	TC32_WT_H3K27ac_peak_1343
chr1	149927918	149928317	TC32_WT_H3K27ac_peak_1344
chr1	149939008	149939451	TC32_WT_H3K27ac_peak_1345
chr1	149941911	149942387	TC32_WT_H3K27ac_peak_1346
chr1	150009177	150010282	TC32_WT_H3K27ac_peak_1347
chr1	150009177	150010282	TC32_WT_H3K27ac_peak_1348
chr1	150009177	150010282	TC32_WT_H3K27ac_peak_1349
chr1	150066263	150067189	TC32_WT_H3K27ac_peak_1350
chr1	150150599	150151103	TC32_WT_H3K27ac_peak_1351
chr1	150150599	150151103	TC32_WT_H3K27ac_peak_1352
chr1	150233406	150233887	TC32_WT_H3K27ac_peak_1353
chr1	150233406	150233887	TC32_WT_H3K27ac_peak_1354
chr1	150234445	150234964	TC32_WT_H3K27ac_peak_1355
chr1	150234445	150234964	TC32_WT_H3K27ac_peak_1356
chr1	150235648	150235987	TC32_WT_H3K27ac_peak_1357
chr1	150256123	150256645	TC32_WT_H3K27ac_peak_1358
chr1	150257161	150258147	TC32_WT_H3K27ac_peak_1359
chr1	150257161	150258147	TC32_WT_H3K27ac_peak_1360
chr1	150259451	150259820	TC32_WT_H3K27ac_peak_1361
chr1	150268413	150268613	TC32_WT_H3K27ac_peak_1362
chr1	150321573	150321878	TC32_WT_H3K27ac_peak_1363
chr1	150363850	150367516	TC32_WT_H3K27ac_peak_1364
chr1	150363850	150367516	TC32_WT_H3K27ac_peak_1365
chr1	150363850	150367516	TC32_WT_H3K27ac_peak_1366
chr1	150363850	150367516	TC32_WT_H3K27ac_peak_1367
chr1	150363850	150367516	TC32_WT_H3K27ac_peak_1368
chr1	150363850	150367516	TC32_WT_H3K27ac_peak_1369
chr1	150363850	150367516	TC32_WT_H3K27ac_peak_1370
chr1	150363850	150367516	TC32_WT_H3K27ac_peak_1371
chr1	150370913	150371596	TC32_WT_H3K27ac_peak_1372
chr1	150487219	150487663	TC32_WT_H3K27ac_peak_1373
chr1	150507638	150508287	TC32_WT_H3K27ac_peak_1374
chr1	150507638	150508287	TC32_WT_H3K27ac_peak_1375
chr1	150561913	150562202	TC32_WT_H3K27ac_peak_1376
chr1	150563767	150564325	TC32_WT_H3K27ac_peak_1377
chr1	150578334	150578554	TC32_WT_H3K27ac_peak_1378
chr1	150605048	150605571	TC32_WT_H3K27ac_peak_1379
chr1	150875775	150876249	TC32_WT_H3K27ac_peak_1380
chr1	150875775	150876249	TC32_WT_H3K27ac_peak_1381
chr1	150971651	150972210	TC32_WT_H3K27ac_peak_1382
chr1	150972871	150974411	TC32_WT_H3K27ac_peak_1383
chr1	150972871	150974411	TC32_WT_H3K27ac_peak_1384
chr1	150972871	150974411	TC32_WT_H3K27ac_peak_1385
chr1	150972871	150974411	TC32_WT_H3K27ac_peak_1386
chr1	151005807	151007175	TC32_WT_H3K27ac_peak_1387
chr1	151005807	151007175	TC32_WT_H3K27ac_peak_1388
chr1	151005807	151007175	TC32_WT_H3K27ac_peak_1389
chr1	151005807	151007175	TC32_WT_H3K27ac_peak_1390
chr1	151008604	151009048	TC32_WT_H3K27ac_peak_1391
chr1	151058122	151059424	TC32_WT_H3K27ac_peak_1392
chr1	151058122	151059424	TC32_WT_H3K27ac_peak_1393
chr1	151058122	151059424	TC32_WT_H3K27ac_peak_1394
chr1	151058122	151059424	TC32_WT_H3K27ac_peak_1395
chr1	151060740	151062098	TC32_WT_H3K27ac_peak_1396
chr1	151060740	151062098	TC32_WT_H3K27ac_peak_1397
chr1	151060740	151062098	TC32_WT_H3K27ac_peak_1398
chr1	151069169	151069430	TC32_WT_H3K27ac_peak_1399
chr1	151165977	151166345	TC32_WT_H3K27ac_peak_1400
chr1	151175344	151175703	TC32_WT_H3K27ac_peak_1401
chr1	151189344	151190166	TC32_WT_H3K27ac_peak_1402
chr1	151189344	151190166	TC32_WT_H3K27ac_peak_1403
chr1	151189344	151190166	TC32_WT_H3K27ac_peak_1404
chr1	151198619	151199163	TC32_WT_H3K27ac_peak_1405
chr1	151198619	151199163	TC32_WT_H3K27ac_peak_1406
chr1	151201845	151202367	TC32_WT_H3K27ac_peak_1407
chr1	151243222	151243800	TC32_WT_H3K27ac_peak_1408
chr1	151254806	151255017	TC32_WT_H3K27ac_peak_1409
chr1	151255349	151255707	TC32_WT_H3K27ac_peak_1410
chr1	151282142	151282555	TC32_WT_H3K27ac_peak_1411
chr1	151282866	151283193	TC32_WT_H3K27ac_peak_1412
chr1	151311993	151312540	TC32_WT_H3K27ac_peak_1413
chr1	151326598	151328240	TC32_WT_H3K27ac_peak_1414
chr1	151326598	151328240	TC32_WT_H3K27ac_peak_1415
chr1	151326598	151328240	TC32_WT_H3K27ac_peak_1416
chr1	151346823	151347217	TC32_WT_H3K27ac_peak_1417
chr1	151435038	151435276	TC32_WT_H3K27ac_peak_1418
chr1	151457667	151458304	TC32_WT_H3K27ac_peak_1419
chr1	151457667	151458304	TC32_WT_H3K27ac_peak_1420
chr1	151539783	151540087	TC32_WT_H3K27ac_peak_1421
chr1	151548883	151549092	TC32_WT_H3K27ac_peak_1422
chr1	151585470	151585794	TC32_WT_H3K27ac_peak_1423
chr1	151619892	151620270	TC32_WT_H3K27ac_peak_1424
chr1	151762979	151763484	TC32_WT_H3K27ac_peak_1425
chr1	151988816	151989484	TC32_WT_H3K27ac_peak_1426
chr1	151988816	151989484	TC32_WT_H3K27ac_peak_1427
chr1	151989783	151990163	TC32_WT_H3K27ac_peak_1428
chr1	151990500	151990917	TC32_WT_H3K27ac_peak_1429
chr1	152035010	152035429	TC32_WT_H3K27ac_peak_1430
chr1	152035750	152036322	TC32_WT_H3K27ac_peak_1431
chr1	153526006	153526271	TC32_WT_H3K27ac_peak_1432
chr1	153546983	153547452	TC32_WT_H3K27ac_peak_1433
chr1	153565916	153567440	TC32_WT_H3K27ac_peak_1434
chr1	153565916	153567440	TC32_WT_H3K27ac_peak_1435
chr1	153565916	153567440	TC32_WT_H3K27ac_peak_1436
chr1	153565916	153567440	TC32_WT_H3K27ac_peak_1437
chr1	153567856	153568322	TC32_WT_H3K27ac_peak_1438
chr1	153626958	153627346	TC32_WT_H3K27ac_peak_1439
chr1	153728279	153728479	TC32_WT_H3K27ac_peak_1440
chr1	153888531	153889050	TC32_WT_H3K27ac_peak_1441
chr1	153907209	153907480	TC32_WT_H3K27ac_peak_1442
chr1	153920366	153921101	TC32_WT_H3K27ac_peak_1443
chr1	153929114	153929638	TC32_WT_H3K27ac_peak_1444
chr1	153945427	153946172	TC32_WT_H3K27ac_peak_1445
chr1	153957394	153958049	TC32_WT_H3K27ac_peak_1446
chr1	153961827	153962790	TC32_WT_H3K27ac_peak_1447
chr1	153961827	153962790	TC32_WT_H3K27ac_peak_1448
chr1	153963377	153963812	TC32_WT_H3K27ac_peak_1449
chr1	153976561	153977858	TC32_WT_H3K27ac_peak_1450
chr1	153976561	153977858	TC32_WT_H3K27ac_peak_1451
chr1	153976561	153977858	TC32_WT_H3K27ac_peak_1452
chr1	153976561	153977858	TC32_WT_H3K27ac_peak_1453
chr1	153984978	153986608	TC32_WT_H3K27ac_peak_1454
chr1	153984978	153986608	TC32_WT_H3K27ac_peak_1455
chr1	153984978	153986608	TC32_WT_H3K27ac_peak_1456
chr1	153986971	153987322	TC32_WT_H3K27ac_peak_1457
chr1	154178829	154179582	TC32_WT_H3K27ac_peak_1458
chr1	154178829	154179582	TC32_WT_H3K27ac_peak_1459
chr1	154178829	154179582	TC32_WT_H3K27ac_peak_1460
chr1	154182006	154182677	TC32_WT_H3K27ac_peak_1461
chr1	154220185	154220447	TC32_WT_H3K27ac_peak_1462
chr1	154221412	154222203	TC32_WT_H3K27ac_peak_1463
chr1	154271065	154271358	TC32_WT_H3K27ac_peak_1464
chr1	154272065	154272417	TC32_WT_H3K27ac_peak_1465
chr1	154422450	154422693	TC32_WT_H3K27ac_peak_1466
chr1	154423000	154423827	TC32_WT_H3K27ac_peak_1467
chr1	154427293	154427821	TC32_WT_H3K27ac_peak_1468
chr1	154434455	154434852	TC32_WT_H3K27ac_peak_1469
chr1	154463348	154463595	TC32_WT_H3K27ac_peak_1470
chr1	154556500	154558085	TC32_WT_H3K27ac_peak_1471
chr1	154556500	154558085	TC32_WT_H3K27ac_peak_1472
chr1	154556500	154558085	TC32_WT_H3K27ac_peak_1473
chr1	154607131	154608174	TC32_WT_H3K27ac_peak_1474
chr1	154607131	154608174	TC32_WT_H3K27ac_peak_1475
chr1	154609028	154609252	TC32_WT_H3K27ac_peak_1476
chr1	154609539	154609892	TC32_WT_H3K27ac_peak_1477
chr1	154626766	154627384	TC32_WT_H3K27ac_peak_1478
chr1	154626766	154627384	TC32_WT_H3K27ac_peak_1479
chr1	154730559	154731350	TC32_WT_H3K27ac_peak_1480
chr1	154730559	154731350	TC32_WT_H3K27ac_peak_1481
chr1	154936836	154937490	TC32_WT_H3K27ac_peak_1482
chr1	154961278	154961738	TC32_WT_H3K27ac_peak_1483
chr1	154961278	154961738	TC32_WT_H3K27ac_peak_1484
chr1	154962106	154963012	TC32_WT_H3K27ac_peak_1485
chr1	154962106	154963012	TC32_WT_H3K27ac_peak_1486
chr1	154969226	154969874	TC32_WT_H3K27ac_peak_1487
chr1	154969226	154969874	TC32_WT_H3K27ac_peak_1488
chr1	154970853	154971523	TC32_WT_H3K27ac_peak_1489
chr1	154970853	154971523	TC32_WT_H3K27ac_peak_1490
chr1	154974700	154975435	TC32_WT_H3K27ac_peak_1491
chr1	154976231	154977059	TC32_WT_H3K27ac_peak_1492
chr1	154983197	154983563	TC32_WT_H3K27ac_peak_1493
chr1	154983850	154984315	TC32_WT_H3K27ac_peak_1494
chr1	155003081	155004833	TC32_WT_H3K27ac_peak_1495
chr1	155003081	155004833	TC32_WT_H3K27ac_peak_1496
chr1	155003081	155004833	TC32_WT_H3K27ac_peak_1497
chr1	155003081	155004833	TC32_WT_H3K27ac_peak_1498
chr1	155003081	155004833	TC32_WT_H3K27ac_peak_1499
chr1	155017025	155017497	TC32_WT_H3K27ac_peak_1500
chr1	155049808	155050405	TC32_WT_H3K27ac_peak_1501
chr1	155051632	155051917	TC32_WT_H3K27ac_peak_1502
chr1	155136709	155137048	TC32_WT_H3K27ac_peak_1503
chr1	155139951	155140186	TC32_WT_H3K27ac_peak_1504
chr1	155224961	155225165	TC32_WT_H3K27ac_peak_1505
chr1	155226680	155227391	TC32_WT_H3K27ac_peak_1506
chr1	155243098	155243341	TC32_WT_H3K27ac_peak_1507
chr1	155243621	155243865	TC32_WT_H3K27ac_peak_1508
chr1	155253520	155254330	TC32_WT_H3K27ac_peak_1509
chr1	155255361	155256073	TC32_WT_H3K27ac_peak_1510
chr1	155255361	155256073	TC32_WT_H3K27ac_peak_1511
chr1	155272715	155272987	TC32_WT_H3K27ac_peak_1512
chr1	155308796	155309376	TC32_WT_H3K27ac_peak_1513
chr1	155323190	155323703	TC32_WT_H3K27ac_peak_1514
chr1	155324902	155325148	TC32_WT_H3K27ac_peak_1515
chr1	155440357	155440669	TC32_WT_H3K27ac_peak_1516
chr1	155540342	155540572	TC32_WT_H3K27ac_peak_1517
chr1	155546566	155547356	TC32_WT_H3K27ac_peak_1518
chr1	155559207	155559827	TC32_WT_H3K27ac_peak_1519
chr1	155560317	155561238	TC32_WT_H3K27ac_peak_1520
chr1	155560317	155561238	TC32_WT_H3K27ac_peak_1521
chr1	155560317	155561238	TC32_WT_H3K27ac_peak_1522
chr1	155562209	155562821	TC32_WT_H3K27ac_peak_1523
chr1	155563099	155563620	TC32_WT_H3K27ac_peak_1524
chr1	155635814	155636208	TC32_WT_H3K27ac_peak_1525
chr1	155645347	155646554	TC32_WT_H3K27ac_peak_1526
chr1	155645347	155646554	TC32_WT_H3K27ac_peak_1527
chr1	155686734	155687290	TC32_WT_H3K27ac_peak_1528
chr1	155687589	155689267	TC32_WT_H3K27ac_peak_1529
chr1	155687589	155689267	TC32_WT_H3K27ac_peak_1530
chr1	155687589	155689267	TC32_WT_H3K27ac_peak_1531
chr1	155687589	155689267	TC32_WT_H3K27ac_peak_1532
chr1	155687589	155689267	TC32_WT_H3K27ac_peak_1533
chr1	155760826	155761026	TC32_WT_H3K27ac_peak_1534
chr1	155856916	155857132	TC32_WT_H3K27ac_peak_1535
chr1	155860792	155861077	TC32_WT_H3K27ac_peak_1536
chr1	155893505	155893727	TC32_WT_H3K27ac_peak_1537
chr1	155934180	155935002	TC32_WT_H3K27ac_peak_1538
chr1	155934180	155935002	TC32_WT_H3K27ac_peak_1539
chr1	155940465	155941006	TC32_WT_H3K27ac_peak_1540
chr1	155961142	155961548	TC32_WT_H3K27ac_peak_1541
chr1	155967455	155968074	TC32_WT_H3K27ac_peak_1542
chr1	155975096	155975745	TC32_WT_H3K27ac_peak_1543
chr1	155976794	155977867	TC32_WT_H3K27ac_peak_1544
chr1	155976794	155977867	TC32_WT_H3K27ac_peak_1545
chr1	155978611	155979799	TC32_WT_H3K27ac_peak_1546
chr1	156055148	156055494	TC32_WT_H3K27ac_peak_1547
chr1	156078050	156078445	TC32_WT_H3K27ac_peak_1548
chr1	156078050	156078445	TC32_WT_H3K27ac_peak_1549
chr1	156080902	156081532	TC32_WT_H3K27ac_peak_1550
chr1	156080902	156081532	TC32_WT_H3K27ac_peak_1551
chr1	156082583	156083748	TC32_WT_H3K27ac_peak_1552
chr1	156082583	156083748	TC32_WT_H3K27ac_peak_1553
chr1	156103225	156104288	TC32_WT_H3K27ac_peak_1554
chr1	156103225	156104288	TC32_WT_H3K27ac_peak_1555
chr1	156106200	156106494	TC32_WT_H3K27ac_peak_1556
chr1	156114254	156114554	TC32_WT_H3K27ac_peak_1557
chr1	156115207	156116845	TC32_WT_H3K27ac_peak_1558
chr1	156115207	156116845	TC32_WT_H3K27ac_peak_1559
chr1	156115207	156116845	TC32_WT_H3K27ac_peak_1560
chr1	156115207	156116845	TC32_WT_H3K27ac_peak_1561
chr1	156117552	156119274	TC32_WT_H3K27ac_peak_1562
chr1	156117552	156119274	TC32_WT_H3K27ac_peak_1563
chr1	156117552	156119274	TC32_WT_H3K27ac_peak_1564
chr1	156117552	156119274	TC32_WT_H3K27ac_peak_1565
chr1	156117552	156119274	TC32_WT_H3K27ac_peak_1566
chr1	156120485	156124175	TC32_WT_H3K27ac_peak_1567
chr1	156120485	156124175	TC32_WT_H3K27ac_peak_1568
chr1	156120485	156124175	TC32_WT_H3K27ac_peak_1569
chr1	156120485	156124175	TC32_WT_H3K27ac_peak_1570
chr1	156120485	156124175	TC32_WT_H3K27ac_peak_1571
chr1	156120485	156124175	TC32_WT_H3K27ac_peak_1572
chr1	156120485	156124175	TC32_WT_H3K27ac_peak_1573
chr1	156120485	156124175	TC32_WT_H3K27ac_peak_1574
chr1	156124852	156126967	TC32_WT_H3K27ac_peak_1575
chr1	156124852	156126967	TC32_WT_H3K27ac_peak_1576
chr1	156124852	156126967	TC32_WT_H3K27ac_peak_1577
chr1	156128182	156130229	TC32_WT_H3K27ac_peak_1578
chr1	156128182	156130229	TC32_WT_H3K27ac_peak_1579
chr1	156128182	156130229	TC32_WT_H3K27ac_peak_1580
chr1	156128182	156130229	TC32_WT_H3K27ac_peak_1581
chr1	156128182	156130229	TC32_WT_H3K27ac_peak_1582
chr1	156128182	156130229	TC32_WT_H3K27ac_peak_1583
chr1	156161539	156161998	TC32_WT_H3K27ac_peak_1584
chr1	156162751	156163228	TC32_WT_H3K27ac_peak_1585
chr1	156163821	156164385	TC32_WT_H3K27ac_peak_1586
chr1	156163821	156164385	TC32_WT_H3K27ac_peak_1587
chr1	156168000	156169147	TC32_WT_H3K27ac_peak_1588
chr1	156168000	156169147	TC32_WT_H3K27ac_peak_1589
chr1	156180057	156180257	TC32_WT_H3K27ac_peak_1590
chr1	156182041	156182283	TC32_WT_H3K27ac_peak_1591
chr1	156213072	156213937	TC32_WT_H3K27ac_peak_1592
chr1	156232522	156233402	TC32_WT_H3K27ac_peak_1593
chr1	156282284	156282760	TC32_WT_H3K27ac_peak_1594
chr1	156283050	156283377	TC32_WT_H3K27ac_peak_1595
chr1	156489266	156491176	TC32_WT_H3K27ac_peak_1596
chr1	156489266	156491176	TC32_WT_H3K27ac_peak_1597
chr1	156489266	156491176	TC32_WT_H3K27ac_peak_1598
chr1	156489266	156491176	TC32_WT_H3K27ac_peak_1599
chr1	156489266	156491176	TC32_WT_H3K27ac_peak_1600
chr1	156499307	156499922	TC32_WT_H3K27ac_peak_1601
chr1	156571780	156572415	TC32_WT_H3K27ac_peak_1602
chr1	156594336	156594623	TC32_WT_H3K27ac_peak_1603
chr1	156600612	156601712	TC32_WT_H3K27ac_peak_1604
chr1	156600612	156601712	TC32_WT_H3K27ac_peak_1605
chr1	156600612	156601712	TC32_WT_H3K27ac_peak_1606
chr1	156600612	156601712	TC32_WT_H3K27ac_peak_1607
chr1	156600612	156601712	TC32_WT_H3K27ac_peak_1608
chr1	156661758	156661980	TC32_WT_H3K27ac_peak_1609
chr1	156662251	156662766	TC32_WT_H3K27ac_peak_1610
chr1	156741448	156741949	TC32_WT_H3K27ac_peak_1611
chr1	156747328	156747712	TC32_WT_H3K27ac_peak_1612
chr1	156748163	156751132	TC32_WT_H3K27ac_peak_1613
chr1	156748163	156751132	TC32_WT_H3K27ac_peak_1614
chr1	156748163	156751132	TC32_WT_H3K27ac_peak_1615
chr1	156748163	156751132	TC32_WT_H3K27ac_peak_1616
chr1	156748163	156751132	TC32_WT_H3K27ac_peak_1617
chr1	156748163	156751132	TC32_WT_H3K27ac_peak_1618
chr1	156748163	156751132	TC32_WT_H3K27ac_peak_1619
chr1	156752299	156752534	TC32_WT_H3K27ac_peak_1620
chr1	156767651	156768721	TC32_WT_H3K27ac_peak_1621
chr1	156767651	156768721	TC32_WT_H3K27ac_peak_1622
chr1	156804141	156804528	TC32_WT_H3K27ac_peak_1623
chr1	157043125	157043662	TC32_WT_H3K27ac_peak_1624
chr1	157044744	157045538	TC32_WT_H3K27ac_peak_1625
chr1	157044744	157045538	TC32_WT_H3K27ac_peak_1626
chr1	157136889	157137396	TC32_WT_H3K27ac_peak_1627
chr1	157139009	157139344	TC32_WT_H3K27ac_peak_1628
chr1	157141369	157141658	TC32_WT_H3K27ac_peak_1629
chr1	157993926	157995882	TC32_WT_H3K27ac_peak_1630
chr1	157993926	157995882	TC32_WT_H3K27ac_peak_1631
chr1	157993926	157995882	TC32_WT_H3K27ac_peak_1632
chr1	157993926	157995882	TC32_WT_H3K27ac_peak_1633
chr1	157993926	157995882	TC32_WT_H3K27ac_peak_1634
chr1	157998394	157999246	TC32_WT_H3K27ac_peak_1635
chr1	157998394	157999246	TC32_WT_H3K27ac_peak_1636
chr1	158000695	158000906	TC32_WT_H3K27ac_peak_1637
chr1	158001192	158001472	TC32_WT_H3K27ac_peak_1638
chr1	158001810	158003811	TC32_WT_H3K27ac_peak_1639
chr1	158001810	158003811	TC32_WT_H3K27ac_peak_1640
chr1	158001810	158003811	TC32_WT_H3K27ac_peak_1641
chr1	158001810	158003811	TC32_WT_H3K27ac_peak_1642
chr1	158001810	158003811	TC32_WT_H3K27ac_peak_1643
chr1	158001810	158003811	TC32_WT_H3K27ac_peak_1644
chr1	158001810	158003811	TC32_WT_H3K27ac_peak_1645
chr1	158005708	158007006	TC32_WT_H3K27ac_peak_1646
chr1	158005708	158007006	TC32_WT_H3K27ac_peak_1647
chr1	158005708	158007006	TC32_WT_H3K27ac_peak_1648
chr1	158007483	158008482	TC32_WT_H3K27ac_peak_1649
chr1	158007483	158008482	TC32_WT_H3K27ac_peak_1650
chr1	158007483	158008482	TC32_WT_H3K27ac_peak_1651
chr1	158007483	158008482	TC32_WT_H3K27ac_peak_1652
chr1	158008883	158011355	TC32_WT_H3K27ac_peak_1653
chr1	158008883	158011355	TC32_WT_H3K27ac_peak_1654
chr1	158008883	158011355	TC32_WT_H3K27ac_peak_1655
chr1	158008883	158011355	TC32_WT_H3K27ac_peak_1656
chr1	158008883	158011355	TC32_WT_H3K27ac_peak_1657
chr1	158008883	158011355	TC32_WT_H3K27ac_peak_1658
chr1	158011649	158011932	TC32_WT_H3K27ac_peak_1659
chr1	158014359	158015009	TC32_WT_H3K27ac_peak_1660
chr1	158014359	158015009	TC32_WT_H3K27ac_peak_1661
chr1	158015547	158020635	TC32_WT_H3K27ac_peak_1662
chr1	158015547	158020635	TC32_WT_H3K27ac_peak_1663
chr1	158015547	158020635	TC32_WT_H3K27ac_peak_1664
chr1	158015547	158020635	TC32_WT_H3K27ac_peak_1665
chr1	158015547	158020635	TC32_WT_H3K27ac_peak_1666
chr1	158015547	158020635	TC32_WT_H3K27ac_peak_1667
chr1	158015547	158020635	TC32_WT_H3K27ac_peak_1668
chr1	158015547	158020635	TC32_WT_H3K27ac_peak_1669
chr1	158015547	158020635	TC32_WT_H3K27ac_peak_1670
chr1	158022272	158022968	TC32_WT_H3K27ac_peak_1671
chr1	158023453	158023653	TC32_WT_H3K27ac_peak_1672
chr1	158025671	158025978	TC32_WT_H3K27ac_peak_1673
chr1	158026303	158026528	TC32_WT_H3K27ac_peak_1674
chr1	158037415	158038074	TC32_WT_H3K27ac_peak_1675
chr1	158053207	158053698	TC32_WT_H3K27ac_peak_1676
chr1	158057634	158057944	TC32_WT_H3K27ac_peak_1677
chr1	158070332	158070638	TC32_WT_H3K27ac_peak_1678
chr1	158074759	158075043	TC32_WT_H3K27ac_peak_1679
chr1	159009967	159011436	TC32_WT_H3K27ac_peak_1680
chr1	159009967	159011436	TC32_WT_H3K27ac_peak_1681
chr1	159009967	159011436	TC32_WT_H3K27ac_peak_1682
chr1	159009967	159011436	TC32_WT_H3K27ac_peak_1683
chr1	159012013	159012402	TC32_WT_H3K27ac_peak_1684
chr1	159842014	159842275	TC32_WT_H3K27ac_peak_1685
chr1	159925307	159925794	TC32_WT_H3K27ac_peak_1686
chr1	160244494	160244885	TC32_WT_H3K27ac_peak_1687
chr1	160261660	160262416	TC32_WT_H3K27ac_peak_1688
chr1	160261660	160262416	TC32_WT_H3K27ac_peak_1689
chr1	160284445	160285032	TC32_WT_H3K27ac_peak_1690
chr1	160284445	160285032	TC32_WT_H3K27ac_peak_1691
chr1	160342643	160342895	TC32_WT_H3K27ac_peak_1692
chr1	160343171	160344130	TC32_WT_H3K27ac_peak_1693
chr1	160343171	160344130	TC32_WT_H3K27ac_peak_1694
chr1	160363595	160363798	TC32_WT_H3K27ac_peak_1695
chr1	160375694	160375894	TC32_WT_H3K27ac_peak_1696
chr1	161019759	161020057	TC32_WT_H3K27ac_peak_1697
chr1	161020962	161021306	TC32_WT_H3K27ac_peak_1698
chr1	161045537	161045754	TC32_WT_H3K27ac_peak_1699
chr1	161103994	161104363	TC32_WT_H3K27ac_peak_1700
chr1	161104639	161104845	TC32_WT_H3K27ac_peak_1701
chr1	161117514	161117976	TC32_WT_H3K27ac_peak_1702
chr1	161131093	161132279	TC32_WT_H3K27ac_peak_1703
chr1	161132870	161133613	TC32_WT_H3K27ac_peak_1704
chr1	161153422	161154229	TC32_WT_H3K27ac_peak_1705
chr1	161153422	161154229	TC32_WT_H3K27ac_peak_1706
chr1	161153422	161154229	TC32_WT_H3K27ac_peak_1707
chr1	161159197	161159868	TC32_WT_H3K27ac_peak_1708
chr1	161165787	161166934	TC32_WT_H3K27ac_peak_1709
chr1	161176930	161177447	TC32_WT_H3K27ac_peak_1710
chr1	161196984	161198193	TC32_WT_H3K27ac_peak_1711
chr1	161196984	161198193	TC32_WT_H3K27ac_peak_1712
chr1	161196984	161198193	TC32_WT_H3K27ac_peak_1713
chr1	161198495	161199261	TC32_WT_H3K27ac_peak_1714
chr1	161198495	161199261	TC32_WT_H3K27ac_peak_1715
chr1	161199960	161200236	TC32_WT_H3K27ac_peak_1716
chr1	161200536	161202816	TC32_WT_H3K27ac_peak_1717
chr1	161200536	161202816	TC32_WT_H3K27ac_peak_1718
chr1	161200536	161202816	TC32_WT_H3K27ac_peak_1719
chr1	161200536	161202816	TC32_WT_H3K27ac_peak_1720
chr1	161200536	161202816	TC32_WT_H3K27ac_peak_1721
chr1	161200536	161202816	TC32_WT_H3K27ac_peak_1722
chr1	161314433	161314990	TC32_WT_H3K27ac_peak_1723
chr1	161314433	161314990	TC32_WT_H3K27ac_peak_1724
chr1	161315902	161316362	TC32_WT_H3K27ac_peak_1725
chr1	161315902	161316362	TC32_WT_H3K27ac_peak_1726
chr1	161329418	161330714	TC32_WT_H3K27ac_peak_1727
chr1	161329418	161330714	TC32_WT_H3K27ac_peak_1728
chr1	161329418	161330714	TC32_WT_H3K27ac_peak_1729
chr1	161399135	161399366	TC32_WT_H3K27ac_peak_1730
chr1	161512579	161513150	TC32_WT_H3K27ac_peak_1731
chr1	161513475	161514019	TC32_WT_H3K27ac_peak_1732
chr1	161594488	161595750	TC32_WT_H3K27ac_peak_1733
chr1	161594488	161595750	TC32_WT_H3K27ac_peak_1734
chr1	161594488	161595750	TC32_WT_H3K27ac_peak_1735
chr1	161961936	161962166	TC32_WT_H3K27ac_peak_1736
chr1	161962450	161962855	TC32_WT_H3K27ac_peak_1737
chr1	162003878	162004233	TC32_WT_H3K27ac_peak_1738
chr1	162070477	162070746	TC32_WT_H3K27ac_peak_1739
chr1	162079417	162079698	TC32_WT_H3K27ac_peak_1740
chr1	162145846	162146360	TC32_WT_H3K27ac_peak_1741
chr1	162175485	162176058	TC32_WT_H3K27ac_peak_1742
chr1	162193843	162194263	TC32_WT_H3K27ac_peak_1743
chr1	162207150	162207635	TC32_WT_H3K27ac_peak_1744
chr1	162213222	162213635	TC32_WT_H3K27ac_peak_1745
chr1	162216206	162216520	TC32_WT_H3K27ac_peak_1746
chr1	162218825	162219458	TC32_WT_H3K27ac_peak_1747
chr1	162349435	162350075	TC32_WT_H3K27ac_peak_1748
chr1	162388723	162389152	TC32_WT_H3K27ac_peak_1749
chr1	162389703	162390202	TC32_WT_H3K27ac_peak_1750
chr1	162391303	162391693	TC32_WT_H3K27ac_peak_1751
chr1	162392373	162393278	TC32_WT_H3K27ac_peak_1752
chr1	162392373	162393278	TC32_WT_H3K27ac_peak_1753
chr1	162392373	162393278	TC32_WT_H3K27ac_peak_1754
chr1	162397930	162399699	TC32_WT_H3K27ac_peak_1755
chr1	162397930	162399699	TC32_WT_H3K27ac_peak_1756
chr1	162397930	162399699	TC32_WT_H3K27ac_peak_1757
chr1	162497860	162499471	TC32_WT_H3K27ac_peak_1758
chr1	162497860	162499471	TC32_WT_H3K27ac_peak_1759
chr1	162497860	162499471	TC32_WT_H3K27ac_peak_1760
chr1	162497860	162499471	TC32_WT_H3K27ac_peak_1761
chr1	162499951	162500413	TC32_WT_H3K27ac_peak_1762
chr1	162562295	162563013	TC32_WT_H3K27ac_peak_1763
chr1	162562295	162563013	TC32_WT_H3K27ac_peak_1764
chr1	162630727	162634662	TC32_WT_H3K27ac_peak_1765
chr1	162630727	162634662	TC32_WT_H3K27ac_peak_1766
chr1	162630727	162634662	TC32_WT_H3K27ac_peak_1767
chr1	162630727	162634662	TC32_WT_H3K27ac_peak_1768
chr1	162630727	162634662	TC32_WT_H3K27ac_peak_1769
chr1	162630727	162634662	TC32_WT_H3K27ac_peak_1770
chr1	162630727	162634662	TC32_WT_H3K27ac_peak_1771
chr1	162630727	162634662	TC32_WT_H3K27ac_peak_1772
chr1	162635398	162636047	TC32_WT_H3K27ac_peak_1773
chr1	162647155	162647493	TC32_WT_H3K27ac_peak_1774
chr1	162659060	162659512	TC32_WT_H3K27ac_peak_1775
chr1	162662875	162663862	TC32_WT_H3K27ac_peak_1776
chr1	162662875	162663862	TC32_WT_H3K27ac_peak_1777
chr1	162676019	162676418	TC32_WT_H3K27ac_peak_1778
chr1	162687985	162688707	TC32_WT_H3K27ac_peak_1779
chr1	163170882	163172179	TC32_WT_H3K27ac_peak_1780
chr1	163170882	163172179	TC32_WT_H3K27ac_peak_1781
chr1	163170882	163172179	TC32_WT_H3K27ac_peak_1782
chr1	163173697	163173986	TC32_WT_H3K27ac_peak_1783
chr1	163175082	163175323	TC32_WT_H3K27ac_peak_1784
chr1	163203751	163203982	TC32_WT_H3K27ac_peak_1785
chr1	163321429	163321629	TC32_WT_H3K27ac_peak_1786
chr1	163322442	163323124	TC32_WT_H3K27ac_peak_1787
chr1	164559542	164561825	TC32_WT_H3K27ac_peak_1788
chr1	164559542	164561825	TC32_WT_H3K27ac_peak_1789
chr1	164559542	164561825	TC32_WT_H3K27ac_peak_1790
chr1	164559542	164561825	TC32_WT_H3K27ac_peak_1791
chr1	164559542	164561825	TC32_WT_H3K27ac_peak_1792
chr1	164562167	164562408	TC32_WT_H3K27ac_peak_1793
chr1	164562823	164563374	TC32_WT_H3K27ac_peak_1794
chr1	164562823	164563374	TC32_WT_H3K27ac_peak_1795
chr1	164588347	164589689	TC32_WT_H3K27ac_peak_1796
chr1	164588347	164589689	TC32_WT_H3K27ac_peak_1797
chr1	164588347	164589689	TC32_WT_H3K27ac_peak_1798
chr1	164590130	164590828	TC32_WT_H3K27ac_peak_1799
chr1	164591740	164592639	TC32_WT_H3K27ac_peak_1800
chr1	164591740	164592639	TC32_WT_H3K27ac_peak_1801
chr1	164602128	164603149	TC32_WT_H3K27ac_peak_1802
chr1	164602128	164603149	TC32_WT_H3K27ac_peak_1803
chr1	164707130	164708146	TC32_WT_H3K27ac_peak_1804
chr1	164707130	164708146	TC32_WT_H3K27ac_peak_1805
chr1	164707130	164708146	TC32_WT_H3K27ac_peak_1806
chr1	164775077	164775277	TC32_WT_H3K27ac_peak_1807
chr1	165769044	165769686	TC32_WT_H3K27ac_peak_1808
chr1	165769044	165769686	TC32_WT_H3K27ac_peak_1809
chr1	165828232	165829659	TC32_WT_H3K27ac_peak_1810
chr1	165828232	165829659	TC32_WT_H3K27ac_peak_1811
chr1	165828232	165829659	TC32_WT_H3K27ac_peak_1812
chr1	165828232	165829659	TC32_WT_H3K27ac_peak_1813
chr1	166870347	166870691	TC32_WT_H3K27ac_peak_1814
chr1	166875699	166875928	TC32_WT_H3K27ac_peak_1815
chr1	167173767	167174135	TC32_WT_H3K27ac_peak_1816
chr1	167221886	167222740	TC32_WT_H3K27ac_peak_1817
chr1	167221886	167222740	TC32_WT_H3K27ac_peak_1818
chr1	167430461	167430825	TC32_WT_H3K27ac_peak_1819
chr1	167721255	167721475	TC32_WT_H3K27ac_peak_1820
chr1	167722844	167723187	TC32_WT_H3K27ac_peak_1821
chr1	167726015	167726737	TC32_WT_H3K27ac_peak_1822
chr1	167795699	167796261	TC32_WT_H3K27ac_peak_1823
chr1	167795699	167796261	TC32_WT_H3K27ac_peak_1824
chr1	167796997	167797406	TC32_WT_H3K27ac_peak_1825
chr1	167798985	167799275	TC32_WT_H3K27ac_peak_1826
chr1	167819890	167820186	TC32_WT_H3K27ac_peak_1827
chr1	167935082	167935316	TC32_WT_H3K27ac_peak_1828
chr1	167936399	167937152	TC32_WT_H3K27ac_peak_1829
chr1	167938344	167938688	TC32_WT_H3K27ac_peak_1830
chr1	168112952	168113226	TC32_WT_H3K27ac_peak_1831
chr1	168179973	168180402	TC32_WT_H3K27ac_peak_1832
chr1	168226761	168227224	TC32_WT_H3K27ac_peak_1833
chr1	168227785	168228160	TC32_WT_H3K27ac_peak_1834
chr1	168301849	168302171	TC32_WT_H3K27ac_peak_1835
chr1	168465774	168466105	TC32_WT_H3K27ac_peak_1836
chr1	168468634	168468901	TC32_WT_H3K27ac_peak_1837
chr1	168834230	168834466	TC32_WT_H3K27ac_peak_1838
chr1	168835945	168836145	TC32_WT_H3K27ac_peak_1839
chr1	168917026	168917968	TC32_WT_H3K27ac_peak_1840
chr1	168917026	168917968	TC32_WT_H3K27ac_peak_1841
chr1	168917026	168917968	TC32_WT_H3K27ac_peak_1842
chr1	168918395	168919664	TC32_WT_H3K27ac_peak_1843
chr1	168918395	168919664	TC32_WT_H3K27ac_peak_1844
chr1	168921034	168921633	TC32_WT_H3K27ac_peak_1845
chr1	169109341	169109741	TC32_WT_H3K27ac_peak_1846
chr1	169110446	169110839	TC32_WT_H3K27ac_peak_1847
chr1	169117549	169117956	TC32_WT_H3K27ac_peak_1848
chr1	169120150	169121005	TC32_WT_H3K27ac_peak_1849
chr1	169120150	169121005	TC32_WT_H3K27ac_peak_1850
chr1	169120150	169121005	TC32_WT_H3K27ac_peak_1851
chr1	169288756	169289658	TC32_WT_H3K27ac_peak_1852
chr1	169288756	169289658	TC32_WT_H3K27ac_peak_1853
chr1	169484159	169484604	TC32_WT_H3K27ac_peak_1854
chr1	169485131	169485555	TC32_WT_H3K27ac_peak_1855
chr1	169794117	169795529	TC32_WT_H3K27ac_peak_1856
chr1	169794117	169795529	TC32_WT_H3K27ac_peak_1857
chr1	169794117	169795529	TC32_WT_H3K27ac_peak_1858
chr1	169892397	169893458	TC32_WT_H3K27ac_peak_1859
chr1	169892397	169893458	TC32_WT_H3K27ac_peak_1860
chr1	169892397	169893458	TC32_WT_H3K27ac_peak_1861
chr1	170531613	170532868	TC32_WT_H3K27ac_peak_1862
chr1	170531613	170532868	TC32_WT_H3K27ac_peak_1863
chr1	170531613	170532868	TC32_WT_H3K27ac_peak_1864
chr1	170531613	170532868	TC32_WT_H3K27ac_peak_1865
chr1	171485167	171486755	TC32_WT_H3K27ac_peak_1866
chr1	171485167	171486755	TC32_WT_H3K27ac_peak_1867
chr1	171485167	171486755	TC32_WT_H3K27ac_peak_1868
chr1	171485167	171486755	TC32_WT_H3K27ac_peak_1869
chr1	171494965	171495319	TC32_WT_H3K27ac_peak_1870
chr1	171517928	171518133	TC32_WT_H3K27ac_peak_1871
chr1	171781808	171782232	TC32_WT_H3K27ac_peak_1872
chr1	172141369	172142532	TC32_WT_H3K27ac_peak_1873
chr1	172141369	172142532	TC32_WT_H3K27ac_peak_1874
chr1	172141369	172142532	TC32_WT_H3K27ac_peak_1875
chr1	172143065	172144772	TC32_WT_H3K27ac_peak_1876
chr1	172143065	172144772	TC32_WT_H3K27ac_peak_1877
chr1	172143065	172144772	TC32_WT_H3K27ac_peak_1878
chr1	172143065	172144772	TC32_WT_H3K27ac_peak_1879
chr1	172146155	172146873	TC32_WT_H3K27ac_peak_1880
chr1	172149055	172149944	TC32_WT_H3K27ac_peak_1881
chr1	172149055	172149944	TC32_WT_H3K27ac_peak_1882
chr1	172154341	172155117	TC32_WT_H3K27ac_peak_1883
chr1	172154341	172155117	TC32_WT_H3K27ac_peak_1884
chr1	172154341	172155117	TC32_WT_H3K27ac_peak_1885
chr1	172443700	172444055	TC32_WT_H3K27ac_peak_1886
chr1	172533150	172534368	TC32_WT_H3K27ac_peak_1887
chr1	172533150	172534368	TC32_WT_H3K27ac_peak_1888
chr1	172533150	172534368	TC32_WT_H3K27ac_peak_1889
chr1	172932491	172933228	TC32_WT_H3K27ac_peak_1890
chr1	172933894	172934286	TC32_WT_H3K27ac_peak_1891
chr1	172940038	172940475	TC32_WT_H3K27ac_peak_1892
chr1	172940038	172940475	TC32_WT_H3K27ac_peak_1893
chr1	173205297	173205774	TC32_WT_H3K27ac_peak_1894
chr1	173478574	173478876	TC32_WT_H3K27ac_peak_1895
chr1	173479520	173479777	TC32_WT_H3K27ac_peak_1896
chr1	173531088	173531472	TC32_WT_H3K27ac_peak_1897
chr1	173714995	173715946	TC32_WT_H3K27ac_peak_1898
chr1	173714995	173715946	TC32_WT_H3K27ac_peak_1899
chr1	173714995	173715946	TC32_WT_H3K27ac_peak_1900
chr1	174020695	174021369	TC32_WT_H3K27ac_peak_1901
chr1	174020695	174021369	TC32_WT_H3K27ac_peak_1902
chr1	174021691	174021931	TC32_WT_H3K27ac_peak_1903
chr1	175000831	175001091	TC32_WT_H3K27ac_peak_1904
chr1	175004732	175004975	TC32_WT_H3K27ac_peak_1905
chr1	175022790	175023376	TC32_WT_H3K27ac_peak_1906
chr1	175022790	175023376	TC32_WT_H3K27ac_peak_1907
chr1	175922505	175922705	TC32_WT_H3K27ac_peak_1908
chr1	176205572	176206624	TC32_WT_H3K27ac_peak_1909
chr1	176205572	176206624	TC32_WT_H3K27ac_peak_1910
chr1	177207056	177207539	TC32_WT_H3K27ac_peak_1911
chr1	177209205	177209662	TC32_WT_H3K27ac_peak_1912
chr1	177517486	177517686	TC32_WT_H3K27ac_peak_1913
chr1	177610461	177610772	TC32_WT_H3K27ac_peak_1914
chr1	177728641	177729047	TC32_WT_H3K27ac_peak_1915
chr1	177730197	177731690	TC32_WT_H3K27ac_peak_1916
chr1	177730197	177731690	TC32_WT_H3K27ac_peak_1917
chr1	177730197	177731690	TC32_WT_H3K27ac_peak_1918
chr1	177945482	177946073	TC32_WT_H3K27ac_peak_1919
chr1	177945482	177946073	TC32_WT_H3K27ac_peak_1920
chr1	178726256	178726490	TC32_WT_H3K27ac_peak_1921
chr1	179026890	179027466	TC32_WT_H3K27ac_peak_1922
chr1	179081849	179083093	TC32_WT_H3K27ac_peak_1923
chr1	179081849	179083093	TC32_WT_H3K27ac_peak_1924
chr1	179365705	179365919	TC32_WT_H3K27ac_peak_1925
chr1	179876817	179877133	TC32_WT_H3K27ac_peak_1926
chr1	179881281	179882223	TC32_WT_H3K27ac_peak_1927
chr1	179954774	179956691	TC32_WT_H3K27ac_peak_1928
chr1	179954774	179956691	TC32_WT_H3K27ac_peak_1929
chr1	179954774	179956691	TC32_WT_H3K27ac_peak_1930
chr1	179954774	179956691	TC32_WT_H3K27ac_peak_1931
chr1	180501060	180501335	TC32_WT_H3K27ac_peak_1932
chr1	180502171	180502418	TC32_WT_H3K27ac_peak_1933
chr1	180516082	180516846	TC32_WT_H3K27ac_peak_1934
chr1	180516082	180516846	TC32_WT_H3K27ac_peak_1935
chr1	180974022	180974309	TC32_WT_H3K27ac_peak_1936
chr1	180988271	180988578	TC32_WT_H3K27ac_peak_1937
chr1	181021838	181022871	TC32_WT_H3K27ac_peak_1938
chr1	181021838	181022871	TC32_WT_H3K27ac_peak_1939
chr1	181033147	181034208	TC32_WT_H3K27ac_peak_1940
chr1	181033147	181034208	TC32_WT_H3K27ac_peak_1941
chr1	181033147	181034208	TC32_WT_H3K27ac_peak_1942
chr1	181077864	181078064	TC32_WT_H3K27ac_peak_1943
chr1	181090421	181090792	TC32_WT_H3K27ac_peak_1944
chr1	181094367	181094672	TC32_WT_H3K27ac_peak_1945
chr1	181096094	181096674	TC32_WT_H3K27ac_peak_1946
chr1	181096094	181096674	TC32_WT_H3K27ac_peak_1947
chr1	181099921	181100532	TC32_WT_H3K27ac_peak_1948
chr1	181099921	181100532	TC32_WT_H3K27ac_peak_1949
chr1	181104407	181105055	TC32_WT_H3K27ac_peak_1950
chr1	181128855	181130269	TC32_WT_H3K27ac_peak_1951
chr1	181128855	181130269	TC32_WT_H3K27ac_peak_1952
chr1	181128855	181130269	TC32_WT_H3K27ac_peak_1953
chr1	181134688	181135162	TC32_WT_H3K27ac_peak_1954
chr1	181134688	181135162	TC32_WT_H3K27ac_peak_1955
chr1	181135598	181136281	TC32_WT_H3K27ac_peak_1956
chr1	181135598	181136281	TC32_WT_H3K27ac_peak_1957
chr1	182389438	182389971	TC32_WT_H3K27ac_peak_1958
chr1	182588473	182589080	TC32_WT_H3K27ac_peak_1959
chr1	182840405	182840664	TC32_WT_H3K27ac_peak_1960
chr1	182841196	182841560	TC32_WT_H3K27ac_peak_1961
chr1	182868961	182869360	TC32_WT_H3K27ac_peak_1962
chr1	182962858	182963176	TC32_WT_H3K27ac_peak_1963
chr1	183026444	183027138	TC32_WT_H3K27ac_peak_1964
chr1	183029679	183030026	TC32_WT_H3K27ac_peak_1965
chr1	183031642	183032204	TC32_WT_H3K27ac_peak_1966
chr1	183234344	183234721	TC32_WT_H3K27ac_peak_1967
chr1	183235029	183235645	TC32_WT_H3K27ac_peak_1968
chr1	183278807	183279730	TC32_WT_H3K27ac_peak_1969
chr1	183471877	183472198	TC32_WT_H3K27ac_peak_1970
chr1	183472749	183473122	TC32_WT_H3K27ac_peak_1971
chr1	183640078	183640366	TC32_WT_H3K27ac_peak_1972
chr1	183652136	183652336	TC32_WT_H3K27ac_peak_1973
chr1	183733476	183733803	TC32_WT_H3K27ac_peak_1974
chr1	183777892	183778232	TC32_WT_H3K27ac_peak_1975
chr1	183782651	183782904	TC32_WT_H3K27ac_peak_1976
chr1	183783409	183783728	TC32_WT_H3K27ac_peak_1977
chr1	183784190	183784423	TC32_WT_H3K27ac_peak_1978
chr1	183804545	183804950	TC32_WT_H3K27ac_peak_1979
chr1	183805638	183805847	TC32_WT_H3K27ac_peak_1980
chr1	183806321	183807000	TC32_WT_H3K27ac_peak_1981
chr1	183842794	183843166	TC32_WT_H3K27ac_peak_1982
chr1	183872238	183872466	TC32_WT_H3K27ac_peak_1983
chr1	183876254	183877990	TC32_WT_H3K27ac_peak_1984
chr1	183876254	183877990	TC32_WT_H3K27ac_peak_1985
chr1	183876254	183877990	TC32_WT_H3K27ac_peak_1986
chr1	183876254	183877990	TC32_WT_H3K27ac_peak_1987
chr1	183881479	183882050	TC32_WT_H3K27ac_peak_1988
chr1	183914558	183915365	TC32_WT_H3K27ac_peak_1989
chr1	183915703	183916026	TC32_WT_H3K27ac_peak_1990
chr1	183932359	183932759	TC32_WT_H3K27ac_peak_1991
chr1	183945753	183946235	TC32_WT_H3K27ac_peak_1992
chr1	183983402	183983727	TC32_WT_H3K27ac_peak_1993
chr1	184001977	184002681	TC32_WT_H3K27ac_peak_1994
chr1	184001977	184002681	TC32_WT_H3K27ac_peak_1995
chr1	184023007	184023438	TC32_WT_H3K27ac_peak_1996
chr1	184030500	184031819	TC32_WT_H3K27ac_peak_1997
chr1	184030500	184031819	TC32_WT_H3K27ac_peak_1998
[truncated: 11,976 more rows]

## Sheet: S4D TC-32 H3K9me3 CUT&RUN
Ebegboni et al., Supplemental Table S4D:TC-32 H3K9me3 CUT&RUN
chromosome	start	end	peak ID
chr1	10157	10404	TC32_WT_H3K9me3_peak_1
chr1	180947	181680	TC32_WT_H3K9me3_peak_2
chr1	784274	786613	TC32_WT_H3K9me3_peak_3
chr1	787560	791918	TC32_WT_H3K9me3_peak_4
chr1	991300	993736	TC32_WT_H3K9me3_peak_5
chr1	1100391	1101746	TC32_WT_H3K9me3_peak_6
chr1	1106386	1109022	TC32_WT_H3K9me3_peak_7
chr1	1109920	1110821	TC32_WT_H3K9me3_peak_8
chr1	1112700	1114092	TC32_WT_H3K9me3_peak_9
chr1	1152819	1153251	TC32_WT_H3K9me3_peak_10
chr1	1194780	1195683	TC32_WT_H3K9me3_peak_11
chr1	1366076	1367698	TC32_WT_H3K9me3_peak_12
chr1	1411929	1412429	TC32_WT_H3K9me3_peak_13
chr1	1530872	1531550	TC32_WT_H3K9me3_peak_14
chr1	1770035	1772949	TC32_WT_H3K9me3_peak_15
chr1	1874823	1875182	TC32_WT_H3K9me3_peak_16
chr1	1980693	1982019	TC32_WT_H3K9me3_peak_17
chr1	2077364	2080046	TC32_WT_H3K9me3_peak_18
chr1	2096736	2098587	TC32_WT_H3K9me3_peak_19
chr1	2121172	2122280	TC32_WT_H3K9me3_peak_20
chr1	2163783	2164343	TC32_WT_H3K9me3_peak_21
chr1	2252295	2255654	TC32_WT_H3K9me3_peak_22
chr1	2276737	2277404	TC32_WT_H3K9me3_peak_23
chr1	2429371	2430516	TC32_WT_H3K9me3_peak_24
chr1	2636419	2637882	TC32_WT_H3K9me3_peak_25
chr1	2645248	2647865	TC32_WT_H3K9me3_peak_26
chr1	2792371	2792908	TC32_WT_H3K9me3_peak_27
chr1	2812409	2813378	TC32_WT_H3K9me3_peak_28
chr1	2871088	2872468	TC32_WT_H3K9me3_peak_29
chr1	3007382	3008665	TC32_WT_H3K9me3_peak_30
chr1	3343851	3344161	TC32_WT_H3K9me3_peak_31
chr1	3416403	3417629	TC32_WT_H3K9me3_peak_32
chr1	3583262	3584252	TC32_WT_H3K9me3_peak_33
chr1	3806160	3809099	TC32_WT_H3K9me3_peak_34
chr1	3878523	3879472	TC32_WT_H3K9me3_peak_35
chr1	4257790	4259495	TC32_WT_H3K9me3_peak_36
chr1	4303104	4303305	TC32_WT_H3K9me3_peak_37
chr1	4313391	4315765	TC32_WT_H3K9me3_peak_38
chr1	4340747	4341092	TC32_WT_H3K9me3_peak_39
chr1	4342204	4342404	TC32_WT_H3K9me3_peak_40
chr1	4372611	4374082	TC32_WT_H3K9me3_peak_41
chr1	4376467	4379439	TC32_WT_H3K9me3_peak_42
chr1	4380294	4384297	TC32_WT_H3K9me3_peak_43
chr1	4386267	4387680	TC32_WT_H3K9me3_peak_44
chr1	4393959	4394501	TC32_WT_H3K9me3_peak_45
chr1	4414046	4415353	TC32_WT_H3K9me3_peak_46
chr1	4418716	4421007	TC32_WT_H3K9me3_peak_47
chr1	4424795	4425724	TC32_WT_H3K9me3_peak_48
chr1	4437584	4437784	TC32_WT_H3K9me3_peak_49
chr1	4455763	4456091	TC32_WT_H3K9me3_peak_50
chr1	4476951	4477469	TC32_WT_H3K9me3_peak_51
chr1	5854280	5854518	TC32_WT_H3K9me3_peak_52
chr1	6367363	6370338	TC32_WT_H3K9me3_peak_53
chr1	6380284	6381040	TC32_WT_H3K9me3_peak_54
chr1	6382295	6383839	TC32_WT_H3K9me3_peak_55
chr1	6711604	6712529	TC32_WT_H3K9me3_peak_56
chr1	6715073	6715859	TC32_WT_H3K9me3_peak_57
chr1	6776289	6776638	TC32_WT_H3K9me3_peak_58
chr1	6845043	6846593	TC32_WT_H3K9me3_peak_59
chr1	6920440	6922591	TC32_WT_H3K9me3_peak_60
chr1	7243563	7244488	TC32_WT_H3K9me3_peak_61
chr1	7268388	7270545	TC32_WT_H3K9me3_peak_62
chr1	7287126	7287853	TC32_WT_H3K9me3_peak_63
chr1	7295960	7297562	TC32_WT_H3K9me3_peak_64
chr1	7307435	7309023	TC32_WT_H3K9me3_peak_65
chr1	7395021	7396893	TC32_WT_H3K9me3_peak_66
chr1	7399351	7399820	TC32_WT_H3K9me3_peak_67
chr1	7416951	7420237	TC32_WT_H3K9me3_peak_68
chr1	7601161	7602094	TC32_WT_H3K9me3_peak_69
chr1	7691973	7693927	TC32_WT_H3K9me3_peak_70
chr1	7789479	7792959	TC32_WT_H3K9me3_peak_71
chr1	7813180	7815245	TC32_WT_H3K9me3_peak_72
chr1	7837559	7840570	TC32_WT_H3K9me3_peak_73
chr1	7875191	7876201	TC32_WT_H3K9me3_peak_74
chr1	7877245	7878425	TC32_WT_H3K9me3_peak_75
chr1	7952037	7952857	TC32_WT_H3K9me3_peak_76
chr1	8040531	8042246	TC32_WT_H3K9me3_peak_77
chr1	8043183	8045424	TC32_WT_H3K9me3_peak_78
chr1	8103880	8110426	TC32_WT_H3K9me3_peak_79
chr1	8124092	8127106	TC32_WT_H3K9me3_peak_80
chr1	8153380	8153954	TC32_WT_H3K9me3_peak_81
chr1	8158240	8159807	TC32_WT_H3K9me3_peak_82
chr1	8161756	8161956	TC32_WT_H3K9me3_peak_83
chr1	8178008	8179563	TC32_WT_H3K9me3_peak_84
chr1	8180392	8180667	TC32_WT_H3K9me3_peak_85
chr1	8226814	8228492	TC32_WT_H3K9me3_peak_86
chr1	8336128	8338370	TC32_WT_H3K9me3_peak_87
chr1	8593628	8594117	TC32_WT_H3K9me3_peak_88
chr1	8730566	8734015	TC32_WT_H3K9me3_peak_89
chr1	8736286	8743303	TC32_WT_H3K9me3_peak_90
chr1	8839918	8844788	TC32_WT_H3K9me3_peak_91
chr1	8898006	8898985	TC32_WT_H3K9me3_peak_92
chr1	8910125	8912332	TC32_WT_H3K9me3_peak_93
chr1	8939449	8939920	TC32_WT_H3K9me3_peak_94
chr1	8968785	8969056	TC32_WT_H3K9me3_peak_95
chr1	8981078	8981437	TC32_WT_H3K9me3_peak_96
chr1	9029943	9035999	TC32_WT_H3K9me3_peak_97
chr1	9086423	9091711	TC32_WT_H3K9me3_peak_98
chr1	9094014	9097398	TC32_WT_H3K9me3_peak_99
chr1	9258078	9259972	TC32_WT_H3K9me3_peak_100
chr1	9285095	9288708	TC32_WT_H3K9me3_peak_101
chr1	9289695	9290110	TC32_WT_H3K9me3_peak_102
chr1	9703001	9704666	TC32_WT_H3K9me3_peak_103
chr1	9722891	9723926	TC32_WT_H3K9me3_peak_104
chr1	9853945	9855016	TC32_WT_H3K9me3_peak_105
chr1	9998882	9999391	TC32_WT_H3K9me3_peak_106
chr1	10025675	10026748	TC32_WT_H3K9me3_peak_107
chr1	10027600	10029052	TC32_WT_H3K9me3_peak_108
chr1	10223010	10223241	TC32_WT_H3K9me3_peak_109
chr1	10224073	10225771	TC32_WT_H3K9me3_peak_110
chr1	10393553	10395469	TC32_WT_H3K9me3_peak_111
chr1	10396766	10396966	TC32_WT_H3K9me3_peak_112
chr1	10562967	10564617	TC32_WT_H3K9me3_peak_113
chr1	10853731	10855691	TC32_WT_H3K9me3_peak_114
chr1	10928375	10929639	TC32_WT_H3K9me3_peak_115
chr1	10989960	10990397	TC32_WT_H3K9me3_peak_116
chr1	10999614	11002219	TC32_WT_H3K9me3_peak_117
chr1	11306076	11306423	TC32_WT_H3K9me3_peak_118
chr1	11504703	11505314	TC32_WT_H3K9me3_peak_119
chr1	11506205	11507670	TC32_WT_H3K9me3_peak_120
chr1	11754854	11757795	TC32_WT_H3K9me3_peak_121
chr1	12083216	12083504	TC32_WT_H3K9me3_peak_122
chr1	12220919	12221177	TC32_WT_H3K9me3_peak_123
chr1	12222002	12224672	TC32_WT_H3K9me3_peak_124
chr1	12305774	12306864	TC32_WT_H3K9me3_peak_125
chr1	12386320	12389106	TC32_WT_H3K9me3_peak_126
chr1	12392949	12394725	TC32_WT_H3K9me3_peak_127
chr1	12409787	12410466	TC32_WT_H3K9me3_peak_128
chr1	12472931	12473899	TC32_WT_H3K9me3_peak_129
chr1	12474717	12475275	TC32_WT_H3K9me3_peak_130
chr1	12490133	12490895	TC32_WT_H3K9me3_peak_131
chr1	12536104	12536362	TC32_WT_H3K9me3_peak_132
chr1	12561365	12565391	TC32_WT_H3K9me3_peak_133
chr1	12628220	12645370	TC32_WT_H3K9me3_peak_134
chr1	12651330	12658076	TC32_WT_H3K9me3_peak_135
chr1	12662885	12664054	TC32_WT_H3K9me3_peak_136
chr1	12665928	12668970	TC32_WT_H3K9me3_peak_137
chr1	12701906	12706235	TC32_WT_H3K9me3_peak_138
chr1	12707094	12707614	TC32_WT_H3K9me3_peak_139
chr1	12730497	12730950	TC32_WT_H3K9me3_peak_140
chr1	12783349	12788093	TC32_WT_H3K9me3_peak_141
chr1	13330137	13330729	TC32_WT_H3K9me3_peak_142
chr1	13353465	13354149	TC32_WT_H3K9me3_peak_143
chr1	13430304	13430913	TC32_WT_H3K9me3_peak_144
chr1	13657442	13659526	TC32_WT_H3K9me3_peak_145
chr1	13660343	13660931	TC32_WT_H3K9me3_peak_146
chr1	13678706	13680632	TC32_WT_H3K9me3_peak_147
chr1	13689642	13690675	TC32_WT_H3K9me3_peak_148
chr1	13697573	13699211	TC32_WT_H3K9me3_peak_149
chr1	13855685	13856322	TC32_WT_H3K9me3_peak_150
chr1	14704284	14706117	TC32_WT_H3K9me3_peak_151
chr1	14716504	14717326	TC32_WT_H3K9me3_peak_152
chr1	14719926	14720858	TC32_WT_H3K9me3_peak_153
chr1	14806686	14808100	TC32_WT_H3K9me3_peak_154
chr1	14953236	14954083	TC32_WT_H3K9me3_peak_155
chr1	15246724	15246961	TC32_WT_H3K9me3_peak_156
chr1	15264924	15265559	TC32_WT_H3K9me3_peak_157
chr1	15305375	15308561	TC32_WT_H3K9me3_peak_158
chr1	15311955	15312208	TC32_WT_H3K9me3_peak_159
chr1	15320991	15321273	TC32_WT_H3K9me3_peak_160
chr1	15338487	15339235	TC32_WT_H3K9me3_peak_161
chr1	15398499	15400286	TC32_WT_H3K9me3_peak_162
chr1	15470691	15471354	TC32_WT_H3K9me3_peak_163
chr1	15982476	15982958	TC32_WT_H3K9me3_peak_164
chr1	16102695	16103446	TC32_WT_H3K9me3_peak_165
chr1	16108159	16109415	TC32_WT_H3K9me3_peak_166
chr1	16225946	16226940	TC32_WT_H3K9me3_peak_167
chr1	16505014	16506721	TC32_WT_H3K9me3_peak_168
chr1	16534273	16537045	TC32_WT_H3K9me3_peak_169
chr1	16647005	16648867	TC32_WT_H3K9me3_peak_170
chr1	16730858	16731246	TC32_WT_H3K9me3_peak_171
chr1	16758941	16759903	TC32_WT_H3K9me3_peak_172
chr1	16776501	16778155	TC32_WT_H3K9me3_peak_173
chr1	16866436	16866636	TC32_WT_H3K9me3_peak_174
chr1	16870723	16874032	TC32_WT_H3K9me3_peak_175
chr1	16906661	16907302	TC32_WT_H3K9me3_peak_176
chr1	17064970	17065891	TC32_WT_H3K9me3_peak_177
chr1	17135095	17136257	TC32_WT_H3K9me3_peak_178
chr1	17151052	17158067	TC32_WT_H3K9me3_peak_179
chr1	17173298	17175256	TC32_WT_H3K9me3_peak_180
chr1	17176204	17177008	TC32_WT_H3K9me3_peak_181
chr1	17188715	17189890	TC32_WT_H3K9me3_peak_182
chr1	17301556	17303364	TC32_WT_H3K9me3_peak_183
chr1	17320119	17320319	TC32_WT_H3K9me3_peak_184
chr1	17329730	17330268	TC32_WT_H3K9me3_peak_185
chr1	17343766	17344992	TC32_WT_H3K9me3_peak_186
chr1	17710474	17711493	TC32_WT_H3K9me3_peak_187
chr1	17753751	17761371	TC32_WT_H3K9me3_peak_188
chr1	18411395	18411770	TC32_WT_H3K9me3_peak_189
chr1	18413008	18413217	TC32_WT_H3K9me3_peak_190
chr1	18516255	18516626	TC32_WT_H3K9me3_peak_191
chr1	18613669	18614491	TC32_WT_H3K9me3_peak_192
chr1	18832129	18832908	TC32_WT_H3K9me3_peak_193
chr1	18846984	18848352	TC32_WT_H3K9me3_peak_194
chr1	18979754	18980041	TC32_WT_H3K9me3_peak_195
chr1	19000026	19000238	TC32_WT_H3K9me3_peak_196
chr1	19001087	19002187	TC32_WT_H3K9me3_peak_197
chr1	19022538	19023095	TC32_WT_H3K9me3_peak_198
chr1	19060818	19061708	TC32_WT_H3K9me3_peak_199
chr1	19275731	19276258	TC32_WT_H3K9me3_peak_200
chr1	19293604	19297125	TC32_WT_H3K9me3_peak_201
chr1	19516787	19517853	TC32_WT_H3K9me3_peak_202
chr1	19530758	19532026	TC32_WT_H3K9me3_peak_203
chr1	19536349	19537389	TC32_WT_H3K9me3_peak_204
chr1	19541398	19542756	TC32_WT_H3K9me3_peak_205
chr1	19546087	19551586	TC32_WT_H3K9me3_peak_206
chr1	19571896	19573737	TC32_WT_H3K9me3_peak_207
chr1	19689857	19692315	TC32_WT_H3K9me3_peak_208
chr1	19728531	19730675	TC32_WT_H3K9me3_peak_209
chr1	19738680	19738995	TC32_WT_H3K9me3_peak_210
chr1	19831092	19833376	TC32_WT_H3K9me3_peak_211
chr1	19862440	19864595	TC32_WT_H3K9me3_peak_212
chr1	19931471	19932197	TC32_WT_H3K9me3_peak_213
chr1	19953315	19955029	TC32_WT_H3K9me3_peak_214
chr1	20003216	20003812	TC32_WT_H3K9me3_peak_215
chr1	20048404	20050387	TC32_WT_H3K9me3_peak_216
chr1	20051300	20051935	TC32_WT_H3K9me3_peak_217
chr1	20096240	20097969	TC32_WT_H3K9me3_peak_218
chr1	20127101	20128516	TC32_WT_H3K9me3_peak_219
chr1	20157963	20162454	TC32_WT_H3K9me3_peak_220
chr1	20423825	20424464	TC32_WT_H3K9me3_peak_221
chr1	21023396	21025906	TC32_WT_H3K9me3_peak_222
chr1	21026861	21027718	TC32_WT_H3K9me3_peak_223
chr1	21035580	21037456	TC32_WT_H3K9me3_peak_224
chr1	21038401	21038710	TC32_WT_H3K9me3_peak_225
chr1	21093684	21094050	TC32_WT_H3K9me3_peak_226
chr1	21386820	21388092	TC32_WT_H3K9me3_peak_227
chr1	21489312	21490759	TC32_WT_H3K9me3_peak_228
chr1	21778666	21779944	TC32_WT_H3K9me3_peak_229
chr1	21794375	21795951	TC32_WT_H3K9me3_peak_230
chr1	21834283	21835028	TC32_WT_H3K9me3_peak_231
chr1	22069014	22070869	TC32_WT_H3K9me3_peak_232
chr1	22372917	22373117	TC32_WT_H3K9me3_peak_233
chr1	22440486	22440818	TC32_WT_H3K9me3_peak_234
chr1	22444091	22444663	TC32_WT_H3K9me3_peak_235
chr1	22464948	22465961	TC32_WT_H3K9me3_peak_236
chr1	22479980	22480756	TC32_WT_H3K9me3_peak_237
chr1	22484529	22485051	TC32_WT_H3K9me3_peak_238
chr1	22578128	22579106	TC32_WT_H3K9me3_peak_239
chr1	22923028	22923803	TC32_WT_H3K9me3_peak_240
chr1	22966550	22967429	TC32_WT_H3K9me3_peak_241
chr1	22988253	23003456	TC32_WT_H3K9me3_peak_242
chr1	23022004	23024123	TC32_WT_H3K9me3_peak_243
chr1	23255851	23259194	TC32_WT_H3K9me3_peak_244
chr1	23355285	23367098	TC32_WT_H3K9me3_peak_245
chr1	23687678	23690155	TC32_WT_H3K9me3_peak_246
chr1	23848488	23848702	TC32_WT_H3K9me3_peak_247
chr1	23852635	23853459	TC32_WT_H3K9me3_peak_248
chr1	23876582	23880583	TC32_WT_H3K9me3_peak_249
chr1	23934653	23935925	TC32_WT_H3K9me3_peak_250
chr1	23945574	23945844	TC32_WT_H3K9me3_peak_251
chr1	23946770	23947327	TC32_WT_H3K9me3_peak_252
chr1	23991736	23992289	TC32_WT_H3K9me3_peak_253
chr1	24006362	24007575	TC32_WT_H3K9me3_peak_254
chr1	24031937	24032977	TC32_WT_H3K9me3_peak_255
chr1	24061724	24063032	TC32_WT_H3K9me3_peak_256
chr1	24130206	24131045	TC32_WT_H3K9me3_peak_257
chr1	24232936	24233973	TC32_WT_H3K9me3_peak_258
chr1	24272373	24275077	TC32_WT_H3K9me3_peak_259
chr1	24488612	24490848	TC32_WT_H3K9me3_peak_260
chr1	24691017	24691842	TC32_WT_H3K9me3_peak_261
chr1	24720467	24722183	TC32_WT_H3K9me3_peak_262
chr1	24754309	24754964	TC32_WT_H3K9me3_peak_263
chr1	24796750	24799477	TC32_WT_H3K9me3_peak_264
chr1	24890928	24892914	TC32_WT_H3K9me3_peak_265
chr1	24974136	24975510	TC32_WT_H3K9me3_peak_266
chr1	25078462	25078944	TC32_WT_H3K9me3_peak_267
chr1	25096039	25097300	TC32_WT_H3K9me3_peak_268
chr1	25109670	25110642	TC32_WT_H3K9me3_peak_269
chr1	25176734	25177147	TC32_WT_H3K9me3_peak_270
chr1	25635032	25637063	TC32_WT_H3K9me3_peak_271
chr1	25944199	25944399	TC32_WT_H3K9me3_peak_272
chr1	26268198	26269655	TC32_WT_H3K9me3_peak_273
chr1	26587417	26589659	TC32_WT_H3K9me3_peak_274
chr1	26595280	26596795	TC32_WT_H3K9me3_peak_275
chr1	26803923	26806740	TC32_WT_H3K9me3_peak_276
chr1	26817208	26818590	TC32_WT_H3K9me3_peak_277
chr1	27063732	27064046	TC32_WT_H3K9me3_peak_278
chr1	27174498	27184239	TC32_WT_H3K9me3_peak_279
chr1	27185340	27190877	TC32_WT_H3K9me3_peak_280
chr1	27679391	27682859	TC32_WT_H3K9me3_peak_281
chr1	27702472	27703110	TC32_WT_H3K9me3_peak_282
chr1	27715627	27716531	TC32_WT_H3K9me3_peak_283
chr1	27852030	27852724	TC32_WT_H3K9me3_peak_284
chr1	28381840	28383743	TC32_WT_H3K9me3_peak_285
chr1	28933590	28934276	TC32_WT_H3K9me3_peak_286
chr1	28935299	28935877	TC32_WT_H3K9me3_peak_287
chr1	28937214	28938288	TC32_WT_H3K9me3_peak_288
chr1	28939500	28939983	TC32_WT_H3K9me3_peak_289
chr1	28982022	28984317	TC32_WT_H3K9me3_peak_290
chr1	29377228	29381266	TC32_WT_H3K9me3_peak_291
chr1	29399904	29401666	TC32_WT_H3K9me3_peak_292
chr1	29404439	29404913	TC32_WT_H3K9me3_peak_293
chr1	29430525	29431808	TC32_WT_H3K9me3_peak_294
chr1	29496045	29497295	TC32_WT_H3K9me3_peak_295
chr1	29498552	29501161	TC32_WT_H3K9me3_peak_296
chr1	29528516	29530858	TC32_WT_H3K9me3_peak_297
chr1	29561959	29568642	TC32_WT_H3K9me3_peak_298
chr1	29607644	29608798	TC32_WT_H3K9me3_peak_299
chr1	29610259	29610861	TC32_WT_H3K9me3_peak_300
chr1	29716120	29718196	TC32_WT_H3K9me3_peak_301
chr1	29721846	29723858	TC32_WT_H3K9me3_peak_302
chr1	29794878	29797413	TC32_WT_H3K9me3_peak_303
chr1	29841174	29842804	TC32_WT_H3K9me3_peak_304
chr1	29859904	29864099	TC32_WT_H3K9me3_peak_305
chr1	29869853	29870292	TC32_WT_H3K9me3_peak_306
chr1	29994876	29995682	TC32_WT_H3K9me3_peak_307
chr1	30041750	30044181	TC32_WT_H3K9me3_peak_308
chr1	30074746	30077400	TC32_WT_H3K9me3_peak_309
chr1	30090426	30095266	TC32_WT_H3K9me3_peak_310
chr1	30137238	30137774	TC32_WT_H3K9me3_peak_311
chr1	30139359	30145333	TC32_WT_H3K9me3_peak_312
chr1	30148828	30149502	TC32_WT_H3K9me3_peak_313
chr1	30150324	30152458	TC32_WT_H3K9me3_peak_314
chr1	30155171	30155979	TC32_WT_H3K9me3_peak_315
chr1	30199971	30202205	TC32_WT_H3K9me3_peak_316
chr1	30261171	30262253	TC32_WT_H3K9me3_peak_317
chr1	30267884	30268302	TC32_WT_H3K9me3_peak_318
chr1	30273096	30275269	TC32_WT_H3K9me3_peak_319
chr1	30294165	30294742	TC32_WT_H3K9me3_peak_320
chr1	30296966	30298031	TC32_WT_H3K9me3_peak_321
chr1	30299838	30300364	TC32_WT_H3K9me3_peak_322
chr1	30348029	30348953	TC32_WT_H3K9me3_peak_323
chr1	30427780	30428098	TC32_WT_H3K9me3_peak_324
chr1	30435850	30438714	TC32_WT_H3K9me3_peak_325
chr1	30459051	30459641	TC32_WT_H3K9me3_peak_326
chr1	30480040	30484812	TC32_WT_H3K9me3_peak_327
chr1	30492104	30495344	TC32_WT_H3K9me3_peak_328
chr1	30498340	30499488	TC32_WT_H3K9me3_peak_329
chr1	30500484	30502136	TC32_WT_H3K9me3_peak_330
chr1	30541566	30543135	TC32_WT_H3K9me3_peak_331
chr1	30557084	30559711	TC32_WT_H3K9me3_peak_332
chr1	30562728	30564200	TC32_WT_H3K9me3_peak_333
chr1	30581006	30581604	TC32_WT_H3K9me3_peak_334
chr1	30582631	30584275	TC32_WT_H3K9me3_peak_335
chr1	30592870	30593135	TC32_WT_H3K9me3_peak_336
chr1	30621620	30623851	TC32_WT_H3K9me3_peak_337
chr1	30625607	30625822	TC32_WT_H3K9me3_peak_338
chr1	30626641	30628046	TC32_WT_H3K9me3_peak_339
chr1	30655306	30655700	TC32_WT_H3K9me3_peak_340
chr1	30672441	30674060	TC32_WT_H3K9me3_peak_341
chr1	30677649	30681124	TC32_WT_H3K9me3_peak_342
chr1	30715244	30717098	TC32_WT_H3K9me3_peak_343
chr1	30872009	30874629	TC32_WT_H3K9me3_peak_344
chr1	31135999	31136826	TC32_WT_H3K9me3_peak_345
chr1	31175333	31176668	TC32_WT_H3K9me3_peak_346
chr1	31210791	31211284	TC32_WT_H3K9me3_peak_347
chr1	31212393	31212982	TC32_WT_H3K9me3_peak_348
chr1	31450957	31451748	TC32_WT_H3K9me3_peak_349
chr1	31453202	31454483	TC32_WT_H3K9me3_peak_350
chr1	31458161	31460082	TC32_WT_H3K9me3_peak_351
chr1	31465764	31468626	TC32_WT_H3K9me3_peak_352
chr1	31480599	31481458	TC32_WT_H3K9me3_peak_353
chr1	31513283	31514606	TC32_WT_H3K9me3_peak_354
chr1	31873582	31873784	TC32_WT_H3K9me3_peak_355
chr1	32145091	32145547	TC32_WT_H3K9me3_peak_356
chr1	32146359	32148938	TC32_WT_H3K9me3_peak_357
chr1	32304166	32304688	TC32_WT_H3K9me3_peak_358
chr1	32414636	32415946	TC32_WT_H3K9me3_peak_359
chr1	32419035	32419457	TC32_WT_H3K9me3_peak_360
chr1	32448920	32450345	TC32_WT_H3K9me3_peak_361
chr1	32457447	32460040	TC32_WT_H3K9me3_peak_362
chr1	32530684	32532510	TC32_WT_H3K9me3_peak_363
chr1	32846047	32846247	TC32_WT_H3K9me3_peak_364
chr1	32974976	32976063	TC32_WT_H3K9me3_peak_365
chr1	33049905	33051250	TC32_WT_H3K9me3_peak_366
chr1	33052848	33053993	TC32_WT_H3K9me3_peak_367
chr1	33059690	33060040	TC32_WT_H3K9me3_peak_368
chr1	33060972	33066659	TC32_WT_H3K9me3_peak_369
chr1	33110590	33111173	TC32_WT_H3K9me3_peak_370
chr1	33222959	33223868	TC32_WT_H3K9me3_peak_371
chr1	33309657	33310150	TC32_WT_H3K9me3_peak_372
chr1	33403713	33404040	TC32_WT_H3K9me3_peak_373
chr1	33407526	33408607	TC32_WT_H3K9me3_peak_374
chr1	33412903	33419950	TC32_WT_H3K9me3_peak_375
chr1	33490594	33498348	TC32_WT_H3K9me3_peak_376
chr1	33509309	33510343	TC32_WT_H3K9me3_peak_377
chr1	33672012	33672718	TC32_WT_H3K9me3_peak_378
chr1	34947735	34948303	TC32_WT_H3K9me3_peak_379
chr1	35032615	35034669	TC32_WT_H3K9me3_peak_380
chr1	35058192	35059009	TC32_WT_H3K9me3_peak_381
chr1	35125903	35129225	TC32_WT_H3K9me3_peak_382
chr1	35159524	35160479	TC32_WT_H3K9me3_peak_383
chr1	35163565	35165470	TC32_WT_H3K9me3_peak_384
chr1	35278006	35279227	TC32_WT_H3K9me3_peak_385
chr1	35281349	35283678	TC32_WT_H3K9me3_peak_386
chr1	35463906	35465719	TC32_WT_H3K9me3_peak_387
chr1	35487276	35488029	TC32_WT_H3K9me3_peak_388
chr1	35489870	35490993	TC32_WT_H3K9me3_peak_389
chr1	35492885	35493907	TC32_WT_H3K9me3_peak_390
chr1	35514903	35518440	TC32_WT_H3K9me3_peak_391
chr1	35522204	35523288	TC32_WT_H3K9me3_peak_392
chr1	35527088	35527839	TC32_WT_H3K9me3_peak_393
chr1	35529178	35532099	TC32_WT_H3K9me3_peak_394
chr1	35698536	35699016	TC32_WT_H3K9me3_peak_395
chr1	36401138	36401338	TC32_WT_H3K9me3_peak_396
chr1	36411412	36412039	TC32_WT_H3K9me3_peak_397
chr1	37079829	37080541	TC32_WT_H3K9me3_peak_398
chr1	37554429	37554670	TC32_WT_H3K9me3_peak_399
chr1	37905654	37912954	TC32_WT_H3K9me3_peak_400
chr1	38594489	38595044	TC32_WT_H3K9me3_peak_401
chr1	38645875	38647597	TC32_WT_H3K9me3_peak_402
chr1	38724815	38726390	TC32_WT_H3K9me3_peak_403
chr1	38792628	38793082	TC32_WT_H3K9me3_peak_404
chr1	38816483	38817267	TC32_WT_H3K9me3_peak_405
chr1	38905573	38906764	TC32_WT_H3K9me3_peak_406
chr1	38947745	38948614	TC32_WT_H3K9me3_peak_407
chr1	38956341	38956800	TC32_WT_H3K9me3_peak_408
chr1	38976806	38980645	TC32_WT_H3K9me3_peak_409
chr1	39071454	39071670	TC32_WT_H3K9me3_peak_410
chr1	39234825	39235380	TC32_WT_H3K9me3_peak_411
chr1	39805705	39808481	TC32_WT_H3K9me3_peak_412
chr1	39868466	39871514	TC32_WT_H3K9me3_peak_413
chr1	39908486	39909445	TC32_WT_H3K9me3_peak_414
chr1	39913105	39913980	TC32_WT_H3K9me3_peak_415
chr1	39998456	39999540	TC32_WT_H3K9me3_peak_416
chr1	40022771	40024414	TC32_WT_H3K9me3_peak_417
chr1	40102423	40103378	TC32_WT_H3K9me3_peak_418
chr1	40109793	40111440	TC32_WT_H3K9me3_peak_419
chr1	40132718	40133233	TC32_WT_H3K9me3_peak_420
chr1	40172569	40181446	TC32_WT_H3K9me3_peak_421
chr1	40185081	40185416	TC32_WT_H3K9me3_peak_422
chr1	40331486	40332559	TC32_WT_H3K9me3_peak_423
chr1	40341576	40341948	TC32_WT_H3K9me3_peak_424
chr1	40357244	40359639	TC32_WT_H3K9me3_peak_425
chr1	40440966	40446914	TC32_WT_H3K9me3_peak_426
chr1	40451801	40476421	TC32_WT_H3K9me3_peak_427
chr1	40481313	40527099	TC32_WT_H3K9me3_peak_428
chr1	40544175	40549152	TC32_WT_H3K9me3_peak_429
chr1	40558097	40559702	TC32_WT_H3K9me3_peak_430
chr1	40577332	40578069	TC32_WT_H3K9me3_peak_431
chr1	40610060	40610441	TC32_WT_H3K9me3_peak_432
chr1	40776452	40776790	TC32_WT_H3K9me3_peak_433
chr1	40869578	40870596	TC32_WT_H3K9me3_peak_434
chr1	40876020	40876829	TC32_WT_H3K9me3_peak_435
chr1	40883785	40884928	TC32_WT_H3K9me3_peak_436
chr1	40892841	40896211	TC32_WT_H3K9me3_peak_437
chr1	40930370	40931657	TC32_WT_H3K9me3_peak_438
chr1	41135267	41135520	TC32_WT_H3K9me3_peak_439
chr1	41136519	41136756	TC32_WT_H3K9me3_peak_440
chr1	41140475	41140852	TC32_WT_H3K9me3_peak_441
chr1	41167696	41169723	TC32_WT_H3K9me3_peak_442
chr1	41171109	41172820	TC32_WT_H3K9me3_peak_443
chr1	41174434	41175385	TC32_WT_H3K9me3_peak_444
chr1	41176319	41179542	TC32_WT_H3K9me3_peak_445
chr1	41180474	41182295	TC32_WT_H3K9me3_peak_446
chr1	41203410	41207656	TC32_WT_H3K9me3_peak_447
chr1	41208524	41212195	TC32_WT_H3K9me3_peak_448
chr1	41219108	41220634	TC32_WT_H3K9me3_peak_449
chr1	41252096	41252296	TC32_WT_H3K9me3_peak_450
chr1	41254697	41254897	TC32_WT_H3K9me3_peak_451
chr1	41444816	41445312	TC32_WT_H3K9me3_peak_452
chr1	41579856	41581099	TC32_WT_H3K9me3_peak_453
chr1	41761333	41762542	TC32_WT_H3K9me3_peak_454
chr1	41948511	41950412	TC32_WT_H3K9me3_peak_455
chr1	41951586	41951985	TC32_WT_H3K9me3_peak_456
chr1	42026709	42026947	TC32_WT_H3K9me3_peak_457
chr1	42057302	42058441	TC32_WT_H3K9me3_peak_458
chr1	42214370	42214771	TC32_WT_H3K9me3_peak_459
chr1	42231839	42232939	TC32_WT_H3K9me3_peak_460
chr1	42233943	42241960	TC32_WT_H3K9me3_peak_461
chr1	42242775	42246215	TC32_WT_H3K9me3_peak_462
chr1	42249055	42252518	TC32_WT_H3K9me3_peak_463
chr1	42254161	42254811	TC32_WT_H3K9me3_peak_464
chr1	42255769	42256771	TC32_WT_H3K9me3_peak_465
chr1	42296277	42307120	TC32_WT_H3K9me3_peak_466
chr1	42501751	42514000	TC32_WT_H3K9me3_peak_467
chr1	42519040	42521619	TC32_WT_H3K9me3_peak_468
chr1	42586360	42589069	TC32_WT_H3K9me3_peak_469
chr1	42600798	42601662	TC32_WT_H3K9me3_peak_470
chr1	42713958	42714472	TC32_WT_H3K9me3_peak_471
chr1	42850839	42852155	TC32_WT_H3K9me3_peak_472
chr1	42856410	42860073	TC32_WT_H3K9me3_peak_473
chr1	42879971	42881273	TC32_WT_H3K9me3_peak_474
chr1	42916155	42917776	TC32_WT_H3K9me3_peak_475
chr1	43101297	43105321	TC32_WT_H3K9me3_peak_476
chr1	43106185	43110345	TC32_WT_H3K9me3_peak_477
chr1	43113682	43115333	TC32_WT_H3K9me3_peak_478
chr1	43126294	43127414	TC32_WT_H3K9me3_peak_479
chr1	43132547	43133161	TC32_WT_H3K9me3_peak_480
chr1	43134289	43136227	TC32_WT_H3K9me3_peak_481
chr1	43139071	43139609	TC32_WT_H3K9me3_peak_482
chr1	43189602	43193413	TC32_WT_H3K9me3_peak_483
chr1	43194301	43195466	TC32_WT_H3K9me3_peak_484
chr1	43200807	43204558	TC32_WT_H3K9me3_peak_485
chr1	43208151	43208936	TC32_WT_H3K9me3_peak_486
chr1	43213056	43213355	TC32_WT_H3K9me3_peak_487
chr1	43244606	43245633	TC32_WT_H3K9me3_peak_488
chr1	43247002	43251434	TC32_WT_H3K9me3_peak_489
chr1	43254112	43254577	TC32_WT_H3K9me3_peak_490
chr1	43255582	43266461	TC32_WT_H3K9me3_peak_491
chr1	43325811	43327045	TC32_WT_H3K9me3_peak_492
chr1	43327959	43328852	TC32_WT_H3K9me3_peak_493
chr1	43468291	43468588	TC32_WT_H3K9me3_peak_494
chr1	43486900	43489745	TC32_WT_H3K9me3_peak_495
chr1	43491470	43492596	TC32_WT_H3K9me3_peak_496
chr1	43501193	43502368	TC32_WT_H3K9me3_peak_497
chr1	43777349	43778253	TC32_WT_H3K9me3_peak_498
chr1	43807858	43809235	TC32_WT_H3K9me3_peak_499
chr1	43817481	43819349	TC32_WT_H3K9me3_peak_500
chr1	43841495	43843868	TC32_WT_H3K9me3_peak_501
chr1	43863212	43864380	TC32_WT_H3K9me3_peak_502
chr1	44144795	44146766	TC32_WT_H3K9me3_peak_503
chr1	44174324	44177459	TC32_WT_H3K9me3_peak_504
chr1	44178691	44179899	TC32_WT_H3K9me3_peak_505
chr1	44883480	44885210	TC32_WT_H3K9me3_peak_506
chr1	44886592	44892034	TC32_WT_H3K9me3_peak_507
chr1	45081362	45081817	TC32_WT_H3K9me3_peak_508
chr1	45104658	45107214	TC32_WT_H3K9me3_peak_509
chr1	45114980	45116134	TC32_WT_H3K9me3_peak_510
chr1	45162387	45164053	TC32_WT_H3K9me3_peak_511
chr1	45179272	45182482	TC32_WT_H3K9me3_peak_512
chr1	45236254	45236718	TC32_WT_H3K9me3_peak_513
chr1	45240396	45244148	TC32_WT_H3K9me3_peak_514
chr1	45245750	45248688	TC32_WT_H3K9me3_peak_515
chr1	45257097	45259726	TC32_WT_H3K9me3_peak_516
chr1	45261421	45262087	TC32_WT_H3K9me3_peak_517
chr1	45284979	45285340	TC32_WT_H3K9me3_peak_518
chr1	45311360	45311560	TC32_WT_H3K9me3_peak_519
chr1	45751994	45755394	TC32_WT_H3K9me3_peak_520
chr1	45756379	45757001	TC32_WT_H3K9me3_peak_521
chr1	45761431	45762300	TC32_WT_H3K9me3_peak_522
chr1	45764427	45765338	TC32_WT_H3K9me3_peak_523
chr1	45818059	45819588	TC32_WT_H3K9me3_peak_524
chr1	45820939	45822104	TC32_WT_H3K9me3_peak_525
chr1	45848679	45850766	TC32_WT_H3K9me3_peak_526
chr1	45947771	45948617	TC32_WT_H3K9me3_peak_527
chr1	45962714	45963179	TC32_WT_H3K9me3_peak_528
chr1	46236424	46241169	TC32_WT_H3K9me3_peak_529
chr1	46382739	46384452	TC32_WT_H3K9me3_peak_530
chr1	46392372	46394759	TC32_WT_H3K9me3_peak_531
chr1	46770107	46770865	TC32_WT_H3K9me3_peak_532
chr1	46783890	46784146	TC32_WT_H3K9me3_peak_533
chr1	47444094	47445754	TC32_WT_H3K9me3_peak_534
chr1	47601482	47604040	TC32_WT_H3K9me3_peak_535
chr1	47607671	47608688	TC32_WT_H3K9me3_peak_536
chr1	48185278	48192644	TC32_WT_H3K9me3_peak_537
chr1	48281949	48282566	TC32_WT_H3K9me3_peak_538
chr1	48311999	48313200	TC32_WT_H3K9me3_peak_539
chr1	48364868	48366460	TC32_WT_H3K9me3_peak_540
chr1	48367865	48369900	TC32_WT_H3K9me3_peak_541
chr1	48371769	48372965	TC32_WT_H3K9me3_peak_542
chr1	48435692	48436648	TC32_WT_H3K9me3_peak_543
chr1	48438042	48438892	TC32_WT_H3K9me3_peak_544
chr1	48441742	48445891	TC32_WT_H3K9me3_peak_545
chr1	48474820	48476458	TC32_WT_H3K9me3_peak_546
chr1	48478340	48480058	TC32_WT_H3K9me3_peak_547
chr1	48512501	48513362	TC32_WT_H3K9me3_peak_548
chr1	48927236	48927789	TC32_WT_H3K9me3_peak_549
chr1	49027924	49028374	TC32_WT_H3K9me3_peak_550
chr1	49291983	49293397	TC32_WT_H3K9me3_peak_551
chr1	49844971	49846366	TC32_WT_H3K9me3_peak_552
chr1	50496774	50498750	TC32_WT_H3K9me3_peak_553
chr1	50618791	50619190	TC32_WT_H3K9me3_peak_554
chr1	50755847	50756915	TC32_WT_H3K9me3_peak_555
chr1	50757946	50758321	TC32_WT_H3K9me3_peak_556
chr1	50759882	50760435	TC32_WT_H3K9me3_peak_557
chr1	50762911	50763212	TC32_WT_H3K9me3_peak_558
chr1	50806686	50812086	TC32_WT_H3K9me3_peak_559
chr1	50812999	50813890	TC32_WT_H3K9me3_peak_560
chr1	50816333	50817401	TC32_WT_H3K9me3_peak_561
chr1	50826065	50838127	TC32_WT_H3K9me3_peak_562
chr1	50839839	50840144	TC32_WT_H3K9me3_peak_563
chr1	50848283	50849169	TC32_WT_H3K9me3_peak_564
chr1	50859587	50868201	TC32_WT_H3K9me3_peak_565
chr1	50878654	50879253	TC32_WT_H3K9me3_peak_566
chr1	50882665	50897948	TC32_WT_H3K9me3_peak_567
chr1	50903729	50904335	TC32_WT_H3K9me3_peak_568
chr1	50905203	50913551	TC32_WT_H3K9me3_peak_569
chr1	50914690	50916371	TC32_WT_H3K9me3_peak_570
chr1	50917249	50917795	TC32_WT_H3K9me3_peak_571
chr1	50919463	50928670	TC32_WT_H3K9me3_peak_572
chr1	50932700	50933527	TC32_WT_H3K9me3_peak_573
chr1	50935382	50935906	TC32_WT_H3K9me3_peak_574
chr1	50947951	50949555	TC32_WT_H3K9me3_peak_575
chr1	50951762	50954818	TC32_WT_H3K9me3_peak_576
chr1	51060280	51060570	TC32_WT_H3K9me3_peak_577
chr1	51153796	51154080	TC32_WT_H3K9me3_peak_578
chr1	51155095	51155372	TC32_WT_H3K9me3_peak_579
chr1	51379867	51380239	TC32_WT_H3K9me3_peak_580
chr1	51383426	51385535	TC32_WT_H3K9me3_peak_581
chr1	51386480	51387151	TC32_WT_H3K9me3_peak_582
chr1	51389821	51390802	TC32_WT_H3K9me3_peak_583
chr1	51476030	51480900	TC32_WT_H3K9me3_peak_584
chr1	51483973	51484188	TC32_WT_H3K9me3_peak_585
chr1	51493818	51494271	TC32_WT_H3K9me3_peak_586
chr1	51500591	51501397	TC32_WT_H3K9me3_peak_587
chr1	51504827	51505172	TC32_WT_H3K9me3_peak_588
chr1	51646620	51646820	TC32_WT_H3K9me3_peak_589
chr1	51699388	51699866	TC32_WT_H3K9me3_peak_590
chr1	51701122	51702077	TC32_WT_H3K9me3_peak_591
chr1	51711836	51712507	TC32_WT_H3K9me3_peak_592
chr1	51847056	51850043	TC32_WT_H3K9me3_peak_593
chr1	51913965	51914407	TC32_WT_H3K9me3_peak_594
chr1	51939774	51943162	TC32_WT_H3K9me3_peak_595
chr1	51949356	51950973	TC32_WT_H3K9me3_peak_596
chr1	52154175	52154375	TC32_WT_H3K9me3_peak_597
chr1	52155351	52159359	TC32_WT_H3K9me3_peak_598
chr1	52170309	52173960	TC32_WT_H3K9me3_peak_599
chr1	52174898	52182108	TC32_WT_H3K9me3_peak_600
chr1	52185775	52187681	TC32_WT_H3K9me3_peak_601
chr1	52199107	52202172	TC32_WT_H3K9me3_peak_602
chr1	52208639	52208839	TC32_WT_H3K9me3_peak_603
chr1	52214223	52220799	TC32_WT_H3K9me3_peak_604
chr1	52223003	52226469	TC32_WT_H3K9me3_peak_605
chr1	52249199	52249399	TC32_WT_H3K9me3_peak_606
chr1	52536623	52547186	TC32_WT_H3K9me3_peak_607
chr1	52621436	52624348	TC32_WT_H3K9me3_peak_608
chr1	52633614	52633873	TC32_WT_H3K9me3_peak_609
chr1	52921470	52921781	TC32_WT_H3K9me3_peak_610
chr1	53004635	53005416	TC32_WT_H3K9me3_peak_611
chr1	53095646	53102079	TC32_WT_H3K9me3_peak_612
chr1	53137000	53138047	TC32_WT_H3K9me3_peak_613
chr1	53204827	53207259	TC32_WT_H3K9me3_peak_614
chr1	53433925	53435622	TC32_WT_H3K9me3_peak_615
chr1	53438337	53439413	TC32_WT_H3K9me3_peak_616
chr1	53444706	53445007	TC32_WT_H3K9me3_peak_617
chr1	53567549	53568069	TC32_WT_H3K9me3_peak_618
chr1	53610003	53611934	TC32_WT_H3K9me3_peak_619
chr1	53742790	53743124	TC32_WT_H3K9me3_peak_620
chr1	53816911	53817195	TC32_WT_H3K9me3_peak_621
chr1	53841548	53843035	TC32_WT_H3K9me3_peak_622
chr1	53932082	53936923	TC32_WT_H3K9me3_peak_623
chr1	53991094	53993263	TC32_WT_H3K9me3_peak_624
chr1	54003410	54005279	TC32_WT_H3K9me3_peak_625
chr1	54232959	54233250	TC32_WT_H3K9me3_peak_626
chr1	54443603	54444234	TC32_WT_H3K9me3_peak_627
chr1	54447198	54447398	TC32_WT_H3K9me3_peak_628
chr1	54448572	54449989	TC32_WT_H3K9me3_peak_629
chr1	54555162	54556161	TC32_WT_H3K9me3_peak_630
chr1	54635714	54635985	TC32_WT_H3K9me3_peak_631
chr1	54642098	54645605	TC32_WT_H3K9me3_peak_632
chr1	54658870	54659135	TC32_WT_H3K9me3_peak_633
chr1	54778378	54778905	TC32_WT_H3K9me3_peak_634
chr1	54791543	54792528	TC32_WT_H3K9me3_peak_635
chr1	54825086	54829407	TC32_WT_H3K9me3_peak_636
chr1	54923533	54925347	TC32_WT_H3K9me3_peak_637
chr1	54930309	54932231	TC32_WT_H3K9me3_peak_638
chr1	54933078	54934913	TC32_WT_H3K9me3_peak_639
chr1	54942044	54943614	TC32_WT_H3K9me3_peak_640
chr1	54953827	54955544	TC32_WT_H3K9me3_peak_641
chr1	54956624	54960068	TC32_WT_H3K9me3_peak_642
chr1	55114237	55116076	TC32_WT_H3K9me3_peak_643
chr1	55183179	55185884	TC32_WT_H3K9me3_peak_644
chr1	55187121	55187321	TC32_WT_H3K9me3_peak_645
chr1	55226879	55228018	TC32_WT_H3K9me3_peak_646
chr1	56622576	56623836	TC32_WT_H3K9me3_peak_647
chr1	56655604	56657435	TC32_WT_H3K9me3_peak_648
chr1	56658244	56658953	TC32_WT_H3K9me3_peak_649
chr1	56681054	56682641	TC32_WT_H3K9me3_peak_650
chr1	56700200	56702408	TC32_WT_H3K9me3_peak_651
chr1	56704008	56704320	TC32_WT_H3K9me3_peak_652
chr1	56834754	56835194	TC32_WT_H3K9me3_peak_653
chr1	56839314	56840245	TC32_WT_H3K9me3_peak_654
chr1	56975950	56976279	TC32_WT_H3K9me3_peak_655
chr1	57028932	57030505	TC32_WT_H3K9me3_peak_656
chr1	57245444	57246858	TC32_WT_H3K9me3_peak_657
chr1	57367409	57370006	TC32_WT_H3K9me3_peak_658
chr1	57413485	57414023	TC32_WT_H3K9me3_peak_659
chr1	57471159	57471803	TC32_WT_H3K9me3_peak_660
chr1	57534272	57534891	TC32_WT_H3K9me3_peak_661
chr1	57561191	57561799	TC32_WT_H3K9me3_peak_662
chr1	57563059	57563931	TC32_WT_H3K9me3_peak_663
chr1	57689923	57695811	TC32_WT_H3K9me3_peak_664
chr1	57700338	57701624	TC32_WT_H3K9me3_peak_665
chr1	57715948	57717034	TC32_WT_H3K9me3_peak_666
chr1	57840273	57842739	TC32_WT_H3K9me3_peak_667
chr1	57997002	57998368	TC32_WT_H3K9me3_peak_668
chr1	58116264	58117048	TC32_WT_H3K9me3_peak_669
chr1	58127032	58128310	TC32_WT_H3K9me3_peak_670
chr1	58134216	58135266	TC32_WT_H3K9me3_peak_671
chr1	58139083	58142135	TC32_WT_H3K9me3_peak_672
chr1	58167161	58169101	TC32_WT_H3K9me3_peak_673
chr1	58174386	58175372	TC32_WT_H3K9me3_peak_674
chr1	58272630	58272844	TC32_WT_H3K9me3_peak_675
chr1	58320783	58322710	TC32_WT_H3K9me3_peak_676
chr1	58350154	58350689	TC32_WT_H3K9me3_peak_677
chr1	58370080	58373644	TC32_WT_H3K9me3_peak_678
chr1	58488475	58491848	TC32_WT_H3K9me3_peak_679
chr1	58494928	58495362	TC32_WT_H3K9me3_peak_680
chr1	58511112	58512761	TC32_WT_H3K9me3_peak_681
chr1	58559252	58561328	TC32_WT_H3K9me3_peak_682
chr1	58562809	58563009	TC32_WT_H3K9me3_peak_683
chr1	58570198	58570905	TC32_WT_H3K9me3_peak_684
chr1	58576051	58577910	TC32_WT_H3K9me3_peak_685
chr1	58605617	58605817	TC32_WT_H3K9me3_peak_686
chr1	58610330	58610928	TC32_WT_H3K9me3_peak_687
chr1	58622807	58624567	TC32_WT_H3K9me3_peak_688
chr1	58630891	58631636	TC32_WT_H3K9me3_peak_689
chr1	58632502	58632895	TC32_WT_H3K9me3_peak_690
chr1	58635106	58638029	TC32_WT_H3K9me3_peak_691
chr1	58742276	58742792	TC32_WT_H3K9me3_peak_692
chr1	58789166	58789504	TC32_WT_H3K9me3_peak_693
chr1	58825757	58829204	TC32_WT_H3K9me3_peak_694
chr1	58915044	58915579	TC32_WT_H3K9me3_peak_695
chr1	58958125	58959045	TC32_WT_H3K9me3_peak_696
chr1	59018243	59019043	TC32_WT_H3K9me3_peak_697
chr1	59158056	59160503	TC32_WT_H3K9me3_peak_698
chr1	59189403	59190835	TC32_WT_H3K9me3_peak_699
chr1	59207193	59207983	TC32_WT_H3K9me3_peak_700
chr1	59209518	59210139	TC32_WT_H3K9me3_peak_701
chr1	59216181	59218441	TC32_WT_H3K9me3_peak_702
chr1	59245915	59247468	TC32_WT_H3K9me3_peak_703
chr1	59250932	59251626	TC32_WT_H3K9me3_peak_704
chr1	59302411	59303839	TC32_WT_H3K9me3_peak_705
chr1	59305012	59305989	TC32_WT_H3K9me3_peak_706
chr1	59368993	59369785	TC32_WT_H3K9me3_peak_707
chr1	59371435	59371975	TC32_WT_H3K9me3_peak_708
chr1	59381222	59382067	TC32_WT_H3K9me3_peak_709
chr1	59416174	59417122	TC32_WT_H3K9me3_peak_710
chr1	59444558	59444758	TC32_WT_H3K9me3_peak_711
chr1	59448928	59450037	TC32_WT_H3K9me3_peak_712
chr1	59459902	59463500	TC32_WT_H3K9me3_peak_713
chr1	59466464	59467419	TC32_WT_H3K9me3_peak_714
chr1	59471937	59473630	TC32_WT_H3K9me3_peak_715
chr1	59524043	59524588	TC32_WT_H3K9me3_peak_716
chr1	59533038	59533272	TC32_WT_H3K9me3_peak_717
chr1	59557263	59559045	TC32_WT_H3K9me3_peak_718
chr1	59586388	59588844	TC32_WT_H3K9me3_peak_719
chr1	59609378	59612012	TC32_WT_H3K9me3_peak_720
chr1	59648647	59649180	TC32_WT_H3K9me3_peak_721
chr1	59653420	59653817	TC32_WT_H3K9me3_peak_722
chr1	59709473	59709943	TC32_WT_H3K9me3_peak_723
chr1	59722361	59724307	TC32_WT_H3K9me3_peak_724
chr1	59734477	59737772	TC32_WT_H3K9me3_peak_725
chr1	59785492	59787199	TC32_WT_H3K9me3_peak_726
chr1	59790485	59791278	TC32_WT_H3K9me3_peak_727
chr1	59838060	59839160	TC32_WT_H3K9me3_peak_728
chr1	59855003	59855259	TC32_WT_H3K9me3_peak_729
chr1	59876655	59876855	TC32_WT_H3K9me3_peak_730
chr1	59887201	59891335	TC32_WT_H3K9me3_peak_731
chr1	60184091	60185250	TC32_WT_H3K9me3_peak_732
chr1	60433332	60434384	TC32_WT_H3K9me3_peak_733
chr1	60583341	60584847	TC32_WT_H3K9me3_peak_734
chr1	60777759	60778299	TC32_WT_H3K9me3_peak_735
chr1	60963866	60967450	TC32_WT_H3K9me3_peak_736
chr1	61388005	61389485	TC32_WT_H3K9me3_peak_737
chr1	61555626	61556711	TC32_WT_H3K9me3_peak_738
chr1	61564077	61567740	TC32_WT_H3K9me3_peak_739
chr1	61573612	61574466	TC32_WT_H3K9me3_peak_740
chr1	61869075	61870899	TC32_WT_H3K9me3_peak_741
chr1	61873203	61874534	TC32_WT_H3K9me3_peak_742
chr1	61894356	61895940	TC32_WT_H3K9me3_peak_743
chr1	61943492	61946019	TC32_WT_H3K9me3_peak_744
chr1	61948451	61948762	TC32_WT_H3K9me3_peak_745
chr1	61964128	61966230	TC32_WT_H3K9me3_peak_746
chr1	62028275	62028735	TC32_WT_H3K9me3_peak_747
chr1	62066098	62067437	TC32_WT_H3K9me3_peak_748
chr1	62096577	62097752	TC32_WT_H3K9me3_peak_749
chr1	62194708	62195316	TC32_WT_H3K9me3_peak_750
chr1	62204677	62205839	TC32_WT_H3K9me3_peak_751
chr1	62206768	62213176	TC32_WT_H3K9me3_peak_752
chr1	62215310	62216550	TC32_WT_H3K9me3_peak_753
chr1	62244218	62245142	TC32_WT_H3K9me3_peak_754
chr1	62367053	62367576	TC32_WT_H3K9me3_peak_755
chr1	62377179	62378500	TC32_WT_H3K9me3_peak_756
chr1	62380324	62382094	TC32_WT_H3K9me3_peak_757
chr1	62468586	62469284	TC32_WT_H3K9me3_peak_758
chr1	62518348	62520424	TC32_WT_H3K9me3_peak_759
chr1	62565798	62568683	TC32_WT_H3K9me3_peak_760
chr1	62664347	62666016	TC32_WT_H3K9me3_peak_761
chr1	62670637	62671141	TC32_WT_H3K9me3_peak_762
chr1	62675197	62675739	TC32_WT_H3K9me3_peak_763
chr1	62679585	62680998	TC32_WT_H3K9me3_peak_764
chr1	62693683	62694529	TC32_WT_H3K9me3_peak_765
chr1	62700467	62701508	TC32_WT_H3K9me3_peak_766
chr1	62703215	62706207	TC32_WT_H3K9me3_peak_767
chr1	62752727	62754814	TC32_WT_H3K9me3_peak_768
chr1	62759664	62762308	TC32_WT_H3K9me3_peak_769
chr1	62772242	62772734	TC32_WT_H3K9me3_peak_770
chr1	62921381	62923477	TC32_WT_H3K9me3_peak_771
chr1	63029082	63029999	TC32_WT_H3K9me3_peak_772
chr1	63073549	63074251	TC32_WT_H3K9me3_peak_773
chr1	63175933	63176209	TC32_WT_H3K9me3_peak_774
chr1	63213649	63213849	TC32_WT_H3K9me3_peak_775
chr1	63214750	63215280	TC32_WT_H3K9me3_peak_776
chr1	63233907	63235653	TC32_WT_H3K9me3_peak_777
chr1	63285646	63290507	TC32_WT_H3K9me3_peak_778
chr1	63306171	63308625	TC32_WT_H3K9me3_peak_779
chr1	63318761	63321667	TC32_WT_H3K9me3_peak_780
chr1	63322720	63324753	TC32_WT_H3K9me3_peak_781
chr1	63382866	63385017	TC32_WT_H3K9me3_peak_782
chr1	63429759	63431524	TC32_WT_H3K9me3_peak_783
chr1	63469656	63473394	TC32_WT_H3K9me3_peak_784
chr1	63474979	63475241	TC32_WT_H3K9me3_peak_785
chr1	63503392	63505268	TC32_WT_H3K9me3_peak_786
chr1	63581048	63581441	TC32_WT_H3K9me3_peak_787
chr1	63582328	63583516	TC32_WT_H3K9me3_peak_788
chr1	63665602	63666882	TC32_WT_H3K9me3_peak_789
chr1	63679299	63682885	TC32_WT_H3K9me3_peak_790
chr1	63726740	63728568	TC32_WT_H3K9me3_peak_791
chr1	63735845	63738004	TC32_WT_H3K9me3_peak_792
chr1	63814800	63816101	TC32_WT_H3K9me3_peak_793
chr1	63831048	63832203	TC32_WT_H3K9me3_peak_794
chr1	63855639	63856600	TC32_WT_H3K9me3_peak_795
chr1	63925533	63926249	TC32_WT_H3K9me3_peak_796
chr1	63953531	63955921	TC32_WT_H3K9me3_peak_797
chr1	63957189	63957614	TC32_WT_H3K9me3_peak_798
chr1	63958842	63959246	TC32_WT_H3K9me3_peak_799
chr1	64027921	64028469	TC32_WT_H3K9me3_peak_800
chr1	64168975	64170945	TC32_WT_H3K9me3_peak_801
chr1	64191840	64193213	TC32_WT_H3K9me3_peak_802
chr1	64200901	64201286	TC32_WT_H3K9me3_peak_803
chr1	64202385	64202587	TC32_WT_H3K9me3_peak_804
chr1	64253099	64254055	TC32_WT_H3K9me3_peak_805
chr1	64257405	64257605	TC32_WT_H3K9me3_peak_806
chr1	64258919	64259371	TC32_WT_H3K9me3_peak_807
chr1	64271750	64276984	TC32_WT_H3K9me3_peak_808
chr1	64278122	64278936	TC32_WT_H3K9me3_peak_809
chr1	64291805	64292252	TC32_WT_H3K9me3_peak_810
chr1	64293130	64294349	TC32_WT_H3K9me3_peak_811
chr1	64296116	64297453	TC32_WT_H3K9me3_peak_812
chr1	64377284	64378705	TC32_WT_H3K9me3_peak_813
chr1	64384203	64384730	TC32_WT_H3K9me3_peak_814
chr1	64413242	64416503	TC32_WT_H3K9me3_peak_815
chr1	64534692	64535008	TC32_WT_H3K9me3_peak_816
chr1	64561571	64563109	TC32_WT_H3K9me3_peak_817
chr1	64609918	64611959	TC32_WT_H3K9me3_peak_818
chr1	64717829	64719162	TC32_WT_H3K9me3_peak_819
chr1	64756472	64759735	TC32_WT_H3K9me3_peak_820
chr1	64763066	64763814	TC32_WT_H3K9me3_peak_821
chr1	64769388	64770362	TC32_WT_H3K9me3_peak_822
chr1	64772792	64773521	TC32_WT_H3K9me3_peak_823
chr1	64786645	64788736	TC32_WT_H3K9me3_peak_824
chr1	64790120	64791608	TC32_WT_H3K9me3_peak_825
chr1	64929868	64931603	TC32_WT_H3K9me3_peak_826
chr1	64938428	64939415	TC32_WT_H3K9me3_peak_827
chr1	64997222	65004579	TC32_WT_H3K9me3_peak_828
chr1	65008278	65008615	TC32_WT_H3K9me3_peak_829
chr1	65010023	65014909	TC32_WT_H3K9me3_peak_830
chr1	65016176	65017249	TC32_WT_H3K9me3_peak_831
chr1	65087580	65088092	TC32_WT_H3K9me3_peak_832
chr1	65097878	65099608	TC32_WT_H3K9me3_peak_833
chr1	65101373	65102244	TC32_WT_H3K9me3_peak_834
chr1	65103093	65103323	TC32_WT_H3K9me3_peak_835
chr1	65111641	65111951	TC32_WT_H3K9me3_peak_836
chr1	65454441	65455941	TC32_WT_H3K9me3_peak_837
chr1	65462700	65464156	TC32_WT_H3K9me3_peak_838
chr1	65465228	65465931	TC32_WT_H3K9me3_peak_839
chr1	65550947	65551147	TC32_WT_H3K9me3_peak_840
chr1	65685603	65686208	TC32_WT_H3K9me3_peak_841
chr1	65741989	65745561	TC32_WT_H3K9me3_peak_842
chr1	65877384	65878422	TC32_WT_H3K9me3_peak_843
chr1	65974665	65977785	TC32_WT_H3K9me3_peak_844
chr1	66189891	66190796	TC32_WT_H3K9me3_peak_845
chr1	66203521	66204961	TC32_WT_H3K9me3_peak_846
chr1	66247579	66248127	TC32_WT_H3K9me3_peak_847
chr1	66321685	66322047	TC32_WT_H3K9me3_peak_848
chr1	66381976	66387039	TC32_WT_H3K9me3_peak_849
chr1	66388025	66390724	TC32_WT_H3K9me3_peak_850
chr1	66407877	66409077	TC32_WT_H3K9me3_peak_851
chr1	66410452	66412212	TC32_WT_H3K9me3_peak_852
chr1	66416126	66421077	TC32_WT_H3K9me3_peak_853
chr1	66425948	66430222	TC32_WT_H3K9me3_peak_854
chr1	66431031	66432004	TC32_WT_H3K9me3_peak_855
chr1	66461218	66463702	TC32_WT_H3K9me3_peak_856
chr1	66566773	66568500	TC32_WT_H3K9me3_peak_857
chr1	66594871	66596804	TC32_WT_H3K9me3_peak_858
chr1	67034685	67035175	TC32_WT_H3K9me3_peak_859
chr1	67066720	67069985	TC32_WT_H3K9me3_peak_860
chr1	67071923	67072830	TC32_WT_H3K9me3_peak_861
chr1	67113491	67114194	TC32_WT_H3K9me3_peak_862
chr1	67181940	67182488	TC32_WT_H3K9me3_peak_863
chr1	67247503	67254289	TC32_WT_H3K9me3_peak_864
chr1	67275979	67276375	TC32_WT_H3K9me3_peak_865
chr1	67382846	67386636	TC32_WT_H3K9me3_peak_866
chr1	67487324	67487581	TC32_WT_H3K9me3_peak_867
chr1	67512498	67514675	TC32_WT_H3K9me3_peak_868
chr1	67797675	67798242	TC32_WT_H3K9me3_peak_869
chr1	68001466	68001908	TC32_WT_H3K9me3_peak_870
chr1	68172588	68173222	TC32_WT_H3K9me3_peak_871
chr1	68380936	68382378	TC32_WT_H3K9me3_peak_872
chr1	68386000	68389292	TC32_WT_H3K9me3_peak_873
chr1	68391885	68392761	TC32_WT_H3K9me3_peak_874
chr1	68620114	68621171	TC32_WT_H3K9me3_peak_875
chr1	70425425	70428096	TC32_WT_H3K9me3_peak_876
chr1	70462843	70464009	TC32_WT_H3K9me3_peak_877
chr1	70706429	70706756	TC32_WT_H3K9me3_peak_878
chr1	70710852	70711999	TC32_WT_H3K9me3_peak_879
chr1	70722289	70727968	TC32_WT_H3K9me3_peak_880
chr1	70735025	70737023	TC32_WT_H3K9me3_peak_881
chr1	70740891	70742493	TC32_WT_H3K9me3_peak_882
chr1	70745400	70748304	TC32_WT_H3K9me3_peak_883
chr1	70749715	70750926	TC32_WT_H3K9me3_peak_884
chr1	70771578	70771871	TC32_WT_H3K9me3_peak_885
chr1	70773807	70775092	TC32_WT_H3K9me3_peak_886
chr1	70796878	70797191	TC32_WT_H3K9me3_peak_887
chr1	70803704	70804688	TC32_WT_H3K9me3_peak_888
chr1	70813883	70814297	TC32_WT_H3K9me3_peak_889
chr1	70832365	70834468	TC32_WT_H3K9me3_peak_890
chr1	70844412	70845357	TC32_WT_H3K9me3_peak_891
chr1	70882303	70882942	TC32_WT_H3K9me3_peak_892
chr1	70904877	70905839	TC32_WT_H3K9me3_peak_893
chr1	70920210	70926320	TC32_WT_H3K9me3_peak_894
chr1	70927180	70928717	TC32_WT_H3K9me3_peak_895
chr1	70931280	70931491	TC32_WT_H3K9me3_peak_896
chr1	70938531	70941055	TC32_WT_H3K9me3_peak_897
chr1	70942211	70942943	TC32_WT_H3K9me3_peak_898
chr1	70962530	70965038	TC32_WT_H3K9me3_peak_899
chr1	71338544	71341331	TC32_WT_H3K9me3_peak_900
chr1	72691781	72692836	TC32_WT_H3K9me3_peak_901
chr1	73058725	73059127	TC32_WT_H3K9me3_peak_902
chr1	73061189	73062826	TC32_WT_H3K9me3_peak_903
chr1	73105661	73106062	TC32_WT_H3K9me3_peak_904
chr1	73558693	73558947	TC32_WT_H3K9me3_peak_905
chr1	73600857	73601168	TC32_WT_H3K9me3_peak_906
chr1	73668030	73668560	TC32_WT_H3K9me3_peak_907
chr1	74247876	74248355	TC32_WT_H3K9me3_peak_908
chr1	74725375	74730025	TC32_WT_H3K9me3_peak_909
chr1	74739943	74740955	TC32_WT_H3K9me3_peak_910
chr1	74742845	74745067	TC32_WT_H3K9me3_peak_911
chr1	74756534	74757025	TC32_WT_H3K9me3_peak_912
chr1	75039877	75040688	TC32_WT_H3K9me3_peak_913
chr1	75366376	75367829	TC32_WT_H3K9me3_peak_914
chr1	75645257	75647823	TC32_WT_H3K9me3_peak_915
chr1	75673107	75673636	TC32_WT_H3K9me3_peak_916
chr1	75754596	75758551	TC32_WT_H3K9me3_peak_917
chr1	75777551	75778449	TC32_WT_H3K9me3_peak_918
chr1	75782647	75783657	TC32_WT_H3K9me3_peak_919
chr1	75829062	75829933	TC32_WT_H3K9me3_peak_920
chr1	76112672	76113587	TC32_WT_H3K9me3_peak_921
chr1	76242983	76245191	TC32_WT_H3K9me3_peak_922
chr1	76657758	76658462	TC32_WT_H3K9me3_peak_923
chr1	76877090	76877290	TC32_WT_H3K9me3_peak_924
chr1	76968692	76970499	TC32_WT_H3K9me3_peak_925
chr1	77001815	77002028	TC32_WT_H3K9me3_peak_926
chr1	77110811	77111383	TC32_WT_H3K9me3_peak_927
chr1	77150238	77152338	TC32_WT_H3K9me3_peak_928
chr1	77157771	77160326	TC32_WT_H3K9me3_peak_929
chr1	77170854	77179603	TC32_WT_H3K9me3_peak_930
chr1	77183999	77187757	TC32_WT_H3K9me3_peak_931
chr1	77189216	77189615	TC32_WT_H3K9me3_peak_932
chr1	77203986	77205112	TC32_WT_H3K9me3_peak_933
chr1	77243415	77243952	TC32_WT_H3K9me3_peak_934
chr1	77403518	77403718	TC32_WT_H3K9me3_peak_935
chr1	77409272	77409550	TC32_WT_H3K9me3_peak_936
chr1	77417151	77418505	TC32_WT_H3K9me3_peak_937
chr1	77422038	77422941	TC32_WT_H3K9me3_peak_938
chr1	77425301	77425570	TC32_WT_H3K9me3_peak_939
chr1	77426462	77426856	TC32_WT_H3K9me3_peak_940
chr1	77427690	77429806	TC32_WT_H3K9me3_peak_941
chr1	77439999	77442381	TC32_WT_H3K9me3_peak_942
chr1	77448266	77450322	TC32_WT_H3K9me3_peak_943
chr1	77495996	77497522	TC32_WT_H3K9me3_peak_944
chr1	77518275	77520565	TC32_WT_H3K9me3_peak_945
chr1	77524975	77526352	TC32_WT_H3K9me3_peak_946
chr1	77531278	77532822	TC32_WT_H3K9me3_peak_947
chr1	77607030	77612052	TC32_WT_H3K9me3_peak_948
chr1	77626015	77627124	TC32_WT_H3K9me3_peak_949
chr1	77645348	77653248	TC32_WT_H3K9me3_peak_950
chr1	77654066	77654899	TC32_WT_H3K9me3_peak_951
chr1	77744935	77745257	TC32_WT_H3K9me3_peak_952
chr1	77749397	77750380	TC32_WT_H3K9me3_peak_953
chr1	77770101	77770301	TC32_WT_H3K9me3_peak_954
chr1	77773854	77774829	TC32_WT_H3K9me3_peak_955
chr1	77784739	77786252	TC32_WT_H3K9me3_peak_956
chr1	77854137	77857545	TC32_WT_H3K9me3_peak_957
chr1	77898465	77899020	TC32_WT_H3K9me3_peak_958
chr1	78045546	78046321	TC32_WT_H3K9me3_peak_959
chr1	78120752	78123084	TC32_WT_H3K9me3_peak_960
chr1	78510920	78512722	TC32_WT_H3K9me3_peak_961
chr1	78549830	78550261	TC32_WT_H3K9me3_peak_962
chr1	78876229	78876822	TC32_WT_H3K9me3_peak_963
chr1	79037007	79037670	TC32_WT_H3K9me3_peak_964
chr1	79078607	79078868	TC32_WT_H3K9me3_peak_965
chr1	79220078	79222370	TC32_WT_H3K9me3_peak_966
chr1	79238921	79240690	TC32_WT_H3K9me3_peak_967
chr1	79269605	79274141	TC32_WT_H3K9me3_peak_968
chr1	79275112	79276247	TC32_WT_H3K9me3_peak_969
chr1	79324777	79324988	TC32_WT_H3K9me3_peak_970
chr1	79414493	79414993	TC32_WT_H3K9me3_peak_971
chr1	79924059	79924821	TC32_WT_H3K9me3_peak_972
chr1	80052266	80054054	TC32_WT_H3K9me3_peak_973
chr1	81177214	81178966	TC32_WT_H3K9me3_peak_974
chr1	81220545	81221932	TC32_WT_H3K9me3_peak_975
chr1	81615443	81615660	TC32_WT_H3K9me3_peak_976
chr1	82349643	82351305	TC32_WT_H3K9me3_peak_977
chr1	82357585	82360078	TC32_WT_H3K9me3_peak_978
chr1	82449594	82449961	TC32_WT_H3K9me3_peak_979
chr1	82450951	82453075	TC32_WT_H3K9me3_peak_980
chr1	82475031	82475282	TC32_WT_H3K9me3_peak_981
chr1	82493114	82497294	TC32_WT_H3K9me3_peak_982
chr1	83050773	83051403	TC32_WT_H3K9me3_peak_983
chr1	84066948	84071776	TC32_WT_H3K9me3_peak_984
chr1	84094565	84096832	TC32_WT_H3K9me3_peak_985
chr1	84097702	84098009	TC32_WT_H3K9me3_peak_986
chr1	84158110	84158339	TC32_WT_H3K9me3_peak_987
chr1	84190787	84191528	TC32_WT_H3K9me3_peak_988
chr1	84192880	84193381	TC32_WT_H3K9me3_peak_989
chr1	84223350	84224546	TC32_WT_H3K9me3_peak_990
chr1	84231245	84235026	TC32_WT_H3K9me3_peak_991
chr1	84286687	84289595	TC32_WT_H3K9me3_peak_992
chr1	84335587	84338155	TC32_WT_H3K9me3_peak_993
chr1	84367842	84368816	TC32_WT_H3K9me3_peak_994
chr1	84584860	84585955	TC32_WT_H3K9me3_peak_995
chr1	84593225	84593554	TC32_WT_H3K9me3_peak_996
chr1	84600821	84607685	TC32_WT_H3K9me3_peak_997
chr1	84609820	84615669	TC32_WT_H3K9me3_peak_998
chr1	84695143	84695566	TC32_WT_H3K9me3_peak_999
chr1	85248232	85250246	TC32_WT_H3K9me3_peak_1000
chr1	85332512	85334990	TC32_WT_H3K9me3_peak_1001
chr1	85382226	85383874	TC32_WT_H3K9me3_peak_1002
chr1	85385218	85387553	TC32_WT_H3K9me3_peak_1003
chr1	85388750	85389203	TC32_WT_H3K9me3_peak_1004
chr1	85396377	85396577	TC32_WT_H3K9me3_peak_1005
chr1	85419096	85421099	TC32_WT_H3K9me3_peak_1006
chr1	85428829	85429418	TC32_WT_H3K9me3_peak_1007
chr1	85430647	85431660	TC32_WT_H3K9me3_peak_1008
chr1	85442868	85444333	TC32_WT_H3K9me3_peak_1009
chr1	85501311	85501709	TC32_WT_H3K9me3_peak_1010
chr1	85509980	85511082	TC32_WT_H3K9me3_peak_1011
chr1	85512265	85514361	TC32_WT_H3K9me3_peak_1012
chr1	85558127	85561262	TC32_WT_H3K9me3_peak_1013
chr1	85562525	85564785	TC32_WT_H3K9me3_peak_1014
chr1	85566392	85567596	TC32_WT_H3K9me3_peak_1015
chr1	85589167	85590232	TC32_WT_H3K9me3_peak_1016
chr1	85591162	85591931	TC32_WT_H3K9me3_peak_1017
chr1	85599142	85601720	TC32_WT_H3K9me3_peak_1018
chr1	85615147	85617731	TC32_WT_H3K9me3_peak_1019
chr1	85618634	85625562	TC32_WT_H3K9me3_peak_1020
chr1	85626409	85627433	TC32_WT_H3K9me3_peak_1021
chr1	85636386	85640558	TC32_WT_H3K9me3_peak_1022
chr1	85641698	85649342	TC32_WT_H3K9me3_peak_1023
chr1	85713026	85715564	TC32_WT_H3K9me3_peak_1024
chr1	85722265	85722485	TC32_WT_H3K9me3_peak_1025
chr1	85724916	85725169	TC32_WT_H3K9me3_peak_1026
chr1	85830521	85830916	TC32_WT_H3K9me3_peak_1027
chr1	86377223	86378785	TC32_WT_H3K9me3_peak_1028
chr1	86523778	86524334	TC32_WT_H3K9me3_peak_1029
chr1	86613967	86614923	TC32_WT_H3K9me3_peak_1030
chr1	86630322	86630522	TC32_WT_H3K9me3_peak_1031
chr1	86633542	86633873	TC32_WT_H3K9me3_peak_1032
chr1	86767508	86768695	TC32_WT_H3K9me3_peak_1033
chr1	86801693	86803732	TC32_WT_H3K9me3_peak_1034
chr1	86819129	86820299	TC32_WT_H3K9me3_peak_1035
chr1	86849906	86850523	TC32_WT_H3K9me3_peak_1036
chr1	86900590	86900972	TC32_WT_H3K9me3_peak_1037
chr1	86920313	86926600	TC32_WT_H3K9me3_peak_1038
chr1	86959371	86959624	TC32_WT_H3K9me3_peak_1039
chr1	86962936	86964510	TC32_WT_H3K9me3_peak_1040
chr1	86981086	86982797	TC32_WT_H3K9me3_peak_1041
chr1	87009047	87015518	TC32_WT_H3K9me3_peak_1042
chr1	87046871	87047120	TC32_WT_H3K9me3_peak_1043
chr1	87063059	87063558	TC32_WT_H3K9me3_peak_1044
chr1	87066723	87067892	TC32_WT_H3K9me3_peak_1045
chr1	87194198	87195117	TC32_WT_H3K9me3_peak_1046
chr1	87215119	87217317	TC32_WT_H3K9me3_peak_1047
chr1	87222253	87222622	TC32_WT_H3K9me3_peak_1048
chr1	87253092	87254390	TC32_WT_H3K9me3_peak_1049
chr1	87298707	87299119	TC32_WT_H3K9me3_peak_1050
chr1	87365660	87367682	TC32_WT_H3K9me3_peak_1051
chr1	87372263	87380145	TC32_WT_H3K9me3_peak_1052
chr1	87389454	87390196	TC32_WT_H3K9me3_peak_1053
chr1	87405753	87406485	TC32_WT_H3K9me3_peak_1054
chr1	87430891	87431577	TC32_WT_H3K9me3_peak_1055
chr1	87442809	87445532	TC32_WT_H3K9me3_peak_1056
chr1	87528328	87529271	TC32_WT_H3K9me3_peak_1057
chr1	87541758	87542846	TC32_WT_H3K9me3_peak_1058
chr1	87544089	87544623	TC32_WT_H3K9me3_peak_1059
chr1	87545504	87546550	TC32_WT_H3K9me3_peak_1060
chr1	87619279	87620517	TC32_WT_H3K9me3_peak_1061
chr1	87621349	87622896	TC32_WT_H3K9me3_peak_1062
chr1	87633775	87637234	TC32_WT_H3K9me3_peak_1063
chr1	87660423	87660855	TC32_WT_H3K9me3_peak_1064
chr1	87661903	87662803	TC32_WT_H3K9me3_peak_1065
chr1	87669895	87670621	TC32_WT_H3K9me3_peak_1066
chr1	87679226	87679426	TC32_WT_H3K9me3_peak_1067
chr1	87699496	87705029	TC32_WT_H3K9me3_peak_1068
chr1	87756006	87756222	TC32_WT_H3K9me3_peak_1069
chr1	87757504	87757704	TC32_WT_H3K9me3_peak_1070
chr1	87766847	87767434	TC32_WT_H3K9me3_peak_1071
chr1	87784029	87784299	TC32_WT_H3K9me3_peak_1072
chr1	87798096	87798416	TC32_WT_H3K9me3_peak_1073
chr1	87800839	87802379	TC32_WT_H3K9me3_peak_1074
chr1	87809381	87810024	TC32_WT_H3K9me3_peak_1075
chr1	87824287	87824516	TC32_WT_H3K9me3_peak_1076
chr1	87842744	87843617	TC32_WT_H3K9me3_peak_1077
chr1	87858141	87859437	TC32_WT_H3K9me3_peak_1078
chr1	87860307	87862092	TC32_WT_H3K9me3_peak_1079
chr1	87864212	87866753	TC32_WT_H3K9me3_peak_1080
chr1	87869356	87871270	TC32_WT_H3K9me3_peak_1081
chr1	87887711	87888147	TC32_WT_H3K9me3_peak_1082
chr1	87889240	87889704	TC32_WT_H3K9me3_peak_1083
chr1	87911872	87912236	TC32_WT_H3K9me3_peak_1084
chr1	87913426	87914369	TC32_WT_H3K9me3_peak_1085
chr1	87930506	87933961	TC32_WT_H3K9me3_peak_1086
chr1	87934905	87936395	TC32_WT_H3K9me3_peak_1087
chr1	88024927	88025668	TC32_WT_H3K9me3_peak_1088
chr1	88035727	88036419	TC32_WT_H3K9me3_peak_1089
chr1	88037802	88039670	TC32_WT_H3K9me3_peak_1090
chr1	88084308	88085164	TC32_WT_H3K9me3_peak_1091
chr1	88086051	88088115	TC32_WT_H3K9me3_peak_1092
chr1	88240880	88242653	TC32_WT_H3K9me3_peak_1093
chr1	88278511	88279875	TC32_WT_H3K9me3_peak_1094
chr1	88309275	88310183	TC32_WT_H3K9me3_peak_1095
chr1	88341922	88342330	TC32_WT_H3K9me3_peak_1096
chr1	88346168	88347308	TC32_WT_H3K9me3_peak_1097
chr1	88422644	88422844	TC32_WT_H3K9me3_peak_1098
chr1	88467933	88468344	TC32_WT_H3K9me3_peak_1099
chr1	88596988	88598890	TC32_WT_H3K9me3_peak_1100
chr1	88617184	88621406	TC32_WT_H3K9me3_peak_1101
chr1	88635161	88637136	TC32_WT_H3K9me3_peak_1102
chr1	88712942	88717013	TC32_WT_H3K9me3_peak_1103
chr1	88733126	88737008	TC32_WT_H3K9me3_peak_1104
chr1	88801006	88802145	TC32_WT_H3K9me3_peak_1105
chr1	88839725	88839925	TC32_WT_H3K9me3_peak_1106
chr1	88915656	88916339	TC32_WT_H3K9me3_peak_1107
chr1	88917232	88919443	TC32_WT_H3K9me3_peak_1108
chr1	88983212	88984445	TC32_WT_H3K9me3_peak_1109
chr1	88989114	88989713	TC32_WT_H3K9me3_peak_1110
chr1	89029960	89030551	TC32_WT_H3K9me3_peak_1111
chr1	89042618	89043987	TC32_WT_H3K9me3_peak_1112
chr1	89127515	89128007	TC32_WT_H3K9me3_peak_1113
chr1	89204463	89206655	TC32_WT_H3K9me3_peak_1114
chr1	89209123	89210160	TC32_WT_H3K9me3_peak_1115
chr1	89211303	89212002	TC32_WT_H3K9me3_peak_1116
chr1	89272535	89273930	TC32_WT_H3K9me3_peak_1117
chr1	89293047	89294104	TC32_WT_H3K9me3_peak_1118
chr1	89302619	89303196	TC32_WT_H3K9me3_peak_1119
chr1	89325389	89326789	TC32_WT_H3K9me3_peak_1120
chr1	89438254	89439963	TC32_WT_H3K9me3_peak_1121
chr1	89479072	89481419	TC32_WT_H3K9me3_peak_1122
chr1	89489927	89491707	TC32_WT_H3K9me3_peak_1123
chr1	89493090	89493358	TC32_WT_H3K9me3_peak_1124
chr1	89495185	89495778	TC32_WT_H3K9me3_peak_1125
chr1	89521371	89523107	TC32_WT_H3K9me3_peak_1126
chr1	89559015	89559284	TC32_WT_H3K9me3_peak_1127
chr1	89569909	89571100	TC32_WT_H3K9me3_peak_1128
chr1	89617549	89618241	TC32_WT_H3K9me3_peak_1129
chr1	89644398	89645554	TC32_WT_H3K9me3_peak_1130
chr1	89646416	89646676	TC32_WT_H3K9me3_peak_1131
chr1	89662903	89665377	TC32_WT_H3K9me3_peak_1132
chr1	89678467	89679414	TC32_WT_H3K9me3_peak_1133
chr1	89680311	89681958	TC32_WT_H3K9me3_peak_1134
chr1	89699201	89700311	TC32_WT_H3K9me3_peak_1135
chr1	89723189	89723402	TC32_WT_H3K9me3_peak_1136
chr1	89748931	89749967	TC32_WT_H3K9me3_peak_1137
chr1	89752026	89753027	TC32_WT_H3K9me3_peak_1138
chr1	89777352	89777637	TC32_WT_H3K9me3_peak_1139
chr1	89798085	89798447	TC32_WT_H3K9me3_peak_1140
chr1	89880687	89882091	TC32_WT_H3K9me3_peak_1141
chr1	89922039	89925047	TC32_WT_H3K9me3_peak_1142
chr1	89927059	89927980	TC32_WT_H3K9me3_peak_1143
chr1	89983969	89984944	TC32_WT_H3K9me3_peak_1144
chr1	90053148	90053800	TC32_WT_H3K9me3_peak_1145
chr1	90058794	90064637	TC32_WT_H3K9me3_peak_1146
chr1	90071691	90072242	TC32_WT_H3K9me3_peak_1147
chr1	90076505	90077062	TC32_WT_H3K9me3_peak_1148
chr1	90079544	90079845	TC32_WT_H3K9me3_peak_1149
chr1	90093360	90097725	TC32_WT_H3K9me3_peak_1150
chr1	90138804	90140961	TC32_WT_H3K9me3_peak_1151
chr1	90225001	90226285	TC32_WT_H3K9me3_peak_1152
chr1	90348284	90349894	TC32_WT_H3K9me3_peak_1153
chr1	90595831	90597601	TC32_WT_H3K9me3_peak_1154
chr1	90790464	90790787	TC32_WT_H3K9me3_peak_1155
chr1	90861670	90862106	TC32_WT_H3K9me3_peak_1156
chr1	90877757	90881809	TC32_WT_H3K9me3_peak_1157
chr1	90883038	90883885	TC32_WT_H3K9me3_peak_1158
chr1	90892942	90893875	TC32_WT_H3K9me3_peak_1159
chr1	90958353	90958836	TC32_WT_H3K9me3_peak_1160
chr1	90983604	90984687	TC32_WT_H3K9me3_peak_1161
chr1	90986846	90991868	TC32_WT_H3K9me3_peak_1162
chr1	90992702	91004633	TC32_WT_H3K9me3_peak_1163
chr1	91005775	91008509	TC32_WT_H3K9me3_peak_1164
chr1	91040704	91043174	TC32_WT_H3K9me3_peak_1165
chr1	91088018	91088984	TC32_WT_H3K9me3_peak_1166
chr1	91108098	91108881	TC32_WT_H3K9me3_peak_1167
chr1	91289144	91289607	TC32_WT_H3K9me3_peak_1168
chr1	91297058	91297544	TC32_WT_H3K9me3_peak_1169
chr1	91307473	91307857	TC32_WT_H3K9me3_peak_1170
chr1	91310546	91312050	TC32_WT_H3K9me3_peak_1171
chr1	91363744	91364033	TC32_WT_H3K9me3_peak_1172
chr1	91366734	91369406	TC32_WT_H3K9me3_peak_1173
chr1	91441973	91442477	TC32_WT_H3K9me3_peak_1174
chr1	91465281	91468213	TC32_WT_H3K9me3_peak_1175
chr1	91639678	91640312	TC32_WT_H3K9me3_peak_1176
chr1	91641297	91641985	TC32_WT_H3K9me3_peak_1177
chr1	91738468	91740764	TC32_WT_H3K9me3_peak_1178
chr1	91746430	91749136	TC32_WT_H3K9me3_peak_1179
chr1	91844150	91844601	TC32_WT_H3K9me3_peak_1180
[truncated: 35,589 more rows]

## Sheet: S4E TC-32 H3K27me3 CUTRUN
Ebegboni et al., Supplemental Table S4E:TC-32 H3K27me3 CUT&RUN
[truncated: 21,462 more rows]

[truncated: 2 more sheets: S4F TC-32 siNeg H3K27Ac, S4G TC-32 siFLI1 H3K27Ac]
