# Supplementary material for: ETS1, a target gene of the EWSR1::FLI1 fusion oncoprotein, regulates the expression of the focal adhesion protein TENSIN3
Source: bioRxiv. 2023 Dec 23:2023.12.21.572864. Preprint. [Version 1] doi: 10.1101/2023.12.21.572864 (PMC10769395; doi:10.1101/2023.12.21.572864)
Supplement: Supplement 5 — Supplemental Table S5: The epigenomic analysis of transcription factor genes repressed by EWSR1::FLI1 A: Transcription factor genes: Intersection of EWSR1::FLI1 binding, H3K9me2, H3K27Me3 B: Transcription factor genes: TC-32 FLI1 CUT&RUN A C: Transcription factor genes: TC-32 FLI1 CUT&RUN B D: Transcription factor genes: TC-32 H3K9me3 CUT&RUN E: Transcription factor genes: TC-32 H3K27me3 CUT&RUN F: Transcription factor genes: EWS overall survival probability parameters extracted from the Ewing sarcoma tumor gene expression dataset detailed in (21) using the R2 Genomics Visualization platform (20) [file media-5.xlsx]

## Sheet: Table S5 Read me
Supplemental Table S5:	Ebegboni et al., Supplemental Table S5: The epigenomic analysis of transcription factor genes repressed by EWSR1::FLI1
A:	Transcription factor genes: Intersection of EWSR1::FLI1 binding, H3K9me3, H3K27me3
B:	Transcription factor genes: TC-32 FLI1 CUT&RUN A
C:	Transcription factor genes: TC-32 FLI1 CUT&RUN B
D:	Transcription factor genes: TC-32 H3K9me3 CUT&RUN
E:	Transcription factor genes: TC-32 H3K27me3 CUT&RUN
F:	Transcription factor genes: EWS overall survival probability parameters extracted from the Ewing sarcoma tumor gene expression dataset detailed in Volchenboum et al., 2015 using the R2 Genomics Visualization platform (http://r2.amc.nl)
	Volchenboum SL, Andrade J, Huang L, Barkauskas DA et al. Gene Expression Profiling of Ewing Sarcoma Tumors Reveals the Prognostic Importance of Tumor-Stromal Interactions: A Report from the Children's Oncology Group. J Pathol Clin Res 2015 Apr;1(2):83-94. PMID: 26052443
	R2: Genomics Analysis and Visualization Platform (http://r2.amc.nl) Summary
	Available on R2 since: 2015-06-02
	Platform: huex10t
	Species: hs
	Number of samples: 85
	Source: GEO ID: GSE63157 Date: 2014-11-11
	R2 internal identifier: ps_avgpres_gse63157geot85_huex10t

## Sheet: S5A TFs H3K9me3 H3K27me3  
	Ebegboni et al., Supplemental Table S5A:Transcription factor genes: Intersection of EWSR1::FLI1 binding, H3K9me2, H3K27Me3
		EWSR1::FLI1 binding	H3K9me3	H3K27me3	H3K9me3 H3K27me3	Assay	Gene ID	Chr	Start	End	strand
	Total	60	23	9	7
	AHRR	EWSR1::FLI1				EWSR1::FLI1.B	AHRR	chr5	321364	321723	+
						EWSR1::FLI1.B	AHRR	chr5	336105	336304	+
	ARID5B	EWSR1::FLI1				EWSR1::FLI1.A	ARID5B	chr10	61835796	61837255	+
						EWSR1::FLI1.A	ARID5B	chr10	61837418	61837788	+
						EWSR1::FLI1.A	ARID5B	chr10	61842988	61843187	+
						EWSR1::FLI1.A	ARID5B	chr10	61869572	61869850	+
						EWSR1::FLI1.A	ARID5B	chr10	61870018	61870507	+
						EWSR1::FLI1.A	ARID5B	chr10	61897869	61900960	+
						EWSR1::FLI1.A	ARID5B	chr10	61901231	61901635	+
						EWSR1::FLI1.A	ARID5B	chr10	61902088	61902524	+
						EWSR1::FLI1.A	ARID5B	chr10	61902737	61902969	+
						EWSR1::FLI1.A	ARID5B	chr10	61903112	61903480	+
						EWSR1::FLI1.A	ARID5B	chr10	61904221	61904823	+
						EWSR1::FLI1.A	ARID5B	chr10	61941400	61941730	+
						EWSR1::FLI1.A	ARID5B	chr10	61974786	61975013	+
						EWSR1::FLI1.A	ARID5B	chr10	61992420	61992621	+
						EWSR1::FLI1.A	ARID5B	chr10	61992840	61995238	+
						EWSR1::FLI1.A	ARID5B	chr10	62038248	62039034	+
						EWSR1::FLI1.A	ARID5B	chr10	62046075	62047168	+
						EWSR1::FLI1.A	ARID5B	chr10	62082765	62082964	+
						EWSR1::FLI1.A	ARID5B	chr10	62155055	62155305	+
						EWSR1::FLI1.B	ARID5B	chr10	61869502	61870213	+
						EWSR1::FLI1.B	ARID5B	chr10	61897814	61898130	+
						EWSR1::FLI1.B	ARID5B	chr10	61899023	61900539	+
						EWSR1::FLI1.B	ARID5B	chr10	61901237	61901461	+
						EWSR1::FLI1.B	ARID5B	chr10	61903083	61904014	+
						EWSR1::FLI1.B	ARID5B	chr10	61937844	61938043	+
						EWSR1::FLI1.B	ARID5B	chr10	61941350	61941748	+
						EWSR1::FLI1.B	ARID5B	chr10	61988051	61988253	+
						EWSR1::FLI1.B	ARID5B	chr10	61993264	61993733	+
						EWSR1::FLI1.B	ARID5B	chr10	62031467	62031754	+
						EWSR1::FLI1.B	ARID5B	chr10	62045837	62046277	+
						EWSR1::FLI1.B	ARID5B	chr10	62046734	62047032	+
						EWSR1::FLI1.B	ARID5B	chr10	62048065	62048394	+
			H3K9me3			H3K9me3	ARID5B	chr10	61830908	61831434	+
						H3K9me3	ARID5B	chr10	61866865	61868698	+
						H3K9me3	ARID5B	chr10	61894666	61894935	+
						H3K9me3	ARID5B	chr10	61917757	61918148	+
						H3K9me3	ARID5B	chr10	61977645	61978237	+
						H3K9me3	ARID5B	chr10	62141857	62143284	+
	ARNT2	EWSR1::FLI1				EWSR1::FLI1.A	ARNT2	chr15	80451215	80451539	+
						EWSR1::FLI1.A	ARNT2	chr15	80471735	80472447	+
						EWSR1::FLI1.A	ARNT2	chr15	80472672	80472964	+
						EWSR1::FLI1.B	ARNT2	chr15	80471751	80471985	+
					H3K9me3	H3K9me3	ARNT2	chr15	80475744	80477270	+
					H3K27me3	H3K27me3	ARNT2	chr15	80386059	80387443	+
						H3K27me3	ARNT2	chr15	80402865	80407785	+
						H3K27me3	ARNT2	chr15	80427756	80430353	+
						H3K27me3	ARNT2	chr15	80434262	80438070	+
						H3K27me3	ARNT2	chr15	80439725	80444148	+
	ATF3	EWSR1::FLI1				EWSR1::FLI1.A	ATF3	chr1	212559115	212559335	+
						EWSR1::FLI1.A	ATF3	chr1	212605513	212605804	+
						EWSR1::FLI1.A	ATF3	chr1	212605938	212606188	+
						EWSR1::FLI1.A	ATF3	chr1	212608234	212608989	+
						EWSR1::FLI1.A	ATF3	chr1	212612315	212612553	+
						EWSR1::FLI1.A	ATF3	chr1	212618345	212618925	+
						EWSR1::FLI1.B	ATF3	chr1	212558773	212559210	+
						EWSR1::FLI1.B	ATF3	chr1	212608216	212608803	+
				H3K27me3		H3K27me3	ATF3	chr1	212602223	212603251	+
						H3K27me3	ATF3	chr1	212604279	212608151	+
	BHLHE40	EWSR1::FLI1				EWSR1::FLI1.A	BHLHE40	chr3	4976893	4977585	+
						EWSR1::FLI1.A	BHLHE40	chr3	4978475	4979014	+
						EWSR1::FLI1.B	BHLHE40	chr3	4977146	4977558	+
						EWSR1::FLI1.B	BHLHE40	chr3	4978199	4979367	+
			H3K9me3			H3K9me3	BHLHE40	chr3	4959539	4960373	+
	BNC2	EWSR1::FLI1				EWSR1::FLI1.A	BNC2	chr9	16824530	16825882	+
						EWSR1::FLI1.A	BNC2	chr9	16866231	16866476	+
						EWSR1::FLI1.A	BNC2	chr9	16866878	16867245	+
						EWSR1::FLI1.A	BNC2	chr9	16868334	16868533	+
						EWSR1::FLI1.A	BNC2	chr9	16869380	16869612	+
						EWSR1::FLI1.A	BNC2	chr9	16871839	16872138	+
						EWSR1::FLI1.B	BNC2	chr9	16824588	16825287	+
						EWSR1::FLI1.B	BNC2	chr9	16828530	16829253	+
						EWSR1::FLI1.B	BNC2	chr9	16867790	16867992	+
						EWSR1::FLI1.B	BNC2	chr9	16870122	16870641	+
			H3K9me3			H3K9me3	BNC2	chr9	16875756	16877502	+
						H3K9me3	BNC2	chr9	16881878	16882875	+
						H3K9me3	BNC2	chr9	16913494	16917500	+
						H3K9me3	BNC2	chr9	16919647	16921135	+
						H3K9me3	BNC2	chr9	16923016	16926532	+
						H3K9me3	BNC2	chr9	16933386	16934716	+
						H3K9me3	BNC2	chr9	16939933	16940954	+
						H3K9me3	BNC2	chr9	16963535	16964693	+
						H3K9me3	BNC2	chr9	16971949	16972836	+
						H3K9me3	BNC2	chr9	16977246	16978352	+
						H3K9me3	BNC2	chr9	16994743	16998993	+
	CREB3	EWSR1::FLI1				EWSR1::FLI1.A	CREB3	chr9	35732220	35732836	+
	CREB3L1	EWSR1::FLI1				EWSR1::FLI1.A	CREB3L1	chr11	46243053	46243252	+
						EWSR1::FLI1.A	CREB3L1	chr11	46243476	46243692	+
						EWSR1::FLI1.B	CREB3L1	chr11	46239015	46239766	+
						EWSR1::FLI1.B	CREB3L1	chr11	46243421	46243777	+
						EWSR1::FLI1.B	CREB3L1	chr11	46272769	46273149	+
						EWSR1::FLI1.B	CREB3L1	chr11	46279777	46280110	+
						EWSR1::FLI1.B	CREB3L1	chr11	46281421	46281648	+
						EWSR1::FLI1.B	CREB3L1	chr11	46290776	46290975	+
						EWSR1::FLI1.B	CREB3L1	chr11	46295471	46295952	+
	CREB3L2	EWSR1::FLI1				EWSR1::FLI1.A	CREB3L2	chr7	137898483	137898799	+
						EWSR1::FLI1.A	CREB3L2	chr7	137899078	137900049	+
						EWSR1::FLI1.A	CREB3L2	chr7	138001682	138002570	+
						EWSR1::FLI1.B	CREB3L2	chr7	137899177	137899805	+
						EWSR1::FLI1.B	CREB3L2	chr7	138002153	138002528	+
			H3K9me3			H3K9me3	CREB3L2	chr7	137981893	137984096	+
						H3K9me3	CREB3L2	chr7	138035079	138036789	+
	CREB5	EWSR1::FLI1				EWSR1::FLI1.A	CREB5	chr7	28686144	28686538	+
						EWSR1::FLI1.A	CREB5	chr7	28707890	28708668	+
						EWSR1::FLI1.B	CREB5	chr7	28674206	28674586	+
						EWSR1::FLI1.B	CREB5	chr7	28685997	28686555	+
						EWSR1::FLI1.B	CREB5	chr7	28708256	28708668	+
				H3K27me3		H3K27me3	CREB5	chr7	28311711	28311995	+
						H3K27me3	CREB5	chr7	28313067	28313268	+
						H3K27me3	CREB5	chr7	28314572	28316709	+
						H3K27me3	CREB5	chr7	28320487	28321760	+
						H3K27me3	CREB5	chr7	28408741	28412143	+
						H3K27me3	CREB5	chr7	28416425	28417693	+
						H3K27me3	CREB5	chr7	28436246	28437140	+
						H3K27me3	CREB5	chr7	28515619	28516697
						H3K27me3	CREB5	chr7	28518550	28518968	+
						H3K27me3	CREB5	chr7	28519960	28520291	+
						H3K27me3	CREB5	chr7	28540450	28543109	+
						H3K27me3	CREB5	chr7	28549830	28550029	+
						H3K27me3	CREB5	chr7	28550948	28551761	+
						H3K27me3	CREB5	chr7	28554455	28557824	+
						H3K27me3	CREB5	chr7	28567681	28568066	+
						H3K27me3	CREB5	chr7	28570358	28570834	+
						H3K27me3	CREB5	chr7	28575519	28576467	+
						H3K27me3	CREB5	chr7	28583465	28584002	+
						H3K27me3	CREB5	chr7	28584996	28585411	+
						H3K27me3	CREB5	chr7	28643376	28644319	+
	EPAS1	EWSR1::FLI1				EWSR1::FLI1.A	EPAS1	chr2	46015033	46015722	+
						EWSR1::FLI1.A	EPAS1	chr2	46029750	46030102	+
						EWSR1::FLI1.A	EPAS1	chr2	46097632	46097922	+
						EWSR1::FLI1.A	EPAS1	chr2	46134180	46135112	+
						EWSR1::FLI1.A	EPAS1	chr2	46171227	46172091	+
						EWSR1::FLI1.A	EPAS1	chr2	46229260	46229475	+
						EWSR1::FLI1.A	EPAS1	chr2	46309109	46309680	+
						EWSR1::FLI1.A	EPAS1	chr2	46315188	46315584	+
						EWSR1::FLI1.A	EPAS1	chr2	46330920	46331239	+
						EWSR1::FLI1.B	EPAS1	chr2	46015109	46015651	+
						EWSR1::FLI1.B	EPAS1	chr2	46029568	46030282	+
						EWSR1::FLI1.B	EPAS1	chr2	46073465	46073898	+
						EWSR1::FLI1.B	EPAS1	chr2	46097585	46098215	+
						EWSR1::FLI1.B	EPAS1	chr2	46123438	46123646	+
						EWSR1::FLI1.B	EPAS1	chr2	46134658	46134882	+
						EWSR1::FLI1.B	EPAS1	chr2	46171554	46171982	+
						EWSR1::FLI1.B	EPAS1	chr2	46179165	46179528	+
						EWSR1::FLI1.B	EPAS1	chr2	46303525	46303724	+
						EWSR1::FLI1.B	EPAS1	chr2	46315253	46315869	+
						EWSR1::FLI1.B	EPAS1	chr2	46316696	46317132	+
						EWSR1::FLI1.B	EPAS1	chr2	46335713	46335914	+
					H3K9me3	H3K9me3	EPAS1	chr2	46094538	46096006	+
						H3K9me3	EPAS1	chr2	46203091	46203290	+
						H3K9me3	EPAS1	chr2	46208739	46210216	+
						H3K9me3	EPAS1	chr2	46216789	46218331	+
						H3K9me3	EPAS1	chr2	46222421	46223500	+
					H3K27me3	H3K27me3	EPAS1	chr2	46295322	46296434	+
						H3K27me3	EPAS1	chr2	46297652	46299978	+
	ETS1	EWSR1::FLI1				EWSR1::FLI1.B	ETS1	chr11	128474816	128475015	+
						EWSR1::FLI1.B	ETS1	chr11	128497317	128497562	+
						EWSR1::FLI1.B	ETS1	chr11	128507268	128507776	+
				H3K27me3		H3K27me3	ETS1	chr11	128422770	128423493	+
						H3K27me3	ETS1	chr11	128424916	128425312	+
						H3K27me3	ETS1	chr11	128451843	128453603	+
						H3K27me3	ETS1	chr11	128561174	128562109	+
						H3K27me3	ETS1	chr11	128563850	128564738	+
						H3K27me3	ETS1	chr11	128567102	128568754	+
						H3K27me3	ETS1	chr11	128585569	128588001	+
						H3K27me3	ETS1	chr11	128590620	128593590	+
						H3K27me3	ETS1	chr11	128597403	128597602	+
						H3K27me3	ETS1	chr11	128598880	128600531	+
						H3K27me3	ETS1	chr11	128607156	128623220	+
						H3K27me3	ETS1	chr11	128624406	128624781	+
						H3K27me3	ETS1	chr11	128626569	128626771	+
						H3K27me3	ETS1	chr11	128627820	128628055	+
						H3K27me3	ETS1	chr11	128629055	128629904	+
	FOSL2	EWSR1::FLI1				EWSR1::FLI1.A	FOSL2	chr2	28390825	28391124	+
						EWSR1::FLI1.A	FOSL2	chr2	28391286	28391749	+
						EWSR1::FLI1.A	FOSL2	chr2	28393167	28393366	+
						EWSR1::FLI1.B	FOSL2	chr2	28391550	28391749	+
						EWSR1::FLI1.B	FOSL2	chr2	28392171	28393160	+
	FOXC1	EWSR1::FLI1				EWSR1::FLI1.A	FOXC1	chr6	1626311	1626949	+
						EWSR1::FLI1.A	FOXC1	chr6	1686377	1686792	+
						EWSR1::FLI1.A	FOXC1	chr6	1729140	1729397	+
						EWSR1::FLI1.A	FOXC1	chr6	1833053	1833270	+
						EWSR1::FLI1.A	FOXC1	chr6	1833562	1833804	+
						EWSR1::FLI1.A	FOXC1	chr6	1837656	1838360	+
						EWSR1::FLI1.B	FOXC1	chr6	1626301	1626514	+
						EWSR1::FLI1.B	FOXC1	chr6	1686376	1686575	+
						EWSR1::FLI1.B	FOXC1	chr6	1837702	1838048	+
					H3K9me3	H3K9me3	FOXC1	chr6	1673176	1676380	+
						H3K9me3	FOXC1	chr6	1691961	1692354	+
						H3K9me3	FOXC1	chr6	1826828	1829620	+
						H3K9me3	FOXC1	chr6	1845116	1846313	+
					H3K27me3	H3K27me3	FOXC1	chr6	1605238	1611980	+
	FOXD1	EWSR1::FLI1				EWSR1::FLI1.A	FOXD1	chr5	73393740	73394201	+
						EWSR1::FLI1.A	FOXD1	chr5	73447700	73447900	+
						EWSR1::FLI1.B	FOXD1	chr5	73393709	73394101	+
						EWSR1::FLI1.B	FOXD1	chr5	73447522	73448408	+
						EWSR1::FLI1.B	FOXD1	chr5	73448593	73449005	+
				H3K27me3		H3K27me3	FOXD1	chr5	73452015	73453636	+
	FOXN3	EWSR1::FLI1				EWSR1::FLI1.A	FOXN3	chr14	89303742	89303941	+
						EWSR1::FLI1.A	FOXN3	chr14	89351364	89351796	+
						EWSR1::FLI1.B	FOXN3	chr14	89303738	89304033	+
						EWSR1::FLI1.B	FOXN3	chr14	89365084	89365381	+
						EWSR1::FLI1.B	FOXN3	chr14	89618995	89619216	+
			H3K9me3			H3K9me3	FOXN3	chr14	89312708	89314792	+
						H3K9me3	FOXN3	chr14	89379984	89380909	+
						H3K9me3	FOXN3	chr14	89598991	89601182	+
						H3K9me3	FOXN3	chr14	89607210	89607430	+
						H3K9me3	FOXN3	chr14	89608568	89609456	+
						H3K9me3	FOXN3	chr14	89665206	89665982	+
						H3K9me3	FOXN3	chr14	89697267	89697892	+
	GRHL3	EWSR1::FLI1				EWSR1::FLI1.A	GRHL3	chr1	24277205	24277894	+
						EWSR1::FLI1.A	GRHL3	chr1	24289720	24289974	+
						EWSR1::FLI1.A	GRHL3	chr1	24290182	24290424	+
						EWSR1::FLI1.A	GRHL3	chr1	24294622	24295877	+
						EWSR1::FLI1.A	GRHL3	chr1	24322424	24322682	+
						EWSR1::FLI1.A	GRHL3	chr1	24364505	24364732	+
						EWSR1::FLI1.A	GRHL3	chr1	24364863	24365189	+
						EWSR1::FLI1.B	GRHL3	chr1	24289902	24290408	+
						EWSR1::FLI1.B	GRHL3	chr1	24294433	24295552	+
						EWSR1::FLI1.B	GRHL3	chr1	24301692	24301891	+
						EWSR1::FLI1.B	GRHL3	chr1	24321925	24322290	+
						EWSR1::FLI1.B	GRHL3	chr1	24345577	24345782	+
						EWSR1::FLI1.B	GRHL3	chr1	24365048	24365446	+
			H3K9me3			H3K9me3	GRHL3	chr1	24272374	24275077	+
	HEYL	EWSR1::FLI1				EWSR1::FLI1.A	HEYL	chr1	39639821	39640020	+
						EWSR1::FLI1.B	HEYL	chr1	39639739	39639975	+
	HIC1	EWSR1::FLI1				EWSR1::FLI1.A	HIC1	chr17	2053273	2053623	+
						EWSR1::FLI1.A	HIC1	chr17	2053755	2053996	+
						EWSR1::FLI1.A	HIC1	chr17	2054154	2054924	+
						EWSR1::FLI1.A	HIC1	chr17	2062242	2062947	+
						EWSR1::FLI1.A	HIC1	chr17	2063449	2063648	+
						EWSR1::FLI1.B	HIC1	chr17	2053355	2053556	+
						EWSR1::FLI1.B	HIC1	chr17	2053674	2055279	+
						EWSR1::FLI1.B	HIC1	chr17	2063449	2063665	+
	HIVEP1	EWSR1::FLI1				EWSR1::FLI1.A	HIVEP1	chr6	12008214	12008968	+
						EWSR1::FLI1.A	HIVEP1	chr6	12010648	12011596	+
						EWSR1::FLI1.A	HIVEP1	chr6	12012789	12013142	+
						EWSR1::FLI1.A	HIVEP1	chr6	12033477	12033858	+
						EWSR1::FLI1.A	HIVEP1	chr6	12034043	12034301	+
						EWSR1::FLI1.B	HIVEP1	chr6	12008317	12008715	+
						EWSR1::FLI1.B	HIVEP1	chr6	12008983	12009182	+
						EWSR1::FLI1.B	HIVEP1	chr6	12010822	12012371	+
						EWSR1::FLI1.B	HIVEP1	chr6	12012750	12013196	+
						EWSR1::FLI1.B	HIVEP1	chr6	12033937	12034194	+
			H3K9me3			H3K9me3	HIVEP1	chr6	12029482	12029814	+
						H3K9me3	HIVEP1	chr6	12031132	12031936	+
						H3K9me3	HIVEP1	chr6	12040821	12041931	+
						H3K9me3	HIVEP1	chr6	12108429	12108748	+
						H3K9me3	HIVEP1	chr6	12138666	12141395	+
	HIVEP2	EWSR1::FLI1				EWSR1::FLI1.A	HIVEP2	chr6	142845906	142846411	+
						EWSR1::FLI1.B	HIVEP2	chr6	142845775	142846105	+
						EWSR1::FLI1.B	HIVEP2	chr6	142885215	142885450	+
						EWSR1::FLI1.B	HIVEP2	chr6	142926936	142927233	+
						EWSR1::FLI1.B	HIVEP2	chr6	142943835	142945150	+
			H3K9me3			H3K9me3	HIVEP2	chr6	142981530	142981946	+
	IRF1	EWSR1::FLI1				EWSR1::FLI1.A	IRF1	chr5	132490554	132491010	+
						EWSR1::FLI1.B	IRF1	chr5	132490531	132491135	+
						EWSR1::FLI1.B	IRF1	chr5	132495779	132496884	+
			H3K9me3			H3K9me3	IRF1	chr5	132512915	132514146	+
	JUN	EWSR1::FLI1				EWSR1::FLI1.A	JUN	chr1	58748817	58749247	+
						EWSR1::FLI1.A	JUN	chr1	58755319	58755986	+
						EWSR1::FLI1.A	JUN	chr1	58779701	58779964	+
						EWSR1::FLI1.A	JUN	chr1	58780116	58780457	+
						EWSR1::FLI1.A	JUN	chr1	58781008	58781306	+
						EWSR1::FLI1.A	JUN	chr1	58782044	58782324	+
						EWSR1::FLI1.A	JUN	chr1	58783441	58784995	+
						EWSR1::FLI1.B	JUN	chr1	58748868	58749068	+
						EWSR1::FLI1.B	JUN	chr1	58755287	58755995	+
						EWSR1::FLI1.B	JUN	chr1	58773330	58773814	+
						EWSR1::FLI1.B	JUN	chr1	58780099	58780318	+
						EWSR1::FLI1.B	JUN	chr1	58782700	58782969	+
						EWSR1::FLI1.B	JUN	chr1	58783468	58784635	+
			H3K9me3			H3K9me3	JUN	chr1	58742277	58742792	+
	JUNB	EWSR1::FLI1				EWSR1::FLI1.A	JUNB	chr19	12789904	12790627	+
						EWSR1::FLI1.A	JUNB	chr19	12790960	12791765	+
						EWSR1::FLI1.A	JUNB	chr19	12793647	12793904	+
						EWSR1::FLI1.B	JUNB	chr19	12789573	12790630	+
						EWSR1::FLI1.B	JUNB	chr19	12791170	12791802	+
						EWSR1::FLI1.B	JUNB	chr19	12792222	12792871	+
						EWSR1::FLI1.B	JUNB	chr19	12793540	12793914	+
	KLF10	EWSR1::FLI1				EWSR1::FLI1.A	KLF10	chr8	102652031	102652263	+
						EWSR1::FLI1.A	KLF10	chr8	102653444	102654233	+
						EWSR1::FLI1.A	KLF10	chr8	102654379	102654830	+
						EWSR1::FLI1.A	KLF10	chr8	102655330	102656467	+
						EWSR1::FLI1.B	KLF10	chr8	102653613	102655294	+
			H3K9me3			H3K9me3	KLF10	chr8	102630489	102631204	+
	KLF2	EWSR1::FLI1				EWSR1::FLI1.A	KLF2	chr19	16316021	16316980	+
						EWSR1::FLI1.A	KLF2	chr19	16338616	16338961	+
						EWSR1::FLI1.B	KLF2	chr19	16283527	16283948	+
						EWSR1::FLI1.B	KLF2	chr19	16286130	16286330	+
						EWSR1::FLI1.B	KLF2	chr19	16316415	16316934	+
						EWSR1::FLI1.B	KLF2	chr19	16324348	16325124	+
						EWSR1::FLI1.B	KLF2	chr19	16328511	16328868	+
						EWSR1::FLI1.B	KLF2	chr19	16338514	16339001	+
	KLF5	EWSR1::FLI1				EWSR1::FLI1.A	KLF5	chr13	73058447	73058707	+
						EWSR1::FLI1.A	KLF5	chr13	73058886	73059141	+
						EWSR1::FLI1.A	KLF5	chr13	73090250	73090707	+
						EWSR1::FLI1.B	KLF5	chr13	73058757	73059181	+
						EWSR1::FLI1.B	KLF5	chr13	73073167	73073374	+
						EWSR1::FLI1.B	KLF5	chr13	73090167	73090855	+
						EWSR1::FLI1.B	KLF5	chr13	73307715	73307937	+
			H3K9me3			H3K9me3	KLF5	chr13	72946141	72947239	+
						H3K9me3	KLF5	chr13	73086357	73086556	+
						H3K9me3	KLF5	chr13	73087904	73090192	+
						H3K9me3	KLF5	chr13	73159404	73160000	+
	KLF6	EWSR1::FLI1				EWSR1::FLI1.A	KLF6	chr10	3648052	3648251	+
						EWSR1::FLI1.A	KLF6	chr10	3668365	3669047	+
						EWSR1::FLI1.A	KLF6	chr10	3671037	3672021	+
						EWSR1::FLI1.A	KLF6	chr10	3714826	3715241	+
						EWSR1::FLI1.A	KLF6	chr10	3740402	3740601	+
						EWSR1::FLI1.A	KLF6	chr10	3745372	3746176	+
						EWSR1::FLI1.A	KLF6	chr10	3747533	3747742	+
						EWSR1::FLI1.A	KLF6	chr10	3749855	3750450	+
						EWSR1::FLI1.A	KLF6	chr10	3778872	3779071	+
						EWSR1::FLI1.A	KLF6	chr10	3782653	3783854	+
						EWSR1::FLI1.A	KLF6	chr10	3784163	3784603	+
						EWSR1::FLI1.A	KLF6	chr10	3805605	3806664	+
						EWSR1::FLI1.A	KLF6	chr10	3806796	3807195	+
						EWSR1::FLI1.A	KLF6	chr10	3807453	3807848	+
						EWSR1::FLI1.A	KLF6	chr10	3808029	3808269	+
						EWSR1::FLI1.B	KLF6	chr10	3671326	3672080	+
						EWSR1::FLI1.B	KLF6	chr10	3745503	3745963	+
						EWSR1::FLI1.B	KLF6	chr10	3747486	3747804	+
						EWSR1::FLI1.B	KLF6	chr10	3750066	3750265	+
						EWSR1::FLI1.B	KLF6	chr10	3766483	3766858	+
						EWSR1::FLI1.B	KLF6	chr10	3782844	3783309	+
						EWSR1::FLI1.B	KLF6	chr10	3784003	3784221	+
						EWSR1::FLI1.B	KLF6	chr10	3784778	3785199	+
						EWSR1::FLI1.B	KLF6	chr10	3785339	3786017	+
						EWSR1::FLI1.B	KLF6	chr10	3805938	3807153	+
						EWSR1::FLI1.B	KLF6	chr10	3807287	3808235	+
			H3K9me3			H3K9me3	KLF6	chr10	3710643	3713754	+
						H3K9me3	KLF6	chr10	3731135	3732556	+
						H3K9me3	KLF6	chr10	3788866	3791562	+
						H3K9me3	KLF6	chr10	3793271	3795105	+
						H3K9me3	KLF6	chr10	3796791	3797192	+
	KLF7	EWSR1::FLI1				EWSR1::FLI1.A	KLF7	chr2	207165687	207166713	+
						EWSR1::FLI1.A	KLF7	chr2	207166919	207167245	+
						EWSR1::FLI1.B	KLF7	chr2	207133780	207134475	+
						EWSR1::FLI1.B	KLF7	chr2	207165802	207166588	+
	MAFF	EWSR1::FLI1				EWSR1::FLI1.B	MAFF	chr22	38201652	38202213	+
	MBNL2	EWSR1::FLI1				EWSR1::FLI1.A	MBNL2	chr13	97221783	97222069	+
						EWSR1::FLI1.A	MBNL2	chr13	97222318	97222517	+
						EWSR1::FLI1.A	MBNL2	chr13	97223478	97223737	+
						EWSR1::FLI1.A	MBNL2	chr13	97242045	97242464	+
						EWSR1::FLI1.A	MBNL2	chr13	97244040	97244298	+
						EWSR1::FLI1.A	MBNL2	chr13	97255295	97255496	+
						EWSR1::FLI1.A	MBNL2	chr13	97266917	97267140	+
						EWSR1::FLI1.A	MBNL2	chr13	97275046	97275245	+
						EWSR1::FLI1.B	MBNL2	chr13	97222317	97222532	+
						EWSR1::FLI1.B	MBNL2	chr13	97255576	97255775	+
						EWSR1::FLI1.B	MBNL2	chr13	97269042	97269250	+
	MEIS3	EWSR1::FLI1				EWSR1::FLI1.A	MEIS3	chr19	47427699	47428714	+
						EWSR1::FLI1.B	MEIS3	chr19	47419160	47419536	+
						EWSR1::FLI1.B	MEIS3	chr19	47421913	47422382	+
						EWSR1::FLI1.B	MEIS3	chr19	47427300	47427710	+
						EWSR1::FLI1.B	MEIS3	chr19	47427863	47428625	+
						EWSR1::FLI1.B	MEIS3	chr19	47446111	47446428	+
				H3K27me3		H3K27me3	MEIS3	chr19	47421926	47423684	+
						H3K27me3	MEIS3	chr19	47441207	47442927	+
	MEOX1	EWSR1::FLI1				EWSR1::FLI1.A	MEOX1	chr17	43662087	43662940	+
						EWSR1::FLI1.A	MEOX1	chr17	43671124	43671582	+
						EWSR1::FLI1.B	MEOX1	chr17	43662147	43662359	+
						EWSR1::FLI1.B	MEOX1	chr17	43662466	43662804	+
						EWSR1::FLI1.B	MEOX1	chr17	43669892	43670097	+
						EWSR1::FLI1.B	MEOX1	chr17	43671066	43671301	+
				H3K27me3		H3K27me3	MEOX1	chr17	43645388	43646942	+
	MSX2	EWSR1::FLI1				EWSR1::FLI1.A	MSX2	chr5	174531254	174531506	+
						EWSR1::FLI1.A	MSX2	chr5	174531657	174533551	+
						EWSR1::FLI1.A	MSX2	chr5	174535453	174536364	+
						EWSR1::FLI1.A	MSX2	chr5	174571530	174572273	+
						EWSR1::FLI1.A	MSX2	chr5	174572505	174572730	+
						EWSR1::FLI1.A	MSX2	chr5	174573298	174575287	+
						EWSR1::FLI1.A	MSX2	chr5	174625289	174625584	+
						EWSR1::FLI1.A	MSX2	chr5	174724552	174724751	+
						EWSR1::FLI1.B	MSX2	chr5	174531602	174532308	+
						EWSR1::FLI1.B	MSX2	chr5	174532662	174533197	+
						EWSR1::FLI1.B	MSX2	chr5	174571832	174572122	+
						EWSR1::FLI1.B	MSX2	chr5	174573502	174574332	+
						EWSR1::FLI1.B	MSX2	chr5	174574677	174575015	+
					H3K9me3	H3K9me3	MSX2	chr5	174537803	174538524	+
						H3K9me3	MSX2	chr5	174561036	174561235	+
						H3K9me3	MSX2	chr5	174603487	174604359	+
					H3K27me3	H3K27me3	MSX2	chr5	174688479	174689298	+
						H3K27me3	MSX2	chr5	174718199	174727354	+
	MXD1	EWSR1::FLI1				EWSR1::FLI1.A	MXD1	chr2	69914878	69915077	+
						EWSR1::FLI1.B	MXD1	chr2	69914009	69915214	+
	MXD4	EWSR1::FLI1				EWSR1::FLI1.A	MXD4	chr4	2262150	2262782	+
						EWSR1::FLI1.B	MXD4	chr4	2262230	2262757	+
	NFAT5					H3K9me3	NFAT5	chr16	69635061	69637421	+
	NFATC2	EWSR1::FLI1				EWSR1::FLI1.A	NFATC2	chr20	51595217	51595427	+
						EWSR1::FLI1.A	NFATC2	chr20	51631290	51631843	+
						EWSR1::FLI1.A	NFATC2	chr20	51650726	51651355	+
						EWSR1::FLI1.A	NFATC2	chr20	51651913	51652650	+
						EWSR1::FLI1.B	NFATC2	chr20	51562303	51563175	+
						EWSR1::FLI1.B	NFATC2	chr20	51595140	51595450	+
						EWSR1::FLI1.B	NFATC2	chr20	51600144	51600560	+
						EWSR1::FLI1.B	NFATC2	chr20	51631132	51631851	+
						EWSR1::FLI1.B	NFATC2	chr20	51639375	51639690	+
						EWSR1::FLI1.B	NFATC2	chr20	51643619	51643915	+
						EWSR1::FLI1.B	NFATC2	chr20	51650613	51651258	+
						EWSR1::FLI1.B	NFATC2	chr20	51651958	51652864	+
						EWSR1::FLI1.B	NFATC2	chr20	51660869	51661382	+
				H3K27me3		H3K27me3	NFATC2	chr20	51546781	51547482	+
	NFKB1	EWSR1::FLI1				EWSR1::FLI1.B	NFKB1	chr4	102501074	102502157	+
			H3K9me3			H3K9me3	NFKB1	chr4	102435371	102436092	+
						H3K9me3	NFKB1	chr4	102478009	102480460	+
						H3K9me3	NFKB1	chr4	102482982	102485265	+
	NKX3-1					H3K27me3	NKX3-1	chr8	23622991	23623301	+
						H3K27me3	NKX3-1	chr8	23674436	23674635	+
						H3K27me3	NKX3-1	chr8	23681418	23682079	+
						H3K27me3	NKX3-1	chr8	23682972	23683951	+
						H3K27me3	NKX3-1	chr8	23690112	23691626	+
	NPAS2	EWSR1::FLI1				EWSR1::FLI1.A	NPAS2	chr2	100757552	100757777	+
						EWSR1::FLI1.A	NPAS2	chr2	100766780	100768399	+
						EWSR1::FLI1.A	NPAS2	chr2	100893229	100893443	+
						EWSR1::FLI1.B	NPAS2	chr2	100757659	100757925	+
						EWSR1::FLI1.B	NPAS2	chr2	100766977	100767632	+
			H3K9me3			H3K9me3	NPAS2	chr2	100755831	100756138	+
						H3K9me3	NPAS2	chr2	100867557	100869165	+
	NPAS4	EWSR1::FLI1				EWSR1::FLI1.A	NPAS4	chr11	66408685	66408929	+
						EWSR1::FLI1.B	NPAS4	chr11	66408677	66408979	+
				H3K27me3		H3K27me3	NPAS4	chr11	66403495	66403825	+
	NR3C1	EWSR1::FLI1				EWSR1::FLI1.A	NR3C1	chr5	143404225	143405672	+
						EWSR1::FLI1.A	NR3C1	chr5	143445562	143445980	+
						EWSR1::FLI1.A	NR3C1	chr5	143446370	143446731	+
						EWSR1::FLI1.A	NR3C1	chr5	143495472	143495673	+
						EWSR1::FLI1.A	NR3C1	chr5	143495883	143496099	+
						EWSR1::FLI1.B	NR3C1	chr5	143403435	143403688	+
						EWSR1::FLI1.B	NR3C1	chr5	143403840	143405671	+
						EWSR1::FLI1.B	NR3C1	chr5	143495879	143496111	+
			H3K9me3			H3K9me3	NR3C1	chr5	143324337	143325051	+
						H3K9me3	NR3C1	chr5	143327186	143328417	+
						H3K9me3	NR3C1	chr5	143363995	143364910	+
						H3K9me3	NR3C1	chr5	143382902	143386733	+
	PBX3	-				H3K9me3	PBX3	chr9	125780176	125782428	+
						H3K9me3	PBX3	chr9	126008566	126009313	+
	PPARD	EWSR1::FLI1				EWSR1::FLI1.A	PPARD	chr6	35342192	35342657	+
						EWSR1::FLI1.B	PPARD	chr6	35342343	35342765	+
			H3K9me3			H3K9me3	PPARD	chr6	35382682	35383774	+
	RARB	EWSR1::FLI1				EWSR1::FLI1.A	RARB	chr3	25036849	25037048	+
						EWSR1::FLI1.A	RARB	chr3	25037332	25037691	+
						EWSR1::FLI1.A	RARB	chr3	25449332	25449720	+
						EWSR1::FLI1.A	RARB	chr3	25453971	25454742	+
						EWSR1::FLI1.B	RARB	chr3	25426446	25426667	+
						EWSR1::FLI1.B	RARB	chr3	25448995	25449262	+
						EWSR1::FLI1.B	RARB	chr3	25454029	25454481	+
					H3K9me3	H3K9me3	RARB	chr3	25417970	25418671	+
						H3K9me3	RARB	chr3	25489649	25489848	+
						H3K9me3	RARB	chr3	25491696	25497594	+
					H3K27me3	H3K27me3	RARB	chr3	24829208	24830830	+
	RORA	EWSR1::FLI1				EWSR1::FLI1.A	RORA	chr15	60573883	60574634	+
						EWSR1::FLI1.A	RORA	chr15	60580975	60581566	+
						EWSR1::FLI1.A	RORA	chr15	60586018	60586256	+
						EWSR1::FLI1.A	RORA	chr15	60586420	60586843	+
						EWSR1::FLI1.A	RORA	chr15	60589640	60589839	+
						EWSR1::FLI1.A	RORA	chr15	60961610	60962573	+
						EWSR1::FLI1.A	RORA	chr15	60969625	60970272	+
						EWSR1::FLI1.A	RORA	chr15	61084525	61085422	+
						EWSR1::FLI1.A	RORA	chr15	61090389	61091942	+
						EWSR1::FLI1.A	RORA	chr15	61146824	61147304	+
						EWSR1::FLI1.A	RORA	chr15	61156124	61156844	+
						EWSR1::FLI1.A	RORA	chr15	61169259	61171070	+
						EWSR1::FLI1.A	RORA	chr15	61174337	61174906	+
						EWSR1::FLI1.A	RORA	chr15	61187152	61187739	+
						EWSR1::FLI1.A	RORA	chr15	61392281	61392608	+
						EWSR1::FLI1.A	RORA	chr15	61448868	61449067	+
						EWSR1::FLI1.A	RORA	chr15	61449415	61449621	+
						EWSR1::FLI1.A	RORA	chr15	61459486	61460944	+
						EWSR1::FLI1.B	RORA	chr15	60573807	60574211	+
						EWSR1::FLI1.B	RORA	chr15	60574360	60574598	+
						EWSR1::FLI1.B	RORA	chr15	60591108	60591671	+
						EWSR1::FLI1.B	RORA	chr15	60635688	60635889	+
						EWSR1::FLI1.B	RORA	chr15	60644024	60644263	+
						EWSR1::FLI1.B	RORA	chr15	60961627	60962667	+
						EWSR1::FLI1.B	RORA	chr15	60969647	60969929	+
						EWSR1::FLI1.B	RORA	chr15	61084671	61085327	+
						EWSR1::FLI1.B	RORA	chr15	61090695	61091644	+
						EWSR1::FLI1.B	RORA	chr15	61098085	61098640	+
						EWSR1::FLI1.B	RORA	chr15	61148085	61148284	+
						EWSR1::FLI1.B	RORA	chr15	61156474	61156736	+
						EWSR1::FLI1.B	RORA	chr15	61169479	61170743	+
						EWSR1::FLI1.B	RORA	chr15	61174145	61174344	+
						EWSR1::FLI1.B	RORA	chr15	61187105	61188072	+
						EWSR1::FLI1.B	RORA	chr15	61228340	61228618	+
						EWSR1::FLI1.B	RORA	chr15	61448934	61449458	+
						EWSR1::FLI1.B	RORA	chr15	61459861	61460617	+
					H3K9me3	H3K9me3	RORA	chr15	61166718	61167066	+
						H3K9me3	RORA	chr15	61320360	61321360	+
						H3K9me3	RORA	chr15	61463795	61464293	+
						H3K9me3	RORA	chr15	61465227	61465646	+
					H3K27me3	H3K27me3	RORA	chr15	60591014	60591680	+
	RUNX2	EWSR1::FLI1				EWSR1::FLI1.A	RUNX2	chr6	45416605	45416805	+
						EWSR1::FLI1.A	RUNX2	chr6	45436593	45437239	+
						EWSR1::FLI1.A	RUNX2	chr6	45445518	45446844	+
						EWSR1::FLI1.A	RUNX2	chr6	45447069	45447581	+
						EWSR1::FLI1.A	RUNX2	chr6	45447715	45447914	+
						EWSR1::FLI1.A	RUNX2	chr6	45453220	45453505	+
						EWSR1::FLI1.A	RUNX2	chr6	45453834	45454974	+
						EWSR1::FLI1.A	RUNX2	chr6	45470856	45471055	+
						EWSR1::FLI1.A	RUNX2	chr6	45480286	45480527	+
						EWSR1::FLI1.A	RUNX2	chr6	45556038	45556370	+
						EWSR1::FLI1.B	RUNX2	chr6	45436840	45437154	+
						EWSR1::FLI1.B	RUNX2	chr6	45445431	45446402	+
						EWSR1::FLI1.B	RUNX2	chr6	45447703	45447921	+
						EWSR1::FLI1.B	RUNX2	chr6	45453132	45453363	+
						EWSR1::FLI1.B	RUNX2	chr6	45454441	45454807	+
						EWSR1::FLI1.B	RUNX2	chr6	45556113	45556620	+
						EWSR1::FLI1.B	RUNX2	chr6	45590984	45591244	+
			H3K9me3			H3K9me3	RUNX2	chr6	45271124	45272712	+
						H3K9me3	RUNX2	chr6	45281419	45282268	+
						H3K9me3	RUNX2	chr6	45284635	45284900	+
						H3K9me3	RUNX2	chr6	45286266	45287038	+
						H3K9me3	RUNX2	chr6	45306101	45308676	+
						H3K9me3	RUNX2	chr6	45310029	45310974	+
						H3K9me3	RUNX2	chr6	45315640	45315839	+
						H3K9me3	RUNX2	chr6	45603717	45603969	+
						H3K9me3	RUNX2	chr6	45627108	45627958	+
						H3K9me3	RUNX2	chr6	45661619	45663922	+
						H3K9me3	RUNX2	chr6	45670094	45670704	+
						H3K9me3	RUNX2	chr6	45673124	45673573	+
	SMAD3	EWSR1::FLI1				EWSR1::FLI1.A	SMAD3	chr15	67067971	67068578	+
						EWSR1::FLI1.A	SMAD3	chr15	67085844	67086101	+
						EWSR1::FLI1.A	SMAD3	chr15	67086269	67086615	+
						EWSR1::FLI1.A	SMAD3	chr15	67138711	67138910	+
						EWSR1::FLI1.A	SMAD3	chr15	67139059	67139291	+
						EWSR1::FLI1.A	SMAD3	chr15	67144998	67145316	+
						EWSR1::FLI1.A	SMAD3	chr15	67146017	67147071	+
						EWSR1::FLI1.A	SMAD3	chr15	67147776	67148448	+
						EWSR1::FLI1.A	SMAD3	chr15	67148750	67148963	+
						EWSR1::FLI1.A	SMAD3	chr15	67149454	67150838	+
						EWSR1::FLI1.A	SMAD3	chr15	67157451	67158244	+
						EWSR1::FLI1.A	SMAD3	chr15	67164474	67164758	+
						EWSR1::FLI1.A	SMAD3	chr15	67165695	67165903	+
						EWSR1::FLI1.A	SMAD3	chr15	67175993	67177145	+
						EWSR1::FLI1.B	SMAD3	chr15	67065346	67065947	+
						EWSR1::FLI1.B	SMAD3	chr15	67105511	67105859	+
						EWSR1::FLI1.B	SMAD3	chr15	67139131	67139383	+
						EWSR1::FLI1.B	SMAD3	chr15	67144702	67145145	+
						EWSR1::FLI1.B	SMAD3	chr15	67146526	67147386	+
						EWSR1::FLI1.B	SMAD3	chr15	67149674	67149873	+
						EWSR1::FLI1.B	SMAD3	chr15	67150070	67150832	+
						EWSR1::FLI1.B	SMAD3	chr15	67157527	67158249	+
						EWSR1::FLI1.B	SMAD3	chr15	67165604	67166128	+
						EWSR1::FLI1.B	SMAD3	chr15	67175236	67175435	+
						EWSR1::FLI1.B	SMAD3	chr15	67175958	67176994	+
			H3K9me3			H3K9me3	SMAD3	chr15	67111624	67111825	+
	SNAI2	EWSR1::FLI1				EWSR1::FLI1.A	SNAI2	chr8	48911227	48911966	+
						EWSR1::FLI1.A	SNAI2	chr8	48921566	48921765	+
						EWSR1::FLI1.A	SNAI2	chr8	48963511	48963946	+
						EWSR1::FLI1.A	SNAI2	chr8	48979309	48979585	+
						EWSR1::FLI1.A	SNAI2	chr8	48979739	48980289	+
						EWSR1::FLI1.B	SNAI2	chr8	48911224	48911820	+
						EWSR1::FLI1.B	SNAI2	chr8	48921929	48922133	+
					H3K9me3	H3K9me3	SNAI2	chr8	48954325	48955807	+
						H3K9me3	SNAI2	chr8	48957994	48962964	+
						H3K9me3	SNAI2	chr8	48968836	48969035	+
						H3K9me3	SNAI2	chr8	48976317	48977676	+
					H3K27me3	H3K27me3	SNAI2	chr8	48868674	48871161	+
	STAT2	EWSR1::FLI1				EWSR1::FLI1.A	STAT2	chr12	56359964	56360472	+
						EWSR1::FLI1.B	STAT2	chr12	56359931	56360623	+
	TCF7L2	EWSR1::FLI1				EWSR1::FLI1.A	TCF7L2	chr10	112949795	112950033	+
						EWSR1::FLI1.A	TCF7L2	chr10	112954043	112954332	+
						EWSR1::FLI1.A	TCF7L2	chr10	112955905	112956593	+
						EWSR1::FLI1.A	TCF7L2	chr10	112958060	112959860	+
						EWSR1::FLI1.A	TCF7L2	chr10	112964927	112965494	+
						EWSR1::FLI1.A	TCF7L2	chr10	113093666	113094414	+
						EWSR1::FLI1.A	TCF7L2	chr10	113099517	113099716	+
						EWSR1::FLI1.A	TCF7L2	chr10	113312645	113313686	+
						EWSR1::FLI1.B	TCF7L2	chr10	112949588	112950514	+
						EWSR1::FLI1.B	TCF7L2	chr10	112950919	112951181	+
						EWSR1::FLI1.B	TCF7L2	chr10	112951825	112952171	+
						EWSR1::FLI1.B	TCF7L2	chr10	112956076	112956275	+
						EWSR1::FLI1.B	TCF7L2	chr10	112958559	112958758	+
						EWSR1::FLI1.B	TCF7L2	chr10	112959466	112959684	+
						EWSR1::FLI1.B	TCF7L2	chr10	112964991	112965206	+
						EWSR1::FLI1.B	TCF7L2	chr10	113094010	113094395	+
						EWSR1::FLI1.B	TCF7L2	chr10	113221930	113222229	+
						EWSR1::FLI1.B	TCF7L2	chr10	113313183	113313430	+
			H3K9me3			H3K9me3	TCF7L2	chr10	113274751	113276151	+
						H3K9me3	TCF7L2	chr10	113313969	113317774	+
	TEAD1	EWSR1::FLI1				EWSR1::FLI1.A	TEAD1	chr11	12598171	12599627	+
						EWSR1::FLI1.A	TEAD1	chr11	12680149	12680354	+
						EWSR1::FLI1.A	TEAD1	chr11	12680512	12680759	+
						EWSR1::FLI1.A	TEAD1	chr11	12692326	12694340	+
						EWSR1::FLI1.A	TEAD1	chr11	12723144	12724939	+
						EWSR1::FLI1.A	TEAD1	chr11	12814676	12815684	+
						EWSR1::FLI1.A	TEAD1	chr11	12818360	12818646	+
						EWSR1::FLI1.A	TEAD1	chr11	12818855	12819056	+
						EWSR1::FLI1.A	TEAD1	chr11	12828544	12828753	+
						EWSR1::FLI1.B	TEAD1	chr11	12587375	12588054	+
						EWSR1::FLI1.B	TEAD1	chr11	12598694	12599402	+
						EWSR1::FLI1.B	TEAD1	chr11	12673917	12674663	+
						EWSR1::FLI1.B	TEAD1	chr11	12676321	12676634	+
						EWSR1::FLI1.B	TEAD1	chr11	12680450	12681026	+
						EWSR1::FLI1.B	TEAD1	chr11	12692631	12693008	+
						EWSR1::FLI1.B	TEAD1	chr11	12693211	12694386	+
						EWSR1::FLI1.B	TEAD1	chr11	12723544	12723848	+
						EWSR1::FLI1.B	TEAD1	chr11	12724122	12724824	+
						EWSR1::FLI1.B	TEAD1	chr11	12803469	12803668	+
						EWSR1::FLI1.B	TEAD1	chr11	12814387	12814924	+
						EWSR1::FLI1.B	TEAD1	chr11	12815886	12816132	+
						EWSR1::FLI1.B	TEAD1	chr11	12827767	12828611	+
			H3K9me3			H3K9me3	TEAD1	chr11	12621025	12621807	+
						H3K9me3	TEAD1	chr11	12623652	12625478	+
						H3K9me3	TEAD1	chr11	12655299	12655510	+
	TEAD3	EWSR1::FLI1				EWSR1::FLI1.A	TEAD3	chr6	35488292	35488491	+
						EWSR1::FLI1.B	TEAD3	chr6	35487956	35488439	+
						EWSR1::FLI1.B	TEAD3	chr6	35494228	35494427	+
	TRPS1	EWSR1::FLI1				EWSR1::FLI1.A	TRPS1	chr8	114553178	114553418	+
						EWSR1::FLI1.A	TRPS1	chr8	114992533	114992819	+
						EWSR1::FLI1.A	TRPS1	chr8	114993013	114993276	+
						EWSR1::FLI1.A	TRPS1	chr8	115419415	115419629	+
						EWSR1::FLI1.A	TRPS1	chr8	115448405	115448688	+
						EWSR1::FLI1.A	TRPS1	chr8	115449116	115453195	+
						EWSR1::FLI1.A	TRPS1	chr8	115455314	115455513	+
						EWSR1::FLI1.A	TRPS1	chr8	115567649	115569753	+
						EWSR1::FLI1.A	TRPS1	chr8	115573231	115573563	+
						EWSR1::FLI1.A	TRPS1	chr8	115576124	115576438	+
						EWSR1::FLI1.A	TRPS1	chr8	115977950	115978917	+
						EWSR1::FLI1.A	TRPS1	chr8	115987792	115988075	+
						EWSR1::FLI1.A	TRPS1	chr8	115990230	115992036	+
						EWSR1::FLI1.A	TRPS1	chr8	115992248	115992496	+
						EWSR1::FLI1.B	TRPS1	chr8	114992688	114992887	+
						EWSR1::FLI1.B	TRPS1	chr8	115449491	115450350	+
						EWSR1::FLI1.B	TRPS1	chr8	115450673	115452530	+
						EWSR1::FLI1.B	TRPS1	chr8	115568808	115569485	+
						EWSR1::FLI1.B	TRPS1	chr8	115576523	115576769	+
						EWSR1::FLI1.B	TRPS1	chr8	115648153	115648563	+
						EWSR1::FLI1.B	TRPS1	chr8	115669065	115669685	+
						EWSR1::FLI1.B	TRPS1	chr8	115978342	115978626	+
						EWSR1::FLI1.B	TRPS1	chr8	115990880	115991109	+
						EWSR1::FLI1.B	TRPS1	chr8	115991280	115991508	+
			H3K9me3			H3K9me3	TRPS1	chr8	114820587	114821810	+
						H3K9me3	TRPS1	chr8	114910319	114910607	+
						H3K9me3	TRPS1	chr8	114915613	114919192	+
						H3K9me3	TRPS1	chr8	114950923	114951329	+
						H3K9me3	TRPS1	chr8	114981295	114982240	+
						H3K9me3	TRPS1	chr8	114984251	114985963	+
						H3K9me3	TRPS1	chr8	114987043	114987781	+
						H3K9me3	TRPS1	chr8	114994142	114997309	+
						H3K9me3	TRPS1	chr8	115009934	115010684	+
						H3K9me3	TRPS1	chr8	115036573	115037859	+
						H3K9me3	TRPS1	chr8	115111517	115111763	+
						H3K9me3	TRPS1	chr8	115227486	115228858	+
						H3K9me3	TRPS1	chr8	115302433	115303107	+
						H3K9me3	TRPS1	chr8	115307800	115310238	+
						H3K9me3	TRPS1	chr8	115329989	115331777	+
						H3K9me3	TRPS1	chr8	115387090	115388410	+
						H3K9me3	TRPS1	chr8	115470963	115473487	+
						H3K9me3	TRPS1	chr8	115556836	115557648	+
						H3K9me3	TRPS1	chr8	115710000	115710937	+
						H3K9me3	TRPS1	chr8	115730542	115731988	+
						H3K9me3	TRPS1	chr8	115973519	115975038	+
						H3K9me3	TRPS1	chr8	115981205	115981531	+
	TSHZ1	EWSR1::FLI1				EWSR1::FLI1.A	TSHZ1	chr18	75230138	75230551	+
						EWSR1::FLI1.B	TSHZ1	chr18	75229918	75230873	+
	VDR	EWSR1::FLI1				EWSR1::FLI1.A	VDR	chr12	47904778	47904977	+
						EWSR1::FLI1.B	VDR	chr12	47904817	47905306	+
				H3K27me3		H3K27me3	VDR	chr12	47903353	47905389	+
						H3K27me3	VDR	chr12	47906597	47907316	+
						H3K27me3	VDR	chr12	47919438	47923999	+
						H3K27me3	VDR	chr12	47925921	47926346	+
						H3K27me3	VDR	chr12	47927353	47931577	+
	ZBTB43	EWSR1::FLI1				EWSR1::FLI1.A	ZBTB43	chr9	126714654	126716271	+
						EWSR1::FLI1.A	ZBTB43	chr9	126716603	126716948	+
						EWSR1::FLI1.A	ZBTB43	chr9	126719490	126720269	+
						EWSR1::FLI1.A	ZBTB43	chr9	126721360	126721559	+
						EWSR1::FLI1.A	ZBTB43	chr9	126721697	126724511	+
						EWSR1::FLI1.A	ZBTB43	chr9	126756899	126757279	+
						EWSR1::FLI1.A	ZBTB43	chr9	126785515	126785846	+
						EWSR1::FLI1.A	ZBTB43	chr9	126791684	126791883	+
						EWSR1::FLI1.A	ZBTB43	chr9	126804712	126805287	+
						EWSR1::FLI1.B	ZBTB43	chr9	126715359	126715812	+
						EWSR1::FLI1.B	ZBTB43	chr9	126716624	126716951	+
						EWSR1::FLI1.B	ZBTB43	chr9	126719611	126720101	+
						EWSR1::FLI1.B	ZBTB43	chr9	126722075	126723957	+
						EWSR1::FLI1.B	ZBTB43	chr9	126745948	126746334	+
						EWSR1::FLI1.B	ZBTB43	chr9	126747914	126748159	+
						EWSR1::FLI1.B	ZBTB43	chr9	126804761	126805266	+
			H3K9me3			H3K9me3	ZBTB43	chr9	126729973	126730725	+
						H3K9me3	ZBTB43	chr9	126735000	126736334	+
						H3K9me3	ZBTB43	chr9	126769316	126769791	+
						H3K9me3	ZBTB43	chr9	126796042	126796632	+
						H3K9me3	ZBTB43	chr9	126814511	126815036	+
						H3K9me3	ZBTB43	chr9	126816769	126817444	+
						H3K9me3	ZBTB43	chr9	126818397	126818900	+
						H3K9me3	ZBTB43	chr9	126819868	126820145	+
	ZBTB46					H3K27me3	ZBTB46	chr20	63794755	63795001	+
						H3K27me3	ZBTB46	chr20	63803052	63804091	+
						H3K27me3	ZBTB46	chr20	63817932	63830314	+
						H3K27me3	ZBTB46	chr20	63831951	63835059	+
						H3K27me3	ZBTB46	chr20	63838141	63839770	+
						H3K27me3	ZBTB46	chr20	63841816	63848939	+
	ZEB1	EWSR1::FLI1				EWSR1::FLI1.A	ZEB1	chr10	31319257	31319457	+
	ZNF467	EWSR1::FLI1				EWSR1::FLI1.B	ZNF467	chr7	149771519	149772472	+
	ZNF503	EWSR1::FLI1				EWSR1::FLI1.A	ZNF503	chr10	75401818	75402235	+
						EWSR1::FLI1.B	ZNF503	chr10	75401856	75402685	+
	ZNF655	EWSR1::FLI1				EWSR1::FLI1.A	ZNF655	chr7	99557917	99559634	+
						EWSR1::FLI1.B	ZNF655	chr7	99557920	99559264	+
	ZNF697	EWSR1::FLI1				EWSR1::FLI1.A	ZNF697	chr1	119648247	119648841	+
						EWSR1::FLI1.B	ZNF697	chr1	119647777	119648604	+

## Sheet: S5B TFs FLI1 C&R A
Ebegboni et al., Supplemental Table S5B: Transcription factor genes: TC-32 FLI1 CUT&RUN A
	gene_id	chr	start	end	peak	strand
1	ARID5B	chr10	62038248	62039034	TC32_WT_FLI1_2_vs_TC32_WT_IgG_2.dedup_peak_5356	+
2	ARID5B	chr10	61835796	61837255	TC32_WT_FLI1_2_vs_TC32_WT_IgG_2.dedup_peak_5341	+
3	ARID5B	chr10	61837418	61837788	TC32_WT_FLI1_2_vs_TC32_WT_IgG_2.dedup_peak_5342	+
4	ARID5B	chr10	61901231	61901635	TC32_WT_FLI1_2_vs_TC32_WT_IgG_2.dedup_peak_5347	+
5	ARID5B	chr10	61897869	61900960	TC32_WT_FLI1_2_vs_TC32_WT_IgG_2.dedup_peak_5346	+
6	ARID5B	chr10	61992420	61992621	TC32_WT_FLI1_2_vs_TC32_WT_IgG_2.dedup_peak_5354	+
7	ARID5B	chr10	61870018	61870507	TC32_WT_FLI1_2_vs_TC32_WT_IgG_2.dedup_peak_5345	+
8	ARID5B	chr10	62046075	62047168	TC32_WT_FLI1_2_vs_TC32_WT_IgG_2.dedup_peak_5357	+
9	ARID5B	chr10	61902737	61902969	TC32_WT_FLI1_2_vs_TC32_WT_IgG_2.dedup_peak_5349	+
10	ARID5B	chr10	61974786	61975013	TC32_WT_FLI1_2_vs_TC32_WT_IgG_2.dedup_peak_5353	+
11	ARID5B	chr10	61869572	61869850	TC32_WT_FLI1_2_vs_TC32_WT_IgG_2.dedup_peak_5344	+
12	ARID5B	chr10	61842988	61843187	TC32_WT_FLI1_2_vs_TC32_WT_IgG_2.dedup_peak_5343	+
13	ARID5B	chr10	61941400	61941730	TC32_WT_FLI1_2_vs_TC32_WT_IgG_2.dedup_peak_5352	+
14	ARID5B	chr10	61904221	61904823	TC32_WT_FLI1_2_vs_TC32_WT_IgG_2.dedup_peak_5351	+
15	ARID5B	chr10	62082765	62082964	TC32_WT_FLI1_2_vs_TC32_WT_IgG_2.dedup_peak_5358	+
16	ARID5B	chr10	61992840	61995238	TC32_WT_FLI1_2_vs_TC32_WT_IgG_2.dedup_peak_5355	+
17	ARID5B	chr10	61902088	61902524	TC32_WT_FLI1_2_vs_TC32_WT_IgG_2.dedup_peak_5348	+
18	ARID5B	chr10	62155055	62155305	TC32_WT_FLI1_2_vs_TC32_WT_IgG_2.dedup_peak_5359	+
19	ARID5B	chr10	61903112	61903480	TC32_WT_FLI1_2_vs_TC32_WT_IgG_2.dedup_peak_5350	+
20	ARNT2	chr15	80451215	80451539	TC32_WT_FLI1_2_vs_TC32_WT_IgG_2.dedup_peak_13583	+
21	ARNT2	chr15	80472672	80472964	TC32_WT_FLI1_2_vs_TC32_WT_IgG_2.dedup_peak_13585	+
22	ARNT2	chr15	80471735	80472447	TC32_WT_FLI1_2_vs_TC32_WT_IgG_2.dedup_peak_13584	+
23	ATF3	chr1	212605513	212605804	TC32_WT_FLI1_2_vs_TC32_WT_IgG_2.dedup_peak_3785	+
24	ATF3	chr1	212618345	212618925	TC32_WT_FLI1_2_vs_TC32_WT_IgG_2.dedup_peak_3789	+
25	ATF3	chr1	212608234	212608989	TC32_WT_FLI1_2_vs_TC32_WT_IgG_2.dedup_peak_3787	+
26	ATF3	chr1	212612315	212612553	TC32_WT_FLI1_2_vs_TC32_WT_IgG_2.dedup_peak_3788	+
27	ATF3	chr1	212559115	212559335	TC32_WT_FLI1_2_vs_TC32_WT_IgG_2.dedup_peak_3784	+
28	ATF3	chr1	212605938	212606188	TC32_WT_FLI1_2_vs_TC32_WT_IgG_2.dedup_peak_3786	+
29	BHLHE40	chr3	4976893	4977585	TC32_WT_FLI1_2_vs_TC32_WT_IgG_2.dedup_peak_25069	+
30	BHLHE40	chr3	4978475	4979014	TC32_WT_FLI1_2_vs_TC32_WT_IgG_2.dedup_peak_25070	+
31	BNC2	chr9	16866231	16866476	TC32_WT_FLI1_2_vs_TC32_WT_IgG_2.dedup_peak_37834	+
32	BNC2	chr9	16868334	16868533	TC32_WT_FLI1_2_vs_TC32_WT_IgG_2.dedup_peak_37836	+
33	BNC2	chr9	16824530	16825882	TC32_WT_FLI1_2_vs_TC32_WT_IgG_2.dedup_peak_37833	+
34	BNC2	chr9	16869380	16869612	TC32_WT_FLI1_2_vs_TC32_WT_IgG_2.dedup_peak_37837	+
35	BNC2	chr9	16871839	16872138	TC32_WT_FLI1_2_vs_TC32_WT_IgG_2.dedup_peak_37838	+
36	BNC2	chr9	16866878	16867245	TC32_WT_FLI1_2_vs_TC32_WT_IgG_2.dedup_peak_37835	+
37	CREB3	chr9	35732220	35732836	TC32_WT_FLI1_2_vs_TC32_WT_IgG_2.dedup_peak_38001	+
38	CREB3L1	chr11	46243476	46243692	TC32_WT_FLI1_2_vs_TC32_WT_IgG_2.dedup_peak_7083	+
39	CREB3L1	chr11	46243053	46243252	TC32_WT_FLI1_2_vs_TC32_WT_IgG_2.dedup_peak_7082	+
40	CREB3L2	chr7	137898483	137898799	TC32_WT_FLI1_2_vs_TC32_WT_IgG_2.dedup_peak_35383	+
41	CREB3L2	chr7	137899078	137900049	TC32_WT_FLI1_2_vs_TC32_WT_IgG_2.dedup_peak_35384	+
42	CREB3L2	chr7	138001682	138002570	TC32_WT_FLI1_2_vs_TC32_WT_IgG_2.dedup_peak_35386	+
43	CREB5	chr7	28707890	28708668	TC32_WT_FLI1_2_vs_TC32_WT_IgG_2.dedup_peak_33817	+
44	CREB5	chr7	28686144	28686538	TC32_WT_FLI1_2_vs_TC32_WT_IgG_2.dedup_peak_33816	+
45	EPAS1	chr2	46097632	46097922	TC32_WT_FLI1_2_vs_TC32_WT_IgG_2.dedup_peak_20023	+
46	EPAS1	chr2	46015033	46015722	TC32_WT_FLI1_2_vs_TC32_WT_IgG_2.dedup_peak_20021	+
47	EPAS1	chr2	46315188	46315584	TC32_WT_FLI1_2_vs_TC32_WT_IgG_2.dedup_peak_20028	+
48	EPAS1	chr2	46330920	46331239	TC32_WT_FLI1_2_vs_TC32_WT_IgG_2.dedup_peak_20029	+
49	EPAS1	chr2	46309109	46309680	TC32_WT_FLI1_2_vs_TC32_WT_IgG_2.dedup_peak_20027	+
50	EPAS1	chr2	46134180	46135112	TC32_WT_FLI1_2_vs_TC32_WT_IgG_2.dedup_peak_20024	+
51	EPAS1	chr2	46229260	46229475	TC32_WT_FLI1_2_vs_TC32_WT_IgG_2.dedup_peak_20026	+
52	EPAS1	chr2	46171227	46172091	TC32_WT_FLI1_2_vs_TC32_WT_IgG_2.dedup_peak_20025	+
53	EPAS1	chr2	46029750	46030102	TC32_WT_FLI1_2_vs_TC32_WT_IgG_2.dedup_peak_20022	+
54	FOSL2	chr2	28393167	28393366	TC32_WT_FLI1_2_vs_TC32_WT_IgG_2.dedup_peak_19760	+
55	FOSL2	chr2	28390825	28391124	TC32_WT_FLI1_2_vs_TC32_WT_IgG_2.dedup_peak_19758	+
56	FOSL2	chr2	28391286	28391749	TC32_WT_FLI1_2_vs_TC32_WT_IgG_2.dedup_peak_19759	+
57	FOXC1	chr6	1837656	1838360	TC32_WT_FLI1_2_vs_TC32_WT_IgG_2.dedup_peak_30985	+
58	FOXC1	chr6	1729140	1729397	TC32_WT_FLI1_2_vs_TC32_WT_IgG_2.dedup_peak_30982	+
59	FOXC1	chr6	1686377	1686792	TC32_WT_FLI1_2_vs_TC32_WT_IgG_2.dedup_peak_30981	+
60	FOXC1	chr6	1833053	1833270	TC32_WT_FLI1_2_vs_TC32_WT_IgG_2.dedup_peak_30983	+
61	FOXC1	chr6	1833562	1833804	TC32_WT_FLI1_2_vs_TC32_WT_IgG_2.dedup_peak_30984	+
62	FOXC1	chr6	1626311	1626949	TC32_WT_FLI1_2_vs_TC32_WT_IgG_2.dedup_peak_30980	+
63	FOXD1	chr5	73447700	73447900	TC32_WT_FLI1_2_vs_TC32_WT_IgG_2.dedup_peak_29566	+
64	FOXD1	chr5	73393740	73394201	TC32_WT_FLI1_2_vs_TC32_WT_IgG_2.dedup_peak_29565	+
65	FOXN3	chr14	89351364	89351796	TC32_WT_FLI1_2_vs_TC32_WT_IgG_2.dedup_peak_12402	+
66	FOXN3	chr14	89303742	89303941	TC32_WT_FLI1_2_vs_TC32_WT_IgG_2.dedup_peak_12401	+
67	GRHL3	chr1	24290182	24290424	TC32_WT_FLI1_2_vs_TC32_WT_IgG_2.dedup_peak_613	+
68	GRHL3	chr1	24364505	24364732	TC32_WT_FLI1_2_vs_TC32_WT_IgG_2.dedup_peak_616	+
69	GRHL3	chr1	24294622	24295877	TC32_WT_FLI1_2_vs_TC32_WT_IgG_2.dedup_peak_614	+
70	GRHL3	chr1	24364863	24365189	TC32_WT_FLI1_2_vs_TC32_WT_IgG_2.dedup_peak_617	+
71	GRHL3	chr1	24277205	24277894	TC32_WT_FLI1_2_vs_TC32_WT_IgG_2.dedup_peak_611	+
72	GRHL3	chr1	24322424	24322682	TC32_WT_FLI1_2_vs_TC32_WT_IgG_2.dedup_peak_615	+
73	GRHL3	chr1	24289720	24289974	TC32_WT_FLI1_2_vs_TC32_WT_IgG_2.dedup_peak_612	+
74	HEYL	chr1	39639821	39640020	TC32_WT_FLI1_2_vs_TC32_WT_IgG_2.dedup_peak_971	+
75	HIC1	chr17	2054154	2054924	TC32_WT_FLI1_2_vs_TC32_WT_IgG_2.dedup_peak_15346	+
76	HIC1	chr17	2062242	2062947	TC32_WT_FLI1_2_vs_TC32_WT_IgG_2.dedup_peak_15347	+
77	HIC1	chr17	2063449	2063648	TC32_WT_FLI1_2_vs_TC32_WT_IgG_2.dedup_peak_15348	+
78	HIC1	chr17	2053755	2053996	TC32_WT_FLI1_2_vs_TC32_WT_IgG_2.dedup_peak_15345	+
79	HIC1	chr17	2053273	2053623	TC32_WT_FLI1_2_vs_TC32_WT_IgG_2.dedup_peak_15344	+
80	HIVEP1	chr6	12012789	12013142	TC32_WT_FLI1_2_vs_TC32_WT_IgG_2.dedup_peak_31178	+
81	HIVEP1	chr6	12008214	12008968	TC32_WT_FLI1_2_vs_TC32_WT_IgG_2.dedup_peak_31176	+
82	HIVEP1	chr6	12033477	12033858	TC32_WT_FLI1_2_vs_TC32_WT_IgG_2.dedup_peak_31179	+
83	HIVEP1	chr6	12010648	12011596	TC32_WT_FLI1_2_vs_TC32_WT_IgG_2.dedup_peak_31177	+
84	HIVEP1	chr6	12034043	12034301	TC32_WT_FLI1_2_vs_TC32_WT_IgG_2.dedup_peak_31180	+
85	HIVEP2	chr6	142845906	142846411	TC32_WT_FLI1_2_vs_TC32_WT_IgG_2.dedup_peak_33162	+
86	IRF1	chr5	132490554	132491010	TC32_WT_FLI1_2_vs_TC32_WT_IgG_2.dedup_peak_30099	+
87	JUN	chr1	58748817	58749247	TC32_WT_FLI1_2_vs_TC32_WT_IgG_2.dedup_peak_1315	+
88	JUN	chr1	58782044	58782324	TC32_WT_FLI1_2_vs_TC32_WT_IgG_2.dedup_peak_1320	+
89	JUN	chr1	58755319	58755986	TC32_WT_FLI1_2_vs_TC32_WT_IgG_2.dedup_peak_1316	+
90	JUN	chr1	58783441	58784995	TC32_WT_FLI1_2_vs_TC32_WT_IgG_2.dedup_peak_1321	+
91	JUN	chr1	58780116	58780457	TC32_WT_FLI1_2_vs_TC32_WT_IgG_2.dedup_peak_1318	+
92	JUN	chr1	58779701	58779964	TC32_WT_FLI1_2_vs_TC32_WT_IgG_2.dedup_peak_1317	+
93	JUN	chr1	58781008	58781306	TC32_WT_FLI1_2_vs_TC32_WT_IgG_2.dedup_peak_1319	+
94	JUNB	chr19	12789904	12790627	TC32_WT_FLI1_2_vs_TC32_WT_IgG_2.dedup_peak_18274	+
95	JUNB	chr19	12793647	12793904	TC32_WT_FLI1_2_vs_TC32_WT_IgG_2.dedup_peak_18276	+
96	JUNB	chr19	12790960	12791765	TC32_WT_FLI1_2_vs_TC32_WT_IgG_2.dedup_peak_18275	+
97	KLF10	chr8	102654379	102654830	TC32_WT_FLI1_2_vs_TC32_WT_IgG_2.dedup_peak_36795	+
98	KLF10	chr8	102655330	102656467	TC32_WT_FLI1_2_vs_TC32_WT_IgG_2.dedup_peak_36796	+
99	KLF10	chr8	102653444	102654233	TC32_WT_FLI1_2_vs_TC32_WT_IgG_2.dedup_peak_36794	+
100	KLF10	chr8	102652031	102652263	TC32_WT_FLI1_2_vs_TC32_WT_IgG_2.dedup_peak_36793	+
101	KLF2	chr19	16338616	16338961	TC32_WT_FLI1_2_vs_TC32_WT_IgG_2.dedup_peak_18364	+
102	KLF2	chr19	16316021	16316980	TC32_WT_FLI1_2_vs_TC32_WT_IgG_2.dedup_peak_18363	+
103	KLF5	chr13	73090250	73090707	TC32_WT_FLI1_2_vs_TC32_WT_IgG_2.dedup_peak_11147	+
104	KLF5	chr13	73058886	73059141	TC32_WT_FLI1_2_vs_TC32_WT_IgG_2.dedup_peak_11146	+
105	KLF5	chr13	73058447	73058707	TC32_WT_FLI1_2_vs_TC32_WT_IgG_2.dedup_peak_11145	+
106	KLF6	chr10	3747533	3747742	TC32_WT_FLI1_2_vs_TC32_WT_IgG_2.dedup_peak_4406	+
107	KLF6	chr10	3808029	3808269	TC32_WT_FLI1_2_vs_TC32_WT_IgG_2.dedup_peak_4414	+
108	KLF6	chr10	3714826	3715241	TC32_WT_FLI1_2_vs_TC32_WT_IgG_2.dedup_peak_4403	+
109	KLF6	chr10	3784163	3784603	TC32_WT_FLI1_2_vs_TC32_WT_IgG_2.dedup_peak_4410	+
110	KLF6	chr10	3745372	3746176	TC32_WT_FLI1_2_vs_TC32_WT_IgG_2.dedup_peak_4405	+
111	KLF6	chr10	3778872	3779071	TC32_WT_FLI1_2_vs_TC32_WT_IgG_2.dedup_peak_4408	+
112	KLF6	chr10	3648052	3648251	TC32_WT_FLI1_2_vs_TC32_WT_IgG_2.dedup_peak_4400	+
113	KLF6	chr10	3805605	3806664	TC32_WT_FLI1_2_vs_TC32_WT_IgG_2.dedup_peak_4411	+
114	KLF6	chr10	3668365	3669047	TC32_WT_FLI1_2_vs_TC32_WT_IgG_2.dedup_peak_4401	+
115	KLF6	chr10	3807453	3807848	TC32_WT_FLI1_2_vs_TC32_WT_IgG_2.dedup_peak_4413	+
116	KLF6	chr10	3740402	3740601	TC32_WT_FLI1_2_vs_TC32_WT_IgG_2.dedup_peak_4404	+
117	KLF6	chr10	3749855	3750450	TC32_WT_FLI1_2_vs_TC32_WT_IgG_2.dedup_peak_4407	+
118	KLF6	chr10	3782653	3783854	TC32_WT_FLI1_2_vs_TC32_WT_IgG_2.dedup_peak_4409	+
119	KLF6	chr10	3806796	3807195	TC32_WT_FLI1_2_vs_TC32_WT_IgG_2.dedup_peak_4412	+
120	KLF6	chr10	3671037	3672021	TC32_WT_FLI1_2_vs_TC32_WT_IgG_2.dedup_peak_4402	+
121	KLF7	chr2	207166919	207167245	TC32_WT_FLI1_2_vs_TC32_WT_IgG_2.dedup_peak_22006	+
122	KLF7	chr2	207165687	207166713	TC32_WT_FLI1_2_vs_TC32_WT_IgG_2.dedup_peak_22005	+
123	MBNL2	chr13	97244040	97244298	TC32_WT_FLI1_2_vs_TC32_WT_IgG_2.dedup_peak_11349	+
124	MBNL2	chr13	97275046	97275245	TC32_WT_FLI1_2_vs_TC32_WT_IgG_2.dedup_peak_11352	+
125	MBNL2	chr13	97223478	97223737	TC32_WT_FLI1_2_vs_TC32_WT_IgG_2.dedup_peak_11347	+
126	MBNL2	chr13	97255295	97255496	TC32_WT_FLI1_2_vs_TC32_WT_IgG_2.dedup_peak_11350	+
127	MBNL2	chr13	97242045	97242464	TC32_WT_FLI1_2_vs_TC32_WT_IgG_2.dedup_peak_11348	+
128	MBNL2	chr13	97221783	97222069	TC32_WT_FLI1_2_vs_TC32_WT_IgG_2.dedup_peak_11345	+
129	MBNL2	chr13	97222318	97222517	TC32_WT_FLI1_2_vs_TC32_WT_IgG_2.dedup_peak_11346	+
130	MBNL2	chr13	97266917	97267140	TC32_WT_FLI1_2_vs_TC32_WT_IgG_2.dedup_peak_11351	+
131	MEIS3	chr19	47427699	47428714	TC32_WT_FLI1_2_vs_TC32_WT_IgG_2.dedup_peak_18953	+
132	MEOX1	chr17	43662087	43662940	TC32_WT_FLI1_2_vs_TC32_WT_IgG_2.dedup_peak_16200	+
133	MEOX1	chr17	43671124	43671582	TC32_WT_FLI1_2_vs_TC32_WT_IgG_2.dedup_peak_16201	+
134	MSX2	chr5	174531254	174531506	TC32_WT_FLI1_2_vs_TC32_WT_IgG_2.dedup_peak_30871	+
135	MSX2	chr5	174572505	174572730	TC32_WT_FLI1_2_vs_TC32_WT_IgG_2.dedup_peak_30875	+
136	MSX2	chr5	174573298	174575287	TC32_WT_FLI1_2_vs_TC32_WT_IgG_2.dedup_peak_30876	+
137	MSX2	chr5	174625289	174625584	TC32_WT_FLI1_2_vs_TC32_WT_IgG_2.dedup_peak_30877	+
138	MSX2	chr5	174724552	174724751	TC32_WT_FLI1_2_vs_TC32_WT_IgG_2.dedup_peak_30878	+
139	MSX2	chr5	174535453	174536364	TC32_WT_FLI1_2_vs_TC32_WT_IgG_2.dedup_peak_30873	+
140	MSX2	chr5	174571530	174572273	TC32_WT_FLI1_2_vs_TC32_WT_IgG_2.dedup_peak_30874	+
141	MSX2	chr5	174531657	174533551	TC32_WT_FLI1_2_vs_TC32_WT_IgG_2.dedup_peak_30872	+
142	MXD1	chr2	69914878	69915077	TC32_WT_FLI1_2_vs_TC32_WT_IgG_2.dedup_peak_20371	+
143	MXD4	chr4	2262150	2262782	TC32_WT_FLI1_2_vs_TC32_WT_IgG_2.dedup_peak_27313	+
144	NFATC2	chr20	51595217	51595427	TC32_WT_FLI1_2_vs_TC32_WT_IgG_2.dedup_peak_23722	+
145	NFATC2	chr20	51631290	51631843	TC32_WT_FLI1_2_vs_TC32_WT_IgG_2.dedup_peak_23723	+
146	NFATC2	chr20	51650726	51651355	TC32_WT_FLI1_2_vs_TC32_WT_IgG_2.dedup_peak_23724	+
147	NFATC2	chr20	51651913	51652650	TC32_WT_FLI1_2_vs_TC32_WT_IgG_2.dedup_peak_23725	+
148	NPAS2	chr2	100757552	100757777	TC32_WT_FLI1_2_vs_TC32_WT_IgG_2.dedup_peak_20640	+
149	NPAS2	chr2	100766780	100768399	TC32_WT_FLI1_2_vs_TC32_WT_IgG_2.dedup_peak_20641	+
150	NPAS2	chr2	100893229	100893443	TC32_WT_FLI1_2_vs_TC32_WT_IgG_2.dedup_peak_20642	+
151	NPAS4	chr11	66408685	66408929	TC32_WT_FLI1_2_vs_TC32_WT_IgG_2.dedup_peak_7395	+
152	NR3C1	chr5	143404225	143405672	TC32_WT_FLI1_2_vs_TC32_WT_IgG_2.dedup_peak_30348	+
153	NR3C1	chr5	143495883	143496099	TC32_WT_FLI1_2_vs_TC32_WT_IgG_2.dedup_peak_30352	+
154	NR3C1	chr5	143445562	143445980	TC32_WT_FLI1_2_vs_TC32_WT_IgG_2.dedup_peak_30349	+
155	NR3C1	chr5	143495472	143495673	TC32_WT_FLI1_2_vs_TC32_WT_IgG_2.dedup_peak_30351	+
156	NR3C1	chr5	143446370	143446731	TC32_WT_FLI1_2_vs_TC32_WT_IgG_2.dedup_peak_30350	+
157	PPARD	chr6	35342192	35342657	TC32_WT_FLI1_2_vs_TC32_WT_IgG_2.dedup_peak_31890	+
158	RARB	chr3	25036849	25037048	TC32_WT_FLI1_2_vs_TC32_WT_IgG_2.dedup_peak_25217	+
159	RARB	chr3	25449332	25449720	TC32_WT_FLI1_2_vs_TC32_WT_IgG_2.dedup_peak_25219	+
160	RARB	chr3	25453971	25454742	TC32_WT_FLI1_2_vs_TC32_WT_IgG_2.dedup_peak_25220	+
161	RARB	chr3	25037332	25037691	TC32_WT_FLI1_2_vs_TC32_WT_IgG_2.dedup_peak_25218	+
162	RORA	chr15	60586018	60586256	TC32_WT_FLI1_2_vs_TC32_WT_IgG_2.dedup_peak_13140	+
163	RORA	chr15	60589640	60589839	TC32_WT_FLI1_2_vs_TC32_WT_IgG_2.dedup_peak_13142	+
164	RORA	chr15	61156124	61156844	TC32_WT_FLI1_2_vs_TC32_WT_IgG_2.dedup_peak_13153	+
165	RORA	chr15	61090389	61091942	TC32_WT_FLI1_2_vs_TC32_WT_IgG_2.dedup_peak_13151	+
166	RORA	chr15	61084525	61085422	TC32_WT_FLI1_2_vs_TC32_WT_IgG_2.dedup_peak_13150	+
167	RORA	chr15	60961610	60962573	TC32_WT_FLI1_2_vs_TC32_WT_IgG_2.dedup_peak_13148	+
168	RORA	chr15	60573883	60574634	TC32_WT_FLI1_2_vs_TC32_WT_IgG_2.dedup_peak_13138	+
169	RORA	chr15	61459486	61460944	TC32_WT_FLI1_2_vs_TC32_WT_IgG_2.dedup_peak_13160	+
170	RORA	chr15	61174337	61174906	TC32_WT_FLI1_2_vs_TC32_WT_IgG_2.dedup_peak_13155	+
171	RORA	chr15	61169259	61171070	TC32_WT_FLI1_2_vs_TC32_WT_IgG_2.dedup_peak_13154	+
172	RORA	chr15	60580975	60581566	TC32_WT_FLI1_2_vs_TC32_WT_IgG_2.dedup_peak_13139	+
173	RORA	chr15	61146824	61147304	TC32_WT_FLI1_2_vs_TC32_WT_IgG_2.dedup_peak_13152	+
174	RORA	chr15	61392281	61392608	TC32_WT_FLI1_2_vs_TC32_WT_IgG_2.dedup_peak_13157	+
175	RORA	chr15	60586420	60586843	TC32_WT_FLI1_2_vs_TC32_WT_IgG_2.dedup_peak_13141	+
176	RORA	chr15	61449415	61449621	TC32_WT_FLI1_2_vs_TC32_WT_IgG_2.dedup_peak_13159	+
177	RORA	chr15	61187152	61187739	TC32_WT_FLI1_2_vs_TC32_WT_IgG_2.dedup_peak_13156	+
178	RORA	chr15	61448868	61449067	TC32_WT_FLI1_2_vs_TC32_WT_IgG_2.dedup_peak_13158	+
179	RORA	chr15	60969625	60970272	TC32_WT_FLI1_2_vs_TC32_WT_IgG_2.dedup_peak_13149	+
180	RUNX2	chr6	45436593	45437239	TC32_WT_FLI1_2_vs_TC32_WT_IgG_2.dedup_peak_32099	+
181	RUNX2	chr6	45447069	45447581	TC32_WT_FLI1_2_vs_TC32_WT_IgG_2.dedup_peak_32101	+
182	RUNX2	chr6	45453220	45453505	TC32_WT_FLI1_2_vs_TC32_WT_IgG_2.dedup_peak_32103	+
183	RUNX2	chr6	45445518	45446844	TC32_WT_FLI1_2_vs_TC32_WT_IgG_2.dedup_peak_32100	+
184	RUNX2	chr6	45556038	45556370	TC32_WT_FLI1_2_vs_TC32_WT_IgG_2.dedup_peak_32107	+
185	RUNX2	chr6	45447715	45447914	TC32_WT_FLI1_2_vs_TC32_WT_IgG_2.dedup_peak_32102	+
186	RUNX2	chr6	45470856	45471055	TC32_WT_FLI1_2_vs_TC32_WT_IgG_2.dedup_peak_32105	+
187	RUNX2	chr6	45480286	45480527	TC32_WT_FLI1_2_vs_TC32_WT_IgG_2.dedup_peak_32106	+
188	RUNX2	chr6	45453834	45454974	TC32_WT_FLI1_2_vs_TC32_WT_IgG_2.dedup_peak_32104	+
189	RUNX2	chr6	45416605	45416805	TC32_WT_FLI1_2_vs_TC32_WT_IgG_2.dedup_peak_32098	+
190	SMAD3	chr15	67139059	67139291	TC32_WT_FLI1_2_vs_TC32_WT_IgG_2.dedup_peak_13320	+
191	SMAD3	chr15	67147776	67148448	TC32_WT_FLI1_2_vs_TC32_WT_IgG_2.dedup_peak_13323	+
192	SMAD3	chr15	67157451	67158244	TC32_WT_FLI1_2_vs_TC32_WT_IgG_2.dedup_peak_13326	+
193	SMAD3	chr15	67138711	67138910	TC32_WT_FLI1_2_vs_TC32_WT_IgG_2.dedup_peak_13319	+
194	SMAD3	chr15	67148750	67148963	TC32_WT_FLI1_2_vs_TC32_WT_IgG_2.dedup_peak_13324	+
195	SMAD3	chr15	67175993	67177145	TC32_WT_FLI1_2_vs_TC32_WT_IgG_2.dedup_peak_13329	+
196	SMAD3	chr15	67164474	67164758	TC32_WT_FLI1_2_vs_TC32_WT_IgG_2.dedup_peak_13327	+
197	SMAD3	chr15	67067971	67068578	TC32_WT_FLI1_2_vs_TC32_WT_IgG_2.dedup_peak_13316	+
198	SMAD3	chr15	67146017	67147071	TC32_WT_FLI1_2_vs_TC32_WT_IgG_2.dedup_peak_13322	+
199	SMAD3	chr15	67086269	67086615	TC32_WT_FLI1_2_vs_TC32_WT_IgG_2.dedup_peak_13318	+
200	SMAD3	chr15	67085844	67086101	TC32_WT_FLI1_2_vs_TC32_WT_IgG_2.dedup_peak_13317	+
201	SMAD3	chr15	67165695	67165903	TC32_WT_FLI1_2_vs_TC32_WT_IgG_2.dedup_peak_13328	+
202	SMAD3	chr15	67149454	67150838	TC32_WT_FLI1_2_vs_TC32_WT_IgG_2.dedup_peak_13325	+
203	SMAD3	chr15	67144998	67145316	TC32_WT_FLI1_2_vs_TC32_WT_IgG_2.dedup_peak_13321	+
204	SNAI2	chr8	48911227	48911966	TC32_WT_FLI1_2_vs_TC32_WT_IgG_2.dedup_peak_36165	+
205	SNAI2	chr8	48921566	48921765	TC32_WT_FLI1_2_vs_TC32_WT_IgG_2.dedup_peak_36166	+
206	SNAI2	chr8	48979309	48979585	TC32_WT_FLI1_2_vs_TC32_WT_IgG_2.dedup_peak_36168	+
207	SNAI2	chr8	48979739	48980289	TC32_WT_FLI1_2_vs_TC32_WT_IgG_2.dedup_peak_36169	+
208	SNAI2	chr8	48963511	48963946	TC32_WT_FLI1_2_vs_TC32_WT_IgG_2.dedup_peak_36167	+
209	STAT2	chr12	56359964	56360472	TC32_WT_FLI1_2_vs_TC32_WT_IgG_2.dedup_peak_9455	+
210	TCF7L2	chr10	113312645	113313686	TC32_WT_FLI1_2_vs_TC32_WT_IgG_2.dedup_peak_6101	+
211	TCF7L2	chr10	113093666	113094414	TC32_WT_FLI1_2_vs_TC32_WT_IgG_2.dedup_peak_6099	+
212	TCF7L2	chr10	112964927	112965494	TC32_WT_FLI1_2_vs_TC32_WT_IgG_2.dedup_peak_6090	+
213	TCF7L2	chr10	112955905	112956593	TC32_WT_FLI1_2_vs_TC32_WT_IgG_2.dedup_peak_6088	+
214	TCF7L2	chr10	112954043	112954332	TC32_WT_FLI1_2_vs_TC32_WT_IgG_2.dedup_peak_6087	+
215	TCF7L2	chr10	112949795	112950033	TC32_WT_FLI1_2_vs_TC32_WT_IgG_2.dedup_peak_6086	+
216	TCF7L2	chr10	113099517	113099716	TC32_WT_FLI1_2_vs_TC32_WT_IgG_2.dedup_peak_6100	+
217	TCF7L2	chr10	112958060	112959860	TC32_WT_FLI1_2_vs_TC32_WT_IgG_2.dedup_peak_6089	+
218	TEAD1	chr11	12723144	12724939	TC32_WT_FLI1_2_vs_TC32_WT_IgG_2.dedup_peak_6635	+
219	TEAD1	chr11	12680149	12680354	TC32_WT_FLI1_2_vs_TC32_WT_IgG_2.dedup_peak_6632	+
220	TEAD1	chr11	12814676	12815684	TC32_WT_FLI1_2_vs_TC32_WT_IgG_2.dedup_peak_6636	+
221	TEAD1	chr11	12828544	12828753	TC32_WT_FLI1_2_vs_TC32_WT_IgG_2.dedup_peak_6639	+
222	TEAD1	chr11	12692326	12694340	TC32_WT_FLI1_2_vs_TC32_WT_IgG_2.dedup_peak_6634	+
223	TEAD1	chr11	12818855	12819056	TC32_WT_FLI1_2_vs_TC32_WT_IgG_2.dedup_peak_6638	+
224	TEAD1	chr11	12680512	12680759	TC32_WT_FLI1_2_vs_TC32_WT_IgG_2.dedup_peak_6633	+
225	TEAD1	chr11	12598171	12599627	TC32_WT_FLI1_2_vs_TC32_WT_IgG_2.dedup_peak_6631	+
226	TEAD1	chr11	12818360	12818646	TC32_WT_FLI1_2_vs_TC32_WT_IgG_2.dedup_peak_6637	+
227	TEAD3	chr6	35488292	35488491	TC32_WT_FLI1_2_vs_TC32_WT_IgG_2.dedup_peak_31896	+
228	TRPS1	chr8	115576124	115576438	TC32_WT_FLI1_2_vs_TC32_WT_IgG_2.dedup_peak_36878	+
229	TRPS1	chr8	114993013	114993276	TC32_WT_FLI1_2_vs_TC32_WT_IgG_2.dedup_peak_36871	+
230	TRPS1	chr8	115992248	115992496	TC32_WT_FLI1_2_vs_TC32_WT_IgG_2.dedup_peak_36882	+
231	TRPS1	chr8	115987792	115988075	TC32_WT_FLI1_2_vs_TC32_WT_IgG_2.dedup_peak_36880	+
232	TRPS1	chr8	115419415	115419629	TC32_WT_FLI1_2_vs_TC32_WT_IgG_2.dedup_peak_36872	+
233	TRPS1	chr8	115990230	115992036	TC32_WT_FLI1_2_vs_TC32_WT_IgG_2.dedup_peak_36881	+
234	TRPS1	chr8	115977950	115978917	TC32_WT_FLI1_2_vs_TC32_WT_IgG_2.dedup_peak_36879	+
235	TRPS1	chr8	115455314	115455513	TC32_WT_FLI1_2_vs_TC32_WT_IgG_2.dedup_peak_36875	+
236	TRPS1	chr8	115448405	115448688	TC32_WT_FLI1_2_vs_TC32_WT_IgG_2.dedup_peak_36873	+
237	TRPS1	chr8	115449116	115453195	TC32_WT_FLI1_2_vs_TC32_WT_IgG_2.dedup_peak_36874	+
238	TRPS1	chr8	114992533	114992819	TC32_WT_FLI1_2_vs_TC32_WT_IgG_2.dedup_peak_36870	+
239	TRPS1	chr8	115573231	115573563	TC32_WT_FLI1_2_vs_TC32_WT_IgG_2.dedup_peak_36877	+
240	TRPS1	chr8	115567649	115569753	TC32_WT_FLI1_2_vs_TC32_WT_IgG_2.dedup_peak_36876	+
241	TRPS1	chr8	114553178	114553418	TC32_WT_FLI1_2_vs_TC32_WT_IgG_2.dedup_peak_36869	+
242	TSHZ1	chr18	75230138	75230551	TC32_WT_FLI1_2_vs_TC32_WT_IgG_2.dedup_peak_17868	+
243	VDR	chr12	47904778	47904977	TC32_WT_FLI1_2_vs_TC32_WT_IgG_2.dedup_peak_9231	+
244	ZBTB43	chr9	126716603	126716948	TC32_WT_FLI1_2_vs_TC32_WT_IgG_2.dedup_peak_39007	+
245	ZBTB43	chr9	126721360	126721559	TC32_WT_FLI1_2_vs_TC32_WT_IgG_2.dedup_peak_39009	+
246	ZBTB43	chr9	126719490	126720269	TC32_WT_FLI1_2_vs_TC32_WT_IgG_2.dedup_peak_39008	+
247	ZBTB43	chr9	126714654	126716271	TC32_WT_FLI1_2_vs_TC32_WT_IgG_2.dedup_peak_39006	+
248	ZBTB43	chr9	126804712	126805287	TC32_WT_FLI1_2_vs_TC32_WT_IgG_2.dedup_peak_39014	+
249	ZBTB43	chr9	126791684	126791883	TC32_WT_FLI1_2_vs_TC32_WT_IgG_2.dedup_peak_39013	+
250	ZBTB43	chr9	126721697	126724511	TC32_WT_FLI1_2_vs_TC32_WT_IgG_2.dedup_peak_39010	+
251	ZBTB43	chr9	126785515	126785846	TC32_WT_FLI1_2_vs_TC32_WT_IgG_2.dedup_peak_39012	+
252	ZBTB43	chr9	126756899	126757279	TC32_WT_FLI1_2_vs_TC32_WT_IgG_2.dedup_peak_39011	+
253	ZEB1	chr10	31319257	31319457	TC32_WT_FLI1_2_vs_TC32_WT_IgG_2.dedup_peak_5080	+
254	ZNF503	chr10	75401818	75402235	TC32_WT_FLI1_2_vs_TC32_WT_IgG_2.dedup_peak_5602	+
255	ZNF655	chr7	99557917	99559634	TC32_WT_FLI1_2_vs_TC32_WT_IgG_2.dedup_peak_34641	+
256	ZNF697	chr1	119648247	119648841	TC32_WT_FLI1_2_vs_TC32_WT_IgG_2.dedup_peak_2311	+

## Sheet: S5C TFs FLI1 C&R B
Ebegboni et al., Supplemental Table S5C: Transcription factor genes: TC-32 FLI1 CUT&RUN B
	gene_id	chr	start	end	peak	strand
1	AHRR	chr5	336105	336304	TC32_WT_FLI1_1_vs_TC32_WT_IgG_1.dedup_peak_27835	+
2	AHRR	chr5	321364	321723	TC32_WT_FLI1_1_vs_TC32_WT_IgG_1.dedup_peak_27834	+
3	ARID5B	chr10	61993264	61993733	TC32_WT_FLI1_1_vs_TC32_WT_IgG_1.dedup_peak_5071	+
4	ARID5B	chr10	61941350	61941748	TC32_WT_FLI1_1_vs_TC32_WT_IgG_1.dedup_peak_5069	+
5	ARID5B	chr10	61988051	61988253	TC32_WT_FLI1_1_vs_TC32_WT_IgG_1.dedup_peak_5070	+
6	ARID5B	chr10	62045837	62046277	TC32_WT_FLI1_1_vs_TC32_WT_IgG_1.dedup_peak_5073	+
7	ARID5B	chr10	62048065	62048394	TC32_WT_FLI1_1_vs_TC32_WT_IgG_1.dedup_peak_5075	+
8	ARID5B	chr10	61903083	61904014	TC32_WT_FLI1_1_vs_TC32_WT_IgG_1.dedup_peak_5067	+
9	ARID5B	chr10	61901237	61901461	TC32_WT_FLI1_1_vs_TC32_WT_IgG_1.dedup_peak_5066	+
10	ARID5B	chr10	62046734	62047032	TC32_WT_FLI1_1_vs_TC32_WT_IgG_1.dedup_peak_5074	+
11	ARID5B	chr10	61897814	61898130	TC32_WT_FLI1_1_vs_TC32_WT_IgG_1.dedup_peak_5064	+
12	ARID5B	chr10	61869502	61870213	TC32_WT_FLI1_1_vs_TC32_WT_IgG_1.dedup_peak_5063	+
13	ARID5B	chr10	61899023	61900539	TC32_WT_FLI1_1_vs_TC32_WT_IgG_1.dedup_peak_5065	+
14	ARID5B	chr10	62031467	62031754	TC32_WT_FLI1_1_vs_TC32_WT_IgG_1.dedup_peak_5072	+
15	ARID5B	chr10	61937844	61938043	TC32_WT_FLI1_1_vs_TC32_WT_IgG_1.dedup_peak_5068	+
16	ARNT2	chr15	80471751	80471985	TC32_WT_FLI1_1_vs_TC32_WT_IgG_1.dedup_peak_13017	+
17	ATF3	chr1	212608216	212608803	TC32_WT_FLI1_1_vs_TC32_WT_IgG_1.dedup_peak_3710	+
18	ATF3	chr1	212558773	212559210	TC32_WT_FLI1_1_vs_TC32_WT_IgG_1.dedup_peak_3709	+
19	BHLHE40	chr3	4977146	4977558	TC32_WT_FLI1_1_vs_TC32_WT_IgG_1.dedup_peak_24348	+
20	BHLHE40	chr3	4978199	4979367	TC32_WT_FLI1_1_vs_TC32_WT_IgG_1.dedup_peak_24349	+
21	BNC2	chr9	16828530	16829253	TC32_WT_FLI1_1_vs_TC32_WT_IgG_1.dedup_peak_35853	+
22	BNC2	chr9	16824588	16825287	TC32_WT_FLI1_1_vs_TC32_WT_IgG_1.dedup_peak_35852	+
23	BNC2	chr9	16870122	16870641	TC32_WT_FLI1_1_vs_TC32_WT_IgG_1.dedup_peak_35855	+
24	BNC2	chr9	16867790	16867992	TC32_WT_FLI1_1_vs_TC32_WT_IgG_1.dedup_peak_35854	+
25	CREB3L1	chr11	46290776	46290975	TC32_WT_FLI1_1_vs_TC32_WT_IgG_1.dedup_peak_6648	+
26	CREB3L1	chr11	46272769	46273149	TC32_WT_FLI1_1_vs_TC32_WT_IgG_1.dedup_peak_6645	+
27	CREB3L1	chr11	46281421	46281648	TC32_WT_FLI1_1_vs_TC32_WT_IgG_1.dedup_peak_6647	+
28	CREB3L1	chr11	46243421	46243777	TC32_WT_FLI1_1_vs_TC32_WT_IgG_1.dedup_peak_6644	+
29	CREB3L1	chr11	46295471	46295952	TC32_WT_FLI1_1_vs_TC32_WT_IgG_1.dedup_peak_6649	+
30	CREB3L1	chr11	46279777	46280110	TC32_WT_FLI1_1_vs_TC32_WT_IgG_1.dedup_peak_6646	+
31	CREB3L1	chr11	46239015	46239766	TC32_WT_FLI1_1_vs_TC32_WT_IgG_1.dedup_peak_6643	+
32	CREB3L2	chr7	137899177	137899805	TC32_WT_FLI1_1_vs_TC32_WT_IgG_1.dedup_peak_33576	+
33	CREB3L2	chr7	138002153	138002528	TC32_WT_FLI1_1_vs_TC32_WT_IgG_1.dedup_peak_33577	+
34	CREB5	chr7	28674206	28674586	TC32_WT_FLI1_1_vs_TC32_WT_IgG_1.dedup_peak_32264	+
35	CREB5	chr7	28685997	28686555	TC32_WT_FLI1_1_vs_TC32_WT_IgG_1.dedup_peak_32265	+
36	CREB5	chr7	28708256	28708668	TC32_WT_FLI1_1_vs_TC32_WT_IgG_1.dedup_peak_32266	+
37	EPAS1	chr2	46316696	46317132	TC32_WT_FLI1_1_vs_TC32_WT_IgG_1.dedup_peak_19771	+
38	EPAS1	chr2	46073465	46073898	TC32_WT_FLI1_1_vs_TC32_WT_IgG_1.dedup_peak_19763	+
39	EPAS1	chr2	46179165	46179528	TC32_WT_FLI1_1_vs_TC32_WT_IgG_1.dedup_peak_19768	+
40	EPAS1	chr2	46123438	46123646	TC32_WT_FLI1_1_vs_TC32_WT_IgG_1.dedup_peak_19765	+
41	EPAS1	chr2	46315253	46315869	TC32_WT_FLI1_1_vs_TC32_WT_IgG_1.dedup_peak_19770	+
42	EPAS1	chr2	46029568	46030282	TC32_WT_FLI1_1_vs_TC32_WT_IgG_1.dedup_peak_19762	+
43	EPAS1	chr2	46015109	46015651	TC32_WT_FLI1_1_vs_TC32_WT_IgG_1.dedup_peak_19761	+
44	EPAS1	chr2	46134658	46134882	TC32_WT_FLI1_1_vs_TC32_WT_IgG_1.dedup_peak_19766	+
45	EPAS1	chr2	46171554	46171982	TC32_WT_FLI1_1_vs_TC32_WT_IgG_1.dedup_peak_19767	+
46	EPAS1	chr2	46303525	46303724	TC32_WT_FLI1_1_vs_TC32_WT_IgG_1.dedup_peak_19769	+
47	EPAS1	chr2	46097585	46098215	TC32_WT_FLI1_1_vs_TC32_WT_IgG_1.dedup_peak_19764	+
48	EPAS1	chr2	46335713	46335914	TC32_WT_FLI1_1_vs_TC32_WT_IgG_1.dedup_peak_19772	+
49	ETS1	chr11	128497317	128497562	TC32_WT_FLI1_1_vs_TC32_WT_IgG_1.dedup_peak_7995	+
50	ETS1	chr11	128507268	128507776	TC32_WT_FLI1_1_vs_TC32_WT_IgG_1.dedup_peak_7996	+
51	ETS1	chr11	128474816	128475015	TC32_WT_FLI1_1_vs_TC32_WT_IgG_1.dedup_peak_7994	+
52	FOSL2	chr2	28392171	28393160	TC32_WT_FLI1_1_vs_TC32_WT_IgG_1.dedup_peak_19530	+
53	FOSL2	chr2	28391550	28391749	TC32_WT_FLI1_1_vs_TC32_WT_IgG_1.dedup_peak_19529	+
54	FOXC1	chr6	1686376	1686575	TC32_WT_FLI1_1_vs_TC32_WT_IgG_1.dedup_peak_29811	+
55	FOXC1	chr6	1626301	1626514	TC32_WT_FLI1_1_vs_TC32_WT_IgG_1.dedup_peak_29810	+
56	FOXC1	chr6	1837702	1838048	TC32_WT_FLI1_1_vs_TC32_WT_IgG_1.dedup_peak_29812	+
57	FOXD1	chr5	73448593	73449005	TC32_WT_FLI1_1_vs_TC32_WT_IgG_1.dedup_peak_28416	+
58	FOXD1	chr5	73393709	73394101	TC32_WT_FLI1_1_vs_TC32_WT_IgG_1.dedup_peak_28414	+
59	FOXD1	chr5	73447522	73448408	TC32_WT_FLI1_1_vs_TC32_WT_IgG_1.dedup_peak_28415	+
60	FOXN3	chr14	89303738	89304033	TC32_WT_FLI1_1_vs_TC32_WT_IgG_1.dedup_peak_11884	+
61	FOXN3	chr14	89365084	89365381	TC32_WT_FLI1_1_vs_TC32_WT_IgG_1.dedup_peak_11885	+
62	FOXN3	chr14	89618995	89619216	TC32_WT_FLI1_1_vs_TC32_WT_IgG_1.dedup_peak_11886	+
63	GRHL3	chr1	24365048	24365446	TC32_WT_FLI1_1_vs_TC32_WT_IgG_1.dedup_peak_665	+
64	GRHL3	chr1	24289902	24290408	TC32_WT_FLI1_1_vs_TC32_WT_IgG_1.dedup_peak_660	+
65	GRHL3	chr1	24345577	24345782	TC32_WT_FLI1_1_vs_TC32_WT_IgG_1.dedup_peak_664	+
66	GRHL3	chr1	24301692	24301891	TC32_WT_FLI1_1_vs_TC32_WT_IgG_1.dedup_peak_662	+
67	GRHL3	chr1	24321925	24322290	TC32_WT_FLI1_1_vs_TC32_WT_IgG_1.dedup_peak_663	+
68	GRHL3	chr1	24294433	24295552	TC32_WT_FLI1_1_vs_TC32_WT_IgG_1.dedup_peak_661	+
69	HEYL	chr1	39639739	39639975	TC32_WT_FLI1_1_vs_TC32_WT_IgG_1.dedup_peak_1108	+
70	HIC1	chr17	2063449	2063665	TC32_WT_FLI1_1_vs_TC32_WT_IgG_1.dedup_peak_14800	+
71	HIC1	chr17	2053674	2055279	TC32_WT_FLI1_1_vs_TC32_WT_IgG_1.dedup_peak_14799	+
72	HIC1	chr17	2053355	2053556	TC32_WT_FLI1_1_vs_TC32_WT_IgG_1.dedup_peak_14798	+
73	HIVEP1	chr6	12012750	12013196	TC32_WT_FLI1_1_vs_TC32_WT_IgG_1.dedup_peak_29999	+
74	HIVEP1	chr6	12008983	12009182	TC32_WT_FLI1_1_vs_TC32_WT_IgG_1.dedup_peak_29997	+
75	HIVEP1	chr6	12008317	12008715	TC32_WT_FLI1_1_vs_TC32_WT_IgG_1.dedup_peak_29996	+
76	HIVEP1	chr6	12033937	12034194	TC32_WT_FLI1_1_vs_TC32_WT_IgG_1.dedup_peak_30000	+
77	HIVEP1	chr6	12010822	12012371	TC32_WT_FLI1_1_vs_TC32_WT_IgG_1.dedup_peak_29998	+
78	HIVEP2	chr6	142885215	142885450	TC32_WT_FLI1_1_vs_TC32_WT_IgG_1.dedup_peak_31695	+
79	HIVEP2	chr6	142926936	142927233	TC32_WT_FLI1_1_vs_TC32_WT_IgG_1.dedup_peak_31696	+
80	HIVEP2	chr6	142845775	142846105	TC32_WT_FLI1_1_vs_TC32_WT_IgG_1.dedup_peak_31694	+
81	HIVEP2	chr6	142943835	142945150	TC32_WT_FLI1_1_vs_TC32_WT_IgG_1.dedup_peak_31697	+
82	IRF1	chr5	132490531	132491135	TC32_WT_FLI1_1_vs_TC32_WT_IgG_1.dedup_peak_28863	+
83	IRF1	chr5	132495779	132496884	TC32_WT_FLI1_1_vs_TC32_WT_IgG_1.dedup_peak_28864	+
84	JUN	chr1	58783468	58784635	TC32_WT_FLI1_1_vs_TC32_WT_IgG_1.dedup_peak_1499	+
85	JUN	chr1	58780099	58780318	TC32_WT_FLI1_1_vs_TC32_WT_IgG_1.dedup_peak_1497	+
86	JUN	chr1	58748868	58749068	TC32_WT_FLI1_1_vs_TC32_WT_IgG_1.dedup_peak_1494	+
87	JUN	chr1	58773330	58773814	TC32_WT_FLI1_1_vs_TC32_WT_IgG_1.dedup_peak_1496	+
88	JUN	chr1	58782700	58782969	TC32_WT_FLI1_1_vs_TC32_WT_IgG_1.dedup_peak_1498	+
89	JUN	chr1	58755287	58755995	TC32_WT_FLI1_1_vs_TC32_WT_IgG_1.dedup_peak_1495	+
90	JUNB	chr19	12792222	12792871	TC32_WT_FLI1_1_vs_TC32_WT_IgG_1.dedup_peak_17809	+
91	JUNB	chr19	12793540	12793914	TC32_WT_FLI1_1_vs_TC32_WT_IgG_1.dedup_peak_17810	+
92	JUNB	chr19	12789573	12790630	TC32_WT_FLI1_1_vs_TC32_WT_IgG_1.dedup_peak_17807	+
93	JUNB	chr19	12791170	12791802	TC32_WT_FLI1_1_vs_TC32_WT_IgG_1.dedup_peak_17808	+
94	KLF10	chr8	102653613	102655294	TC32_WT_FLI1_1_vs_TC32_WT_IgG_1.dedup_peak_34891	+
95	KLF2	chr19	16328511	16328868	TC32_WT_FLI1_1_vs_TC32_WT_IgG_1.dedup_peak_17922	+
96	KLF2	chr19	16283527	16283948	TC32_WT_FLI1_1_vs_TC32_WT_IgG_1.dedup_peak_17918	+
97	KLF2	chr19	16286130	16286330	TC32_WT_FLI1_1_vs_TC32_WT_IgG_1.dedup_peak_17919	+
98	KLF2	chr19	16316415	16316934	TC32_WT_FLI1_1_vs_TC32_WT_IgG_1.dedup_peak_17920	+
99	KLF2	chr19	16338514	16339001	TC32_WT_FLI1_1_vs_TC32_WT_IgG_1.dedup_peak_17923	+
100	KLF2	chr19	16324348	16325124	TC32_WT_FLI1_1_vs_TC32_WT_IgG_1.dedup_peak_17921	+
101	KLF5	chr13	73307715	73307937	TC32_WT_FLI1_1_vs_TC32_WT_IgG_1.dedup_peak_10732	+
102	KLF5	chr13	73090167	73090855	TC32_WT_FLI1_1_vs_TC32_WT_IgG_1.dedup_peak_10731	+
103	KLF5	chr13	73073167	73073374	TC32_WT_FLI1_1_vs_TC32_WT_IgG_1.dedup_peak_10730	+
104	KLF5	chr13	73058757	73059181	TC32_WT_FLI1_1_vs_TC32_WT_IgG_1.dedup_peak_10729	+
105	KLF6	chr10	3747486	3747804	TC32_WT_FLI1_1_vs_TC32_WT_IgG_1.dedup_peak_4230	+
106	KLF6	chr10	3785339	3786017	TC32_WT_FLI1_1_vs_TC32_WT_IgG_1.dedup_peak_4236	+
107	KLF6	chr10	3807287	3808235	TC32_WT_FLI1_1_vs_TC32_WT_IgG_1.dedup_peak_4238	+
108	KLF6	chr10	3805938	3807153	TC32_WT_FLI1_1_vs_TC32_WT_IgG_1.dedup_peak_4237	+
109	KLF6	chr10	3766483	3766858	TC32_WT_FLI1_1_vs_TC32_WT_IgG_1.dedup_peak_4232	+
110	KLF6	chr10	3782844	3783309	TC32_WT_FLI1_1_vs_TC32_WT_IgG_1.dedup_peak_4233	+
111	KLF6	chr10	3745503	3745963	TC32_WT_FLI1_1_vs_TC32_WT_IgG_1.dedup_peak_4229	+
112	KLF6	chr10	3784003	3784221	TC32_WT_FLI1_1_vs_TC32_WT_IgG_1.dedup_peak_4234	+
113	KLF6	chr10	3671326	3672080	TC32_WT_FLI1_1_vs_TC32_WT_IgG_1.dedup_peak_4228	+
114	KLF6	chr10	3784778	3785199	TC32_WT_FLI1_1_vs_TC32_WT_IgG_1.dedup_peak_4235	+
115	KLF6	chr10	3750066	3750265	TC32_WT_FLI1_1_vs_TC32_WT_IgG_1.dedup_peak_4231	+
116	KLF7	chr2	207133780	207134475	TC32_WT_FLI1_1_vs_TC32_WT_IgG_1.dedup_peak_21394	+
117	KLF7	chr2	207165802	207166588	TC32_WT_FLI1_1_vs_TC32_WT_IgG_1.dedup_peak_21395	+
118	MAFF	chr22	38201652	38202213	TC32_WT_FLI1_1_vs_TC32_WT_IgG_1.dedup_peak_24061	+
119	MBNL2	chr13	97255576	97255775	TC32_WT_FLI1_1_vs_TC32_WT_IgG_1.dedup_peak_10907	+
120	MBNL2	chr13	97222317	97222532	TC32_WT_FLI1_1_vs_TC32_WT_IgG_1.dedup_peak_10906	+
121	MBNL2	chr13	97269042	97269250	TC32_WT_FLI1_1_vs_TC32_WT_IgG_1.dedup_peak_10908	+
122	MEIS3	chr19	47427300	47427710	TC32_WT_FLI1_1_vs_TC32_WT_IgG_1.dedup_peak_18628	+
123	MEIS3	chr19	47419160	47419536	TC32_WT_FLI1_1_vs_TC32_WT_IgG_1.dedup_peak_18626	+
124	MEIS3	chr19	47427863	47428625	TC32_WT_FLI1_1_vs_TC32_WT_IgG_1.dedup_peak_18629	+
125	MEIS3	chr19	47421913	47422382	TC32_WT_FLI1_1_vs_TC32_WT_IgG_1.dedup_peak_18627	+
126	MEIS3	chr19	47446111	47446428	TC32_WT_FLI1_1_vs_TC32_WT_IgG_1.dedup_peak_18630	+
127	MEOX1	chr17	43662147	43662359	TC32_WT_FLI1_1_vs_TC32_WT_IgG_1.dedup_peak_15658	+
128	MEOX1	chr17	43662466	43662804	TC32_WT_FLI1_1_vs_TC32_WT_IgG_1.dedup_peak_15659	+
129	MEOX1	chr17	43671066	43671301	TC32_WT_FLI1_1_vs_TC32_WT_IgG_1.dedup_peak_15661	+
130	MEOX1	chr17	43669892	43670097	TC32_WT_FLI1_1_vs_TC32_WT_IgG_1.dedup_peak_15660	+
131	MSX2	chr5	174574677	174575015	TC32_WT_FLI1_1_vs_TC32_WT_IgG_1.dedup_peak_29703	+
132	MSX2	chr5	174532662	174533197	TC32_WT_FLI1_1_vs_TC32_WT_IgG_1.dedup_peak_29700	+
133	MSX2	chr5	174571832	174572122	TC32_WT_FLI1_1_vs_TC32_WT_IgG_1.dedup_peak_29701	+
134	MSX2	chr5	174573502	174574332	TC32_WT_FLI1_1_vs_TC32_WT_IgG_1.dedup_peak_29702	+
135	MSX2	chr5	174531602	174532308	TC32_WT_FLI1_1_vs_TC32_WT_IgG_1.dedup_peak_29699	+
136	MXD1	chr2	69914009	69915214	TC32_WT_FLI1_1_vs_TC32_WT_IgG_1.dedup_peak_20062	+
137	MXD4	chr4	2262230	2262757	TC32_WT_FLI1_1_vs_TC32_WT_IgG_1.dedup_peak_26558	+
138	NFATC2	chr20	51631132	51631851	TC32_WT_FLI1_1_vs_TC32_WT_IgG_1.dedup_peak_23054	+
139	NFATC2	chr20	51650613	51651258	TC32_WT_FLI1_1_vs_TC32_WT_IgG_1.dedup_peak_23057	+
140	NFATC2	chr20	51660869	51661382	TC32_WT_FLI1_1_vs_TC32_WT_IgG_1.dedup_peak_23059	+
141	NFATC2	chr20	51639375	51639690	TC32_WT_FLI1_1_vs_TC32_WT_IgG_1.dedup_peak_23055	+
142	NFATC2	chr20	51595140	51595450	TC32_WT_FLI1_1_vs_TC32_WT_IgG_1.dedup_peak_23052	+
143	NFATC2	chr20	51651958	51652864	TC32_WT_FLI1_1_vs_TC32_WT_IgG_1.dedup_peak_23058	+
144	NFATC2	chr20	51600144	51600560	TC32_WT_FLI1_1_vs_TC32_WT_IgG_1.dedup_peak_23053	+
145	NFATC2	chr20	51643619	51643915	TC32_WT_FLI1_1_vs_TC32_WT_IgG_1.dedup_peak_23056	+
146	NFATC2	chr20	51562303	51563175	TC32_WT_FLI1_1_vs_TC32_WT_IgG_1.dedup_peak_23051	+
147	NFKB1	chr4	102501074	102502157	TC32_WT_FLI1_1_vs_TC32_WT_IgG_1.dedup_peak_27210	+
148	NPAS2	chr2	100766977	100767632	TC32_WT_FLI1_1_vs_TC32_WT_IgG_1.dedup_peak_20310	+
149	NPAS2	chr2	100757659	100757925	TC32_WT_FLI1_1_vs_TC32_WT_IgG_1.dedup_peak_20309	+
150	NPAS4	chr11	66408677	66408979	TC32_WT_FLI1_1_vs_TC32_WT_IgG_1.dedup_peak_7016	+
151	NR3C1	chr5	143403840	143405671	TC32_WT_FLI1_1_vs_TC32_WT_IgG_1.dedup_peak_29159	+
152	NR3C1	chr5	143495879	143496111	TC32_WT_FLI1_1_vs_TC32_WT_IgG_1.dedup_peak_29160	+
153	NR3C1	chr5	143403435	143403688	TC32_WT_FLI1_1_vs_TC32_WT_IgG_1.dedup_peak_29158	+
154	PPARD	chr6	35342343	35342765	TC32_WT_FLI1_1_vs_TC32_WT_IgG_1.dedup_peak_30655	+
155	RARB	chr3	25448995	25449262	TC32_WT_FLI1_1_vs_TC32_WT_IgG_1.dedup_peak_24506	+
156	RARB	chr3	25426446	25426667	TC32_WT_FLI1_1_vs_TC32_WT_IgG_1.dedup_peak_24505	+
157	RARB	chr3	25454029	25454481	TC32_WT_FLI1_1_vs_TC32_WT_IgG_1.dedup_peak_24507	+
158	RORA	chr15	61174145	61174344	TC32_WT_FLI1_1_vs_TC32_WT_IgG_1.dedup_peak_12575	+
159	RORA	chr15	61156474	61156736	TC32_WT_FLI1_1_vs_TC32_WT_IgG_1.dedup_peak_12573	+
160	RORA	chr15	61459861	61460617	TC32_WT_FLI1_1_vs_TC32_WT_IgG_1.dedup_peak_12579	+
161	RORA	chr15	61448934	61449458	TC32_WT_FLI1_1_vs_TC32_WT_IgG_1.dedup_peak_12578	+
162	RORA	chr15	60969647	60969929	TC32_WT_FLI1_1_vs_TC32_WT_IgG_1.dedup_peak_12568	+
163	RORA	chr15	61090695	61091644	TC32_WT_FLI1_1_vs_TC32_WT_IgG_1.dedup_peak_12570	+
164	RORA	chr15	61098085	61098640	TC32_WT_FLI1_1_vs_TC32_WT_IgG_1.dedup_peak_12571	+
165	RORA	chr15	60573807	60574211	TC32_WT_FLI1_1_vs_TC32_WT_IgG_1.dedup_peak_12559	+
166	RORA	chr15	60644024	60644263	TC32_WT_FLI1_1_vs_TC32_WT_IgG_1.dedup_peak_12563	+
167	RORA	chr15	61187105	61188072	TC32_WT_FLI1_1_vs_TC32_WT_IgG_1.dedup_peak_12576	+
168	RORA	chr15	60635688	60635889	TC32_WT_FLI1_1_vs_TC32_WT_IgG_1.dedup_peak_12562	+
169	RORA	chr15	61228340	61228618	TC32_WT_FLI1_1_vs_TC32_WT_IgG_1.dedup_peak_12577	+
170	RORA	chr15	61084671	61085327	TC32_WT_FLI1_1_vs_TC32_WT_IgG_1.dedup_peak_12569	+
171	RORA	chr15	61148085	61148284	TC32_WT_FLI1_1_vs_TC32_WT_IgG_1.dedup_peak_12572	+
172	RORA	chr15	60574360	60574598	TC32_WT_FLI1_1_vs_TC32_WT_IgG_1.dedup_peak_12560	+
173	RORA	chr15	60961627	60962667	TC32_WT_FLI1_1_vs_TC32_WT_IgG_1.dedup_peak_12567	+
174	RORA	chr15	61169479	61170743	TC32_WT_FLI1_1_vs_TC32_WT_IgG_1.dedup_peak_12574	+
175	RORA	chr15	60591108	60591671	TC32_WT_FLI1_1_vs_TC32_WT_IgG_1.dedup_peak_12561	+
176	RUNX2	chr6	45454441	45454807	TC32_WT_FLI1_1_vs_TC32_WT_IgG_1.dedup_peak_30884	+
177	RUNX2	chr6	45556113	45556620	TC32_WT_FLI1_1_vs_TC32_WT_IgG_1.dedup_peak_30885	+
178	RUNX2	chr6	45447703	45447921	TC32_WT_FLI1_1_vs_TC32_WT_IgG_1.dedup_peak_30882	+
179	RUNX2	chr6	45436840	45437154	TC32_WT_FLI1_1_vs_TC32_WT_IgG_1.dedup_peak_30880	+
180	RUNX2	chr6	45445431	45446402	TC32_WT_FLI1_1_vs_TC32_WT_IgG_1.dedup_peak_30881	+
181	RUNX2	chr6	45453132	45453363	TC32_WT_FLI1_1_vs_TC32_WT_IgG_1.dedup_peak_30883	+
182	RUNX2	chr6	45590984	45591244	TC32_WT_FLI1_1_vs_TC32_WT_IgG_1.dedup_peak_30886	+
183	SMAD3	chr15	67165604	67166128	TC32_WT_FLI1_1_vs_TC32_WT_IgG_1.dedup_peak_12734	+
184	SMAD3	chr15	67105511	67105859	TC32_WT_FLI1_1_vs_TC32_WT_IgG_1.dedup_peak_12727	+
185	SMAD3	chr15	67175236	67175435	TC32_WT_FLI1_1_vs_TC32_WT_IgG_1.dedup_peak_12735	+
186	SMAD3	chr15	67150070	67150832	TC32_WT_FLI1_1_vs_TC32_WT_IgG_1.dedup_peak_12732	+
187	SMAD3	chr15	67139131	67139383	TC32_WT_FLI1_1_vs_TC32_WT_IgG_1.dedup_peak_12728	+
188	SMAD3	chr15	67144702	67145145	TC32_WT_FLI1_1_vs_TC32_WT_IgG_1.dedup_peak_12729	+
189	SMAD3	chr15	67157527	67158249	TC32_WT_FLI1_1_vs_TC32_WT_IgG_1.dedup_peak_12733	+
190	SMAD3	chr15	67149674	67149873	TC32_WT_FLI1_1_vs_TC32_WT_IgG_1.dedup_peak_12731	+
191	SMAD3	chr15	67175958	67176994	TC32_WT_FLI1_1_vs_TC32_WT_IgG_1.dedup_peak_12736	+
192	SMAD3	chr15	67146526	67147386	TC32_WT_FLI1_1_vs_TC32_WT_IgG_1.dedup_peak_12730	+
193	SMAD3	chr15	67065346	67065947	TC32_WT_FLI1_1_vs_TC32_WT_IgG_1.dedup_peak_12726	+
194	SNAI2	chr8	48911224	48911820	TC32_WT_FLI1_1_vs_TC32_WT_IgG_1.dedup_peak_34362	+
195	SNAI2	chr8	48921929	48922133	TC32_WT_FLI1_1_vs_TC32_WT_IgG_1.dedup_peak_34363	+
196	STAT2	chr12	56359931	56360623	TC32_WT_FLI1_1_vs_TC32_WT_IgG_1.dedup_peak_9068	+
197	TCF7L2	chr10	112951825	112952171	TC32_WT_FLI1_1_vs_TC32_WT_IgG_1.dedup_peak_5742	+
198	TCF7L2	chr10	112956076	112956275	TC32_WT_FLI1_1_vs_TC32_WT_IgG_1.dedup_peak_5743	+
199	TCF7L2	chr10	112964991	112965206	TC32_WT_FLI1_1_vs_TC32_WT_IgG_1.dedup_peak_5746	+
200	TCF7L2	chr10	112958559	112958758	TC32_WT_FLI1_1_vs_TC32_WT_IgG_1.dedup_peak_5744	+
201	TCF7L2	chr10	113313183	113313430	TC32_WT_FLI1_1_vs_TC32_WT_IgG_1.dedup_peak_5755	+
202	TCF7L2	chr10	112949588	112950514	TC32_WT_FLI1_1_vs_TC32_WT_IgG_1.dedup_peak_5740	+
203	TCF7L2	chr10	112950919	112951181	TC32_WT_FLI1_1_vs_TC32_WT_IgG_1.dedup_peak_5741	+
204	TCF7L2	chr10	113221930	113222229	TC32_WT_FLI1_1_vs_TC32_WT_IgG_1.dedup_peak_5754	+
205	TCF7L2	chr10	112959466	112959684	TC32_WT_FLI1_1_vs_TC32_WT_IgG_1.dedup_peak_5745	+
206	TCF7L2	chr10	113094010	113094395	TC32_WT_FLI1_1_vs_TC32_WT_IgG_1.dedup_peak_5753	+
207	TEAD1	chr11	12598694	12599402	TC32_WT_FLI1_1_vs_TC32_WT_IgG_1.dedup_peak_6278	+
208	TEAD1	chr11	12723544	12723848	TC32_WT_FLI1_1_vs_TC32_WT_IgG_1.dedup_peak_6284	+
209	TEAD1	chr11	12815886	12816132	TC32_WT_FLI1_1_vs_TC32_WT_IgG_1.dedup_peak_6288	+
210	TEAD1	chr11	12814387	12814924	TC32_WT_FLI1_1_vs_TC32_WT_IgG_1.dedup_peak_6287	+
211	TEAD1	chr11	12693211	12694386	TC32_WT_FLI1_1_vs_TC32_WT_IgG_1.dedup_peak_6283	+
212	TEAD1	chr11	12692631	12693008	TC32_WT_FLI1_1_vs_TC32_WT_IgG_1.dedup_peak_6282	+
213	TEAD1	chr11	12724122	12724824	TC32_WT_FLI1_1_vs_TC32_WT_IgG_1.dedup_peak_6285	+
214	TEAD1	chr11	12673917	12674663	TC32_WT_FLI1_1_vs_TC32_WT_IgG_1.dedup_peak_6279	+
215	TEAD1	chr11	12827767	12828611	TC32_WT_FLI1_1_vs_TC32_WT_IgG_1.dedup_peak_6289	+
216	TEAD1	chr11	12587375	12588054	TC32_WT_FLI1_1_vs_TC32_WT_IgG_1.dedup_peak_6277	+
217	TEAD1	chr11	12803469	12803668	TC32_WT_FLI1_1_vs_TC32_WT_IgG_1.dedup_peak_6286	+
218	TEAD1	chr11	12676321	12676634	TC32_WT_FLI1_1_vs_TC32_WT_IgG_1.dedup_peak_6280	+
219	TEAD1	chr11	12680450	12681026	TC32_WT_FLI1_1_vs_TC32_WT_IgG_1.dedup_peak_6281	+
220	TEAD3	chr6	35494228	35494427	TC32_WT_FLI1_1_vs_TC32_WT_IgG_1.dedup_peak_30659	+
221	TEAD3	chr6	35487956	35488439	TC32_WT_FLI1_1_vs_TC32_WT_IgG_1.dedup_peak_30658	+
222	TRPS1	chr8	115576523	115576769	TC32_WT_FLI1_1_vs_TC32_WT_IgG_1.dedup_peak_34950	+
223	TRPS1	chr8	115449491	115450350	TC32_WT_FLI1_1_vs_TC32_WT_IgG_1.dedup_peak_34947	+
224	TRPS1	chr8	115669065	115669685	TC32_WT_FLI1_1_vs_TC32_WT_IgG_1.dedup_peak_34952	+
225	TRPS1	chr8	115648153	115648563	TC32_WT_FLI1_1_vs_TC32_WT_IgG_1.dedup_peak_34951	+
226	TRPS1	chr8	115978342	115978626	TC32_WT_FLI1_1_vs_TC32_WT_IgG_1.dedup_peak_34953	+
227	TRPS1	chr8	115450673	115452530	TC32_WT_FLI1_1_vs_TC32_WT_IgG_1.dedup_peak_34948	+
228	TRPS1	chr8	114992688	114992887	TC32_WT_FLI1_1_vs_TC32_WT_IgG_1.dedup_peak_34946	+
229	TRPS1	chr8	115990880	115991109	TC32_WT_FLI1_1_vs_TC32_WT_IgG_1.dedup_peak_34954	+
230	TRPS1	chr8	115568808	115569485	TC32_WT_FLI1_1_vs_TC32_WT_IgG_1.dedup_peak_34949	+
231	TRPS1	chr8	115991280	115991508	TC32_WT_FLI1_1_vs_TC32_WT_IgG_1.dedup_peak_34955	+
232	TSHZ1	chr18	75229918	75230873	TC32_WT_FLI1_1_vs_TC32_WT_IgG_1.dedup_peak_17310	+
233	VDR	chr12	47904817	47905306	TC32_WT_FLI1_1_vs_TC32_WT_IgG_1.dedup_peak_8773	+
234	ZBTB43	chr9	126804761	126805266	TC32_WT_FLI1_1_vs_TC32_WT_IgG_1.dedup_peak_36897	+
235	ZBTB43	chr9	126719611	126720101	TC32_WT_FLI1_1_vs_TC32_WT_IgG_1.dedup_peak_36893	+
236	ZBTB43	chr9	126745948	126746334	TC32_WT_FLI1_1_vs_TC32_WT_IgG_1.dedup_peak_36895	+
237	ZBTB43	chr9	126716624	126716951	TC32_WT_FLI1_1_vs_TC32_WT_IgG_1.dedup_peak_36892	+
238	ZBTB43	chr9	126747914	126748159	TC32_WT_FLI1_1_vs_TC32_WT_IgG_1.dedup_peak_36896	+
239	ZBTB43	chr9	126722075	126723957	TC32_WT_FLI1_1_vs_TC32_WT_IgG_1.dedup_peak_36894	+
240	ZBTB43	chr9	126715359	126715812	TC32_WT_FLI1_1_vs_TC32_WT_IgG_1.dedup_peak_36891	+
241	ZNF467	chr7	149771519	149772472	TC32_WT_FLI1_1_vs_TC32_WT_IgG_1.dedup_peak_33640	+
242	ZNF503	chr10	75401856	75402685	TC32_WT_FLI1_1_vs_TC32_WT_IgG_1.dedup_peak_5301	+
243	ZNF655	chr7	99557920	99559264	TC32_WT_FLI1_1_vs_TC32_WT_IgG_1.dedup_peak_32983	+
244	ZNF697	chr1	119647777	119648604	TC32_WT_FLI1_1_vs_TC32_WT_IgG_1.dedup_peak_2360	+

## Sheet: S5D TFs H3K9me3 C&R
Ebegboni et al., Supplemental Table S5D: Transcription factor genes: TC-32 H3K9me3 CUT&RUN
	gene_id	chr	start	end	peak	strand
1	ARID5B	chr10	61866865	61868698	TC32_WT_H3K9me3_1_vs_TC32_WT_IgG_1.dedup_peak_4276	+
2	ARID5B	chr10	62141857	62143284	TC32_WT_H3K9me3_1_vs_TC32_WT_IgG_1.dedup_peak_4280	+
3	ARID5B	chr10	61917757	61918148	TC32_WT_H3K9me3_1_vs_TC32_WT_IgG_1.dedup_peak_4278	+
4	ARID5B	chr10	61894666	61894935	TC32_WT_H3K9me3_1_vs_TC32_WT_IgG_1.dedup_peak_4277	+
5	ARID5B	chr10	61830908	61831434	TC32_WT_H3K9me3_1_vs_TC32_WT_IgG_1.dedup_peak_4275	+
6	ARID5B	chr10	61977645	61978237	TC32_WT_H3K9me3_1_vs_TC32_WT_IgG_1.dedup_peak_4279	+
7	ARNT2	chr15	80475744	80477270	TC32_WT_H3K9me3_1_vs_TC32_WT_IgG_1.dedup_peak_10952	+
8	BHLHE40	chr3	4959539	4960373	TC32_WT_H3K9me3_1_vs_TC32_WT_IgG_1.dedup_peak_20377	+
9	BNC2	chr9	16923016	16926532	TC32_WT_H3K9me3_1_vs_TC32_WT_IgG_1.dedup_peak_34278	+
10	BNC2	chr9	16977246	16978352	TC32_WT_H3K9me3_1_vs_TC32_WT_IgG_1.dedup_peak_34283	+
11	BNC2	chr9	16875756	16877502	TC32_WT_H3K9me3_1_vs_TC32_WT_IgG_1.dedup_peak_34274	+
12	BNC2	chr9	16933386	16934716	TC32_WT_H3K9me3_1_vs_TC32_WT_IgG_1.dedup_peak_34279	+
13	BNC2	chr9	16963535	16964693	TC32_WT_H3K9me3_1_vs_TC32_WT_IgG_1.dedup_peak_34281	+
14	BNC2	chr9	16881878	16882875	TC32_WT_H3K9me3_1_vs_TC32_WT_IgG_1.dedup_peak_34275	+
15	BNC2	chr9	16994743	16998993	TC32_WT_H3K9me3_1_vs_TC32_WT_IgG_1.dedup_peak_34284	+
16	BNC2	chr9	16971949	16972836	TC32_WT_H3K9me3_1_vs_TC32_WT_IgG_1.dedup_peak_34282	+
17	BNC2	chr9	16939933	16940954	TC32_WT_H3K9me3_1_vs_TC32_WT_IgG_1.dedup_peak_34280	+
18	BNC2	chr9	16913494	16917500	TC32_WT_H3K9me3_1_vs_TC32_WT_IgG_1.dedup_peak_34276	+
19	BNC2	chr9	16919647	16921135	TC32_WT_H3K9me3_1_vs_TC32_WT_IgG_1.dedup_peak_34277	+
20	CREB3L2	chr7	137981893	137984096	TC32_WT_H3K9me3_1_vs_TC32_WT_IgG_1.dedup_peak_31645	+
21	CREB3L2	chr7	138035079	138036789	TC32_WT_H3K9me3_1_vs_TC32_WT_IgG_1.dedup_peak_31646	+
22	EPAS1	chr2	46208739	46210216	TC32_WT_H3K9me3_1_vs_TC32_WT_IgG_1.dedup_peak_15745	+
23	EPAS1	chr2	46203091	46203290	TC32_WT_H3K9me3_1_vs_TC32_WT_IgG_1.dedup_peak_15744	+
24	EPAS1	chr2	46094538	46096006	TC32_WT_H3K9me3_1_vs_TC32_WT_IgG_1.dedup_peak_15743	+
25	EPAS1	chr2	46222421	46223500	TC32_WT_H3K9me3_1_vs_TC32_WT_IgG_1.dedup_peak_15747	+
26	EPAS1	chr2	46216789	46218331	TC32_WT_H3K9me3_1_vs_TC32_WT_IgG_1.dedup_peak_15746	+
27	FOXC1	chr6	1691961	1692354	TC32_WT_H3K9me3_1_vs_TC32_WT_IgG_1.dedup_peak_26815	+
28	FOXC1	chr6	1673176	1676380	TC32_WT_H3K9me3_1_vs_TC32_WT_IgG_1.dedup_peak_26814	+
29	FOXC1	chr6	1826828	1829620	TC32_WT_H3K9me3_1_vs_TC32_WT_IgG_1.dedup_peak_26816	+
30	FOXC1	chr6	1845116	1846313	TC32_WT_H3K9me3_1_vs_TC32_WT_IgG_1.dedup_peak_26817	+
31	FOXN3	chr14	89312708	89314792	TC32_WT_H3K9me3_1_vs_TC32_WT_IgG_1.dedup_peak_10135	+
32	FOXN3	chr14	89665206	89665982	TC32_WT_H3K9me3_1_vs_TC32_WT_IgG_1.dedup_peak_10141	+
33	FOXN3	chr14	89608568	89609456	TC32_WT_H3K9me3_1_vs_TC32_WT_IgG_1.dedup_peak_10140	+
34	FOXN3	chr14	89598991	89601182	TC32_WT_H3K9me3_1_vs_TC32_WT_IgG_1.dedup_peak_10138	+
35	FOXN3	chr14	89697267	89697892	TC32_WT_H3K9me3_1_vs_TC32_WT_IgG_1.dedup_peak_10142	+
36	FOXN3	chr14	89379984	89380909	TC32_WT_H3K9me3_1_vs_TC32_WT_IgG_1.dedup_peak_10136	+
37	FOXN3	chr14	89607210	89607430	TC32_WT_H3K9me3_1_vs_TC32_WT_IgG_1.dedup_peak_10139	+
38	GRHL3	chr1	24272374	24275077	TC32_WT_H3K9me3_1_vs_TC32_WT_IgG_1.dedup_peak_259	+
39	HIVEP1	chr6	12029482	12029814	TC32_WT_H3K9me3_1_vs_TC32_WT_IgG_1.dedup_peak_27070	+
40	HIVEP1	chr6	12108429	12108748	TC32_WT_H3K9me3_1_vs_TC32_WT_IgG_1.dedup_peak_27073	+
41	HIVEP1	chr6	12031132	12031936	TC32_WT_H3K9me3_1_vs_TC32_WT_IgG_1.dedup_peak_27071	+
42	HIVEP1	chr6	12138666	12141395	TC32_WT_H3K9me3_1_vs_TC32_WT_IgG_1.dedup_peak_27074	+
43	HIVEP1	chr6	12040821	12041931	TC32_WT_H3K9me3_1_vs_TC32_WT_IgG_1.dedup_peak_27072	+
44	HIVEP2	chr6	142981530	142981946	TC32_WT_H3K9me3_1_vs_TC32_WT_IgG_1.dedup_peak_29099	+
45	IRF1	chr5	132512915	132514146	TC32_WT_H3K9me3_1_vs_TC32_WT_IgG_1.dedup_peak_26115	+
46	JUN	chr1	58742277	58742792	TC32_WT_H3K9me3_1_vs_TC32_WT_IgG_1.dedup_peak_692	+
47	KLF10	chr8	102630489	102631204	TC32_WT_H3K9me3_1_vs_TC32_WT_IgG_1.dedup_peak_33276	+
48	KLF5	chr13	73087904	73090192	TC32_WT_H3K9me3_1_vs_TC32_WT_IgG_1.dedup_peak_8984	+
49	KLF5	chr13	73086357	73086556	TC32_WT_H3K9me3_1_vs_TC32_WT_IgG_1.dedup_peak_8983	+
50	KLF5	chr13	73159404	73160000	TC32_WT_H3K9me3_1_vs_TC32_WT_IgG_1.dedup_peak_8985	+
51	KLF5	chr13	72946141	72947239	TC32_WT_H3K9me3_1_vs_TC32_WT_IgG_1.dedup_peak_8982	+
52	KLF6	chr10	3796791	3797192	TC32_WT_H3K9me3_1_vs_TC32_WT_IgG_1.dedup_peak_3464	+
53	KLF6	chr10	3731135	3732556	TC32_WT_H3K9me3_1_vs_TC32_WT_IgG_1.dedup_peak_3461	+
54	KLF6	chr10	3788866	3791562	TC32_WT_H3K9me3_1_vs_TC32_WT_IgG_1.dedup_peak_3462	+
55	KLF6	chr10	3710643	3713754	TC32_WT_H3K9me3_1_vs_TC32_WT_IgG_1.dedup_peak_3460	+
56	KLF6	chr10	3793271	3795105	TC32_WT_H3K9me3_1_vs_TC32_WT_IgG_1.dedup_peak_3463	+
57	MSX2	chr5	174561036	174561235	TC32_WT_H3K9me3_1_vs_TC32_WT_IgG_1.dedup_peak_26664	+
58	MSX2	chr5	174603487	174604359	TC32_WT_H3K9me3_1_vs_TC32_WT_IgG_1.dedup_peak_26665	+
59	MSX2	chr5	174537803	174538524	TC32_WT_H3K9me3_1_vs_TC32_WT_IgG_1.dedup_peak_26663	+
60	NFAT5	chr16	69635061	69637421	TC32_WT_H3K9me3_1_vs_TC32_WT_IgG_1.dedup_peak_11769	+
61	NFKB1	chr4	102478009	102480460	TC32_WT_H3K9me3_1_vs_TC32_WT_IgG_1.dedup_peak_23340	+
62	NFKB1	chr4	102435371	102436092	TC32_WT_H3K9me3_1_vs_TC32_WT_IgG_1.dedup_peak_23339	+
63	NFKB1	chr4	102482982	102485265	TC32_WT_H3K9me3_1_vs_TC32_WT_IgG_1.dedup_peak_23341	+
64	NPAS2	chr2	100755831	100756138	TC32_WT_H3K9me3_1_vs_TC32_WT_IgG_1.dedup_peak_16363	+
65	NPAS2	chr2	100867557	100869165	TC32_WT_H3K9me3_1_vs_TC32_WT_IgG_1.dedup_peak_16364	+
66	NR3C1	chr5	143327186	143328417	TC32_WT_H3K9me3_1_vs_TC32_WT_IgG_1.dedup_peak_26293	+
67	NR3C1	chr5	143363995	143364910	TC32_WT_H3K9me3_1_vs_TC32_WT_IgG_1.dedup_peak_26294	+
68	NR3C1	chr5	143382902	143386733	TC32_WT_H3K9me3_1_vs_TC32_WT_IgG_1.dedup_peak_26295	+
69	NR3C1	chr5	143324337	143325051	TC32_WT_H3K9me3_1_vs_TC32_WT_IgG_1.dedup_peak_26292	+
70	PBX3	chr9	126008566	126009313	TC32_WT_H3K9me3_1_vs_TC32_WT_IgG_1.dedup_peak_35232	+
71	PBX3	chr9	125780176	125782428	TC32_WT_H3K9me3_1_vs_TC32_WT_IgG_1.dedup_peak_35231	+
72	PPARD	chr6	35382682	35383774	TC32_WT_H3K9me3_1_vs_TC32_WT_IgG_1.dedup_peak_27538	+
73	RARB	chr3	25491696	25497594	TC32_WT_H3K9me3_1_vs_TC32_WT_IgG_1.dedup_peak_20570	+
74	RARB	chr3	25489649	25489848	TC32_WT_H3K9me3_1_vs_TC32_WT_IgG_1.dedup_peak_20569	+
75	RARB	chr3	25417970	25418671	TC32_WT_H3K9me3_1_vs_TC32_WT_IgG_1.dedup_peak_20568	+
76	RORA	chr15	61166718	61167066	TC32_WT_H3K9me3_1_vs_TC32_WT_IgG_1.dedup_peak_10729	+
77	RORA	chr15	61320360	61321360	TC32_WT_H3K9me3_1_vs_TC32_WT_IgG_1.dedup_peak_10730	+
78	RORA	chr15	61463795	61464293	TC32_WT_H3K9me3_1_vs_TC32_WT_IgG_1.dedup_peak_10731	+
79	RORA	chr15	61465227	61465646	TC32_WT_H3K9me3_1_vs_TC32_WT_IgG_1.dedup_peak_10732	+
80	RUNX2	chr6	45310029	45310974	TC32_WT_H3K9me3_1_vs_TC32_WT_IgG_1.dedup_peak_27631	+
81	RUNX2	chr6	45603717	45603969	TC32_WT_H3K9me3_1_vs_TC32_WT_IgG_1.dedup_peak_27634	+
82	RUNX2	chr6	45306101	45308676	TC32_WT_H3K9me3_1_vs_TC32_WT_IgG_1.dedup_peak_27630	+
83	RUNX2	chr6	45284635	45284900	TC32_WT_H3K9me3_1_vs_TC32_WT_IgG_1.dedup_peak_27628	+
84	RUNX2	chr6	45661619	45663922	TC32_WT_H3K9me3_1_vs_TC32_WT_IgG_1.dedup_peak_27636	+
85	RUNX2	chr6	45281419	45282268	TC32_WT_H3K9me3_1_vs_TC32_WT_IgG_1.dedup_peak_27627	+
86	RUNX2	chr6	45315640	45315839	TC32_WT_H3K9me3_1_vs_TC32_WT_IgG_1.dedup_peak_27632	+
87	RUNX2	chr6	45673124	45673573	TC32_WT_H3K9me3_1_vs_TC32_WT_IgG_1.dedup_peak_27638	+
88	RUNX2	chr6	45627108	45627958	TC32_WT_H3K9me3_1_vs_TC32_WT_IgG_1.dedup_peak_27635	+
89	RUNX2	chr6	45670094	45670704	TC32_WT_H3K9me3_1_vs_TC32_WT_IgG_1.dedup_peak_27637	+
90	RUNX2	chr6	45286266	45287038	TC32_WT_H3K9me3_1_vs_TC32_WT_IgG_1.dedup_peak_27629	+
91	RUNX2	chr6	45271124	45272712	TC32_WT_H3K9me3_1_vs_TC32_WT_IgG_1.dedup_peak_27626	+
92	SMAD3	chr15	67111624	67111825	TC32_WT_H3K9me3_1_vs_TC32_WT_IgG_1.dedup_peak_10799	+
93	SNAI2	chr8	48954325	48955807	TC32_WT_H3K9me3_1_vs_TC32_WT_IgG_1.dedup_peak_32465	+
94	SNAI2	chr8	48968836	48969035	TC32_WT_H3K9me3_1_vs_TC32_WT_IgG_1.dedup_peak_32467	+
95	SNAI2	chr8	48957994	48962964	TC32_WT_H3K9me3_1_vs_TC32_WT_IgG_1.dedup_peak_32466	+
96	SNAI2	chr8	48976317	48977676	TC32_WT_H3K9me3_1_vs_TC32_WT_IgG_1.dedup_peak_32468	+
97	TCF7L2	chr10	113313969	113317774	TC32_WT_H3K9me3_1_vs_TC32_WT_IgG_1.dedup_peak_4704	+
98	TCF7L2	chr10	113274751	113276151	TC32_WT_H3K9me3_1_vs_TC32_WT_IgG_1.dedup_peak_4703	+
99	TEAD1	chr11	12621025	12621807	TC32_WT_H3K9me3_1_vs_TC32_WT_IgG_1.dedup_peak_5136	+
100	TEAD1	chr11	12655299	12655510	TC32_WT_H3K9me3_1_vs_TC32_WT_IgG_1.dedup_peak_5138	+
101	TEAD1	chr11	12623652	12625478	TC32_WT_H3K9me3_1_vs_TC32_WT_IgG_1.dedup_peak_5137	+
102	TRPS1	chr8	115387090	115388410	TC32_WT_H3K9me3_1_vs_TC32_WT_IgG_1.dedup_peak_33391	+
103	TRPS1	chr8	115302433	115303107	TC32_WT_H3K9me3_1_vs_TC32_WT_IgG_1.dedup_peak_33388	+
104	TRPS1	chr8	114984251	114985963	TC32_WT_H3K9me3_1_vs_TC32_WT_IgG_1.dedup_peak_33381	+
105	TRPS1	chr8	114915613	114919192	TC32_WT_H3K9me3_1_vs_TC32_WT_IgG_1.dedup_peak_33378	+
106	TRPS1	chr8	114820587	114821810	TC32_WT_H3K9me3_1_vs_TC32_WT_IgG_1.dedup_peak_33376	+
107	TRPS1	chr8	115009934	115010684	TC32_WT_H3K9me3_1_vs_TC32_WT_IgG_1.dedup_peak_33384	+
108	TRPS1	chr8	114910319	114910607	TC32_WT_H3K9me3_1_vs_TC32_WT_IgG_1.dedup_peak_33377	+
109	TRPS1	chr8	115730542	115731988	TC32_WT_H3K9me3_1_vs_TC32_WT_IgG_1.dedup_peak_33395	+
110	TRPS1	chr8	115329989	115331777	TC32_WT_H3K9me3_1_vs_TC32_WT_IgG_1.dedup_peak_33390	+
111	TRPS1	chr8	115710000	115710937	TC32_WT_H3K9me3_1_vs_TC32_WT_IgG_1.dedup_peak_33394	+
112	TRPS1	chr8	115470963	115473487	TC32_WT_H3K9me3_1_vs_TC32_WT_IgG_1.dedup_peak_33392	+
113	TRPS1	chr8	115981205	115981531	TC32_WT_H3K9me3_1_vs_TC32_WT_IgG_1.dedup_peak_33397	+
114	TRPS1	chr8	114994142	114997309	TC32_WT_H3K9me3_1_vs_TC32_WT_IgG_1.dedup_peak_33383	+
115	TRPS1	chr8	114981295	114982240	TC32_WT_H3K9me3_1_vs_TC32_WT_IgG_1.dedup_peak_33380	+
116	TRPS1	chr8	115111517	115111763	TC32_WT_H3K9me3_1_vs_TC32_WT_IgG_1.dedup_peak_33386	+
117	TRPS1	chr8	115036573	115037859	TC32_WT_H3K9me3_1_vs_TC32_WT_IgG_1.dedup_peak_33385	+
118	TRPS1	chr8	115973519	115975038	TC32_WT_H3K9me3_1_vs_TC32_WT_IgG_1.dedup_peak_33396	+
119	TRPS1	chr8	114987043	114987781	TC32_WT_H3K9me3_1_vs_TC32_WT_IgG_1.dedup_peak_33382	+
120	TRPS1	chr8	115227486	115228858	TC32_WT_H3K9me3_1_vs_TC32_WT_IgG_1.dedup_peak_33387	+
121	TRPS1	chr8	115307800	115310238	TC32_WT_H3K9me3_1_vs_TC32_WT_IgG_1.dedup_peak_33389	+
122	TRPS1	chr8	114950923	114951329	TC32_WT_H3K9me3_1_vs_TC32_WT_IgG_1.dedup_peak_33379	+
123	TRPS1	chr8	115556836	115557648	TC32_WT_H3K9me3_1_vs_TC32_WT_IgG_1.dedup_peak_33393	+
124	ZBTB43	chr9	126735000	126736334	TC32_WT_H3K9me3_1_vs_TC32_WT_IgG_1.dedup_peak_35238	+
125	ZBTB43	chr9	126818397	126818900	TC32_WT_H3K9me3_1_vs_TC32_WT_IgG_1.dedup_peak_35243	+
126	ZBTB43	chr9	126769316	126769791	TC32_WT_H3K9me3_1_vs_TC32_WT_IgG_1.dedup_peak_35239	+
127	ZBTB43	chr9	126729973	126730725	TC32_WT_H3K9me3_1_vs_TC32_WT_IgG_1.dedup_peak_35237	+
128	ZBTB43	chr9	126819868	126820145	TC32_WT_H3K9me3_1_vs_TC32_WT_IgG_1.dedup_peak_35244	+
129	ZBTB43	chr9	126796042	126796632	TC32_WT_H3K9me3_1_vs_TC32_WT_IgG_1.dedup_peak_35240	+
130	ZBTB43	chr9	126816769	126817444	TC32_WT_H3K9me3_1_vs_TC32_WT_IgG_1.dedup_peak_35242	+
131	ZBTB43	chr9	126814511	126815036	TC32_WT_H3K9me3_1_vs_TC32_WT_IgG_1.dedup_peak_35241	+

## Sheet: S5E TFs H3K27me3 C&R
Ebegboni et al., Supplemental Table S5E: Transcription factor genes: TC-32 H3K27me3 CUT&RUN
	gene_id	chr	start	end	peak	strand
1	ARNT2	chr15	80402865	80407785	TC32_WT_H3K27me3_1_vs_TC32_WT_IgG_1.dedup_peak_7841	+
2	ARNT2	chr15	80434262	80438070	TC32_WT_H3K27me3_1_vs_TC32_WT_IgG_1.dedup_peak_7843	+
3	ARNT2	chr15	80427756	80430353	TC32_WT_H3K27me3_1_vs_TC32_WT_IgG_1.dedup_peak_7842	+
4	ARNT2	chr15	80439725	80444148	TC32_WT_H3K27me3_1_vs_TC32_WT_IgG_1.dedup_peak_7844	+
5	ARNT2	chr15	80386059	80387443	TC32_WT_H3K27me3_1_vs_TC32_WT_IgG_1.dedup_peak_7840	+
6	ATF3	chr1	212602223	212603251	TC32_WT_H3K27me3_1_vs_TC32_WT_IgG_1.dedup_peak_1874	+
7	ATF3	chr1	212604279	212608151	TC32_WT_H3K27me3_1_vs_TC32_WT_IgG_1.dedup_peak_1875	+
8	CREB5	chr7	28515619	28516697	TC32_WT_H3K27me3_1_vs_TC32_WT_IgG_1.dedup_peak_17884	+
9	CREB5	chr7	28643376	28644319	TC32_WT_H3K27me3_1_vs_TC32_WT_IgG_1.dedup_peak_17896	+
10	CREB5	chr7	28567681	28568066	TC32_WT_H3K27me3_1_vs_TC32_WT_IgG_1.dedup_peak_17891	+
11	CREB5	chr7	28416425	28417693	TC32_WT_H3K27me3_1_vs_TC32_WT_IgG_1.dedup_peak_17882	+
12	CREB5	chr7	28436246	28437140	TC32_WT_H3K27me3_1_vs_TC32_WT_IgG_1.dedup_peak_17883	+
13	CREB5	chr7	28584996	28585411	TC32_WT_H3K27me3_1_vs_TC32_WT_IgG_1.dedup_peak_17895	+
14	CREB5	chr7	28570358	28570834	TC32_WT_H3K27me3_1_vs_TC32_WT_IgG_1.dedup_peak_17892	+
15	CREB5	chr7	28519960	28520291	TC32_WT_H3K27me3_1_vs_TC32_WT_IgG_1.dedup_peak_17886	+
16	CREB5	chr7	28550948	28551761	TC32_WT_H3K27me3_1_vs_TC32_WT_IgG_1.dedup_peak_17889	+
17	CREB5	chr7	28518550	28518968	TC32_WT_H3K27me3_1_vs_TC32_WT_IgG_1.dedup_peak_17885	+
18	CREB5	chr7	28408741	28412143	TC32_WT_H3K27me3_1_vs_TC32_WT_IgG_1.dedup_peak_17881	+
19	CREB5	chr7	28575519	28576467	TC32_WT_H3K27me3_1_vs_TC32_WT_IgG_1.dedup_peak_17893	+
20	CREB5	chr7	28554455	28557824	TC32_WT_H3K27me3_1_vs_TC32_WT_IgG_1.dedup_peak_17890	+
21	CREB5	chr7	28320487	28321760	TC32_WT_H3K27me3_1_vs_TC32_WT_IgG_1.dedup_peak_17880	+
22	CREB5	chr7	28314572	28316709	TC32_WT_H3K27me3_1_vs_TC32_WT_IgG_1.dedup_peak_17879	+
23	CREB5	chr7	28311711	28311995	TC32_WT_H3K27me3_1_vs_TC32_WT_IgG_1.dedup_peak_17877	+
24	CREB5	chr7	28549830	28550029	TC32_WT_H3K27me3_1_vs_TC32_WT_IgG_1.dedup_peak_17888	+
25	CREB5	chr7	28583465	28584002	TC32_WT_H3K27me3_1_vs_TC32_WT_IgG_1.dedup_peak_17894	+
26	CREB5	chr7	28313067	28313268	TC32_WT_H3K27me3_1_vs_TC32_WT_IgG_1.dedup_peak_17878	+
27	CREB5	chr7	28540450	28543109	TC32_WT_H3K27me3_1_vs_TC32_WT_IgG_1.dedup_peak_17887	+
28	EPAS1	chr2	46297652	46299978	TC32_WT_H3K27me3_1_vs_TC32_WT_IgG_1.dedup_peak_11419	+
29	EPAS1	chr2	46295322	46296434	TC32_WT_H3K27me3_1_vs_TC32_WT_IgG_1.dedup_peak_11418	+
30	ETS1	chr11	128561174	128562109	TC32_WT_H3K27me3_1_vs_TC32_WT_IgG_1.dedup_peak_5260	+
31	ETS1	chr11	128567102	128568754	TC32_WT_H3K27me3_1_vs_TC32_WT_IgG_1.dedup_peak_5262	+
32	ETS1	chr11	128624406	128624781	TC32_WT_H3K27me3_1_vs_TC32_WT_IgG_1.dedup_peak_5268	+
33	ETS1	chr11	128607156	128623220	TC32_WT_H3K27me3_1_vs_TC32_WT_IgG_1.dedup_peak_5267	+
34	ETS1	chr11	128424916	128425312	TC32_WT_H3K27me3_1_vs_TC32_WT_IgG_1.dedup_peak_5254	+
35	ETS1	chr11	128585569	128588001	TC32_WT_H3K27me3_1_vs_TC32_WT_IgG_1.dedup_peak_5263	+
36	ETS1	chr11	128451843	128453603	TC32_WT_H3K27me3_1_vs_TC32_WT_IgG_1.dedup_peak_5255	+
37	ETS1	chr11	128563850	128564738	TC32_WT_H3K27me3_1_vs_TC32_WT_IgG_1.dedup_peak_5261	+
38	ETS1	chr11	128627820	128628055	TC32_WT_H3K27me3_1_vs_TC32_WT_IgG_1.dedup_peak_5270	+
39	ETS1	chr11	128597403	128597602	TC32_WT_H3K27me3_1_vs_TC32_WT_IgG_1.dedup_peak_5265	+
40	ETS1	chr11	128629055	128629904	TC32_WT_H3K27me3_1_vs_TC32_WT_IgG_1.dedup_peak_5271	+
41	ETS1	chr11	128598880	128600531	TC32_WT_H3K27me3_1_vs_TC32_WT_IgG_1.dedup_peak_5266	+
42	ETS1	chr11	128422770	128423493	TC32_WT_H3K27me3_1_vs_TC32_WT_IgG_1.dedup_peak_5253	+
43	ETS1	chr11	128590620	128593590	TC32_WT_H3K27me3_1_vs_TC32_WT_IgG_1.dedup_peak_5264	+
44	ETS1	chr11	128626569	128626771	TC32_WT_H3K27me3_1_vs_TC32_WT_IgG_1.dedup_peak_5269	+
45	FOXC1	chr6	1605238	1611980	TC32_WT_H3K27me3_1_vs_TC32_WT_IgG_1.dedup_peak_16905	+
46	FOXD1	chr5	73452015	73453636	TC32_WT_H3K27me3_1_vs_TC32_WT_IgG_1.dedup_peak_16097	+
47	MEIS3	chr19	47441207	47442927	TC32_WT_H3K27me3_1_vs_TC32_WT_IgG_1.dedup_peak_10894	+
48	MEIS3	chr19	47421926	47423684	TC32_WT_H3K27me3_1_vs_TC32_WT_IgG_1.dedup_peak_10893	+
49	MEOX1	chr17	43645388	43646942	TC32_WT_H3K27me3_1_vs_TC32_WT_IgG_1.dedup_peak_9398	+
50	MSX2	chr5	174718199	174727354	TC32_WT_H3K27me3_1_vs_TC32_WT_IgG_1.dedup_peak_16608	+
51	MSX2	chr5	174688479	174689298	TC32_WT_H3K27me3_1_vs_TC32_WT_IgG_1.dedup_peak_16607	+
52	NFATC2	chr20	51546781	51547482	TC32_WT_H3K27me3_1_vs_TC32_WT_IgG_1.dedup_peak_13051	+
53	NKX3-1	chr8	23682972	23683951	TC32_WT_H3K27me3_1_vs_TC32_WT_IgG_1.dedup_peak_19329	+
54	NKX3-1	chr8	23674436	23674635	TC32_WT_H3K27me3_1_vs_TC32_WT_IgG_1.dedup_peak_19327	+
55	NKX3-1	chr8	23622991	23623301	TC32_WT_H3K27me3_1_vs_TC32_WT_IgG_1.dedup_peak_19326	+
56	NKX3-1	chr8	23690112	23691626	TC32_WT_H3K27me3_1_vs_TC32_WT_IgG_1.dedup_peak_19330	+
57	NKX3-1	chr8	23681418	23682079	TC32_WT_H3K27me3_1_vs_TC32_WT_IgG_1.dedup_peak_19328	+
58	NPAS4	chr11	66403495	66403825	TC32_WT_H3K27me3_1_vs_TC32_WT_IgG_1.dedup_peak_4541	+
59	RARB	chr3	24829208	24830830	TC32_WT_H3K27me3_1_vs_TC32_WT_IgG_1.dedup_peak_14525	+
60	RORA	chr15	60591014	60591680	TC32_WT_H3K27me3_1_vs_TC32_WT_IgG_1.dedup_peak_7654	+
61	SNAI2	chr8	48868674	48871161	TC32_WT_H3K27me3_1_vs_TC32_WT_IgG_1.dedup_peak_19442	+
62	VDR	chr12	47903353	47905389	TC32_WT_H3K27me3_1_vs_TC32_WT_IgG_1.dedup_peak_5765	+
63	VDR	chr12	47906597	47907316	TC32_WT_H3K27me3_1_vs_TC32_WT_IgG_1.dedup_peak_5766	+
64	VDR	chr12	47925921	47926346	TC32_WT_H3K27me3_1_vs_TC32_WT_IgG_1.dedup_peak_5768	+
65	VDR	chr12	47919438	47923999	TC32_WT_H3K27me3_1_vs_TC32_WT_IgG_1.dedup_peak_5767	+
66	VDR	chr12	47927353	47931577	TC32_WT_H3K27me3_1_vs_TC32_WT_IgG_1.dedup_peak_5769	+
67	ZBTB46	chr20	63817932	63830314	TC32_WT_H3K27me3_1_vs_TC32_WT_IgG_1.dedup_peak_13431	+
68	ZBTB46	chr20	63794755	63795001	TC32_WT_H3K27me3_1_vs_TC32_WT_IgG_1.dedup_peak_13429	+
69	ZBTB46	chr20	63838141	63839770	TC32_WT_H3K27me3_1_vs_TC32_WT_IgG_1.dedup_peak_13433	+
70	ZBTB46	chr20	63831951	63835059	TC32_WT_H3K27me3_1_vs_TC32_WT_IgG_1.dedup_peak_13432	+
71	ZBTB46	chr20	63841816	63848939	TC32_WT_H3K27me3_1_vs_TC32_WT_IgG_1.dedup_peak_13434	+
72	ZBTB46	chr20	63803052	63804091	TC32_WT_H3K27me3_1_vs_TC32_WT_IgG_1.dedup_peak_13430	+

## Sheet: S5F TFs EWS Overall survival 
Ebegboni et al., Supplemental Table S5F: Transcription factor genes: EWS overall survival probability parameters extracted from the Ewing sarcoma tumor gene expression dataset detailed in Volchenboum et al., 2015 using the R2 Genomics Visualization platform (http://r2.amc.nl). The analysis performed using the R2 Genomics employs the Kaplan scan feature that separates data into two groups based on…
Transcription factor gene	Lower overall survival probility associated with:	Raw pvalue	Bonferroni correction	chi -squered test	Degrees of freedom
PBX3	High expression	0.00255	0.179	9.1	1
CREB3L2	High expression	0.00422	0.295	8.19	1
ETS1	High expression	0.00474	0.311	7.98	1
TRPS1	High expression	0.00531	0.372	7.77	1
TEAD1	High expression	0.0057	0.405	7.62	1
ZEB1	High expression	0.00875	1	6.87	1
IRF1	High expression	0.00904	0.633	6.81	1
KLF7	High expression	0.015	1	5.95	1
CREB3L1	High expression	0.018	1	5.55	1
FOXD1	High expression	0.024	1	5.09	1
HIC1	High expression	0.033	1	4.52	1
KLF5	High expression	0.034	1	4.51	1
RARB	High expression	0.037	1	4.34	1
BHLHE40	High expression	0.041	1	4.16	1
ZNF697	High expression	0.043	1	4.11	1
KLF2	High expression	0.053	1	3.76	1
EPAS1	High expression	0.056	1	3.64	1
BNC2	High expression	0.061	1	3.5	1
FOSL2	High expression	0.061	1	3.52	1
VDR	High expression	0.065	1	3.41	1
FOXN3	High expression	0.067	1	3.36	1
RORA	High expression	0.069	1	3.32	1
JUN	High expression	0.081	1	3.04	1
MXD1	High expression	0.083	1	3	1
ATF3	High expression	0.084	1	2.99	1
ARNT2	High expression	0.099	1	2.72	1
SNAI2	High expression	0.116	1	2.47	1
TEAD3	High expression	0.125	1	2.36	1
PPARD	High expression	0.13	1	2.3	1
TCF7L2	High expression	0.137	1	2.21	1
STAT2	High expression	0.154	1	2.04	1
KLF6	High expression	0.165	1	1.92	1
JUNB	High expression	0.174	1	1.85	1
NKX3-1	High expression	0.185	1	1.76	1
NPAS4	High expression	0.188	1	1.73	1
MAFF	High expression	0.193	1	1.69	1
KLF10	High expression	0.387	1	0.75	1
NFAT5	Low expression	1.76e-05	0.00123	18.43	1
NPAS2	Low expression	0.00161	1	9.95	1
ZNF655	Low expression	0.00235	0.165	9.25	1
HIVEP2	Low expression	0.00581	1	7.61	1
HEYL	Low expression	0.00871	0.61	6.88	1
MBNL2	Low expression	0.012	0.869	6.25	1
FOXC1	Low expression	0.033	1	4.52	1
ZBTB43	Low expression	0.048	1	3.92	1
NFATC2	Low expression	0.054	1	3.72	1
RUNX2	Low expression	0.059	1	3.56	1
NR3C1	Low expression	0.07	1	3.27	1
HIVEP1	Low expression	0.076	1	3.15	1
TSHZ1	Low expression	0.109	1	2.56	1
GRHL3	Low expression	0.156	1	2.02	1
MEOX1	Low expression	0.254	1	1.3	1
MEIS3	Low expression	0.274	1	1.2	1
NFKB1	Low expression	0.278	1	1.18	1
ZNF467	Low expression	0.355	1	0.85	1
AHRR	Not available	-	-	-	-
ARID5B	Not available	-	-	-	-
CREB3	Not available	-	-	-	-
CREB5	Not available	-	-	-	-
MSX2	Not available	-	-	-	-
MXD4	Not available	-	-	-	-
SMAD3	Not available	-	-	-	-
ZBTB46	Not available	-	-	-	-
ZNF503	Not available	-	-	-	-
