# Supplementary material for: ETS1, a target gene of the EWSR1::FLI1 fusion oncoprotein, regulates the expression of the focal adhesion protein TENSIN3
Source: bioRxiv. 2023 Dec 23:2023.12.21.572864. Preprint. [Version 1] doi: 10.1101/2023.12.21.572864 (PMC10769395; doi:10.1101/2023.12.21.572864)
Supplement: Supplement 6 — Supplemental Table S6: Analysis of H3K4me3 modifications A: TC-32 H3K4me3 siNeg ChIP B: TC-32 H3K4me3 siFLI1 ChIP [file media-6.xlsx]

## Sheet: Table S6 Read me
Supplemental Table S6:	Ebegboni et al., Supplemental Table S6: Analysis of H3K4me3 modifications
	See Supplemental Table S4 for methods and bioinformatic analayis
A:	TC-32 H3K4me3 siNeg ChIP
B:	TC-32 H3K4me3 siFLI1 ChIP

## Sheet: S6A TC-32 siNeg H3K4me3 ChIP
Ebegboni et al., Supplemental Table S6A: TC-32 H3K4me3 siNeg
chromosome	start	end	peak ID
chr1	777097	777372	TC32_siNeg_H3K4me3_peak_1
chr1	777502	779535	TC32_siNeg_H3K4me3_peak_2
chr1	779680	780154	TC32_siNeg_H3K4me3_peak_3
chr1	825622	826821	TC32_siNeg_H3K4me3_peak_4
chr1	827232	827742	TC32_siNeg_H3K4me3_peak_5
chr1	903687	905930	TC32_siNeg_H3K4me3_peak_6
chr1	923366	926343	TC32_siNeg_H3K4me3_peak_7
chr1	927085	927414	TC32_siNeg_H3K4me3_peak_8
chr1	940419	941526	TC32_siNeg_H3K4me3_peak_9
chr1	941829	943509	TC32_siNeg_H3K4me3_peak_10
chr1	954216	954838	TC32_siNeg_H3K4me3_peak_11
chr1	955100	962841	TC32_siNeg_H3K4me3_peak_12
chr1	963113	963777	TC32_siNeg_H3K4me3_peak_13
chr1	965198	965612	TC32_siNeg_H3K4me3_peak_14
chr1	997026	997615	TC32_siNeg_H3K4me3_peak_15
chr1	998224	1002550	TC32_siNeg_H3K4me3_peak_16
chr1	1012099	1014895	TC32_siNeg_H3K4me3_peak_17
chr1	1019431	1022907	TC32_siNeg_H3K4me3_peak_18
chr1	1058955	1059738	TC32_siNeg_H3K4me3_peak_19
chr1	1068701	1069623	TC32_siNeg_H3K4me3_peak_20
chr1	1112069	1112428	TC32_siNeg_H3K4me3_peak_21
chr1	1112642	1116875	TC32_siNeg_H3K4me3_peak_22
chr1	1157681	1158049	TC32_siNeg_H3K4me3_peak_23
chr1	1229474	1232834	TC32_siNeg_H3K4me3_peak_24
chr1	1233384	1234196	TC32_siNeg_H3K4me3_peak_25
chr1	1269594	1276341	TC32_siNeg_H3K4me3_peak_26
chr1	1304899	1311568	TC32_siNeg_H3K4me3_peak_27
chr1	1313351	1313781	TC32_siNeg_H3K4me3_peak_28
chr1	1317384	1317659	TC32_siNeg_H3K4me3_peak_29
chr1	1319660	1320627	TC32_siNeg_H3K4me3_peak_30
chr1	1321339	1327363	TC32_siNeg_H3K4me3_peak_31
chr1	1328650	1329115	TC32_siNeg_H3K4me3_peak_32
chr1	1344750	1345839	TC32_siNeg_H3K4me3_peak_33
chr1	1345956	1350165	TC32_siNeg_H3K4me3_peak_34
chr1	1351473	1353142	TC32_siNeg_H3K4me3_peak_35
chr1	1368647	1368922	TC32_siNeg_H3K4me3_peak_36
chr1	1372035	1376569	TC32_siNeg_H3K4me3_peak_37
chr1	1376738	1377145	TC32_siNeg_H3K4me3_peak_38
chr1	1377751	1378069	TC32_siNeg_H3K4me3_peak_39
chr1	1378604	1378889	TC32_siNeg_H3K4me3_peak_40
chr1	1395264	1396716	TC32_siNeg_H3K4me3_peak_41
chr1	1396905	1409966	TC32_siNeg_H3K4me3_peak_42
chr1	1410737	1411024	TC32_siNeg_H3K4me3_peak_43
chr1	1411632	1411908	TC32_siNeg_H3K4me3_peak_44
chr1	1427594	1427995	TC32_siNeg_H3K4me3_peak_45
chr1	1435708	1436705	TC32_siNeg_H3K4me3_peak_46
chr1	1469374	1472054	TC32_siNeg_H3K4me3_peak_47
chr1	1472413	1474450	TC32_siNeg_H3K4me3_peak_48
chr1	1510206	1512436	TC32_siNeg_H3K4me3_peak_49
chr1	1512795	1513248	TC32_siNeg_H3K4me3_peak_50
chr1	1513555	1514009	TC32_siNeg_H3K4me3_peak_51
chr1	1514768	1515818	TC32_siNeg_H3K4me3_peak_52
chr1	1516349	1516868	TC32_siNeg_H3K4me3_peak_53
chr1	1538649	1540881	TC32_siNeg_H3K4me3_peak_54
chr1	1572584	1577645	TC32_siNeg_H3K4me3_peak_55
chr1	1599622	1600804	TC32_siNeg_H3K4me3_peak_56
chr1	1614056	1618387	TC32_siNeg_H3K4me3_peak_57
chr1	1618722	1618997	TC32_siNeg_H3K4me3_peak_58
chr1	1655955	1657440	TC32_siNeg_H3K4me3_peak_59
chr1	1657912	1658391	TC32_siNeg_H3K4me3_peak_60
chr1	1658683	1659325	TC32_siNeg_H3K4me3_peak_61
chr1	1689881	1690562	TC32_siNeg_H3K4me3_peak_62
chr1	1721096	1721504	TC32_siNeg_H3K4me3_peak_63
chr1	1721982	1722472	TC32_siNeg_H3K4me3_peak_64
chr1	1724007	1724659	TC32_siNeg_H3K4me3_peak_65
chr1	1743252	1743682	TC32_siNeg_H3K4me3_peak_66
chr1	1775632	1779226	TC32_siNeg_H3K4me3_peak_67
chr1	1886643	1893442	TC32_siNeg_H3K4me3_peak_68
chr1	1908321	1909220	TC32_siNeg_H3K4me3_peak_69
chr1	1909342	1909644	TC32_siNeg_H3K4me3_peak_70
chr1	1918886	1919323	TC32_siNeg_H3K4me3_peak_71
chr1	2191259	2195256	TC32_siNeg_H3K4me3_peak_72
chr1	2199429	2200217	TC32_siNeg_H3K4me3_peak_73
chr1	2225336	2227755	TC32_siNeg_H3K4me3_peak_74
chr1	2227944	2233166	TC32_siNeg_H3K4me3_peak_75
chr1	2233575	2234098	TC32_siNeg_H3K4me3_peak_76
chr1	2313947	2315330	TC32_siNeg_H3K4me3_peak_77
chr1	2388759	2395107	TC32_siNeg_H3K4me3_peak_78
chr1	2396342	2396825	TC32_siNeg_H3K4me3_peak_79
chr1	2409170	2409678	TC32_siNeg_H3K4me3_peak_80
chr1	2409788	2414609	TC32_siNeg_H3K4me3_peak_81
chr1	2522905	2526835	TC32_siNeg_H3K4me3_peak_82
chr1	2546330	2548035	TC32_siNeg_H3K4me3_peak_83
chr1	2584252	2588893	TC32_siNeg_H3K4me3_peak_84
chr1	2641333	2643304	TC32_siNeg_H3K4me3_peak_85
chr1	3454690	3455007	TC32_siNeg_H3K4me3_peak_86
chr1	3530863	3531518	TC32_siNeg_H3K4me3_peak_87
chr1	3622164	3623177	TC32_siNeg_H3K4me3_peak_88
chr1	3623358	3627143	TC32_siNeg_H3K4me3_peak_89
chr1	3627918	3628359	TC32_siNeg_H3K4me3_peak_90
chr1	3646196	3646554	TC32_siNeg_H3K4me3_peak_91
chr1	3646993	3650862	TC32_siNeg_H3K4me3_peak_92
chr1	3651617	3656012	TC32_siNeg_H3K4me3_peak_93
chr1	3690594	3692920	TC32_siNeg_H3K4me3_peak_94
chr1	3743722	3744174	TC32_siNeg_H3K4me3_peak_95
chr1	3744953	3747786	TC32_siNeg_H3K4me3_peak_96
chr1	3771949	3772985	TC32_siNeg_H3K4me3_peak_97
chr1	3793507	3798003	TC32_siNeg_H3K4me3_peak_98
chr1	3798673	3799082	TC32_siNeg_H3K4me3_peak_99
chr1	3854403	3854737	TC32_siNeg_H3K4me3_peak_100
chr1	3855128	3858657	TC32_siNeg_H3K4me3_peak_101
chr1	3859326	3859601	TC32_siNeg_H3K4me3_peak_102
chr1	3897489	3901425	TC32_siNeg_H3K4me3_peak_103
chr1	5989813	5995106	TC32_siNeg_H3K4me3_peak_104
chr1	5995272	5995745	TC32_siNeg_H3K4me3_peak_105
chr1	5995999	5996315	TC32_siNeg_H3K4me3_peak_106
chr1	6196297	6200135	TC32_siNeg_H3K4me3_peak_107
chr1	6205469	6206656	TC32_siNeg_H3K4me3_peak_108
chr1	6231913	6232240	TC32_siNeg_H3K4me3_peak_109
chr1	6233224	6236478	TC32_siNeg_H3K4me3_peak_110
chr1	6260074	6262132	TC32_siNeg_H3K4me3_peak_111
chr1	6390712	6394411	TC32_siNeg_H3K4me3_peak_112
chr1	6490013	6491628	TC32_siNeg_H3K4me3_peak_113
chr1	6495901	6496196	TC32_siNeg_H3K4me3_peak_114
chr1	6496440	6497866	TC32_siNeg_H3K4me3_peak_115
chr1	6550553	6550995	TC32_siNeg_H3K4me3_peak_116
chr1	6551167	6551498	TC32_siNeg_H3K4me3_peak_117
chr1	6551835	6554971	TC32_siNeg_H3K4me3_peak_118
chr1	6579913	6583900	TC32_siNeg_H3K4me3_peak_119
chr1	6596490	6597336	TC32_siNeg_H3K4me3_peak_120
chr1	6598007	6598560	TC32_siNeg_H3K4me3_peak_121
chr1	6598889	6603717	TC32_siNeg_H3K4me3_peak_122
chr1	6611611	6619408	TC32_siNeg_H3K4me3_peak_123
chr1	6624721	6627890	TC32_siNeg_H3K4me3_peak_124
chr1	6628084	6628648	TC32_siNeg_H3K4me3_peak_125
chr1	6698698	6702041	TC32_siNeg_H3K4me3_peak_126
chr1	6783128	6785074	TC32_siNeg_H3K4me3_peak_127
chr1	6785317	6789234	TC32_siNeg_H3K4me3_peak_128
chr1	7680191	7681058	TC32_siNeg_H3K4me3_peak_129
chr1	7703957	7705550	TC32_siNeg_H3K4me3_peak_130
chr1	7770511	7774628	TC32_siNeg_H3K4me3_peak_131
chr1	7782584	7784174	TC32_siNeg_H3K4me3_peak_132
chr1	7959671	7963790	TC32_siNeg_H3K4me3_peak_133
chr1	7964326	7964798	TC32_siNeg_H3K4me3_peak_134
chr1	8020972	8021803	TC32_siNeg_H3K4me3_peak_135
chr1	8022101	8027479	TC32_siNeg_H3K4me3_peak_136
chr1	8318060	8318569	TC32_siNeg_H3K4me3_peak_137
chr1	8419409	8424911	TC32_siNeg_H3K4me3_peak_138
chr1	8525587	8525962	TC32_siNeg_H3K4me3_peak_139
chr1	8700516	8703995	TC32_siNeg_H3K4me3_peak_140
chr1	8814104	8818862	TC32_siNeg_H3K4me3_peak_141
chr1	8873619	8879434	TC32_siNeg_H3K4me3_peak_142
chr1	8879563	8879992	TC32_siNeg_H3K4me3_peak_143
chr1	9126231	9126666	TC32_siNeg_H3K4me3_peak_144
chr1	9126964	9129972	TC32_siNeg_H3K4me3_peak_145
chr1	9181402	9183232	TC32_siNeg_H3K4me3_peak_146
chr1	9234303	9236045	TC32_siNeg_H3K4me3_peak_147
chr1	9236734	9237018	TC32_siNeg_H3K4me3_peak_148
chr1	9292240	9294872	TC32_siNeg_H3K4me3_peak_149
chr1	9428570	9429630	TC32_siNeg_H3K4me3_peak_150
chr1	9539014	9541825	TC32_siNeg_H3K4me3_peak_151
chr1	9541980	9542826	TC32_siNeg_H3K4me3_peak_152
chr1	9588630	9592986	TC32_siNeg_H3K4me3_peak_153
chr1	9686682	9688511	TC32_siNeg_H3K4me3_peak_154
chr1	9689079	9689866	TC32_siNeg_H3K4me3_peak_155
chr1	9820329	9824577	TC32_siNeg_H3K4me3_peak_156
chr1	9908583	9910356	TC32_siNeg_H3K4me3_peak_157
chr1	9910614	9911176	TC32_siNeg_H3K4me3_peak_158
chr1	9941999	9946176	TC32_siNeg_H3K4me3_peak_159
chr1	9946510	9946948	TC32_siNeg_H3K4me3_peak_160
chr1	9997203	9998113	TC32_siNeg_H3K4me3_peak_161
chr1	10032861	10037334	TC32_siNeg_H3K4me3_peak_162
chr1	10209400	10213780	TC32_siNeg_H3K4me3_peak_163
chr1	10396620	10402741	TC32_siNeg_H3K4me3_peak_164
chr1	10403025	10403569	TC32_siNeg_H3K4me3_peak_165
chr1	10430301	10432585	TC32_siNeg_H3K4me3_peak_166
chr1	10470022	10470567	TC32_siNeg_H3K4me3_peak_167
chr1	10470928	10472845	TC32_siNeg_H3K4me3_peak_168
chr1	10474250	10478620	TC32_siNeg_H3K4me3_peak_169
chr1	10691376	10692144	TC32_siNeg_H3K4me3_peak_170
chr1	10692339	10695669	TC32_siNeg_H3K4me3_peak_171
chr1	10792991	10796739	TC32_siNeg_H3K4me3_peak_172
chr1	10866755	10867452	TC32_siNeg_H3K4me3_peak_173
chr1	11012055	11015647	TC32_siNeg_H3K4me3_peak_174
chr1	11016138	11016425	TC32_siNeg_H3K4me3_peak_175
chr1	11055632	11056398	TC32_siNeg_H3K4me3_peak_176
chr1	11056578	11062640	TC32_siNeg_H3K4me3_peak_177
chr1	11097578	11100234	TC32_siNeg_H3K4me3_peak_178
chr1	11258711	11258986	TC32_siNeg_H3K4me3_peak_179
chr1	11259242	11264017	TC32_siNeg_H3K4me3_peak_180
chr1	11264150	11264442	TC32_siNeg_H3K4me3_peak_181
chr1	11272707	11276743	TC32_siNeg_H3K4me3_peak_182
chr1	11479000	11479479	TC32_siNeg_H3K4me3_peak_183
chr1	11654529	11656437	TC32_siNeg_H3K4me3_peak_184
chr1	11656724	11657035	TC32_siNeg_H3K4me3_peak_185
chr1	11664126	11665133	TC32_siNeg_H3K4me3_peak_186
chr1	11677822	11682014	TC32_siNeg_H3K4me3_peak_187
chr1	11690926	11691718	TC32_siNeg_H3K4me3_peak_188
chr1	11735964	11738065	TC32_siNeg_H3K4me3_peak_189
chr1	11738252	11738599	TC32_siNeg_H3K4me3_peak_190
chr1	11803746	11808863	TC32_siNeg_H3K4me3_peak_191
chr1	11908659	11909499	TC32_siNeg_H3K4me3_peak_192
chr1	11921697	11922637	TC32_siNeg_H3K4me3_peak_193
chr1	11923354	11925433	TC32_siNeg_H3K4me3_peak_194
chr1	11925765	11926745	TC32_siNeg_H3K4me3_peak_195
chr1	11934142	11935954	TC32_siNeg_H3K4me3_peak_196
chr1	11980094	11983343	TC32_siNeg_H3K4me3_peak_197
chr1	11983550	11984015	TC32_siNeg_H3K4me3_peak_198
chr1	11984316	11984740	TC32_siNeg_H3K4me3_peak_199
chr1	12018989	12021271	TC32_siNeg_H3K4me3_peak_200
chr1	12166898	12167364	TC32_siNeg_H3K4me3_peak_201
chr1	12229842	12232965	TC32_siNeg_H3K4me3_peak_202
chr1	12233090	12233748	TC32_siNeg_H3K4me3_peak_203
chr1	12612031	12619951	TC32_siNeg_H3K4me3_peak_204
chr1	13699608	13701567	TC32_siNeg_H3K4me3_peak_205
chr1	13701675	13702140	TC32_siNeg_H3K4me3_peak_206
chr1	13702244	13702957	TC32_siNeg_H3K4me3_peak_207
chr1	13748405	13752326	TC32_siNeg_H3K4me3_peak_208
chr1	14924022	14925675	TC32_siNeg_H3K4me3_peak_209
chr1	15152551	15154293	TC32_siNeg_H3K4me3_peak_210
chr1	15342454	15343963	TC32_siNeg_H3K4me3_peak_211
chr1	15409131	15413089	TC32_siNeg_H3K4me3_peak_212
chr1	15413786	15414160	TC32_siNeg_H3K4me3_peak_213
chr1	15414534	15414833	TC32_siNeg_H3K4me3_peak_214
chr1	15522510	15522905	TC32_siNeg_H3K4me3_peak_215
chr1	15523124	15529238	TC32_siNeg_H3K4me3_peak_216
chr1	15529399	15529713	TC32_siNeg_H3K4me3_peak_217
chr1	15602328	15603652	TC32_siNeg_H3K4me3_peak_218
chr1	15616743	15621304	TC32_siNeg_H3K4me3_peak_219
chr1	15621446	15621799	TC32_siNeg_H3K4me3_peak_220
chr1	15681464	15682138	TC32_siNeg_H3K4me3_peak_221
chr1	15682254	15688111	TC32_siNeg_H3K4me3_peak_222
chr1	15757072	15757604	TC32_siNeg_H3K4me3_peak_223
chr1	15757949	15758224	TC32_siNeg_H3K4me3_peak_224
chr1	15758432	15760908	TC32_siNeg_H3K4me3_peak_225
chr1	15833297	15835947	TC32_siNeg_H3K4me3_peak_226
chr1	15844411	15845867	TC32_siNeg_H3K4me3_peak_227
chr1	15846209	15850580	TC32_siNeg_H3K4me3_peak_228
chr1	15973224	15976283	TC32_siNeg_H3K4me3_peak_229
chr1	16073167	16073725	TC32_siNeg_H3K4me3_peak_230
chr1	16152886	16156379	TC32_siNeg_H3K4me3_peak_231
chr1	16167286	16168125	TC32_siNeg_H3K4me3_peak_232
chr1	16206234	16207127	TC32_siNeg_H3K4me3_peak_233
chr1	16236271	16237461	TC32_siNeg_H3K4me3_peak_234
chr1	16348815	16349418	TC32_siNeg_H3K4me3_peak_235
chr1	16349885	16352879	TC32_siNeg_H3K4me3_peak_236
chr1	16367106	16370005	TC32_siNeg_H3K4me3_peak_237
chr1	16370187	16370642	TC32_siNeg_H3K4me3_peak_238
chr1	16440606	16444266	TC32_siNeg_H3K4me3_peak_239
chr1	16497419	16498286	TC32_siNeg_H3K4me3_peak_240
chr1	16498444	16500412	TC32_siNeg_H3K4me3_peak_241
chr1	16610141	16610901	TC32_siNeg_H3K4me3_peak_242
chr1	16611192	16614925	TC32_siNeg_H3K4me3_peak_243
chr1	16640265	16642215	TC32_siNeg_H3K4me3_peak_244
chr1	16642571	16644985	TC32_siNeg_H3K4me3_peak_245
chr1	16904330	16904920	TC32_siNeg_H3K4me3_peak_246
chr1	16913656	16914841	TC32_siNeg_H3K4me3_peak_247
chr1	16915065	16915366	TC32_siNeg_H3K4me3_peak_248
chr1	16921910	16922256	TC32_siNeg_H3K4me3_peak_249
chr1	16976846	16981880	TC32_siNeg_H3K4me3_peak_250
chr1	17010285	17012311	TC32_siNeg_H3K4me3_peak_251
chr1	17050346	17054708	TC32_siNeg_H3K4me3_peak_252
chr1	17118509	17118814	TC32_siNeg_H3K4me3_peak_253
chr1	17119058	17119563	TC32_siNeg_H3K4me3_peak_254
chr1	17435995	17441083	TC32_siNeg_H3K4me3_peak_255
chr1	17538728	17539011	TC32_siNeg_H3K4me3_peak_256
chr1	17539169	17541320	TC32_siNeg_H3K4me3_peak_257
chr1	18631078	18633328	TC32_siNeg_H3K4me3_peak_258
chr1	18899745	18900044	TC32_siNeg_H3K4me3_peak_259
chr1	18900380	18903424	TC32_siNeg_H3K4me3_peak_260
chr1	18950590	18950918	TC32_siNeg_H3K4me3_peak_261
chr1	18952125	18957261	TC32_siNeg_H3K4me3_peak_262
chr1	19205701	19206114	TC32_siNeg_H3K4me3_peak_263
chr1	19207217	19213584	TC32_siNeg_H3K4me3_peak_264
chr1	19247099	19247391	TC32_siNeg_H3K4me3_peak_265
chr1	19248599	19255318	TC32_siNeg_H3K4me3_peak_266
chr1	19309157	19313881	TC32_siNeg_H3K4me3_peak_267
chr1	19481161	19487267	TC32_siNeg_H3K4me3_peak_268
chr1	19487643	19487961	TC32_siNeg_H3K4me3_peak_269
chr1	19595764	19596039	TC32_siNeg_H3K4me3_peak_270
chr1	19596279	19599353	TC32_siNeg_H3K4me3_peak_271
chr1	19643034	19647694	TC32_siNeg_H3K4me3_peak_272
chr1	19664245	19667346	TC32_siNeg_H3K4me3_peak_273
chr1	19668330	19668665	TC32_siNeg_H3K4me3_peak_274
chr1	19882240	19888456	TC32_siNeg_H3K4me3_peak_275
chr1	20483668	20486874	TC32_siNeg_H3K4me3_peak_276
chr1	20504606	20505379	TC32_siNeg_H3K4me3_peak_277
chr1	20505643	20509328	TC32_siNeg_H3K4me3_peak_278
chr1	20633212	20634691	TC32_siNeg_H3K4me3_peak_279
chr1	20657900	20658386	TC32_siNeg_H3K4me3_peak_280
chr1	20658719	20663672	TC32_siNeg_H3K4me3_peak_281
chr1	20696612	20697262	TC32_siNeg_H3K4me3_peak_282
chr1	20717542	20718165	TC32_siNeg_H3K4me3_peak_283
chr1	20731669	20732530	TC32_siNeg_H3K4me3_peak_284
chr1	20732716	20733079	TC32_siNeg_H3K4me3_peak_285
chr1	20783264	20788231	TC32_siNeg_H3K4me3_peak_286
chr1	21173031	21177530	TC32_siNeg_H3K4me3_peak_287
chr1	21289569	21291500	TC32_siNeg_H3K4me3_peak_288
chr1	21342757	21347067	TC32_siNeg_H3K4me3_peak_289
chr1	21347181	21347759	TC32_siNeg_H3K4me3_peak_290
chr1	21439644	21442699	TC32_siNeg_H3K4me3_peak_291
chr1	21443137	21443486	TC32_siNeg_H3K4me3_peak_292
chr1	21779402	21783720	TC32_siNeg_H3K4me3_peak_293
chr1	21934930	21937539	TC32_siNeg_H3K4me3_peak_294
chr1	22024102	22027008	TC32_siNeg_H3K4me3_peak_295
chr1	22052247	22054885	TC32_siNeg_H3K4me3_peak_296
chr1	22428871	22429324	TC32_siNeg_H3K4me3_peak_297
chr1	22451469	22453936	TC32_siNeg_H3K4me3_peak_298
chr1	22454400	22454719	TC32_siNeg_H3K4me3_peak_299
chr1	22710252	22712759	TC32_siNeg_H3K4me3_peak_300
chr1	23018213	23023118	TC32_siNeg_H3K4me3_peak_301
chr1	23023441	23023980	TC32_siNeg_H3K4me3_peak_302
chr1	23165454	23170235	TC32_siNeg_H3K4me3_peak_303
chr1	23177705	23178172	TC32_siNeg_H3K4me3_peak_304
chr1	23216766	23217666	TC32_siNeg_H3K4me3_peak_305
chr1	23339230	23345255	TC32_siNeg_H3K4me3_peak_306
chr1	23366081	23370817	TC32_siNeg_H3K4me3_peak_307
chr1	23423149	23425247	TC32_siNeg_H3K4me3_peak_308
chr1	23481354	23482631	TC32_siNeg_H3K4me3_peak_309
chr1	23482853	23484993	TC32_siNeg_H3K4me3_peak_310
chr1	23528015	23531957	TC32_siNeg_H3K4me3_peak_311
chr1	23554644	23560452	TC32_siNeg_H3K4me3_peak_312
chr1	23691407	23696347	TC32_siNeg_H3K4me3_peak_313
chr1	23696614	23697309	TC32_siNeg_H3K4me3_peak_314
chr1	23741945	23745855	TC32_siNeg_H3K4me3_peak_315
chr1	23747216	23747523	TC32_siNeg_H3K4me3_peak_316
chr1	23776095	23780852	TC32_siNeg_H3K4me3_peak_317
chr1	23781094	23781708	TC32_siNeg_H3K4me3_peak_318
chr1	23790345	23794218	TC32_siNeg_H3K4me3_peak_319
chr1	23795455	23795955	TC32_siNeg_H3K4me3_peak_320
chr1	23797252	23797844	TC32_siNeg_H3K4me3_peak_321
chr1	23798031	23803042	TC32_siNeg_H3K4me3_peak_322
chr1	23822285	23826175	TC32_siNeg_H3K4me3_peak_323
chr1	23866024	23868982	TC32_siNeg_H3K4me3_peak_324
chr1	23958706	23961656	TC32_siNeg_H3K4me3_peak_325
chr1	23963259	23963707	TC32_siNeg_H3K4me3_peak_326
chr1	23976007	23980501	TC32_siNeg_H3K4me3_peak_327
chr1	24142619	24143524	TC32_siNeg_H3K4me3_peak_328
chr1	24185673	24188029	TC32_siNeg_H3K4me3_peak_329
chr1	24412010	24414109	TC32_siNeg_H3K4me3_peak_330
chr1	24415446	24417767	TC32_siNeg_H3K4me3_peak_331
chr1	24501434	24504523	TC32_siNeg_H3K4me3_peak_332
chr1	24505103	24505378	TC32_siNeg_H3K4me3_peak_333
chr1	24641192	24647775	TC32_siNeg_H3K4me3_peak_334
chr1	24745164	24750191	TC32_siNeg_H3K4me3_peak_335
chr1	24750631	24750956	TC32_siNeg_H3K4me3_peak_336
chr1	24927745	24930753	TC32_siNeg_H3K4me3_peak_337
chr1	25229855	25234001	TC32_siNeg_H3K4me3_peak_338
chr1	25234174	25234458	TC32_siNeg_H3K4me3_peak_339
chr1	25239729	25241047	TC32_siNeg_H3K4me3_peak_340
chr1	25243741	25248610	TC32_siNeg_H3K4me3_peak_341
chr1	25266392	25266954	TC32_siNeg_H3K4me3_peak_342
chr1	25336619	25337326	TC32_siNeg_H3K4me3_peak_343
chr1	25338177	25342012	TC32_siNeg_H3K4me3_peak_344
chr1	25428480	25428873	TC32_siNeg_H3K4me3_peak_345
chr1	25429308	25434027	TC32_siNeg_H3K4me3_peak_346
chr1	25543436	25545947	TC32_siNeg_H3K4me3_peak_347
chr1	25546330	25546712	TC32_siNeg_H3K4me3_peak_348
chr1	25616286	25617610	TC32_siNeg_H3K4me3_peak_349
chr1	25799875	25802186	TC32_siNeg_H3K4me3_peak_350
chr1	25802472	25803031	TC32_siNeg_H3K4me3_peak_351
chr1	25818473	25822487	TC32_siNeg_H3K4me3_peak_352
chr1	25823052	25823604	TC32_siNeg_H3K4me3_peak_353
chr1	25855993	25856346	TC32_siNeg_H3K4me3_peak_354
chr1	25856733	25857517	TC32_siNeg_H3K4me3_peak_355
chr1	25857678	25860202	TC32_siNeg_H3K4me3_peak_356
chr1	25902161	25902436	TC32_siNeg_H3K4me3_peak_357
chr1	25903145	25906883	TC32_siNeg_H3K4me3_peak_358
chr1	25995635	25996042	TC32_siNeg_H3K4me3_peak_359
chr1	25996759	25998191	TC32_siNeg_H3K4me3_peak_360
chr1	26034995	26036177	TC32_siNeg_H3K4me3_peak_361
chr1	26108592	26108936	TC32_siNeg_H3K4me3_peak_362
chr1	26109440	26114863	TC32_siNeg_H3K4me3_peak_363
chr1	26169575	26173294	TC32_siNeg_H3K4me3_peak_364
chr1	26234010	26237672	TC32_siNeg_H3K4me3_peak_365
chr1	26279741	26281388	TC32_siNeg_H3K4me3_peak_366
chr1	26281663	26282052	TC32_siNeg_H3K4me3_peak_367
chr1	26304212	26307276	TC32_siNeg_H3K4me3_peak_368
chr1	26336001	26336805	TC32_siNeg_H3K4me3_peak_369
chr1	26410778	26412569	TC32_siNeg_H3K4me3_peak_370
chr1	26431905	26434545	TC32_siNeg_H3K4me3_peak_371
chr1	26470551	26475140	TC32_siNeg_H3K4me3_peak_372
chr1	26500078	26501655	TC32_siNeg_H3K4me3_peak_373
chr1	26501866	26502178	TC32_siNeg_H3K4me3_peak_374
chr1	26528661	26529062	TC32_siNeg_H3K4me3_peak_375
chr1	26529170	26531735	TC32_siNeg_H3K4me3_peak_376
chr1	26619701	26621755	TC32_siNeg_H3K4me3_peak_377
chr1	26636581	26637310	TC32_siNeg_H3K4me3_peak_378
chr1	26692382	26692992	TC32_siNeg_H3K4me3_peak_379
chr1	26693130	26701745	TC32_siNeg_H3K4me3_peak_380
chr1	26702262	26702582	TC32_siNeg_H3K4me3_peak_381
chr1	26787421	26789112	TC32_siNeg_H3K4me3_peak_382
chr1	26825423	26830216	TC32_siNeg_H3K4me3_peak_383
chr1	26864478	26865157	TC32_siNeg_H3K4me3_peak_384
chr1	26865326	26865669	TC32_siNeg_H3K4me3_peak_385
chr1	26887809	26891220	TC32_siNeg_H3K4me3_peak_386
chr1	26892874	26893280	TC32_siNeg_H3K4me3_peak_387
chr1	26896006	26896452	TC32_siNeg_H3K4me3_peak_388
chr1	26897051	26901267	TC32_siNeg_H3K4me3_peak_389
chr1	26921261	26923712	TC32_siNeg_H3K4me3_peak_390
chr1	26923844	26924689	TC32_siNeg_H3K4me3_peak_391
chr1	26993329	26995188	TC32_siNeg_H3K4me3_peak_392
chr1	27152290	27155181	TC32_siNeg_H3K4me3_peak_393
chr1	27234361	27236886	TC32_siNeg_H3K4me3_peak_394
chr1	27238118	27238406	TC32_siNeg_H3K4me3_peak_395
chr1	27321739	27326195	TC32_siNeg_H3K4me3_peak_396
chr1	27326431	27326928	TC32_siNeg_H3K4me3_peak_397
chr1	27349216	27349910	TC32_siNeg_H3K4me3_peak_398
chr1	27365301	27367242	TC32_siNeg_H3K4me3_peak_399
chr1	27392524	27393769	TC32_siNeg_H3K4me3_peak_400
chr1	27487896	27490992	TC32_siNeg_H3K4me3_peak_401
chr1	27600662	27600951	TC32_siNeg_H3K4me3_peak_402
chr1	27601162	27604805	TC32_siNeg_H3K4me3_peak_403
chr1	27659506	27660170	TC32_siNeg_H3K4me3_peak_404
chr1	27671840	27672201	TC32_siNeg_H3K4me3_peak_405
chr1	27725266	27725549	TC32_siNeg_H3K4me3_peak_406
chr1	27725876	27728285	TC32_siNeg_H3K4me3_peak_407
chr1	27728398	27728694	TC32_siNeg_H3K4me3_peak_408
chr1	27772491	27776171	TC32_siNeg_H3K4me3_peak_409
chr1	27830013	27833387	TC32_siNeg_H3K4me3_peak_410
chr1	27872218	27873296	TC32_siNeg_H3K4me3_peak_411
chr1	27912122	27914724	TC32_siNeg_H3K4me3_peak_412
chr1	27959145	27961644	TC32_siNeg_H3K4me3_peak_413
chr1	27961748	27962081	TC32_siNeg_H3K4me3_peak_414
chr1	28085206	28089519	TC32_siNeg_H3K4me3_peak_415
chr1	28229323	28229691	TC32_siNeg_H3K4me3_peak_416
chr1	28229899	28233508	TC32_siNeg_H3K4me3_peak_417
chr1	28234131	28234770	TC32_siNeg_H3K4me3_peak_418
chr1	28235198	28239997	TC32_siNeg_H3K4me3_peak_419
chr1	28246225	28247332	TC32_siNeg_H3K4me3_peak_420
chr1	28259381	28261987	TC32_siNeg_H3K4me3_peak_421
chr1	28262324	28262599	TC32_siNeg_H3K4me3_peak_422
chr1	28328360	28331070	TC32_siNeg_H3K4me3_peak_423
chr1	28369375	28372740	TC32_siNeg_H3K4me3_peak_424
chr1	28438162	28439305	TC32_siNeg_H3K4me3_peak_425
chr1	28503827	28513294	TC32_siNeg_H3K4me3_peak_426
chr1	28517851	28521056	TC32_siNeg_H3K4me3_peak_427
chr1	28521655	28522305	TC32_siNeg_H3K4me3_peak_428
chr1	28552474	28555778	TC32_siNeg_H3K4me3_peak_429
chr1	28577025	28583162	TC32_siNeg_H3K4me3_peak_430
chr1	28639487	28639763	TC32_siNeg_H3K4me3_peak_431
chr1	28640314	28644482	TC32_siNeg_H3K4me3_peak_432
chr1	28668258	28670182	TC32_siNeg_H3K4me3_peak_433
chr1	28670688	28671062	TC32_siNeg_H3K4me3_peak_434
chr1	28735831	28740368	TC32_siNeg_H3K4me3_peak_435
chr1	28886809	28889577	TC32_siNeg_H3K4me3_peak_436
chr1	28890265	28890560	TC32_siNeg_H3K4me3_peak_437
chr1	28914372	28917269	TC32_siNeg_H3K4me3_peak_438
chr1	28987667	28987942	TC32_siNeg_H3K4me3_peak_439
chr1	28988536	28989530	TC32_siNeg_H3K4me3_peak_440
chr1	29121722	29122220	TC32_siNeg_H3K4me3_peak_441
chr1	29123778	29125023	TC32_siNeg_H3K4me3_peak_442
chr1	29178924	29182038	TC32_siNeg_H3K4me3_peak_443
chr1	29182181	29182456	TC32_siNeg_H3K4me3_peak_444
chr1	29228371	29231185	TC32_siNeg_H3K4me3_peak_445
chr1	29236017	29240368	TC32_siNeg_H3K4me3_peak_446
chr1	29240496	29240816	TC32_siNeg_H3K4me3_peak_447
chr1	30718669	30719435	TC32_siNeg_H3K4me3_peak_448
chr1	30906954	30907286	TC32_siNeg_H3K4me3_peak_449
chr1	30907505	30909026	TC32_siNeg_H3K4me3_peak_450
chr1	31059496	31059917	TC32_siNeg_H3K4me3_peak_451
chr1	31060985	31061581	TC32_siNeg_H3K4me3_peak_452
chr1	31061749	31066226	TC32_siNeg_H3K4me3_peak_453
chr1	31154567	31156095	TC32_siNeg_H3K4me3_peak_454
chr1	31239426	31239766	TC32_siNeg_H3K4me3_peak_455
chr1	31293114	31293389	TC32_siNeg_H3K4me3_peak_456
chr1	31293580	31300538	TC32_siNeg_H3K4me3_peak_457
chr1	31413013	31414145	TC32_siNeg_H3K4me3_peak_458
chr1	31641486	31641783	TC32_siNeg_H3K4me3_peak_459
chr1	31642379	31646511	TC32_siNeg_H3K4me3_peak_460
chr1	31647311	31647606	TC32_siNeg_H3K4me3_peak_461
chr1	31760841	31761937	TC32_siNeg_H3K4me3_peak_462
chr1	31762118	31765106	TC32_siNeg_H3K4me3_peak_463
chr1	31788262	31789417	TC32_siNeg_H3K4me3_peak_464
chr1	31934719	31938802	TC32_siNeg_H3K4me3_peak_465
chr1	32013013	32018046	TC32_siNeg_H3K4me3_peak_466
chr1	32018952	32020298	TC32_siNeg_H3K4me3_peak_467
chr1	32071876	32074196	TC32_siNeg_H3K4me3_peak_468
chr1	32107510	32110839	TC32_siNeg_H3K4me3_peak_469
chr1	32110982	32111268	TC32_siNeg_H3K4me3_peak_470
chr1	32179569	32182614	TC32_siNeg_H3K4me3_peak_471
chr1	32200009	32202016	TC32_siNeg_H3K4me3_peak_472
chr1	32202145	32202797	TC32_siNeg_H3K4me3_peak_473
chr1	32203225	32203822	TC32_siNeg_H3K4me3_peak_474
chr1	32204539	32204918	TC32_siNeg_H3K4me3_peak_475
chr1	32205091	32207961	TC32_siNeg_H3K4me3_peak_476
chr1	32208069	32208790	TC32_siNeg_H3K4me3_peak_477
chr1	32219694	32224960	TC32_siNeg_H3K4me3_peak_478
chr1	32240332	32241334	TC32_siNeg_H3K4me3_peak_479
chr1	32291256	32294856	TC32_siNeg_H3K4me3_peak_480
chr1	32295159	32295506	TC32_siNeg_H3K4me3_peak_481
chr1	32332769	32336588	TC32_siNeg_H3K4me3_peak_482
chr1	32350968	32352599	TC32_siNeg_H3K4me3_peak_483
chr1	32391417	32396199	TC32_siNeg_H3K4me3_peak_484
chr1	32499895	32501565	TC32_siNeg_H3K4me3_peak_485
chr1	32538737	32541285	TC32_siNeg_H3K4me3_peak_486
chr1	32647175	32653860	TC32_siNeg_H3K4me3_peak_487
chr1	32654199	32655073	TC32_siNeg_H3K4me3_peak_488
chr1	32740396	32743258	TC32_siNeg_H3K4me3_peak_489
chr1	32743734	32744100	TC32_siNeg_H3K4me3_peak_490
chr1	32753826	32755154	TC32_siNeg_H3K4me3_peak_491
chr1	32813712	32819930	TC32_siNeg_H3K4me3_peak_492
chr1	32900299	32901881	TC32_siNeg_H3K4me3_peak_493
chr1	32961739	32964916	TC32_siNeg_H3K4me3_peak_494
chr1	33034792	33037525	TC32_siNeg_H3K4me3_peak_495
chr1	33079843	33080199	TC32_siNeg_H3K4me3_peak_496
chr1	33080351	33082307	TC32_siNeg_H3K4me3_peak_497
chr1	33125546	33128050	TC32_siNeg_H3K4me3_peak_498
chr1	33180965	33182220	TC32_siNeg_H3K4me3_peak_499
chr1	33254257	33254532	TC32_siNeg_H3K4me3_peak_500
chr1	33255334	33258911	TC32_siNeg_H3K4me3_peak_501
chr1	33346441	33350630	TC32_siNeg_H3K4me3_peak_502
chr1	33427070	33428026	TC32_siNeg_H3K4me3_peak_503
chr1	33428369	33431184	TC32_siNeg_H3K4me3_peak_504
chr1	33472567	33474516	TC32_siNeg_H3K4me3_peak_505
chr1	34856695	34860505	TC32_siNeg_H3K4me3_peak_506
chr1	34866167	34866543	TC32_siNeg_H3K4me3_peak_507
chr1	34983735	34986289	TC32_siNeg_H3K4me3_peak_508
chr1	35028984	35032298	TC32_siNeg_H3K4me3_peak_509
chr1	35078844	35082448	TC32_siNeg_H3K4me3_peak_510
chr1	35188147	35188448	TC32_siNeg_H3K4me3_peak_511
chr1	35188828	35194056	TC32_siNeg_H3K4me3_peak_512
chr1	35268243	35271985	TC32_siNeg_H3K4me3_peak_513
chr1	35554049	35559423	TC32_siNeg_H3K4me3_peak_514
chr1	35559999	35560405	TC32_siNeg_H3K4me3_peak_515
chr1	35637395	35643041	TC32_siNeg_H3K4me3_peak_516
chr1	35707604	35708780	TC32_siNeg_H3K4me3_peak_517
chr1	35716422	35716701	TC32_siNeg_H3K4me3_peak_518
chr1	35717197	35719549	TC32_siNeg_H3K4me3_peak_519
chr1	35767566	35770402	TC32_siNeg_H3K4me3_peak_520
chr1	35806152	35810709	TC32_siNeg_H3K4me3_peak_521
chr1	35882806	35886298	TC32_siNeg_H3K4me3_peak_522
chr1	35929053	35934280	TC32_siNeg_H3K4me3_peak_523
chr1	36083826	36084583	TC32_siNeg_H3K4me3_peak_524
chr1	36088666	36091796	TC32_siNeg_H3K4me3_peak_525
chr1	36146804	36149615	TC32_siNeg_H3K4me3_peak_526
chr1	36153726	36154091	TC32_siNeg_H3K4me3_peak_527
chr1	36154253	36160534	TC32_siNeg_H3K4me3_peak_528
chr1	36160691	36161429	TC32_siNeg_H3K4me3_peak_529
chr1	36223203	36227746	TC32_siNeg_H3K4me3_peak_530
chr1	36307024	36307823	TC32_siNeg_H3K4me3_peak_531
chr1	36321624	36324145	TC32_siNeg_H3K4me3_peak_532
chr1	36382442	36386573	TC32_siNeg_H3K4me3_peak_533
chr1	36394936	36398395	TC32_siNeg_H3K4me3_peak_534
chr1	36449540	36451146	TC32_siNeg_H3K4me3_peak_535
chr1	36459164	36459591	TC32_siNeg_H3K4me3_peak_536
chr1	36460216	36460493	TC32_siNeg_H3K4me3_peak_537
chr1	36460764	36464830	TC32_siNeg_H3K4me3_peak_538
chr1	37473645	37477642	TC32_siNeg_H3K4me3_peak_539
chr1	37477774	37478081	TC32_siNeg_H3K4me3_peak_540
chr1	37511104	37515307	TC32_siNeg_H3K4me3_peak_541
chr1	37550350	37550719	TC32_siNeg_H3K4me3_peak_542
chr1	37550841	37554641	TC32_siNeg_H3K4me3_peak_543
chr1	37592465	37596229	TC32_siNeg_H3K4me3_peak_544
chr1	37686370	37686814	TC32_siNeg_H3K4me3_peak_545
chr1	37687647	37696045	TC32_siNeg_H3K4me3_peak_546
chr1	37794219	37794562	TC32_siNeg_H3K4me3_peak_547
chr1	37804615	37810242	TC32_siNeg_H3K4me3_peak_548
chr1	37810474	37811290	TC32_siNeg_H3K4me3_peak_549
chr1	37856617	37860503	TC32_siNeg_H3K4me3_peak_550
chr1	37929771	37932497	TC32_siNeg_H3K4me3_peak_551
chr1	37932795	37933140	TC32_siNeg_H3K4me3_peak_552
chr1	37986732	37990747	TC32_siNeg_H3K4me3_peak_553
chr1	38001272	38001550	TC32_siNeg_H3K4me3_peak_554
chr1	38002204	38002741	TC32_siNeg_H3K4me3_peak_555
chr1	38003020	38006766	TC32_siNeg_H3K4me3_peak_556
chr1	38012632	38015866	TC32_siNeg_H3K4me3_peak_557
chr1	38041459	38041806	TC32_siNeg_H3K4me3_peak_558
chr1	38041966	38048737	TC32_siNeg_H3K4me3_peak_559
chr1	38856897	38862733	TC32_siNeg_H3K4me3_peak_560
chr1	38870207	38870482	TC32_siNeg_H3K4me3_peak_561
chr1	38870883	38875593	TC32_siNeg_H3K4me3_peak_562
chr1	38990512	38994557	TC32_siNeg_H3K4me3_peak_563
chr1	39025947	39027783	TC32_siNeg_H3K4me3_peak_564
chr1	39028727	39029039	TC32_siNeg_H3K4me3_peak_565
chr1	39103144	39103438	TC32_siNeg_H3K4me3_peak_566
chr1	39104029	39108293	TC32_siNeg_H3K4me3_peak_567
chr1	39204618	39205769	TC32_siNeg_H3K4me3_peak_568
chr1	39408146	39411528	TC32_siNeg_H3K4me3_peak_569
chr1	39490994	39491984	TC32_siNeg_H3K4me3_peak_570
chr1	39558397	39559956	TC32_siNeg_H3K4me3_peak_571
chr1	39571370	39577308	TC32_siNeg_H3K4me3_peak_572
chr1	39606426	39606871	TC32_siNeg_H3K4me3_peak_573
chr1	39639302	39639648	TC32_siNeg_H3K4me3_peak_574
chr1	39738623	39741870	TC32_siNeg_H3K4me3_peak_575
chr1	39788456	39789918	TC32_siNeg_H3K4me3_peak_576
chr1	39878801	39879076	TC32_siNeg_H3K4me3_peak_577
chr1	39880262	39883883	TC32_siNeg_H3K4me3_peak_578
chr1	39900444	39902467	TC32_siNeg_H3K4me3_peak_579
chr1	39955149	39956414	TC32_siNeg_H3K4me3_peak_580
chr1	40039234	40044170	TC32_siNeg_H3K4me3_peak_581
chr1	40096069	40097716	TC32_siNeg_H3K4me3_peak_582
chr1	40160910	40164698	TC32_siNeg_H3K4me3_peak_583
chr1	40164832	40165152	TC32_siNeg_H3K4me3_peak_584
chr1	40255330	40255609	TC32_siNeg_H3K4me3_peak_585
chr1	40255724	40260633	TC32_siNeg_H3K4me3_peak_586
chr1	40373121	40377351	TC32_siNeg_H3K4me3_peak_587
chr1	40449271	40452345	TC32_siNeg_H3K4me3_peak_588
chr1	40475851	40476311	TC32_siNeg_H3K4me3_peak_589
chr1	40476606	40478975	TC32_siNeg_H3K4me3_peak_590
chr1	40479639	40479914	TC32_siNeg_H3K4me3_peak_591
chr1	40508374	40509740	TC32_siNeg_H3K4me3_peak_592
chr1	40509852	40510135	TC32_siNeg_H3K4me3_peak_593
chr1	40530662	40533394	TC32_siNeg_H3K4me3_peak_594
chr1	40664541	40666081	TC32_siNeg_H3K4me3_peak_595
chr1	40689741	40693547	TC32_siNeg_H3K4me3_peak_596
chr1	40708862	40712687	TC32_siNeg_H3K4me3_peak_597
chr1	40861878	40862443	TC32_siNeg_H3K4me3_peak_598
chr1	40979119	40982685	TC32_siNeg_H3K4me3_peak_599
chr1	41240112	41243611	TC32_siNeg_H3K4me3_peak_600
chr1	41361311	41362588	TC32_siNeg_H3K4me3_peak_601
chr1	41366451	41367026	TC32_siNeg_H3K4me3_peak_602
chr1	41662011	41662390	TC32_siNeg_H3K4me3_peak_603
chr1	42035022	42036467	TC32_siNeg_H3K4me3_peak_604
chr1	42332107	42336669	TC32_siNeg_H3K4me3_peak_605
chr1	42336775	42337115	TC32_siNeg_H3K4me3_peak_606
chr1	42380510	42381192	TC32_siNeg_H3K4me3_peak_607
chr1	42456022	42457749	TC32_siNeg_H3K4me3_peak_608
chr1	42458142	42458523	TC32_siNeg_H3K4me3_peak_609
chr1	42462614	42465132	TC32_siNeg_H3K4me3_peak_610
chr1	42657935	42661721	TC32_siNeg_H3K4me3_peak_611
chr1	42662461	42662906	TC32_siNeg_H3K4me3_peak_612
chr1	42679415	42687095	TC32_siNeg_H3K4me3_peak_613
chr1	42763098	42763542	TC32_siNeg_H3K4me3_peak_614
chr1	42764321	42770205	TC32_siNeg_H3K4me3_peak_615
chr1	42770316	42770718	TC32_siNeg_H3K4me3_peak_616
chr1	42815629	42817905	TC32_siNeg_H3K4me3_peak_617
chr1	42844981	42849333	TC32_siNeg_H3K4me3_peak_618
chr1	42849494	42849812	TC32_siNeg_H3K4me3_peak_619
chr1	42923810	42925760	TC32_siNeg_H3K4me3_peak_620
chr1	42955677	42956180	TC32_siNeg_H3K4me3_peak_621
chr1	42956476	42959597	TC32_siNeg_H3K4me3_peak_622
chr1	42959908	42960352	TC32_siNeg_H3K4me3_peak_623
chr1	43120014	43121956	TC32_siNeg_H3K4me3_peak_624
chr1	43168858	43172989	TC32_siNeg_H3K4me3_peak_625
chr1	43348668	43349724	TC32_siNeg_H3K4me3_peak_626
chr1	43357246	43369475	TC32_siNeg_H3K4me3_peak_627
chr1	43387504	43391799	TC32_siNeg_H3K4me3_peak_628
chr1	43392782	43393277	TC32_siNeg_H3K4me3_peak_629
chr1	43396958	43397259	TC32_siNeg_H3K4me3_peak_630
chr1	43452942	43454449	TC32_siNeg_H3K4me3_peak_631
chr1	43530043	43533604	TC32_siNeg_H3K4me3_peak_632
chr1	43648434	43652782	TC32_siNeg_H3K4me3_peak_633
chr1	43653093	43653651	TC32_siNeg_H3K4me3_peak_634
chr1	43705150	43709517	TC32_siNeg_H3K4me3_peak_635
chr1	43945591	43950745	TC32_siNeg_H3K4me3_peak_636
chr1	43969889	43982282	TC32_siNeg_H3K4me3_peak_637
chr1	43982453	43982728	TC32_siNeg_H3K4me3_peak_638
chr1	43990971	43992485	TC32_siNeg_H3K4me3_peak_639
chr1	43993216	43993972	TC32_siNeg_H3K4me3_peak_640
chr1	44029496	44032625	TC32_siNeg_H3K4me3_peak_641
chr1	44033232	44033598	TC32_siNeg_H3K4me3_peak_642
chr1	44212956	44216319	TC32_siNeg_H3K4me3_peak_643
chr1	44217140	44217655	TC32_siNeg_H3K4me3_peak_644
chr1	44352844	44355532	TC32_siNeg_H3K4me3_peak_645
chr1	44405176	44406255	TC32_siNeg_H3K4me3_peak_646
chr1	44631224	44634229	TC32_siNeg_H3K4me3_peak_647
chr1	44673627	44675345	TC32_siNeg_H3K4me3_peak_648
chr1	44739072	44743248	TC32_siNeg_H3K4me3_peak_649
chr1	44744162	44744586	TC32_siNeg_H3K4me3_peak_650
chr1	44772882	44773421	TC32_siNeg_H3K4me3_peak_651
chr1	44773558	44780270	TC32_siNeg_H3K4me3_peak_652
chr1	44799879	44802495	TC32_siNeg_H3K4me3_peak_653
chr1	44813883	44814188	TC32_siNeg_H3K4me3_peak_654
chr1	44842275	44843508	TC32_siNeg_H3K4me3_peak_655
chr1	44983135	44983452	TC32_siNeg_H3K4me3_peak_656
chr1	44984161	44986874	TC32_siNeg_H3K4me3_peak_657
chr1	45007269	45007544	TC32_siNeg_H3K4me3_peak_658
chr1	45007963	45014594	TC32_siNeg_H3K4me3_peak_659
chr1	45205972	45207040	TC32_siNeg_H3K4me3_peak_660
chr1	45302750	45305007	TC32_siNeg_H3K4me3_peak_661
chr1	45337342	45337617	TC32_siNeg_H3K4me3_peak_662
chr1	45337977	45343083	TC32_siNeg_H3K4me3_peak_663
chr1	45343663	45344081	TC32_siNeg_H3K4me3_peak_664
chr1	45489843	45491624	TC32_siNeg_H3K4me3_peak_665
chr1	45498785	45502618	TC32_siNeg_H3K4me3_peak_666
chr1	45518055	45522936	TC32_siNeg_H3K4me3_peak_667
chr1	45550375	45553871	TC32_siNeg_H3K4me3_peak_668
chr1	45583402	45587544	TC32_siNeg_H3K4me3_peak_669
chr1	45587646	45587943	TC32_siNeg_H3K4me3_peak_670
chr1	45681687	45682109	TC32_siNeg_H3K4me3_peak_671
chr1	45682678	45682959	TC32_siNeg_H3K4me3_peak_672
chr1	45683096	45691045	TC32_siNeg_H3K4me3_peak_673
chr1	45750164	45750717	TC32_siNeg_H3K4me3_peak_674
chr1	45803184	45806463	TC32_siNeg_H3K4me3_peak_675
chr1	45807039	45807357	TC32_siNeg_H3K4me3_peak_676
chr1	46129654	46134535	TC32_siNeg_H3K4me3_peak_677
chr1	46196598	46200160	TC32_siNeg_H3K4me3_peak_678
chr1	46201550	46202021	TC32_siNeg_H3K4me3_peak_679
chr1	46202128	46202574	TC32_siNeg_H3K4me3_peak_680
chr1	46202826	46205140	TC32_siNeg_H3K4me3_peak_681
chr1	46205351	46205963	TC32_siNeg_H3K4me3_peak_682
chr1	46246501	46250052	TC32_siNeg_H3K4me3_peak_683
chr1	46250189	46250726	TC32_siNeg_H3K4me3_peak_684
chr1	46250890	46251174	TC32_siNeg_H3K4me3_peak_685
chr1	46298673	46308634	TC32_siNeg_H3K4me3_peak_686
chr1	46340045	46343962	TC32_siNeg_H3K4me3_peak_687
chr1	46344113	46344563	TC32_siNeg_H3K4me3_peak_688
chr1	46602260	46605104	TC32_siNeg_H3K4me3_peak_689
chr1	46615788	46617356	TC32_siNeg_H3K4me3_peak_690
chr1	46665927	46668841	TC32_siNeg_H3K4me3_peak_691
chr1	46669021	46669419	TC32_siNeg_H3K4me3_peak_692
chr1	46715457	46715962	TC32_siNeg_H3K4me3_peak_693
chr1	46716403	46719945	TC32_siNeg_H3K4me3_peak_694
chr1	47309558	47310633	TC32_siNeg_H3K4me3_peak_695
chr1	47310929	47314870	TC32_siNeg_H3K4me3_peak_696
chr1	47333116	47335755	TC32_siNeg_H3K4me3_peak_697
chr1	47335963	47336480	TC32_siNeg_H3K4me3_peak_698
chr1	47434246	47434676	TC32_siNeg_H3K4me3_peak_699
chr1	47435877	47438677	TC32_siNeg_H3K4me3_peak_700
chr1	47996873	47997830	TC32_siNeg_H3K4me3_peak_701
chr1	48470434	48472735	TC32_siNeg_H3K4me3_peak_702
chr1	48775640	48775998	TC32_siNeg_H3K4me3_peak_703
chr1	48776139	48777851	TC32_siNeg_H3K4me3_peak_704
chr1	50423859	50424726	TC32_siNeg_H3K4me3_peak_705
chr1	50955544	50955839	TC32_siNeg_H3K4me3_peak_706
chr1	50957964	50961722	TC32_siNeg_H3K4me3_peak_707
chr1	50962011	50962286	TC32_siNeg_H3K4me3_peak_708
chr1	50967285	50974834	TC32_siNeg_H3K4me3_peak_709
chr1	50975538	50980515	TC32_siNeg_H3K4me3_peak_710
chr1	51235248	51240296	TC32_siNeg_H3K4me3_peak_711
chr1	51516101	51519537	TC32_siNeg_H3K4me3_peak_712
chr1	51616748	51619750	TC32_siNeg_H3K4me3_peak_713
chr1	51620147	51620609	TC32_siNeg_H3K4me3_peak_714
chr1	51727697	51731783	TC32_siNeg_H3K4me3_peak_715
chr1	51732059	51732711	TC32_siNeg_H3K4me3_peak_716
chr1	51838518	51838882	TC32_siNeg_H3K4me3_peak_717
chr1	51839462	51839783	TC32_siNeg_H3K4me3_peak_718
chr1	51873665	51879777	TC32_siNeg_H3K4me3_peak_719
chr1	51989307	51991065	TC32_siNeg_H3K4me3_peak_720
chr1	52030153	52034266	TC32_siNeg_H3K4me3_peak_721
chr1	52051647	52059475	TC32_siNeg_H3K4me3_peak_722
chr1	52141300	52145137	TC32_siNeg_H3K4me3_peak_723
chr1	52364291	52366884	TC32_siNeg_H3K4me3_peak_724
chr1	52368550	52368907	TC32_siNeg_H3K4me3_peak_725
chr1	52401465	52407243	TC32_siNeg_H3K4me3_peak_726
chr1	52549334	52549842	TC32_siNeg_H3K4me3_peak_727
chr1	52550710	52555242	TC32_siNeg_H3K4me3_peak_728
chr1	52602202	52603161	TC32_siNeg_H3K4me3_peak_729
chr1	52695951	52698684	TC32_siNeg_H3K4me3_peak_730
chr1	52726239	52728446	TC32_siNeg_H3K4me3_peak_731
chr1	52728672	52729218	TC32_siNeg_H3K4me3_peak_732
chr1	52842350	52845778	TC32_siNeg_H3K4me3_peak_733
chr1	52927188	52928427	TC32_siNeg_H3K4me3_peak_734
chr1	53014489	53017676	TC32_siNeg_H3K4me3_peak_735
chr1	53196521	53200234	TC32_siNeg_H3K4me3_peak_736
chr1	53219050	53221360	TC32_siNeg_H3K4me3_peak_737
chr1	53234905	53239172	TC32_siNeg_H3K4me3_peak_738
chr1	53325257	53328494	TC32_siNeg_H3K4me3_peak_739
chr1	53737954	53738304	TC32_siNeg_H3K4me3_peak_740
chr1	53738447	53739154	TC32_siNeg_H3K4me3_peak_741
chr1	53739328	53739637	TC32_siNeg_H3K4me3_peak_742
chr1	53834796	53838663	TC32_siNeg_H3K4me3_peak_743
chr1	53888301	53890323	TC32_siNeg_H3K4me3_peak_744
chr1	53942791	53949178	TC32_siNeg_H3K4me3_peak_745
chr1	54049257	54054948	TC32_siNeg_H3K4me3_peak_746
chr1	54055202	54055790	TC32_siNeg_H3K4me3_peak_747
chr1	54198043	54202751	TC32_siNeg_H3K4me3_peak_748
chr1	54401858	54402318	TC32_siNeg_H3K4me3_peak_749
chr1	54402476	54407712	TC32_siNeg_H3K4me3_peak_750
chr1	54488453	54489533	TC32_siNeg_H3K4me3_peak_751
chr1	54715670	54718188	TC32_siNeg_H3K4me3_peak_752
chr1	54761384	54761906	TC32_siNeg_H3K4me3_peak_753
chr1	54762039	54765206	TC32_siNeg_H3K4me3_peak_754
chr1	54884093	54888233	TC32_siNeg_H3K4me3_peak_755
chr1	55039403	55040807	TC32_siNeg_H3K4me3_peak_756
chr1	55211463	55212133	TC32_siNeg_H3K4me3_peak_757
chr1	55212244	55217344	TC32_siNeg_H3K4me3_peak_758
chr1	56578516	56579753	TC32_siNeg_H3K4me3_peak_759
chr1	56644201	56647625	TC32_siNeg_H3K4me3_peak_760
chr1	57421001	57424999	TC32_siNeg_H3K4me3_peak_761
chr1	58545452	58547118	TC32_siNeg_H3K4me3_peak_762
chr1	58697637	58697945	TC32_siNeg_H3K4me3_peak_763
chr1	58698341	58700506	TC32_siNeg_H3K4me3_peak_764
chr1	58780147	58784130	TC32_siNeg_H3K4me3_peak_765
chr1	58784252	58785464	TC32_siNeg_H3K4me3_peak_766
chr1	58816094	58816683	TC32_siNeg_H3K4me3_peak_767
chr1	58903568	58904176	TC32_siNeg_H3K4me3_peak_768
chr1	59295704	59297573	TC32_siNeg_H3K4me3_peak_769
chr1	59814242	59818023	TC32_siNeg_H3K4me3_peak_770
chr1	59846739	59854746	TC32_siNeg_H3K4me3_peak_771
chr1	59926343	59926967	TC32_siNeg_H3K4me3_peak_772
chr1	61049971	61051148	TC32_siNeg_H3K4me3_peak_773
chr1	61051430	61051707	TC32_siNeg_H3K4me3_peak_774
chr1	61052019	61052359	TC32_siNeg_H3K4me3_peak_775
chr1	61056627	61058428	TC32_siNeg_H3K4me3_peak_776
chr1	61076704	61078001	TC32_siNeg_H3K4me3_peak_777
chr1	61080043	61086148	TC32_siNeg_H3K4me3_peak_778
chr1	61086276	61086792	TC32_siNeg_H3K4me3_peak_779
chr1	61722804	61725938	TC32_siNeg_H3K4me3_peak_780
chr1	61741137	61744098	TC32_siNeg_H3K4me3_peak_781
chr1	62194854	62195507	TC32_siNeg_H3K4me3_peak_782
chr1	62434123	62436427	TC32_siNeg_H3K4me3_peak_783
chr1	62436669	62441588	TC32_siNeg_H3K4me3_peak_784
chr1	62685585	62685951	TC32_siNeg_H3K4me3_peak_785
chr1	62686529	62690673	TC32_siNeg_H3K4me3_peak_786
chr1	62783731	62786996	TC32_siNeg_H3K4me3_peak_787
chr1	63317095	63318380	TC32_siNeg_H3K4me3_peak_788
chr1	63321803	63327073	TC32_siNeg_H3K4me3_peak_789
chr1	63367197	63369617	TC32_siNeg_H3K4me3_peak_790
chr1	63369722	63370078	TC32_siNeg_H3K4me3_peak_791
chr1	63370359	63370730	TC32_siNeg_H3K4me3_peak_792
chr1	63520619	63525598	TC32_siNeg_H3K4me3_peak_793
chr1	63591505	63594921	TC32_siNeg_H3K4me3_peak_794
chr1	63595076	63595833	TC32_siNeg_H3K4me3_peak_795
chr1	63773660	63776458	TC32_siNeg_H3K4me3_peak_796
chr1	64469254	64474662	TC32_siNeg_H3K4me3_peak_797
chr1	64743544	64750164	TC32_siNeg_H3K4me3_peak_798
chr1	64891559	64892050	TC32_siNeg_H3K4me3_peak_799
chr1	64962640	64967063	TC32_siNeg_H3K4me3_peak_800
chr1	65062494	65062779	TC32_siNeg_H3K4me3_peak_801
chr1	65063911	65070228	TC32_siNeg_H3K4me3_peak_802
chr1	65070412	65070751	TC32_siNeg_H3K4me3_peak_803
chr1	65146330	65150312	TC32_siNeg_H3K4me3_peak_804
chr1	65253819	65256453	TC32_siNeg_H3K4me3_peak_805
chr1	65419781	65420349	TC32_siNeg_H3K4me3_peak_806
chr1	65420501	65422370	TC32_siNeg_H3K4me3_peak_807
chr1	65422482	65423224	TC32_siNeg_H3K4me3_peak_808
chr1	66331696	66335590	TC32_siNeg_H3K4me3_peak_809
chr1	66335723	66336163	TC32_siNeg_H3K4me3_peak_810
chr1	66531085	66540198	TC32_siNeg_H3K4me3_peak_811
chr1	66921285	66921730	TC32_siNeg_H3K4me3_peak_812
chr1	66921835	66922224	TC32_siNeg_H3K4me3_peak_813
chr1	66922408	66928100	TC32_siNeg_H3K4me3_peak_814
chr1	66928202	66934634	TC32_siNeg_H3K4me3_peak_815
chr1	67051381	67055459	TC32_siNeg_H3K4me3_peak_816
chr1	67424475	67424795	TC32_siNeg_H3K4me3_peak_817
chr1	67425377	67431948	TC32_siNeg_H3K4me3_peak_818
chr1	67684815	67688352	TC32_siNeg_H3K4me3_peak_819
chr1	67831866	67833501	TC32_siNeg_H3K4me3_peak_820
chr1	68228354	68228692	TC32_siNeg_H3K4me3_peak_821
chr1	68228940	68233539	TC32_siNeg_H3K4me3_peak_822
chr1	68493144	68493489	TC32_siNeg_H3K4me3_peak_823
chr1	68493975	68497525	TC32_siNeg_H3K4me3_peak_824
chr1	70202034	70208992	TC32_siNeg_H3K4me3_peak_825
chr1	70220948	70224531	TC32_siNeg_H3K4me3_peak_826
chr1	70224672	70225038	TC32_siNeg_H3K4me3_peak_827
chr1	70350808	70351163	TC32_siNeg_H3K4me3_peak_828
chr1	70351416	70355849	TC32_siNeg_H3K4me3_peak_829
chr1	70410117	70415235	TC32_siNeg_H3K4me3_peak_830
chr1	71037914	71038189	TC32_siNeg_H3K4me3_peak_831
chr1	71038491	71038983	TC32_siNeg_H3K4me3_peak_832
chr1	71039686	71050122	TC32_siNeg_H3K4me3_peak_833
chr1	71078036	71081731	TC32_siNeg_H3K4me3_peak_834
chr1	72281802	72285056	TC32_siNeg_H3K4me3_peak_835
chr1	74197727	74199773	TC32_siNeg_H3K4me3_peak_836
chr1	74730934	74732125	TC32_siNeg_H3K4me3_peak_837
chr1	74732302	74734771	TC32_siNeg_H3K4me3_peak_838
chr1	75375319	75376178	TC32_siNeg_H3K4me3_peak_839
chr1	75677019	75678111	TC32_siNeg_H3K4me3_peak_840
chr1	75723333	75726961	TC32_siNeg_H3K4me3_peak_841
chr1	75727206	75727559	TC32_siNeg_H3K4me3_peak_842
chr1	75785771	75793324	TC32_siNeg_H3K4me3_peak_843
chr1	76074702	76075418	TC32_siNeg_H3K4me3_peak_844
chr1	76867357	76868148	TC32_siNeg_H3K4me3_peak_845
chr1	77216865	77220977	TC32_siNeg_H3K4me3_peak_846
chr1	77281738	77282652	TC32_siNeg_H3K4me3_peak_847
chr1	77679318	77684652	TC32_siNeg_H3K4me3_peak_848
chr1	77755492	77760167	TC32_siNeg_H3K4me3_peak_849
chr1	77779210	77782989	TC32_siNeg_H3K4me3_peak_850
chr1	77887320	77887824	TC32_siNeg_H3K4me3_peak_851
chr1	77888023	77890041	TC32_siNeg_H3K4me3_peak_852
chr1	77974677	77982760	TC32_siNeg_H3K4me3_peak_853
chr1	78004521	78011472	TC32_siNeg_H3K4me3_peak_854
chr1	83998647	83999630	TC32_siNeg_H3K4me3_peak_855
chr1	84075232	84080695	TC32_siNeg_H3K4me3_peak_856
chr1	84080935	84081329	TC32_siNeg_H3K4me3_peak_857
chr1	84298175	84299560	TC32_siNeg_H3K4me3_peak_858
chr1	84302282	84302609	TC32_siNeg_H3K4me3_peak_859
chr1	84478951	84482193	TC32_siNeg_H3K4me3_peak_860
chr1	84502962	84507887	TC32_siNeg_H3K4me3_peak_861
chr1	84573346	84574863	TC32_siNeg_H3K4me3_peak_862
chr1	84620622	84621083	TC32_siNeg_H3K4me3_peak_863
chr1	84687161	84692170	TC32_siNeg_H3K4me3_peak_864
chr1	84996920	84997358	TC32_siNeg_H3K4me3_peak_865
chr1	85061856	85062630	TC32_siNeg_H3K4me3_peak_866
chr1	85197497	85203262	TC32_siNeg_H3K4me3_peak_867
chr1	85256806	85259785	TC32_siNeg_H3K4me3_peak_868
chr1	85274432	85277288	TC32_siNeg_H3K4me3_peak_869
chr1	85462754	85466099	TC32_siNeg_H3K4me3_peak_870
chr1	85576079	85578787	TC32_siNeg_H3K4me3_peak_871
chr1	85579614	85583856	TC32_siNeg_H3K4me3_peak_872
chr1	85705201	85709015	TC32_siNeg_H3K4me3_peak_873
chr1	86393273	86394112	TC32_siNeg_H3K4me3_peak_874
chr1	86394470	86396730	TC32_siNeg_H3K4me3_peak_875
chr1	86703977	86707587	TC32_siNeg_H3K4me3_peak_876
chr1	86910949	86917854	TC32_siNeg_H3K4me3_peak_877
chr1	86918085	86918424	TC32_siNeg_H3K4me3_peak_878
chr1	87327361	87336597	TC32_siNeg_H3K4me3_peak_879
chr1	87684234	87684600	TC32_siNeg_H3K4me3_peak_880
chr1	88681801	88682249	TC32_siNeg_H3K4me3_peak_881
chr1	88682469	88688343	TC32_siNeg_H3K4me3_peak_882
chr1	88888459	88892413	TC32_siNeg_H3K4me3_peak_883
chr1	88989966	88993799	TC32_siNeg_H3K4me3_peak_884
chr1	89064746	89065803	TC32_siNeg_H3K4me3_peak_885
chr1	89523962	89526532	TC32_siNeg_H3K4me3_peak_886
chr1	89526754	89527276	TC32_siNeg_H3K4me3_peak_887
chr1	89632201	89636235	TC32_siNeg_H3K4me3_peak_888
chr1	89763176	89763499	TC32_siNeg_H3K4me3_peak_889
chr1	89819614	89824035	TC32_siNeg_H3K4me3_peak_890
chr1	89842846	89845043	TC32_siNeg_H3K4me3_peak_891
chr1	89994504	89999045	TC32_siNeg_H3K4me3_peak_892
chr1	90711586	90711861	TC32_siNeg_H3K4me3_peak_893
chr1	90712938	90718835	TC32_siNeg_H3K4me3_peak_894
chr1	90730305	90730782	TC32_siNeg_H3K4me3_peak_895
chr1	90850593	90851942	TC32_siNeg_H3K4me3_peak_896
chr1	91018970	91022673	TC32_siNeg_H3K4me3_peak_897
chr1	91403982	91405077	TC32_siNeg_H3K4me3_peak_898
chr1	91500487	91503434	TC32_siNeg_H3K4me3_peak_899
chr1	91882953	91886547	TC32_siNeg_H3K4me3_peak_900
chr1	92029917	92030898	TC32_siNeg_H3K4me3_peak_901
chr1	92079894	92081604	TC32_siNeg_H3K4me3_peak_902
chr1	92296764	92297379	TC32_siNeg_H3K4me3_peak_903
chr1	92297492	92301536	TC32_siNeg_H3K4me3_peak_904
chr1	92485438	92485945	TC32_siNeg_H3K4me3_peak_905
chr1	92783360	92785565	TC32_siNeg_H3K4me3_peak_906
chr1	92831827	92836722	TC32_siNeg_H3K4me3_peak_907
chr1	92837032	92837491	TC32_siNeg_H3K4me3_peak_908
chr1	92960122	92962913	TC32_siNeg_H3K4me3_peak_909
chr1	93078227	93082100	TC32_siNeg_H3K4me3_peak_910
chr1	93082312	93082629	TC32_siNeg_H3K4me3_peak_911
chr1	93083020	93083385	TC32_siNeg_H3K4me3_peak_912
chr1	93176689	93183366	TC32_siNeg_H3K4me3_peak_913
chr1	93344612	93350518	TC32_siNeg_H3K4me3_peak_914
chr1	93350725	93351314	TC32_siNeg_H3K4me3_peak_915
chr1	93445440	93445733	TC32_siNeg_H3K4me3_peak_916
chr1	93446264	93451523	TC32_siNeg_H3K4me3_peak_917
chr1	93680254	93682575	TC32_siNeg_H3K4me3_peak_918
chr1	93844705	93844999	TC32_siNeg_H3K4me3_peak_919
chr1	93846005	93848960	TC32_siNeg_H3K4me3_peak_920
chr1	93875955	93880026	TC32_siNeg_H3K4me3_peak_921
chr1	93905781	93910445	TC32_siNeg_H3K4me3_peak_922
chr1	94237053	94237681	TC32_siNeg_H3K4me3_peak_923
chr1	94417179	94421815	TC32_siNeg_H3K4me3_peak_924
chr1	94538758	94543593	TC32_siNeg_H3K4me3_peak_925
chr1	94922858	94923529	TC32_siNeg_H3K4me3_peak_926
chr1	94923650	94924686	TC32_siNeg_H3K4me3_peak_927
chr1	94924799	94929348	TC32_siNeg_H3K4me3_peak_928
chr1	95071438	95073715	TC32_siNeg_H3K4me3_peak_929
chr1	95117077	95118004	TC32_siNeg_H3K4me3_peak_930
chr1	95233476	95235201	TC32_siNeg_H3K4me3_peak_931
chr1	95235384	95236077	TC32_siNeg_H3K4me3_peak_932
chr1	96721032	96724406	TC32_siNeg_H3K4me3_peak_933
chr1	96724871	96725193	TC32_siNeg_H3K4me3_peak_934
chr1	97919835	97921498	TC32_siNeg_H3K4me3_peak_935
chr1	98053258	98054725	TC32_siNeg_H3K4me3_peak_936
chr1	98661259	98663950	TC32_siNeg_H3K4me3_peak_937
chr1	99766133	99766989	TC32_siNeg_H3K4me3_peak_938
chr1	99849477	99852511	TC32_siNeg_H3K4me3_peak_939
chr1	99968623	99969024	TC32_siNeg_H3K4me3_peak_940
chr1	99969222	99971611	TC32_siNeg_H3K4me3_peak_941
chr1	99971886	99972240	TC32_siNeg_H3K4me3_peak_942
chr1	100035312	100035848	TC32_siNeg_H3K4me3_peak_943
chr1	100035989	100041468	TC32_siNeg_H3K4me3_peak_944
chr1	100129681	100130447	TC32_siNeg_H3K4me3_peak_945
chr1	100130590	100135970	TC32_siNeg_H3K4me3_peak_946
chr1	100246480	100250225	TC32_siNeg_H3K4me3_peak_947
chr1	100263976	100264251	TC32_siNeg_H3K4me3_peak_948
chr1	100264995	100268945	TC32_siNeg_H3K4me3_peak_949
chr1	100350906	100355696	TC32_siNeg_H3K4me3_peak_950
chr1	100892811	100898562	TC32_siNeg_H3K4me3_peak_951
chr1	101023868	101027872	TC32_siNeg_H3K4me3_peak_952
chr1	101028369	101028644	TC32_siNeg_H3K4me3_peak_953
chr1	101236417	101236692	TC32_siNeg_H3K4me3_peak_954
chr1	102774805	102775149	TC32_siNeg_H3K4me3_peak_955
chr1	103104984	103105556	TC32_siNeg_H3K4me3_peak_956
chr1	103105771	103109988	TC32_siNeg_H3K4me3_peak_957
chr1	103110183	103110742	TC32_siNeg_H3K4me3_peak_958
chr1	103524975	103528777	TC32_siNeg_H3K4me3_peak_959
chr1	107056364	107060521	TC32_siNeg_H3K4me3_peak_960
chr1	107139311	107147785	TC32_siNeg_H3K4me3_peak_961
chr1	107148585	107148959	TC32_siNeg_H3K4me3_peak_962
chr1	107964813	107965844	TC32_siNeg_H3K4me3_peak_963
chr1	108197361	108201082	TC32_siNeg_H3K4me3_peak_964
chr1	108559622	108561689	TC32_siNeg_H3K4me3_peak_965
chr1	108561988	108562376	TC32_siNeg_H3K4me3_peak_966
chr1	108689693	108696809	TC32_siNeg_H3K4me3_peak_967
chr1	108746472	108748215	TC32_siNeg_H3K4me3_peak_968
chr1	108876588	108880105	TC32_siNeg_H3K4me3_peak_969
chr1	108880667	108881011	TC32_siNeg_H3K4me3_peak_970
chr1	108960407	108964129	TC32_siNeg_H3K4me3_peak_971
chr1	109039287	109042605	TC32_siNeg_H3K4me3_peak_972
chr1	109074604	109076539	TC32_siNeg_H3K4me3_peak_973
chr1	109080027	109080302	TC32_siNeg_H3K4me3_peak_974
chr1	109088909	109089189	TC32_siNeg_H3K4me3_peak_975
chr1	109090191	109094016	TC32_siNeg_H3K4me3_peak_976
chr1	109099821	109102545	TC32_siNeg_H3K4me3_peak_977
chr1	109102892	109103554	TC32_siNeg_H3K4me3_peak_978
chr1	109213599	109216399	TC32_siNeg_H3K4me3_peak_979
chr1	109216669	109217048	TC32_siNeg_H3K4me3_peak_980
chr1	109249424	109251517	TC32_siNeg_H3K4me3_peak_981
chr1	109252343	109252669	TC32_siNeg_H3K4me3_peak_982
chr1	109279221	109284032	TC32_siNeg_H3K4me3_peak_983
chr1	109396122	109399002	TC32_siNeg_H3K4me3_peak_984
chr1	109423511	109427995	TC32_siNeg_H3K4me3_peak_985
chr1	109428115	109429077	TC32_siNeg_H3K4me3_peak_986
chr1	109465780	109466773	TC32_siNeg_H3K4me3_peak_987
chr1	109483263	109486557	TC32_siNeg_H3K4me3_peak_988
chr1	109493922	109496694	TC32_siNeg_H3K4me3_peak_989
chr1	109508323	109508631	TC32_siNeg_H3K4me3_peak_990
chr1	109508947	109510203	TC32_siNeg_H3K4me3_peak_991
chr1	109546429	109551692	TC32_siNeg_H3K4me3_peak_992
chr1	109619297	109623394	TC32_siNeg_H3K4me3_peak_993
chr1	109624185	109624739	TC32_siNeg_H3K4me3_peak_994
chr1	109653276	109653591	TC32_siNeg_H3K4me3_peak_995
chr1	109654360	109659637	TC32_siNeg_H3K4me3_peak_996
chr1	109667954	109668899	TC32_siNeg_H3K4me3_peak_997
chr1	109739672	109740561	TC32_siNeg_H3K4me3_peak_998
chr1	109910519	109911592	TC32_siNeg_H3K4me3_peak_999
chr1	109984625	109987440	TC32_siNeg_H3K4me3_peak_1000
chr1	109987613	109988050	TC32_siNeg_H3K4me3_peak_1001
chr1	110033772	110037832	TC32_siNeg_H3K4me3_peak_1002
chr1	110210165	110210774	TC32_siNeg_H3K4me3_peak_1003
chr1	110336268	110345478	TC32_siNeg_H3K4me3_peak_1004
chr1	110404033	110404804	TC32_siNeg_H3K4me3_peak_1005
chr1	110405116	110409131	TC32_siNeg_H3K4me3_peak_1006
chr1	110604638	110607972	TC32_siNeg_H3K4me3_peak_1007
chr1	110963241	110963941	TC32_siNeg_H3K4me3_peak_1008
chr1	110964226	110964620	TC32_siNeg_H3K4me3_peak_1009
chr1	111137673	111142723	TC32_siNeg_H3K4me3_peak_1010
chr1	111142965	111143838	TC32_siNeg_H3K4me3_peak_1011
chr1	111346178	111346623	TC32_siNeg_H3K4me3_peak_1012
chr1	111445158	111445533	TC32_siNeg_H3K4me3_peak_1013
chr1	111445995	111452572	TC32_siNeg_H3K4me3_peak_1014
chr1	111619385	111622756	TC32_siNeg_H3K4me3_peak_1015
chr1	111738158	111740070	TC32_siNeg_H3K4me3_peak_1016
chr1	111754504	111758600	TC32_siNeg_H3K4me3_peak_1017
chr1	112394311	112394603	TC32_siNeg_H3K4me3_peak_1018
chr1	112394960	112399229	TC32_siNeg_H3K4me3_peak_1019
chr1	112508186	112508991	TC32_siNeg_H3K4me3_peak_1020
chr1	112616363	112622850	TC32_siNeg_H3K4me3_peak_1021
chr1	112672538	112672990	TC32_siNeg_H3K4me3_peak_1022
chr1	112673619	112678006	TC32_siNeg_H3K4me3_peak_1023
chr1	112705240	112707981	TC32_siNeg_H3K4me3_peak_1024
chr1	112714240	112714597	TC32_siNeg_H3K4me3_peak_1025
chr1	112714905	112716342	TC32_siNeg_H3K4me3_peak_1026
chr1	112952053	112953174	TC32_siNeg_H3K4me3_peak_1027
chr1	112953322	112960288	TC32_siNeg_H3K4me3_peak_1028
chr1	112960688	112961099	TC32_siNeg_H3K4me3_peak_1029
chr1	113072426	113075949	TC32_siNeg_H3K4me3_peak_1030
chr1	113076376	113076690	TC32_siNeg_H3K4me3_peak_1031
chr1	113387793	113388453	TC32_siNeg_H3K4me3_peak_1032
chr1	113388673	113394010	TC32_siNeg_H3K4me3_peak_1033
chr1	113394389	113394664	TC32_siNeg_H3K4me3_peak_1034
chr1	113755754	113760669	TC32_siNeg_H3K4me3_peak_1035
chr1	113807967	113812514	TC32_siNeg_H3K4me3_peak_1036
chr1	113901604	113902250	TC32_siNeg_H3K4me3_peak_1037
chr1	113902477	113909477	TC32_siNeg_H3K4me3_peak_1038
chr1	113927889	113934250	TC32_siNeg_H3K4me3_peak_1039
chr1	113978815	113984066	TC32_siNeg_H3K4me3_peak_1040
chr1	114151554	114153839	TC32_siNeg_H3K4me3_peak_1041
chr1	114506171	114506446	TC32_siNeg_H3K4me3_peak_1042
chr1	114506930	114512548	TC32_siNeg_H3K4me3_peak_1043
chr1	114512655	114513353	TC32_siNeg_H3K4me3_peak_1044
chr1	114578705	114582323	TC32_siNeg_H3K4me3_peak_1045
chr1	114667074	114671365	TC32_siNeg_H3K4me3_peak_1046
chr1	114713926	114717218	TC32_siNeg_H3K4me3_peak_1047
chr1	114753978	114758578	TC32_siNeg_H3K4me3_peak_1048
chr1	114777322	114777883	TC32_siNeg_H3K4me3_peak_1049
chr1	114778174	114781270	TC32_siNeg_H3K4me3_peak_1050
chr1	115088801	115089869	TC32_siNeg_H3K4me3_peak_1051
chr1	115641300	115644559	TC32_siNeg_H3K4me3_peak_1052
chr1	115976115	115976561	TC32_siNeg_H3K4me3_peak_1053
chr1	116111626	116113544	TC32_siNeg_H3K4me3_peak_1054
chr1	116371475	116378368	TC32_siNeg_H3K4me3_peak_1055
chr1	116417125	116419437	TC32_siNeg_H3K4me3_peak_1056
chr1	116569937	116571327	TC32_siNeg_H3K4me3_peak_1057
chr1	116666250	116667951	TC32_siNeg_H3K4me3_peak_1058
chr1	116908992	116912474	TC32_siNeg_H3K4me3_peak_1059
chr1	116912620	116913122	TC32_siNeg_H3K4me3_peak_1060
chr1	117057557	117057909	TC32_siNeg_H3K4me3_peak_1061
chr1	117058058	117063191	TC32_siNeg_H3K4me3_peak_1062
chr1	117120793	117122278	TC32_siNeg_H3K4me3_peak_1063
chr1	117365292	117365577	TC32_siNeg_H3K4me3_peak_1064
chr1	117365779	117371706	TC32_siNeg_H3K4me3_peak_1065
chr1	117604429	117607205	TC32_siNeg_H3K4me3_peak_1066
chr1	117926272	117933171	TC32_siNeg_H3K4me3_peak_1067
chr1	119139267	119141880	TC32_siNeg_H3K4me3_peak_1068
chr1	119645603	119649454	TC32_siNeg_H3K4me3_peak_1069
chr1	119649976	119650251	TC32_siNeg_H3K4me3_peak_1070
chr1	119711682	119714858	TC32_siNeg_H3K4me3_peak_1071
chr1	120069177	120069651	TC32_siNeg_H3K4me3_peak_1072
chr1	120175371	120176735	TC32_siNeg_H3K4me3_peak_1073
chr1	120197407	120197682	TC32_siNeg_H3K4me3_peak_1074
chr1	120415495	120416181	TC32_siNeg_H3K4me3_peak_1075
chr1	121395922	121397081	TC32_siNeg_H3K4me3_peak_1076
chr1	144418821	144419254	TC32_siNeg_H3K4me3_peak_1077
chr1	144460960	144461463	TC32_siNeg_H3K4me3_peak_1078
chr1	144551875	144552254	TC32_siNeg_H3K4me3_peak_1079
chr1	144882903	144883579	TC32_siNeg_H3K4me3_peak_1080
chr1	145424532	145426342	TC32_siNeg_H3K4me3_peak_1081
chr1	145608020	145608512	TC32_siNeg_H3K4me3_peak_1082
chr1	145608948	145609778	TC32_siNeg_H3K4me3_peak_1083
chr1	145823490	145827336	TC32_siNeg_H3K4me3_peak_1084
chr1	145845640	145846125	TC32_siNeg_H3K4me3_peak_1085
chr1	145855808	145856177	TC32_siNeg_H3K4me3_peak_1086
chr1	145856664	145857144	TC32_siNeg_H3K4me3_peak_1087
chr1	145857257	145860340	TC32_siNeg_H3K4me3_peak_1088
chr1	145885742	145886471	TC32_siNeg_H3K4me3_peak_1089
chr1	145915883	145920346	TC32_siNeg_H3K4me3_peak_1090
chr1	145920912	145921410	TC32_siNeg_H3K4me3_peak_1091
chr1	145925853	145928255	TC32_siNeg_H3K4me3_peak_1092
chr1	145954601	145958468	TC32_siNeg_H3K4me3_peak_1093
chr1	145959305	145966030	TC32_siNeg_H3K4me3_peak_1094
chr1	145991328	145997465	TC32_siNeg_H3K4me3_peak_1095
chr1	145997775	145998242	TC32_siNeg_H3K4me3_peak_1096
chr1	146035068	146035566	TC32_siNeg_H3K4me3_peak_1097
chr1	146035672	146040045	TC32_siNeg_H3K4me3_peak_1098
chr1	146052683	146052958	TC32_siNeg_H3K4me3_peak_1099
chr1	146938307	146940055	TC32_siNeg_H3K4me3_peak_1100
chr1	147084535	147085579	TC32_siNeg_H3K4me3_peak_1101
chr1	147169557	147174344	TC32_siNeg_H3K4me3_peak_1102
chr1	147225160	147225789	TC32_siNeg_H3K4me3_peak_1103
chr1	147242360	147245605	TC32_siNeg_H3K4me3_peak_1104
chr1	147246161	147246853	TC32_siNeg_H3K4me3_peak_1105
chr1	147541360	147544245	TC32_siNeg_H3K4me3_peak_1106
chr1	147544520	147545055	TC32_siNeg_H3K4me3_peak_1107
chr1	147545383	147545698	TC32_siNeg_H3K4me3_peak_1108
chr1	147598568	147601976	TC32_siNeg_H3K4me3_peak_1109
chr1	147602566	147603272	TC32_siNeg_H3K4me3_peak_1110
chr1	147666436	147666711	TC32_siNeg_H3K4me3_peak_1111
chr1	147668217	147670976	TC32_siNeg_H3K4me3_peak_1112
chr1	147928426	147928947	TC32_siNeg_H3K4me3_peak_1113
chr1	147929472	147929831	TC32_siNeg_H3K4me3_peak_1114
chr1	148150781	148152349	TC32_siNeg_H3K4me3_peak_1115
chr1	148263262	148264385	TC32_siNeg_H3K4me3_peak_1116
chr1	148278925	148280706	TC32_siNeg_H3K4me3_peak_1117
chr1	148303223	148303723	TC32_siNeg_H3K4me3_peak_1118
chr1	148334154	148335502	TC32_siNeg_H3K4me3_peak_1119
chr1	148402285	148403265	TC32_siNeg_H3K4me3_peak_1120
chr1	148459173	148459595	TC32_siNeg_H3K4me3_peak_1121
chr1	148679304	148679813	TC32_siNeg_H3K4me3_peak_1122
chr1	148951698	148952322	TC32_siNeg_H3K4me3_peak_1123
chr1	148953853	148954453	TC32_siNeg_H3K4me3_peak_1124
chr1	149103294	149103585	TC32_siNeg_H3K4me3_peak_1125
chr1	149176588	149177041	TC32_siNeg_H3K4me3_peak_1126
chr1	149390649	149391078	TC32_siNeg_H3K4me3_peak_1127
chr1	149812582	149812860	TC32_siNeg_H3K4me3_peak_1128
chr1	149813060	149813525	TC32_siNeg_H3K4me3_peak_1129
chr1	149843256	149847118	TC32_siNeg_H3K4me3_peak_1130
chr1	149847647	149850551	TC32_siNeg_H3K4me3_peak_1131
chr1	149884654	149889411	TC32_siNeg_H3K4me3_peak_1132
chr1	149899534	149900216	TC32_siNeg_H3K4me3_peak_1133
chr1	149914215	149918538	TC32_siNeg_H3K4me3_peak_1134
chr1	149918661	149919077	TC32_siNeg_H3K4me3_peak_1135
chr1	149919385	149919692	TC32_siNeg_H3K4me3_peak_1136
chr1	149920444	149920747	TC32_siNeg_H3K4me3_peak_1137
chr1	149921701	149921991	TC32_siNeg_H3K4me3_peak_1138
chr1	149923847	149929034	TC32_siNeg_H3K4me3_peak_1139
chr1	149935811	149936164	TC32_siNeg_H3K4me3_peak_1140
chr1	149936367	149937395	TC32_siNeg_H3K4me3_peak_1141
chr1	149938640	149939117	TC32_siNeg_H3K4me3_peak_1142
chr1	150007005	150007638	TC32_siNeg_H3K4me3_peak_1143
chr1	150007853	150011644	TC32_siNeg_H3K4me3_peak_1144
chr1	150065599	150069378	TC32_siNeg_H3K4me3_peak_1145
chr1	150069754	150070053	TC32_siNeg_H3K4me3_peak_1146
chr1	150070156	150070502	TC32_siNeg_H3K4me3_peak_1147
chr1	150147872	150153831	TC32_siNeg_H3K4me3_peak_1148
chr1	150231571	150232007	TC32_siNeg_H3K4me3_peak_1149
chr1	150232398	150236976	TC32_siNeg_H3K4me3_peak_1150
chr1	150257821	150258988	TC32_siNeg_H3K4me3_peak_1151
chr1	150259397	150259900	TC32_siNeg_H3K4me3_peak_1152
chr1	150264254	150269759	TC32_siNeg_H3K4me3_peak_1153
chr1	150281373	150282281	TC32_siNeg_H3K4me3_peak_1154
chr1	150282428	150283057	TC32_siNeg_H3K4me3_peak_1155
chr1	150293260	150297032	TC32_siNeg_H3K4me3_peak_1156
chr1	150297551	150297837	TC32_siNeg_H3K4me3_peak_1157
chr1	150320367	150324664	TC32_siNeg_H3K4me3_peak_1158
chr1	150363172	150368265	TC32_siNeg_H3K4me3_peak_1159
chr1	150368501	150369269	TC32_siNeg_H3K4me3_peak_1160
chr1	150486602	150490061	TC32_siNeg_H3K4me3_peak_1161
chr1	150514907	150516800	TC32_siNeg_H3K4me3_peak_1162
chr1	150548677	150549486	TC32_siNeg_H3K4me3_peak_1163
chr1	150561044	150561901	TC32_siNeg_H3K4me3_peak_1164
chr1	150575189	150580230	TC32_siNeg_H3K4me3_peak_1165
chr1	150626822	150630911	TC32_siNeg_H3K4me3_peak_1166
chr1	150631132	150631627	TC32_siNeg_H3K4me3_peak_1167
chr1	150695385	150697959	TC32_siNeg_H3K4me3_peak_1168
chr1	150874087	150878097	TC32_siNeg_H3K4me3_peak_1169
chr1	150925947	150928888	TC32_siNeg_H3K4me3_peak_1170
chr1	150970543	150971371	TC32_siNeg_H3K4me3_peak_1171
chr1	150971639	150976101	TC32_siNeg_H3K4me3_peak_1172
chr1	150976236	150976657	TC32_siNeg_H3K4me3_peak_1173
chr1	151005383	151007150	TC32_siNeg_H3K4me3_peak_1174
chr1	151008121	151011113	TC32_siNeg_H3K4me3_peak_1175
chr1	151047213	151048607	TC32_siNeg_H3K4me3_peak_1176
chr1	151055914	151063947	TC32_siNeg_H3K4me3_peak_1177
chr1	151070271	151071824	TC32_siNeg_H3K4me3_peak_1178
chr1	151145762	151147315	TC32_siNeg_H3K4me3_peak_1179
chr1	151164353	151169021	TC32_siNeg_H3K4me3_peak_1180
chr1	151169748	151170214	TC32_siNeg_H3K4me3_peak_1181
chr1	151186993	151190704	TC32_siNeg_H3K4me3_peak_1182
chr1	151194574	151196413	TC32_siNeg_H3K4me3_peak_1183
chr1	151197540	151202756	TC32_siNeg_H3K4me3_peak_1184
chr1	151254197	151258250	TC32_siNeg_H3K4me3_peak_1185
chr1	151281387	151285694	TC32_siNeg_H3K4me3_peak_1186
chr1	151324313	151328315	TC32_siNeg_H3K4me3_peak_1187
chr1	151345823	151347777	TC32_siNeg_H3K4me3_peak_1188
chr1	151372264	151372710	TC32_siNeg_H3K4me3_peak_1189
chr1	151398839	151402731	TC32_siNeg_H3K4me3_peak_1190
chr1	151402902	151403851	TC32_siNeg_H3K4me3_peak_1191
chr1	151404033	151404391	TC32_siNeg_H3K4me3_peak_1192
chr1	151455852	151459879	TC32_siNeg_H3K4me3_peak_1193
chr1	151510680	151512107	TC32_siNeg_H3K4me3_peak_1194
chr1	151539813	151542956	TC32_siNeg_H3K4me3_peak_1195
chr1	151611888	151616405	TC32_siNeg_H3K4me3_peak_1196
chr1	151760713	151764342	TC32_siNeg_H3K4me3_peak_1197
chr1	151764579	151764971	TC32_siNeg_H3K4me3_peak_1198
chr1	151765099	151765522	TC32_siNeg_H3K4me3_peak_1199
chr1	151789528	151790582	TC32_siNeg_H3K4me3_peak_1200
chr1	151790701	151792621	TC32_siNeg_H3K4me3_peak_1201
chr1	151908481	151910068	TC32_siNeg_H3K4me3_peak_1202
chr1	151990649	151994746	TC32_siNeg_H3K4me3_peak_1203
chr1	152034575	152037556	TC32_siNeg_H3K4me3_peak_1204
chr1	152110492	152110868	TC32_siNeg_H3K4me3_peak_1205
chr1	153633457	153638527	TC32_siNeg_H3K4me3_peak_1206
chr1	153658581	153661745	TC32_siNeg_H3K4me3_peak_1207
chr1	153662111	153662469	TC32_siNeg_H3K4me3_peak_1208
chr1	153667493	153672695	TC32_siNeg_H3K4me3_peak_1209
chr1	153673322	153674006	TC32_siNeg_H3K4me3_peak_1210
chr1	153678560	153679118	TC32_siNeg_H3K4me3_peak_1211
chr1	153727456	153731028	TC32_siNeg_H3K4me3_peak_1212
chr1	153774947	153776706	TC32_siNeg_H3K4me3_peak_1213
chr1	153776943	153777517	TC32_siNeg_H3K4me3_peak_1214
chr1	153783109	153783810	TC32_siNeg_H3K4me3_peak_1215
chr1	153919429	153924955	TC32_siNeg_H3K4me3_peak_1216
chr1	153941109	153941437	TC32_siNeg_H3K4me3_peak_1217
chr1	153942894	153947728	TC32_siNeg_H3K4me3_peak_1218
chr1	153953457	153953897	TC32_siNeg_H3K4me3_peak_1219
chr1	153954045	153969382	TC32_siNeg_H3K4me3_peak_1220
chr1	153969641	153969961	TC32_siNeg_H3K4me3_peak_1221
chr1	153972120	153972544	TC32_siNeg_H3K4me3_peak_1222
chr1	153973384	153973693	TC32_siNeg_H3K4me3_peak_1223
chr1	153974003	153979625	TC32_siNeg_H3K4me3_peak_1224
chr1	153982573	153983009	TC32_siNeg_H3K4me3_peak_1225
chr1	153983292	153986766	TC32_siNeg_H3K4me3_peak_1226
chr1	153990636	153993611	TC32_siNeg_H3K4me3_peak_1227
chr1	153993915	153994427	TC32_siNeg_H3K4me3_peak_1228
chr1	154177585	154178088	TC32_siNeg_H3K4me3_peak_1229
chr1	154179493	154183839	TC32_siNeg_H3K4me3_peak_1230
chr1	154217357	154217652	TC32_siNeg_H3K4me3_peak_1231
chr1	154217891	154224553	TC32_siNeg_H3K4me3_peak_1232
chr1	154271766	154275780	TC32_siNeg_H3K4me3_peak_1233
chr1	154324537	154327180	TC32_siNeg_H3K4me3_peak_1234
chr1	154327311	154328962	TC32_siNeg_H3K4me3_peak_1235
chr1	154405350	154406296	TC32_siNeg_H3K4me3_peak_1236
chr1	154554358	154555356	TC32_siNeg_H3K4me3_peak_1237
chr1	154555498	154559743	TC32_siNeg_H3K4me3_peak_1238
chr1	154605582	154609487	TC32_siNeg_H3K4me3_peak_1239
chr1	154624419	154628344	TC32_siNeg_H3K4me3_peak_1240
chr1	154935654	154938134	TC32_siNeg_H3K4me3_peak_1241
chr1	154955124	154956992	TC32_siNeg_H3K4me3_peak_1242
chr1	154957618	154958203	TC32_siNeg_H3K4me3_peak_1243
chr1	154958315	154958902	TC32_siNeg_H3K4me3_peak_1244
chr1	154959563	154965008	TC32_siNeg_H3K4me3_peak_1245
chr1	154965772	154966402	TC32_siNeg_H3K4me3_peak_1246
chr1	154966544	154972234	TC32_siNeg_H3K4me3_peak_1247
chr1	154972341	154978746	TC32_siNeg_H3K4me3_peak_1248
chr1	154979624	154980055	TC32_siNeg_H3K4me3_peak_1249
chr1	154980738	154981493	TC32_siNeg_H3K4me3_peak_1250
chr1	154982417	154986068	TC32_siNeg_H3K4me3_peak_1251
chr1	154986406	154986874	TC32_siNeg_H3K4me3_peak_1252
chr1	154999378	155006909	TC32_siNeg_H3K4me3_peak_1253
chr1	155017371	155017721	TC32_siNeg_H3K4me3_peak_1254
chr1	155050582	155053120	TC32_siNeg_H3K4me3_peak_1255
chr1	155053301	155054104	TC32_siNeg_H3K4me3_peak_1256
chr1	155054288	155054602	TC32_siNeg_H3K4me3_peak_1257
chr1	155062830	155065615	TC32_siNeg_H3K4me3_peak_1258
chr1	155078771	155080337	TC32_siNeg_H3K4me3_peak_1259
chr1	155084616	155086175	TC32_siNeg_H3K4me3_peak_1260
chr1	155127124	155128550	TC32_siNeg_H3K4me3_peak_1261
chr1	155133172	155133447	TC32_siNeg_H3K4me3_peak_1262
chr1	155133859	155134220	TC32_siNeg_H3K4me3_peak_1263
chr1	155134432	155140779	TC32_siNeg_H3K4me3_peak_1264
chr1	155170730	155174597	TC32_siNeg_H3K4me3_peak_1265
chr1	155193352	155194213	TC32_siNeg_H3K4me3_peak_1266
chr1	155194491	155198433	TC32_siNeg_H3K4me3_peak_1267
chr1	155198550	155198880	TC32_siNeg_H3K4me3_peak_1268
chr1	155207198	155210909	TC32_siNeg_H3K4me3_peak_1269
chr1	155211051	155211396	TC32_siNeg_H3K4me3_peak_1270
chr1	155226215	155227627	TC32_siNeg_H3K4me3_peak_1271
chr1	155239395	155239946	TC32_siNeg_H3K4me3_peak_1272
chr1	155240704	155241507	TC32_siNeg_H3K4me3_peak_1273
chr1	155242677	155244772	TC32_siNeg_H3K4me3_peak_1274
chr1	155250957	155257235	TC32_siNeg_H3K4me3_peak_1275
chr1	155258482	155258849	TC32_siNeg_H3K4me3_peak_1276
chr1	155258995	155259420	TC32_siNeg_H3K4me3_peak_1277
chr1	155259882	155262935	TC32_siNeg_H3K4me3_peak_1278
chr1	155265721	155266455	TC32_siNeg_H3K4me3_peak_1279
chr1	155270436	155274369	TC32_siNeg_H3K4me3_peak_1280
chr1	155277319	155279010	TC32_siNeg_H3K4me3_peak_1281
chr1	155279353	155279680	TC32_siNeg_H3K4me3_peak_1282
chr1	155308141	155313083	TC32_siNeg_H3K4me3_peak_1283
chr1	155320461	155328315	TC32_siNeg_H3K4me3_peak_1284
chr1	155559315	155560931	TC32_siNeg_H3K4me3_peak_1285
chr1	155561922	155566147	TC32_siNeg_H3K4me3_peak_1286
chr1	155566268	155566560	TC32_siNeg_H3K4me3_peak_1287
chr1	155566760	155567035	TC32_siNeg_H3K4me3_peak_1288
chr1	155609453	155610160	TC32_siNeg_H3K4me3_peak_1289
chr1	155612281	155612685	TC32_siNeg_H3K4me3_peak_1290
chr1	155613212	155613497	TC32_siNeg_H3K4me3_peak_1291
chr1	155683215	155683645	TC32_siNeg_H3K4me3_peak_1292
chr1	155684497	155686954	TC32_siNeg_H3K4me3_peak_1293
chr1	155687830	155692748	TC32_siNeg_H3K4me3_peak_1294
chr1	155744343	155745771	TC32_siNeg_H3K4me3_peak_1295
chr1	155747824	155748394	TC32_siNeg_H3K4me3_peak_1296
chr1	155853656	155854029	TC32_siNeg_H3K4me3_peak_1297
chr1	155854335	155858593	TC32_siNeg_H3K4me3_peak_1298
chr1	155858761	155861189	TC32_siNeg_H3K4me3_peak_1299
chr1	155908529	155911856	TC32_siNeg_H3K4me3_peak_1300
chr1	155929166	155929547	TC32_siNeg_H3K4me3_peak_1301
chr1	155930040	155935417	TC32_siNeg_H3K4me3_peak_1302
chr1	155935761	155936099	TC32_siNeg_H3K4me3_peak_1303
chr1	155973924	155974199	TC32_siNeg_H3K4me3_peak_1304
chr1	155974621	155983497	TC32_siNeg_H3K4me3_peak_1305
chr1	156017314	156021274	TC32_siNeg_H3K4me3_peak_1306
chr1	156043068	156043437	TC32_siNeg_H3K4me3_peak_1307
chr1	156051906	156057112	TC32_siNeg_H3K4me3_peak_1308
chr1	156057289	156057983	TC32_siNeg_H3K4me3_peak_1309
chr1	156058421	156058997	TC32_siNeg_H3K4me3_peak_1310
chr1	156059187	156059729	TC32_siNeg_H3K4me3_peak_1311
chr1	156077604	156085652	TC32_siNeg_H3K4me3_peak_1312
chr1	156085956	156086477	TC32_siNeg_H3K4me3_peak_1313
chr1	156086675	156087136	TC32_siNeg_H3K4me3_peak_1314
chr1	156113369	156119659	TC32_siNeg_H3K4me3_peak_1315
chr1	156161154	156161668	TC32_siNeg_H3K4me3_peak_1316
chr1	156193161	156197755	TC32_siNeg_H3K4me3_peak_1317
chr1	156198486	156199041	TC32_siNeg_H3K4me3_peak_1318
chr1	156212568	156215012	TC32_siNeg_H3K4me3_peak_1319
chr1	156279543	156285642	TC32_siNeg_H3K4me3_peak_1320
chr1	156286729	156287083	TC32_siNeg_H3K4me3_peak_1321
chr1	156290926	156291214	TC32_siNeg_H3K4me3_peak_1322
chr1	156292135	156296029	TC32_siNeg_H3K4me3_peak_1323
chr1	156334152	156339152	TC32_siNeg_H3K4me3_peak_1324
chr1	156339619	156340069	TC32_siNeg_H3K4me3_peak_1325
chr1	156456823	156457366	TC32_siNeg_H3K4me3_peak_1326
chr1	156497069	156501703	TC32_siNeg_H3K4me3_peak_1327
chr1	156570208	156573121	TC32_siNeg_H3K4me3_peak_1328
chr1	156591315	156594448	TC32_siNeg_H3K4me3_peak_1329
chr1	156594665	156594949	TC32_siNeg_H3K4me3_peak_1330
chr1	156597381	156597823	TC32_siNeg_H3K4me3_peak_1331
chr1	156598706	156602396	TC32_siNeg_H3K4me3_peak_1332
chr1	156725185	156731191	TC32_siNeg_H3K4me3_peak_1333
chr1	156738701	156741231	TC32_siNeg_H3K4me3_peak_1334
chr1	156746584	156754618	TC32_siNeg_H3K4me3_peak_1335
chr1	156755652	156756403	TC32_siNeg_H3K4me3_peak_1336
chr1	156765503	156771674	TC32_siNeg_H3K4me3_peak_1337
chr1	157042541	157047102	TC32_siNeg_H3K4me3_peak_1338
chr1	157135181	157139547	TC32_siNeg_H3K4me3_peak_1339
chr1	157992204	157996572	TC32_siNeg_H3K4me3_peak_1340
chr1	157996821	157997663	TC32_siNeg_H3K4me3_peak_1341
chr1	158113159	158114032	TC32_siNeg_H3K4me3_peak_1342
chr1	158149431	158150076	TC32_siNeg_H3K4me3_peak_1343
chr1	158998885	159000721	TC32_siNeg_H3K4me3_peak_1344
chr1	159009220	159013011	TC32_siNeg_H3K4me3_peak_1345
chr1	159780853	159781682	TC32_siNeg_H3K4me3_peak_1346
chr1	159854301	159854918	TC32_siNeg_H3K4me3_peak_1347
chr1	159921388	159922290	TC32_siNeg_H3K4me3_peak_1348
chr1	159922396	159926699	TC32_siNeg_H3K4me3_peak_1349
chr1	159944611	159946234	TC32_siNeg_H3K4me3_peak_1350
chr1	160029812	160034182	TC32_siNeg_H3K4me3_peak_1351
chr1	160070333	160070720	TC32_siNeg_H3K4me3_peak_1352
chr1	160096670	160097529	TC32_siNeg_H3K4me3_peak_1353
chr1	160097794	160099020	TC32_siNeg_H3K4me3_peak_1354
chr1	160204598	160207270	TC32_siNeg_H3K4me3_peak_1355
chr1	160259677	160263286	TC32_siNeg_H3K4me3_peak_1356
chr1	160281726	160285531	TC32_siNeg_H3K4me3_peak_1357
chr1	160285820	160286498	TC32_siNeg_H3K4me3_peak_1358
chr1	160339537	160345840	TC32_siNeg_H3K4me3_peak_1359
chr1	160346066	160346913	TC32_siNeg_H3K4me3_peak_1360
chr1	160399733	160403106	TC32_siNeg_H3K4me3_peak_1361
chr1	161019396	161022357	TC32_siNeg_H3K4me3_peak_1362
chr1	161041747	161042069	TC32_siNeg_H3K4me3_peak_1363
chr1	161042586	161046755	TC32_siNeg_H3K4me3_peak_1364
chr1	161097932	161098733	TC32_siNeg_H3K4me3_peak_1365
chr1	161114387	161114907	TC32_siNeg_H3K4me3_peak_1366
chr1	161115092	161120484	TC32_siNeg_H3K4me3_peak_1367
chr1	161129300	161135527	TC32_siNeg_H3K4me3_peak_1368
chr1	161137092	161137410	TC32_siNeg_H3K4me3_peak_1369
chr1	161152922	161156003	TC32_siNeg_H3K4me3_peak_1370
chr1	161158011	161158870	TC32_siNeg_H3K4me3_peak_1371
chr1	161158973	161162836	TC32_siNeg_H3K4me3_peak_1372
chr1	161163201	161163589	TC32_siNeg_H3K4me3_peak_1373
chr1	161163736	161164067	TC32_siNeg_H3K4me3_peak_1374
chr1	161164807	161165274	TC32_siNeg_H3K4me3_peak_1375
chr1	161165549	161169818	TC32_siNeg_H3K4me3_peak_1376
chr1	161170993	161171317	TC32_siNeg_H3K4me3_peak_1377
chr1	161174348	161177868	TC32_siNeg_H3K4me3_peak_1378
chr1	161196181	161196631	TC32_siNeg_H3K4me3_peak_1379
chr1	161196756	161199071	TC32_siNeg_H3K4me3_peak_1380
chr1	161201598	161205129	TC32_siNeg_H3K4me3_peak_1381
chr1	161205609	161206145	TC32_siNeg_H3K4me3_peak_1382
chr1	161225855	161227575	TC32_siNeg_H3K4me3_peak_1383
chr1	161304642	161304974	TC32_siNeg_H3K4me3_peak_1384
chr1	161305130	161306320	TC32_siNeg_H3K4me3_peak_1385
chr1	161313300	161316391	TC32_siNeg_H3K4me3_peak_1386
chr1	161389289	161391248	TC32_siNeg_H3K4me3_peak_1387
chr1	161398873	161401349	TC32_siNeg_H3K4me3_peak_1388
chr1	161421799	161422520	TC32_siNeg_H3K4me3_peak_1389
chr1	161439758	161440957	TC32_siNeg_H3K4me3_peak_1390
chr1	161523903	161524717	TC32_siNeg_H3K4me3_peak_1391
chr1	161529450	161531843	TC32_siNeg_H3K4me3_peak_1392
chr1	161538842	161540277	TC32_siNeg_H3K4me3_peak_1393
chr1	161611171	161612732	TC32_siNeg_H3K4me3_peak_1394
chr1	161620194	161620530	TC32_siNeg_H3K4me3_peak_1395
chr1	161620684	161621090	TC32_siNeg_H3K4me3_peak_1396
chr1	161621253	161621916	TC32_siNeg_H3K4me3_peak_1397
chr1	161725630	161727774	TC32_siNeg_H3K4me3_peak_1398
chr1	161749417	161751387	TC32_siNeg_H3K4me3_peak_1399
chr1	161764606	161769780	TC32_siNeg_H3K4me3_peak_1400
chr1	161962293	161962597	TC32_siNeg_H3K4me3_peak_1401
chr1	162023168	162024873	TC32_siNeg_H3K4me3_peak_1402
chr1	162067893	162068500	TC32_siNeg_H3K4me3_peak_1403
chr1	162068792	162073529	TC32_siNeg_H3K4me3_peak_1404
chr1	162497421	162500955	TC32_siNeg_H3K4me3_peak_1405
chr1	162560184	162565393	TC32_siNeg_H3K4me3_peak_1406
chr1	162630863	162631317	TC32_siNeg_H3K4me3_peak_1407
chr1	162631484	162637684	TC32_siNeg_H3K4me3_peak_1408
chr1	162790651	162791094	TC32_siNeg_H3K4me3_peak_1409
chr1	162821865	162822952	TC32_siNeg_H3K4me3_peak_1410
chr1	163069281	163071411	TC32_siNeg_H3K4me3_peak_1411
chr1	163319516	163324710	TC32_siNeg_H3K4me3_peak_1412
chr1	164558488	164558866	TC32_siNeg_H3K4me3_peak_1413
chr1	164558974	164564407	TC32_siNeg_H3K4me3_peak_1414
chr1	164588890	164589176	TC32_siNeg_H3K4me3_peak_1415
chr1	165235459	165236213	TC32_siNeg_H3K4me3_peak_1416
chr1	165597974	165598291	TC32_siNeg_H3K4me3_peak_1417
chr1	165630135	165632586	TC32_siNeg_H3K4me3_peak_1418
chr1	165633003	165633653	TC32_siNeg_H3K4me3_peak_1419
chr1	165696912	165699311	TC32_siNeg_H3K4me3_peak_1420
chr1	165765751	165766234	TC32_siNeg_H3K4me3_peak_1421
chr1	165766644	165770994	TC32_siNeg_H3K4me3_peak_1422
chr1	165772558	165772852	TC32_siNeg_H3K4me3_peak_1423
chr1	165826104	165826544	TC32_siNeg_H3K4me3_peak_1424
chr1	165826845	165831334	TC32_siNeg_H3K4me3_peak_1425
chr1	166166304	166167690	TC32_siNeg_H3K4me3_peak_1426
chr1	166838586	166841919	TC32_siNeg_H3K4me3_peak_1427
chr1	166874386	166876764	TC32_siNeg_H3K4me3_peak_1428
chr1	166975196	166976061	TC32_siNeg_H3K4me3_peak_1429
chr1	167218606	167218936	TC32_siNeg_H3K4me3_peak_1430
chr1	167219117	167223809	TC32_siNeg_H3K4me3_peak_1431
chr1	167454706	167456124	TC32_siNeg_H3K4me3_peak_1432
chr1	167551867	167554239	TC32_siNeg_H3K4me3_peak_1433
chr1	167713620	167717590	TC32_siNeg_H3K4me3_peak_1434
chr1	167719044	167719391	TC32_siNeg_H3K4me3_peak_1435
chr1	167720658	167725375	TC32_siNeg_H3K4me3_peak_1436
chr1	167933547	167939567	TC32_siNeg_H3K4me3_peak_1437
chr1	168134293	168138598	TC32_siNeg_H3K4me3_peak_1438
chr1	168139127	168139402	TC32_siNeg_H3K4me3_peak_1439
chr1	168178576	168182009	TC32_siNeg_H3K4me3_peak_1440
chr1	168183005	168183280	TC32_siNeg_H3K4me3_peak_1441
chr1	168225339	168229468	TC32_siNeg_H3K4me3_peak_1442
chr1	168348432	168348848	TC32_siNeg_H3K4me3_peak_1443
chr1	169102903	169103239	TC32_siNeg_H3K4me3_peak_1444
chr1	169105044	169110938	TC32_siNeg_H3K4me3_peak_1445
chr1	169111100	169111588	TC32_siNeg_H3K4me3_peak_1446
chr1	169365495	169370918	TC32_siNeg_H3K4me3_peak_1447
chr1	169426278	169427880	TC32_siNeg_H3K4me3_peak_1448
chr1	169428954	169429229	TC32_siNeg_H3K4me3_peak_1449
chr1	169482430	169486815	TC32_siNeg_H3K4me3_peak_1450
chr1	169792624	169797405	TC32_siNeg_H3K4me3_peak_1451
chr1	169797744	169798019	TC32_siNeg_H3K4me3_peak_1452
chr1	169891009	169894687	TC32_siNeg_H3K4me3_peak_1453
chr1	170073025	170075339	TC32_siNeg_H3K4me3_peak_1454
chr1	170529873	170530383	TC32_siNeg_H3K4me3_peak_1455
chr1	170530600	170535055	TC32_siNeg_H3K4me3_peak_1456
chr1	171251388	171251837	TC32_siNeg_H3K4me3_peak_1457
chr1	171484688	171489010	TC32_siNeg_H3K4me3_peak_1458
chr1	171739726	171744047	TC32_siNeg_H3K4me3_peak_1459
chr1	171780780	171784328	TC32_siNeg_H3K4me3_peak_1460
chr1	171784439	171785841	TC32_siNeg_H3K4me3_peak_1461
chr1	171840920	171841950	TC32_siNeg_H3K4me3_peak_1462
chr1	172141072	172145409	TC32_siNeg_H3K4me3_peak_1463
chr1	172441541	172444414	TC32_siNeg_H3K4me3_peak_1464
chr1	172531149	172537221	TC32_siNeg_H3K4me3_peak_1465
chr1	172931540	172932920	TC32_siNeg_H3K4me3_peak_1466
chr1	172933278	172933664	TC32_siNeg_H3K4me3_peak_1467
chr1	173475688	173480796	TC32_siNeg_H3K4me3_peak_1468
chr1	173714473	173717920	TC32_siNeg_H3K4me3_peak_1469
chr1	173820700	173826911	TC32_siNeg_H3K4me3_peak_1470
chr1	173827172	173827447	TC32_siNeg_H3K4me3_peak_1471
chr1	173862659	173870256	TC32_siNeg_H3K4me3_peak_1472
chr1	174018204	174018514	TC32_siNeg_H3K4me3_peak_1473
chr1	174018664	174023541	TC32_siNeg_H3K4me3_peak_1474
chr1	174158185	174162035	TC32_siNeg_H3K4me3_peak_1475
chr1	174990501	174990906	TC32_siNeg_H3K4me3_peak_1476
chr1	174998712	175002905	TC32_siNeg_H3K4me3_peak_1477
chr1	175020004	175020374	TC32_siNeg_H3K4me3_peak_1478
chr1	175020638	175024073	TC32_siNeg_H3K4me3_peak_1479
chr1	176203468	176209188	TC32_siNeg_H3K4me3_peak_1480
chr1	176209689	176209970	TC32_siNeg_H3K4me3_peak_1481
chr1	177164209	177165088	TC32_siNeg_H3K4me3_peak_1482
chr1	177170819	177171565	TC32_siNeg_H3K4me3_peak_1483
chr1	177181808	177182226	TC32_siNeg_H3K4me3_peak_1484
chr1	177728901	177729629	TC32_siNeg_H3K4me3_peak_1485
chr1	177730025	177732568	TC32_siNeg_H3K4me3_peak_1486
chr1	178092375	178092672	TC32_siNeg_H3K4me3_peak_1487
chr1	178092897	178096515	TC32_siNeg_H3K4me3_peak_1488
chr1	178542303	178543529	TC32_siNeg_H3K4me3_peak_1489
chr1	178724523	178728239	TC32_siNeg_H3K4me3_peak_1490
chr1	179025269	179028280	TC32_siNeg_H3K4me3_peak_1491
chr1	179028565	179029033	TC32_siNeg_H3K4me3_peak_1492
chr1	179029188	179029474	TC32_siNeg_H3K4me3_peak_1493
chr1	179081206	179083719	TC32_siNeg_H3K4me3_peak_1494
chr1	179083966	179084379	TC32_siNeg_H3K4me3_peak_1495
chr1	179226570	179230885	TC32_siNeg_H3K4me3_peak_1496
chr1	179231283	179231779	TC32_siNeg_H3K4me3_peak_1497
chr1	179293420	179295740	TC32_siNeg_H3K4me3_peak_1498
chr1	179296004	179296330	TC32_siNeg_H3K4me3_peak_1499
chr1	179365317	179366962	TC32_siNeg_H3K4me3_peak_1500
chr1	179367823	179368193	TC32_siNeg_H3K4me3_peak_1501
chr1	179875112	179878199	TC32_siNeg_H3K4me3_peak_1502
chr1	179879792	179880304	TC32_siNeg_H3K4me3_peak_1503
chr1	179881035	179885650	TC32_siNeg_H3K4me3_peak_1504
chr1	179885771	179886472	TC32_siNeg_H3K4me3_peak_1505
chr1	179953856	179958250	TC32_siNeg_H3K4me3_peak_1506
chr1	180152027	180152922	TC32_siNeg_H3K4me3_peak_1507
chr1	180153086	180156907	TC32_siNeg_H3K4me3_peak_1508
chr1	180229606	180230565	TC32_siNeg_H3K4me3_peak_1509
chr1	180499424	180503630	TC32_siNeg_H3K4me3_peak_1510
chr1	180631845	180634215	TC32_siNeg_H3K4me3_peak_1511
chr1	181019541	181020052	TC32_siNeg_H3K4me3_peak_1512
chr1	181020206	181023068	TC32_siNeg_H3K4me3_peak_1513
chr1	181023369	181023748	TC32_siNeg_H3K4me3_peak_1514
chr1	181034007	181034437	TC32_siNeg_H3K4me3_peak_1515
chr1	181087347	181093444	TC32_siNeg_H3K4me3_peak_1516
chr1	181094049	181094751	TC32_siNeg_H3K4me3_peak_1517
chr1	181095654	181095957	TC32_siNeg_H3K4me3_peak_1518
chr1	181103525	181105437	TC32_siNeg_H3K4me3_peak_1519
chr1	182029775	182030457	TC32_siNeg_H3K4me3_peak_1520
chr1	182387064	182393516	TC32_siNeg_H3K4me3_peak_1521
chr1	182587941	182589313	TC32_siNeg_H3K4me3_peak_1522
chr1	182603202	182604449	TC32_siNeg_H3K4me3_peak_1523
chr1	182614559	182615532	TC32_siNeg_H3K4me3_peak_1524
chr1	182789360	182790053	TC32_siNeg_H3K4me3_peak_1525
chr1	182839208	182843041	TC32_siNeg_H3K4me3_peak_1526
chr1	183021791	183027204	TC32_siNeg_H3K4me3_peak_1527
chr1	183470205	183476163	TC32_siNeg_H3K4me3_peak_1528
chr1	183630941	183642010	TC32_siNeg_H3K4me3_peak_1529
chr1	183804272	183809030	TC32_siNeg_H3K4me3_peak_1530
chr1	184033991	184038960	TC32_siNeg_H3K4me3_peak_1531
chr1	184050889	184053704	TC32_siNeg_H3K4me3_peak_1532
chr1	184053859	184054300	TC32_siNeg_H3K4me3_peak_1533
chr1	184152460	184153268	TC32_siNeg_H3K4me3_peak_1534
chr1	184384657	184390056	TC32_siNeg_H3K4me3_peak_1535
chr1	184752631	184756379	TC32_siNeg_H3K4me3_peak_1536
chr1	184970982	184975395	TC32_siNeg_H3K4me3_peak_1537
chr1	185044743	185048996	TC32_siNeg_H3K4me3_peak_1538
chr1	185154101	185159468	TC32_siNeg_H3K4me3_peak_1539
chr1	185311044	185318872	TC32_siNeg_H3K4me3_peak_1540
chr1	185733074	185739278	TC32_siNeg_H3K4me3_peak_1541
chr1	185739474	185740357	TC32_siNeg_H3K4me3_peak_1542
chr1	186371947	186377914	TC32_siNeg_H3K4me3_peak_1543
chr1	186378139	186378877	TC32_siNeg_H3K4me3_peak_1544
chr1	186680347	186681133	TC32_siNeg_H3K4me3_peak_1545
chr1	186829050	186829371	TC32_siNeg_H3K4me3_peak_1546
chr1	190474111	190474571	TC32_siNeg_H3K4me3_peak_1547
chr1	190478026	190478986	TC32_siNeg_H3K4me3_peak_1548
chr1	192434894	192435325	TC32_siNeg_H3K4me3_peak_1549
chr1	192435613	192439275	TC32_siNeg_H3K4me3_peak_1550
chr1	192807208	192807664	TC32_siNeg_H3K4me3_peak_1551
chr1	192807778	192813714	TC32_siNeg_H3K4me3_peak_1552
chr1	193055998	193062848	TC32_siNeg_H3K4me3_peak_1553
chr1	193064371	193064741	TC32_siNeg_H3K4me3_peak_1554
chr1	193102902	193106764	TC32_siNeg_H3K4me3_peak_1555
chr1	193121149	193126090	TC32_siNeg_H3K4me3_peak_1556
chr1	197140165	197140659	TC32_siNeg_H3K4me3_peak_1557
chr1	197141063	197147224	TC32_siNeg_H3K4me3_peak_1558
chr1	197197644	197202670	TC32_siNeg_H3K4me3_peak_1559
chr1	197203593	197203908	TC32_siNeg_H3K4me3_peak_1560
chr1	197773118	197773393	TC32_siNeg_H3K4me3_peak_1561
chr1	197773676	197775980	TC32_siNeg_H3K4me3_peak_1562
chr1	197901889	197903318	TC32_siNeg_H3K4me3_peak_1563
chr1	197916044	197916592	TC32_siNeg_H3K4me3_peak_1564
chr1	197917060	197918907	TC32_siNeg_H3K4me3_peak_1565
chr1	198156101	198160485	TC32_siNeg_H3K4me3_peak_1566
chr1	198930108	198930920	TC32_siNeg_H3K4me3_peak_1567
chr1	198932157	198937890	TC32_siNeg_H3K4me3_peak_1568
chr1	200028718	200029767	TC32_siNeg_H3K4me3_peak_1569
chr1	200039360	200040071	TC32_siNeg_H3K4me3_peak_1570
chr1	200301605	200303129	TC32_siNeg_H3K4me3_peak_1571
chr1	200406129	200410831	TC32_siNeg_H3K4me3_peak_1572
chr1	200618393	200621577	TC32_siNeg_H3K4me3_peak_1573
chr1	200668370	200671207	TC32_siNeg_H3K4me3_peak_1574
chr1	200738413	200742801	TC32_siNeg_H3K4me3_peak_1575
chr1	200743369	200743724	TC32_siNeg_H3K4me3_peak_1576
chr1	200890914	200891783	TC32_siNeg_H3K4me3_peak_1577
chr1	201114247	201115478	TC32_siNeg_H3K4me3_peak_1578
chr1	201115808	201116342	TC32_siNeg_H3K4me3_peak_1579
chr1	201151127	201151626	TC32_siNeg_H3K4me3_peak_1580
chr1	201151838	201154657	TC32_siNeg_H3K4me3_peak_1581
chr1	201170862	201171557	TC32_siNeg_H3K4me3_peak_1582
chr1	201466120	201469683	TC32_siNeg_H3K4me3_peak_1583
chr1	201504276	201505561	TC32_siNeg_H3K4me3_peak_1584
chr1	201505664	201507571	TC32_siNeg_H3K4me3_peak_1585
chr1	201535490	201535852	TC32_siNeg_H3K4me3_peak_1586
chr1	201536264	201536793	TC32_siNeg_H3K4me3_peak_1587
chr1	201537067	201542114	TC32_siNeg_H3K4me3_peak_1588
chr1	201542342	201543039	TC32_siNeg_H3K4me3_peak_1589
chr1	201648336	201648944	TC32_siNeg_H3K4me3_peak_1590
chr1	201649428	201649818	TC32_siNeg_H3K4me3_peak_1591
chr1	201649943	201650528	TC32_siNeg_H3K4me3_peak_1592
chr1	201828856	201831845	TC32_siNeg_H3K4me3_peak_1593
chr1	201832133	201833331	TC32_siNeg_H3K4me3_peak_1594
chr1	201952550	201952913	TC32_siNeg_H3K4me3_peak_1595
chr1	201953186	201958088	TC32_siNeg_H3K4me3_peak_1596
chr1	201958317	201958712	TC32_siNeg_H3K4me3_peak_1597
chr1	201958925	201959409	TC32_siNeg_H3K4me3_peak_1598
chr1	201981521	201985123	TC32_siNeg_H3K4me3_peak_1599
chr1	201985312	201986056	TC32_siNeg_H3K4me3_peak_1600
chr1	202140680	202146445	TC32_siNeg_H3K4me3_peak_1601
chr1	202214290	202214643	TC32_siNeg_H3K4me3_peak_1602
chr1	202338957	202342545	TC32_siNeg_H3K4me3_peak_1603
chr1	202348121	202351247	TC32_siNeg_H3K4me3_peak_1604
chr1	202351354	202351661	TC32_siNeg_H3K4me3_peak_1605
chr1	202351778	202352364	TC32_siNeg_H3K4me3_peak_1606
chr1	202804274	202811802	TC32_siNeg_H3K4me3_peak_1607
chr1	202860890	202861638	TC32_siNeg_H3K4me3_peak_1608
chr1	202886935	202889604	TC32_siNeg_H3K4me3_peak_1609
chr1	202924954	202927851	TC32_siNeg_H3K4me3_peak_1610
chr1	202953567	202954031	TC32_siNeg_H3K4me3_peak_1611
chr1	202954733	202955348	TC32_siNeg_H3K4me3_peak_1612
chr1	202955509	202959441	TC32_siNeg_H3K4me3_peak_1613
chr1	202963978	202968981	TC32_siNeg_H3K4me3_peak_1614
chr1	203004737	203005106	TC32_siNeg_H3K4me3_peak_1615
chr1	203005847	203009916	TC32_siNeg_H3K4me3_peak_1616
chr1	203010195	203010847	TC32_siNeg_H3K4me3_peak_1617
chr1	203026414	203027247	TC32_siNeg_H3K4me3_peak_1618
chr1	203128074	203128369	TC32_siNeg_H3K4me3_peak_1619
chr1	203267483	203267788	TC32_siNeg_H3K4me3_peak_1620
chr1	203304986	203308959	TC32_siNeg_H3K4me3_peak_1621
chr1	203309274	203309700	TC32_siNeg_H3K4me3_peak_1622
chr1	203327563	203327885	TC32_siNeg_H3K4me3_peak_1623
chr1	203626496	203630425	TC32_siNeg_H3K4me3_peak_1624
chr1	203795525	203799056	TC32_siNeg_H3K4me3_peak_1625
chr1	203799318	203800282	TC32_siNeg_H3K4me3_peak_1626
chr1	203860915	203864784	TC32_siNeg_H3K4me3_peak_1627
chr1	204072768	204077082	TC32_siNeg_H3K4me3_peak_1628
chr1	204077498	204077969	TC32_siNeg_H3K4me3_peak_1629
chr1	204151536	204152626	TC32_siNeg_H3K4me3_peak_1630
chr1	204402793	204403199	TC32_siNeg_H3K4me3_peak_1631
chr1	204403527	204412437	TC32_siNeg_H3K4me3_peak_1632
chr1	204492759	204493430	TC32_siNeg_H3K4me3_peak_1633
chr1	204493577	204495546	TC32_siNeg_H3K4me3_peak_1634
chr1	204505819	204508253	TC32_siNeg_H3K4me3_peak_1635
chr1	204508362	204509096	TC32_siNeg_H3K4me3_peak_1636
chr1	204515998	204518217	TC32_siNeg_H3K4me3_peak_1637
chr1	204519040	204519600	TC32_siNeg_H3K4me3_peak_1638
chr1	204807113	204807427	TC32_siNeg_H3K4me3_peak_1639
chr1	205117778	205118166	TC32_siNeg_H3K4me3_peak_1640
chr1	205118464	205122785	TC32_siNeg_H3K4me3_peak_1641
chr1	205123075	205123478	TC32_siNeg_H3K4me3_peak_1642
chr1	205207937	205211910	TC32_siNeg_H3K4me3_peak_1643
chr1	205227251	205229478	TC32_siNeg_H3K4me3_peak_1644
chr1	205319122	205322208	TC32_siNeg_H3K4me3_peak_1645
chr1	205430684	205431071	TC32_siNeg_H3K4me3_peak_1646
chr1	205449245	205450217	TC32_siNeg_H3K4me3_peak_1647
chr1	205503848	205506017	TC32_siNeg_H3K4me3_peak_1648
chr1	205628657	205628984	TC32_siNeg_H3K4me3_peak_1649
chr1	205629282	205633589	TC32_siNeg_H3K4me3_peak_1650
chr1	205678483	205678971	TC32_siNeg_H3K4me3_peak_1651
chr1	205679088	205681396	TC32_siNeg_H3K4me3_peak_1652
chr1	205746378	205750925	TC32_siNeg_H3K4me3_peak_1653
chr1	205773533	205773819	TC32_siNeg_H3K4me3_peak_1654
chr1	205773924	205775898	TC32_siNeg_H3K4me3_peak_1655
chr1	205810784	205815387	TC32_siNeg_H3K4me3_peak_1656
chr1	206470277	206472225	TC32_siNeg_H3K4me3_peak_1657
chr1	206557018	206557849	TC32_siNeg_H3K4me3_peak_1658
chr1	206609814	206610430	TC32_siNeg_H3K4me3_peak_1659
chr1	206610550	206612550	TC32_siNeg_H3K4me3_peak_1660
chr1	206635029	206638000	TC32_siNeg_H3K4me3_peak_1661
chr1	206684574	206687994	TC32_siNeg_H3K4me3_peak_1662
chr1	206909067	206909965	TC32_siNeg_H3K4me3_peak_1663
chr1	207048405	207049260	TC32_siNeg_H3K4me3_peak_1664
chr1	207049390	207053800	TC32_siNeg_H3K4me3_peak_1665
chr1	207321238	207322274	TC32_siNeg_H3K4me3_peak_1666
chr1	207741118	207744398	TC32_siNeg_H3K4me3_peak_1667
chr1	207751441	207755494	TC32_siNeg_H3K4me3_peak_1668
chr1	207867444	207869380	TC32_siNeg_H3K4me3_peak_1669
chr1	208243100	208244638	TC32_siNeg_H3K4me3_peak_1670
chr1	209783398	209784640	TC32_siNeg_H3K4me3_peak_1671
chr1	209827512	209830876	TC32_siNeg_H3K4me3_peak_1672
chr1	210232141	210234367	TC32_siNeg_H3K4me3_peak_1673
chr1	210328483	210329957	TC32_siNeg_H3K4me3_peak_1674
chr1	211257594	211261899	TC32_siNeg_H3K4me3_peak_1675
chr1	211262337	211262640	TC32_siNeg_H3K4me3_peak_1676
chr1	211326435	211328019	TC32_siNeg_H3K4me3_peak_1677
chr1	211382590	211383145	TC32_siNeg_H3K4me3_peak_1678
chr1	211577134	211580224	TC32_siNeg_H3K4me3_peak_1679
chr1	211671955	211676417	TC32_siNeg_H3K4me3_peak_1680
chr1	211676859	211677169	TC32_siNeg_H3K4me3_peak_1681
chr1	211828251	211831505	TC32_siNeg_H3K4me3_peak_1682
chr1	212032156	212032435	TC32_siNeg_H3K4me3_peak_1683
chr1	212032906	212039183	TC32_siNeg_H3K4me3_peak_1684
chr1	212283864	212288884	TC32_siNeg_H3K4me3_peak_1685
chr1	212412287	212415037	TC32_siNeg_H3K4me3_peak_1686
chr1	212432585	212435193	TC32_siNeg_H3K4me3_peak_1687
chr1	212558562	212559023	TC32_siNeg_H3K4me3_peak_1688
chr1	212607703	212608438	TC32_siNeg_H3K4me3_peak_1689
chr1	212608724	212610316	TC32_siNeg_H3K4me3_peak_1690
chr1	212665358	212665682	TC32_siNeg_H3K4me3_peak_1691
chr1	212699120	212700513	TC32_siNeg_H3K4me3_peak_1692
chr1	212700964	212701297	TC32_siNeg_H3K4me3_peak_1693
chr1	212788483	212789057	TC32_siNeg_H3K4me3_peak_1694
chr1	212789267	212794129	TC32_siNeg_H3K4me3_peak_1695
chr1	212794700	212795154	TC32_siNeg_H3K4me3_peak_1696
chr1	212855486	212855868	TC32_siNeg_H3K4me3_peak_1697
chr1	212855983	212856733	TC32_siNeg_H3K4me3_peak_1698
chr1	212856955	212861475	TC32_siNeg_H3K4me3_peak_1699
chr1	212950228	212951410	TC32_siNeg_H3K4me3_peak_1700
chr1	213013168	213016243	TC32_siNeg_H3K4me3_peak_1701
chr1	213050621	213053787	TC32_siNeg_H3K4me3_peak_1702
chr1	213986872	213991868	TC32_siNeg_H3K4me3_peak_1703
chr1	214279053	214279405	TC32_siNeg_H3K4me3_peak_1704
chr1	214279637	214282472	TC32_siNeg_H3K4me3_peak_1705
chr1	214282587	214282946	TC32_siNeg_H3K4me3_peak_1706
chr1	214547996	214552983	TC32_siNeg_H3K4me3_peak_1707
chr1	214602374	214605749	TC32_siNeg_H3K4me3_peak_1708
chr1	215566279	215570002	TC32_siNeg_H3K4me3_peak_1709
chr1	216601182	216601527	TC32_siNeg_H3K4me3_peak_1710
chr1	217628755	217632114	TC32_siNeg_H3K4me3_peak_1711
chr1	218284455	218288924	TC32_siNeg_H3K4me3_peak_1712
chr1	218345119	218349109	TC32_siNeg_H3K4me3_peak_1713
chr1	218349377	218349758	TC32_siNeg_H3K4me3_peak_1714
chr1	219173759	219175344	TC32_siNeg_H3K4me3_peak_1715
chr1	220043135	220043459	TC32_siNeg_H3K4me3_peak_1716
chr1	220043696	220047313	TC32_siNeg_H3K4me3_peak_1717
chr1	220088027	220090872	TC32_siNeg_H3K4me3_peak_1718
chr1	220093874	220096427	TC32_siNeg_H3K4me3_peak_1719
chr1	220268980	220273198	TC32_siNeg_H3K4me3_peak_1720
chr1	220526749	220531737	TC32_siNeg_H3K4me3_peak_1721
chr1	220879364	220880968	TC32_siNeg_H3K4me3_peak_1722
chr1	221739352	221743956	TC32_siNeg_H3K4me3_peak_1723
chr1	222464676	222465550	TC32_siNeg_H3K4me3_peak_1724
chr1	222586667	222587067	TC32_siNeg_H3K4me3_peak_1725
chr1	222587211	222590669	TC32_siNeg_H3K4me3_peak_1726
chr1	222591041	222591465	TC32_siNeg_H3K4me3_peak_1727
chr1	222617446	222621530	TC32_siNeg_H3K4me3_peak_1728
chr1	222643308	222646263	TC32_siNeg_H3K4me3_peak_1729
chr1	222708434	222709083	TC32_siNeg_H3K4me3_peak_1730
chr1	222709507	222715194	TC32_siNeg_H3K4me3_peak_1731
chr1	222715637	222716035	TC32_siNeg_H3K4me3_peak_1732
chr1	222814466	222816731	TC32_siNeg_H3K4me3_peak_1733
chr1	223133912	223134187	TC32_siNeg_H3K4me3_peak_1734
chr1	223142858	223143346	TC32_siNeg_H3K4me3_peak_1735
chr1	223363914	223364408	TC32_siNeg_H3K4me3_peak_1736
chr1	223711287	223715255	TC32_siNeg_H3K4me3_peak_1737
chr1	223840537	223840996	TC32_siNeg_H3K4me3_peak_1738
chr1	223842378	223846981	TC32_siNeg_H3K4me3_peak_1739
chr1	223992283	223994121	TC32_siNeg_H3K4me3_peak_1740
chr1	224113636	224117149	TC32_siNeg_H3K4me3_peak_1741
chr1	224182355	224186635	TC32_siNeg_H3K4me3_peak_1742
chr1	224186973	224187462	TC32_siNeg_H3K4me3_peak_1743
chr1	224326869	224331498	TC32_siNeg_H3K4me3_peak_1744
chr1	224331882	224332187	TC32_siNeg_H3K4me3_peak_1745
chr1	224356602	224359934	TC32_siNeg_H3K4me3_peak_1746
chr1	224360526	224360801	TC32_siNeg_H3K4me3_peak_1747
chr1	224430527	224437057	TC32_siNeg_H3K4me3_peak_1748
chr1	224437342	224437617	TC32_siNeg_H3K4me3_peak_1749
chr1	224929467	224930391	TC32_siNeg_H3K4me3_peak_1750
chr1	225422697	225423132	TC32_siNeg_H3K4me3_peak_1751
chr1	225423385	225429803	TC32_siNeg_H3K4me3_peak_1752
chr1	225648776	225655273	TC32_siNeg_H3K4me3_peak_1753
chr1	225776552	225780917	TC32_siNeg_H3K4me3_peak_1754
chr1	225809747	225811342	TC32_siNeg_H3K4me3_peak_1755
chr1	225878797	225879105	TC32_siNeg_H3K4me3_peak_1756
chr1	225879349	225879624	TC32_siNeg_H3K4me3_peak_1757
chr1	225880340	225883478	TC32_siNeg_H3K4me3_peak_1758
chr1	225922026	225924970	TC32_siNeg_H3K4me3_peak_1759
chr1	225995372	226000334	TC32_siNeg_H3K4me3_peak_1760
chr1	226060336	226060611	TC32_siNeg_H3K4me3_peak_1761
chr1	226060718	226065519	TC32_siNeg_H3K4me3_peak_1762
chr1	226083067	226084213	TC32_siNeg_H3K4me3_peak_1763
chr1	226100494	226100816	TC32_siNeg_H3K4me3_peak_1764
chr1	226109909	226111523	TC32_siNeg_H3K4me3_peak_1765
chr1	226121553	226122883	TC32_siNeg_H3K4me3_peak_1766
chr1	226184069	226187997	TC32_siNeg_H3K4me3_peak_1767
chr1	226188724	226189189	TC32_siNeg_H3K4me3_peak_1768
chr1	226223536	226224267	TC32_siNeg_H3K4me3_peak_1769
chr1	226306186	226310127	TC32_siNeg_H3K4me3_peak_1770
chr1	226403701	226404575	TC32_siNeg_H3K4me3_peak_1771
chr1	226404781	226408261	TC32_siNeg_H3K4me3_peak_1772
chr1	226702715	226703938	TC32_siNeg_H3K4me3_peak_1773
chr1	226736508	226739921	TC32_siNeg_H3K4me3_peak_1774
chr1	226869875	226871532	TC32_siNeg_H3K4me3_peak_1775
chr1	226939227	226940070	TC32_siNeg_H3K4me3_peak_1776
chr1	226940202	226941826	TC32_siNeg_H3K4me3_peak_1777
chr1	227313773	227319989	TC32_siNeg_H3K4me3_peak_1778
chr1	227563262	227565001	TC32_siNeg_H3K4me3_peak_1779
chr1	227728097	227730811	TC32_siNeg_H3K4me3_peak_1780
chr1	227731288	227731600	TC32_siNeg_H3K4me3_peak_1781
chr1	227731944	227738819	TC32_siNeg_H3K4me3_peak_1782
chr1	227787704	227788821	TC32_siNeg_H3K4me3_peak_1783
chr1	227947683	227948545	TC32_siNeg_H3K4me3_peak_1784
chr1	228079491	228086529	TC32_siNeg_H3K4me3_peak_1785
chr1	228087150	228087815	TC32_siNeg_H3K4me3_peak_1786
chr1	228099724	228104819	TC32_siNeg_H3K4me3_peak_1787
chr1	228105606	228111692	TC32_siNeg_H3K4me3_peak_1788
chr1	228112475	228112776	TC32_siNeg_H3K4me3_peak_1789
chr1	228130774	228131174	TC32_siNeg_H3K4me3_peak_1790
chr1	228138323	228138921	TC32_siNeg_H3K4me3_peak_1791
chr1	228139360	228143882	TC32_siNeg_H3K4me3_peak_1792
chr1	228144012	228144534	TC32_siNeg_H3K4me3_peak_1793
chr1	228164847	228167731	TC32_siNeg_H3K4me3_peak_1794
chr1	228167859	228168175	TC32_siNeg_H3K4me3_peak_1795
chr1	228213100	228214427	TC32_siNeg_H3K4me3_peak_1796
chr1	228378388	228379254	TC32_siNeg_H3K4me3_peak_1797
chr1	228401859	228402384	TC32_siNeg_H3K4me3_peak_1798
chr1	228402947	228403289	TC32_siNeg_H3K4me3_peak_1799
chr1	228403442	228410209	TC32_siNeg_H3K4me3_peak_1800
chr1	228453535	228454088	TC32_siNeg_H3K4me3_peak_1801
chr1	228454265	228454561	TC32_siNeg_H3K4me3_peak_1802
chr1	228454951	228460283	TC32_siNeg_H3K4me3_peak_1803
chr1	228460455	228460933	TC32_siNeg_H3K4me3_peak_1804
chr1	228485065	228490406	TC32_siNeg_H3K4me3_peak_1805
chr1	228646666	228648608	TC32_siNeg_H3K4me3_peak_1806
chr1	228735379	228735654	TC32_siNeg_H3K4me3_peak_1807
chr1	229271058	229272909	TC32_siNeg_H3K4me3_peak_1808
chr1	229339925	229343949	TC32_siNeg_H3K4me3_peak_1809
chr1	229505031	229509800	TC32_siNeg_H3K4me3_peak_1810
chr1	229554498	229554928	TC32_siNeg_H3K4me3_peak_1811
chr1	229555979	229559841	TC32_siNeg_H3K4me3_peak_1812
chr1	229623493	229629370	TC32_siNeg_H3K4me3_peak_1813
chr1	230066297	230070159	TC32_siNeg_H3K4me3_peak_1814
chr1	230176933	230177298	TC32_siNeg_H3K4me3_peak_1815
chr1	230426030	230426524	TC32_siNeg_H3K4me3_peak_1816
chr1	230642343	230644996	TC32_siNeg_H3K4me3_peak_1817
chr1	230865934	230869432	TC32_siNeg_H3K4me3_peak_1818
chr1	230975059	230982543	TC32_siNeg_H3K4me3_peak_1819
chr1	231039179	231040354	TC32_siNeg_H3K4me3_peak_1820
chr1	231238610	231244266	TC32_siNeg_H3K4me3_peak_1821
chr1	231332506	231341897	TC32_siNeg_H3K4me3_peak_1822
chr1	231418587	231423419	TC32_siNeg_H3K4me3_peak_1823
chr1	231527908	231530559	TC32_siNeg_H3K4me3_peak_1824
chr1	231530902	231531293	TC32_siNeg_H3K4me3_peak_1825
chr1	231531524	231531875	TC32_siNeg_H3K4me3_peak_1826
chr1	231603800	231604112	TC32_siNeg_H3K4me3_peak_1827
chr1	231626272	231627760	TC32_siNeg_H3K4me3_peak_1828
chr1	232629124	232630909	TC32_siNeg_H3K4me3_peak_1829
chr1	232950127	232952667	TC32_siNeg_H3K4me3_peak_1830
chr1	233294263	233294538	TC32_siNeg_H3K4me3_peak_1831
chr1	233294683	233296775	TC32_siNeg_H3K4me3_peak_1832
chr1	233327734	233328167	TC32_siNeg_H3K4me3_peak_1833
chr1	234370801	234376090	TC32_siNeg_H3K4me3_peak_1834
chr1	234376209	234376916	TC32_siNeg_H3K4me3_peak_1835
chr1	234476659	234479301	TC32_siNeg_H3K4me3_peak_1836
chr1	234599318	234600661	TC32_siNeg_H3K4me3_peak_1837
chr1	234600798	234601199	TC32_siNeg_H3K4me3_peak_1838
chr1	234603964	234611333	TC32_siNeg_H3K4me3_peak_1839
chr1	235124621	235125609	TC32_siNeg_H3K4me3_peak_1840
chr1	235125801	235129067	TC32_siNeg_H3K4me3_peak_1841
chr1	235158529	235158828	TC32_siNeg_H3K4me3_peak_1842
chr1	235159065	235162823	TC32_siNeg_H3K4me3_peak_1843
chr1	235323935	235332635	TC32_siNeg_H3K4me3_peak_1844
chr1	235366926	235369297	TC32_siNeg_H3K4me3_peak_1845
chr1	235500899	235501390	TC32_siNeg_H3K4me3_peak_1846
chr1	235501674	235506919	TC32_siNeg_H3K4me3_peak_1847
chr1	235648763	235650540	TC32_siNeg_H3K4me3_peak_1848
chr1	235863917	235864251	TC32_siNeg_H3K4me3_peak_1849
chr1	235865003	235868778	TC32_siNeg_H3K4me3_peak_1850
chr1	236063254	236065731	TC32_siNeg_H3K4me3_peak_1851
chr1	236140943	236145788	TC32_siNeg_H3K4me3_peak_1852
chr1	236279975	236283235	TC32_siNeg_H3K4me3_peak_1853
chr1	236393962	236397939	TC32_siNeg_H3K4me3_peak_1854
chr1	236398090	236398404	TC32_siNeg_H3K4me3_peak_1855
chr1	236522966	236523548	TC32_siNeg_H3K4me3_peak_1856
chr1	236523673	236526235	TC32_siNeg_H3K4me3_peak_1857
chr1	236601917	236605050	TC32_siNeg_H3K4me3_peak_1858
chr1	236686406	236689993	TC32_siNeg_H3K4me3_peak_1859
chr1	236690112	236690714	TC32_siNeg_H3K4me3_peak_1860
chr1	236794758	236798579	TC32_siNeg_H3K4me3_peak_1861
chr1	236799317	236799592	TC32_siNeg_H3K4me3_peak_1862
chr1	237042015	237044318	TC32_siNeg_H3K4me3_peak_1863
chr1	238484466	238486089	TC32_siNeg_H3K4me3_peak_1864
chr1	241516971	241520876	TC32_siNeg_H3K4me3_peak_1865
chr1	241531441	241532414	TC32_siNeg_H3K4me3_peak_1866
chr1	241637059	241640494	TC32_siNeg_H3K4me3_peak_1867
chr1	241847494	241851825	TC32_siNeg_H3K4me3_peak_1868
chr1	241944812	241945325	TC32_siNeg_H3K4me3_peak_1869
chr1	242524158	242525183	TC32_siNeg_H3K4me3_peak_1870
chr1	243251191	243257776	TC32_siNeg_H3K4me3_peak_1871
chr1	243257916	243258590	TC32_siNeg_H3K4me3_peak_1872
chr1	243848170	243851526	TC32_siNeg_H3K4me3_peak_1873
chr1	244046961	244048337	TC32_siNeg_H3K4me3_peak_1874
chr1	244048462	244051655	TC32_siNeg_H3K4me3_peak_1875
chr1	244448120	244452646	TC32_siNeg_H3K4me3_peak_1876
chr1	244652103	244656784	TC32_siNeg_H3K4me3_peak_1877
chr1	244833563	244838780	TC32_siNeg_H3K4me3_peak_1878
chr1	244858545	244859063	TC32_siNeg_H3K4me3_peak_1879
chr1	244859720	244865897	TC32_siNeg_H3K4me3_peak_1880
chr1	244918504	244919270	TC32_siNeg_H3K4me3_peak_1881
chr1	244968981	244972358	TC32_siNeg_H3K4me3_peak_1882
chr1	245153425	245153710	TC32_siNeg_H3K4me3_peak_1883
chr1	245154466	245157114	TC32_siNeg_H3K4me3_peak_1884
chr1	246504102	246507712	TC32_siNeg_H3K4me3_peak_1885
chr1	246562387	246569794	TC32_siNeg_H3K4me3_peak_1886
chr1	246722978	246725783	TC32_siNeg_H3K4me3_peak_1887
chr1	246928473	246932897	TC32_siNeg_H3K4me3_peak_1888
chr1	247005320	247008671	TC32_siNeg_H3K4me3_peak_1889
chr1	247008897	247009172	TC32_siNeg_H3K4me3_peak_1890
chr1	247077116	247079140	TC32_siNeg_H3K4me3_peak_1891
chr1	247100878	247104633	TC32_siNeg_H3K4me3_peak_1892
chr1	247127489	247128304	TC32_siNeg_H3K4me3_peak_1893
chr1	247168622	247169657	TC32_siNeg_H3K4me3_peak_1894
chr1	247207617	247207931	TC32_siNeg_H3K4me3_peak_1895
chr1	247208079	247211241	TC32_siNeg_H3K4me3_peak_1896
chr1	247329699	247333764	TC32_siNeg_H3K4me3_peak_1897
chr1	247334050	247334406	TC32_siNeg_H3K4me3_peak_1898
chr1	247857089	247858098	TC32_siNeg_H3K4me3_peak_1899
chr1	248822125	248827068	TC32_siNeg_H3K4me3_peak_1900
chr1	248837503	248839930	TC32_siNeg_H3K4me3_peak_1901
chr1	248840126	248840760	TC32_siNeg_H3K4me3_peak_1902
chr1	248857238	248859616	TC32_siNeg_H3K4me3_peak_1903
chr1	248863065	248863363	TC32_siNeg_H3K4me3_peak_1904
chr1	248872481	248874197	TC32_siNeg_H3K4me3_peak_1905
chr1	248905871	248907662	TC32_siNeg_H3K4me3_peak_1906
chr10	73679	74281	TC32_siNeg_H3K4me3_peak_1907
chr10	76230	76667	TC32_siNeg_H3K4me3_peak_1908
chr10	132857	133406	TC32_siNeg_H3K4me3_peak_1909
chr10	133509	137841	TC32_siNeg_H3K4me3_peak_1910
chr10	484595	485070	TC32_siNeg_H3K4me3_peak_1911
chr10	683066	684118	TC32_siNeg_H3K4me3_peak_1912
chr10	685238	685959	TC32_siNeg_H3K4me3_peak_1913
chr10	686763	690651	TC32_siNeg_H3K4me3_peak_1914
chr10	928205	932555	TC32_siNeg_H3K4me3_peak_1915
chr10	932781	933105	TC32_siNeg_H3K4me3_peak_1916
chr10	985043	985943	TC32_siNeg_H3K4me3_peak_1917
chr10	986144	991659	TC32_siNeg_H3K4me3_peak_1918
chr10	1045504	1046569	TC32_siNeg_H3K4me3_peak_1919
chr10	1047468	1052915	TC32_siNeg_H3K4me3_peak_1920
chr10	1053181	1053456	TC32_siNeg_H3K4me3_peak_1921
chr10	1053571	1060089	TC32_siNeg_H3K4me3_peak_1922
chr10	3065021	3065734	TC32_siNeg_H3K4me3_peak_1923
chr10	3065905	3071244	TC32_siNeg_H3K4me3_peak_1924
chr10	3170177	3172987	TC32_siNeg_H3K4me3_peak_1925
chr10	3173156	3173431	TC32_siNeg_H3K4me3_peak_1926
chr10	3780616	3780891	TC32_siNeg_H3K4me3_peak_1927
chr10	3781181	3786313	TC32_siNeg_H3K4me3_peak_1928
chr10	3786453	3786737	TC32_siNeg_H3K4me3_peak_1929
chr10	4826179	4827304	TC32_siNeg_H3K4me3_peak_1930
chr10	5412269	5415507	TC32_siNeg_H3K4me3_peak_1931
chr10	5446549	5448827	TC32_siNeg_H3K4me3_peak_1932
chr10	5663458	5663957	TC32_siNeg_H3K4me3_peak_1933
chr10	5664805	5667756	TC32_siNeg_H3K4me3_peak_1934
chr10	5684586	5687485	TC32_siNeg_H3K4me3_peak_1935
chr10	5809320	5810106	TC32_siNeg_H3K4me3_peak_1936
chr10	5810422	5814991	TC32_siNeg_H3K4me3_peak_1937
chr10	5886728	5893367	TC32_siNeg_H3K4me3_peak_1938
chr10	5976229	5978716	TC32_siNeg_H3K4me3_peak_1939
chr10	6088861	6092093	TC32_siNeg_H3K4me3_peak_1940
chr10	6144366	6147147	TC32_siNeg_H3K4me3_peak_1941
chr10	6163723	6165523	TC32_siNeg_H3K4me3_peak_1942
chr10	6202907	6205672	TC32_siNeg_H3K4me3_peak_1943
chr10	6779721	6780980	TC32_siNeg_H3K4me3_peak_1944
chr10	6781179	6781592	TC32_siNeg_H3K4me3_peak_1945
chr10	7408617	7411453	TC32_siNeg_H3K4me3_peak_1946
chr10	7784665	7791055	TC32_siNeg_H3K4me3_peak_1947
chr10	7816574	7821167	TC32_siNeg_H3K4me3_peak_1948
chr10	7821384	7822128	TC32_siNeg_H3K4me3_peak_1949
chr10	11609096	11612363	TC32_siNeg_H3K4me3_peak_1950
chr10	11742285	11743499	TC32_siNeg_H3K4me3_peak_1951
chr10	11822251	11826458	TC32_siNeg_H3K4me3_peak_1952
chr10	12040129	12043261	TC32_siNeg_H3K4me3_peak_1953
chr10	12068774	12071749	TC32_siNeg_H3K4me3_peak_1954
chr10	12128740	12131103	TC32_siNeg_H3K4me3_peak_1955
chr10	12192661	12192992	TC32_siNeg_H3K4me3_peak_1956
chr10	12193385	12199738	TC32_siNeg_H3K4me3_peak_1957
chr10	12348734	12352422	TC32_siNeg_H3K4me3_peak_1958
chr10	13001447	13001925	TC32_siNeg_H3K4me3_peak_1959
chr10	13099209	13102287	TC32_siNeg_H3K4me3_peak_1960
chr10	13161472	13164418	TC32_siNeg_H3K4me3_peak_1961
chr10	13164920	13165474	TC32_siNeg_H3K4me3_peak_1962
chr10	13299232	13300585	TC32_siNeg_H3K4me3_peak_1963
chr10	13302079	13302550	TC32_siNeg_H3K4me3_peak_1964
chr10	13345291	13349620	TC32_siNeg_H3K4me3_peak_1965
chr10	13349794	13350152	TC32_siNeg_H3K4me3_peak_1966
chr10	13528266	13529688	TC32_siNeg_H3K4me3_peak_1967
chr10	13586818	13590342	TC32_siNeg_H3K4me3_peak_1968
chr10	13706005	13708443	TC32_siNeg_H3K4me3_peak_1969
chr10	14602236	14605325	TC32_siNeg_H3K4me3_peak_1970
chr10	14837304	14841489	TC32_siNeg_H3K4me3_peak_1971
chr10	14875414	14881713	TC32_siNeg_H3K4me3_peak_1972
chr10	14951778	14955000	TC32_siNeg_H3K4me3_peak_1973
chr10	14959125	14960801	TC32_siNeg_H3K4me3_peak_1974
chr10	15084020	15084631	TC32_siNeg_H3K4me3_peak_1975
chr10	15084764	15085070	TC32_siNeg_H3K4me3_peak_1976
chr10	15087614	15088928	TC32_siNeg_H3K4me3_peak_1977
chr10	15095967	15096242	TC32_siNeg_H3K4me3_peak_1978
chr10	15096543	15100031	TC32_siNeg_H3K4me3_peak_1979
chr10	15100556	15101268	TC32_siNeg_H3K4me3_peak_1980
chr10	15166504	15168831	TC32_siNeg_H3K4me3_peak_1981
chr10	15367698	15368102	TC32_siNeg_H3K4me3_peak_1982
chr10	15368205	15371856	TC32_siNeg_H3K4me3_peak_1983
chr10	15857476	15861072	TC32_siNeg_H3K4me3_peak_1984
chr10	16436905	16437345	TC32_siNeg_H3K4me3_peak_1985
chr10	16815344	16815625	TC32_siNeg_H3K4me3_peak_1986
chr10	16815834	16817523	TC32_siNeg_H3K4me3_peak_1987
chr10	16817650	16818209	TC32_siNeg_H3K4me3_peak_1988
chr10	17199163	17201912	TC32_siNeg_H3K4me3_peak_1989
chr10	17227724	17232845	TC32_siNeg_H3K4me3_peak_1990
chr10	17453273	17454473	TC32_siNeg_H3K4me3_peak_1991
chr10	17614911	17618211	TC32_siNeg_H3K4me3_peak_1992
chr10	17641458	17648059	TC32_siNeg_H3K4me3_peak_1993
chr10	18139319	18145053	TC32_siNeg_H3K4me3_peak_1994
chr10	18145250	18145568	TC32_siNeg_H3K4me3_peak_1995
chr10	18627331	18627911	TC32_siNeg_H3K4me3_peak_1996
chr10	18647838	18653286	TC32_siNeg_H3K4me3_peak_1997
chr10	18655235	18655778	TC32_siNeg_H3K4me3_peak_1998
[truncated: 16,924 more rows]

## Sheet: S6B TC-32 siFLI1 H3K4me3 ChIP
Ebegboni et al., Supplemental Table S6B: TC-32 H3K4me3 siFLI1
chromosome	start	end	peak ID
chr1	777123	777403	TC32_siFLI1_H3K4me3_peak_1
chr1	777571	779505	TC32_siFLI1_H3K4me3_peak_2
chr1	779657	780083	TC32_siFLI1_H3K4me3_peak_3
chr1	825635	826658	TC32_siFLI1_H3K4me3_peak_4
chr1	827232	827741	TC32_siFLI1_H3K4me3_peak_5
chr1	903091	903456	TC32_siFLI1_H3K4me3_peak_6
chr1	903795	905877	TC32_siFLI1_H3K4me3_peak_7
chr1	922045	922511	TC32_siFLI1_H3K4me3_peak_8
chr1	923239	926715	TC32_siFLI1_H3K4me3_peak_9
chr1	926905	927218	TC32_siFLI1_H3K4me3_peak_10
chr1	940647	943485	TC32_siFLI1_H3K4me3_peak_11
chr1	955928	962718	TC32_siFLI1_H3K4me3_peak_12
chr1	962920	963517	TC32_siFLI1_H3K4me3_peak_13
chr1	966788	967063	TC32_siFLI1_H3K4me3_peak_14
chr1	997084	997359	TC32_siFLI1_H3K4me3_peak_15
chr1	997836	1002542	TC32_siFLI1_H3K4me3_peak_16
chr1	1012208	1014825	TC32_siFLI1_H3K4me3_peak_17
chr1	1019431	1022101	TC32_siFLI1_H3K4me3_peak_18
chr1	1022346	1022710	TC32_siFLI1_H3K4me3_peak_19
chr1	1058987	1059943	TC32_siFLI1_H3K4me3_peak_20
chr1	1068384	1069878	TC32_siFLI1_H3K4me3_peak_21
chr1	1113324	1116287	TC32_siFLI1_H3K4me3_peak_22
chr1	1116520	1116899	TC32_siFLI1_H3K4me3_peak_23
chr1	1230408	1232125	TC32_siFLI1_H3K4me3_peak_24
chr1	1232311	1233095	TC32_siFLI1_H3K4me3_peak_25
chr1	1233587	1234037	TC32_siFLI1_H3K4me3_peak_26
chr1	1269943	1270891	TC32_siFLI1_H3K4me3_peak_27
chr1	1271173	1275128	TC32_siFLI1_H3K4me3_peak_28
chr1	1304979	1305391	TC32_siFLI1_H3K4me3_peak_29
chr1	1305509	1310678	TC32_siFLI1_H3K4me3_peak_30
chr1	1320393	1320743	TC32_siFLI1_H3K4me3_peak_31
chr1	1321042	1321472	TC32_siFLI1_H3K4me3_peak_32
chr1	1321747	1327427	TC32_siFLI1_H3K4me3_peak_33
chr1	1344984	1345339	TC32_siFLI1_H3K4me3_peak_34
chr1	1346147	1350140	TC32_siFLI1_H3K4me3_peak_35
chr1	1351629	1352270	TC32_siFLI1_H3K4me3_peak_36
chr1	1352453	1352911	TC32_siFLI1_H3K4me3_peak_37
chr1	1357686	1358105	TC32_siFLI1_H3K4me3_peak_38
chr1	1372200	1377250	TC32_siFLI1_H3K4me3_peak_39
chr1	1377804	1378103	TC32_siFLI1_H3K4me3_peak_40
chr1	1396405	1396754	TC32_siFLI1_H3K4me3_peak_41
chr1	1396874	1402415	TC32_siFLI1_H3K4me3_peak_42
chr1	1403331	1404318	TC32_siFLI1_H3K4me3_peak_43
chr1	1404444	1409752	TC32_siFLI1_H3K4me3_peak_44
chr1	1411072	1411347	TC32_siFLI1_H3K4me3_peak_45
chr1	1427528	1427996	TC32_siFLI1_H3K4me3_peak_46
chr1	1435709	1436120	TC32_siFLI1_H3K4me3_peak_47
chr1	1469361	1472054	TC32_siFLI1_H3K4me3_peak_48
chr1	1472431	1474665	TC32_siFLI1_H3K4me3_peak_49
chr1	1510219	1512424	TC32_siFLI1_H3K4me3_peak_50
chr1	1512809	1513246	TC32_siFLI1_H3K4me3_peak_51
chr1	1513631	1513906	TC32_siFLI1_H3K4me3_peak_52
chr1	1514810	1515338	TC32_siFLI1_H3K4me3_peak_53
chr1	1539000	1540929	TC32_siFLI1_H3K4me3_peak_54
chr1	1572691	1577174	TC32_siFLI1_H3K4me3_peak_55
chr1	1599638	1600752	TC32_siFLI1_H3K4me3_peak_56
chr1	1613981	1618307	TC32_siFLI1_H3K4me3_peak_57
chr1	1618464	1618739	TC32_siFLI1_H3K4me3_peak_58
chr1	1655764	1657422	TC32_siFLI1_H3K4me3_peak_59
chr1	1657911	1658376	TC32_siFLI1_H3K4me3_peak_60
chr1	1658686	1659338	TC32_siFLI1_H3K4me3_peak_61
chr1	1693919	1694235	TC32_siFLI1_H3K4me3_peak_62
chr1	1721082	1721451	TC32_siFLI1_H3K4me3_peak_63
chr1	1722002	1722507	TC32_siFLI1_H3K4me3_peak_64
chr1	1724007	1724605	TC32_siFLI1_H3K4me3_peak_65
chr1	1743207	1743526	TC32_siFLI1_H3K4me3_peak_66
chr1	1776337	1779496	TC32_siFLI1_H3K4me3_peak_67
chr1	1887150	1887965	TC32_siFLI1_H3K4me3_peak_68
chr1	1888163	1893135	TC32_siFLI1_H3K4me3_peak_69
chr1	1907894	1909640	TC32_siFLI1_H3K4me3_peak_70
chr1	1918723	1919326	TC32_siFLI1_H3K4me3_peak_71
chr1	2132987	2133495	TC32_siFLI1_H3K4me3_peak_72
chr1	2189713	2190153	TC32_siFLI1_H3K4me3_peak_73
chr1	2191772	2195442	TC32_siFLI1_H3K4me3_peak_74
chr1	2199364	2200286	TC32_siFLI1_H3K4me3_peak_75
chr1	2225482	2225757	TC32_siFLI1_H3K4me3_peak_76
chr1	2226009	2232969	TC32_siFLI1_H3K4me3_peak_77
chr1	2233635	2233910	TC32_siFLI1_H3K4me3_peak_78
chr1	2234264	2234791	TC32_siFLI1_H3K4me3_peak_79
chr1	2314109	2315243	TC32_siFLI1_H3K4me3_peak_80
chr1	2388799	2395001	TC32_siFLI1_H3K4me3_peak_81
chr1	2410096	2414403	TC32_siFLI1_H3K4me3_peak_82
chr1	2523609	2526737	TC32_siFLI1_H3K4me3_peak_83
chr1	2546373	2547080	TC32_siFLI1_H3K4me3_peak_84
chr1	2556393	2556668	TC32_siFLI1_H3K4me3_peak_85
chr1	2583470	2583846	TC32_siFLI1_H3K4me3_peak_86
chr1	2584361	2585011	TC32_siFLI1_H3K4me3_peak_87
chr1	2585349	2588558	TC32_siFLI1_H3K4me3_peak_88
chr1	2588879	2589244	TC32_siFLI1_H3K4me3_peak_89
chr1	2641296	2641571	TC32_siFLI1_H3K4me3_peak_90
chr1	2641845	2643309	TC32_siFLI1_H3K4me3_peak_91
chr1	3530722	3531435	TC32_siFLI1_H3K4me3_peak_92
chr1	3621990	3627680	TC32_siFLI1_H3K4me3_peak_93
chr1	3628030	3628305	TC32_siFLI1_H3K4me3_peak_94
chr1	3646802	3650641	TC32_siFLI1_H3K4me3_peak_95
chr1	3651188	3651533	TC32_siFLI1_H3K4me3_peak_96
chr1	3651658	3656087	TC32_siFLI1_H3K4me3_peak_97
chr1	3690562	3693622	TC32_siFLI1_H3K4me3_peak_98
chr1	3745072	3747811	TC32_siFLI1_H3K4me3_peak_99
chr1	3771199	3771561	TC32_siFLI1_H3K4me3_peak_100
chr1	3771938	3773442	TC32_siFLI1_H3K4me3_peak_101
chr1	3793338	3793613	TC32_siFLI1_H3K4me3_peak_102
chr1	3793789	3797365	TC32_siFLI1_H3K4me3_peak_103
chr1	3855216	3858552	TC32_siFLI1_H3K4me3_peak_104
chr1	3858843	3859367	TC32_siFLI1_H3K4me3_peak_105
chr1	3897731	3901441	TC32_siFLI1_H3K4me3_peak_106
chr1	5990351	5994788	TC32_siFLI1_H3K4me3_peak_107
chr1	6196443	6200291	TC32_siFLI1_H3K4me3_peak_108
chr1	6205410	6207095	TC32_siFLI1_H3K4me3_peak_109
chr1	6232100	6232422	TC32_siFLI1_H3K4me3_peak_110
chr1	6232931	6236383	TC32_siFLI1_H3K4me3_peak_111
chr1	6259879	6261769	TC32_siFLI1_H3K4me3_peak_112
chr1	6391229	6394452	TC32_siFLI1_H3K4me3_peak_113
chr1	6489861	6491859	TC32_siFLI1_H3K4me3_peak_114
chr1	6496068	6498354	TC32_siFLI1_H3K4me3_peak_115
chr1	6551206	6551569	TC32_siFLI1_H3K4me3_peak_116
chr1	6551983	6554702	TC32_siFLI1_H3K4me3_peak_117
chr1	6579895	6582867	TC32_siFLI1_H3K4me3_peak_118
chr1	6598964	6603774	TC32_siFLI1_H3K4me3_peak_119
chr1	6610292	6610911	TC32_siFLI1_H3K4me3_peak_120
chr1	6611248	6617391	TC32_siFLI1_H3K4me3_peak_121
chr1	6617505	6618349	TC32_siFLI1_H3K4me3_peak_122
chr1	6624912	6628025	TC32_siFLI1_H3K4me3_peak_123
chr1	6698585	6702041	TC32_siFLI1_H3K4me3_peak_124
chr1	6783065	6785106	TC32_siFLI1_H3K4me3_peak_125
chr1	6785280	6788336	TC32_siFLI1_H3K4me3_peak_126
chr1	6788682	6789119	TC32_siFLI1_H3K4me3_peak_127
chr1	7679905	7681239	TC32_siFLI1_H3K4me3_peak_128
chr1	7704103	7705132	TC32_siFLI1_H3K4me3_peak_129
chr1	7769862	7774437	TC32_siFLI1_H3K4me3_peak_130
chr1	7782929	7784176	TC32_siFLI1_H3K4me3_peak_131
chr1	7960097	7964150	TC32_siFLI1_H3K4me3_peak_132
chr1	8021014	8027747	TC32_siFLI1_H3K4me3_peak_133
chr1	8318035	8318558	TC32_siFLI1_H3K4me3_peak_134
chr1	8419002	8425019	TC32_siFLI1_H3K4me3_peak_135
chr1	8525316	8525619	TC32_siFLI1_H3K4me3_peak_136
chr1	8700494	8703961	TC32_siFLI1_H3K4me3_peak_137
chr1	8813848	8818769	TC32_siFLI1_H3K4me3_peak_138
chr1	8874662	8879865	TC32_siFLI1_H3K4me3_peak_139
chr1	9068998	9069336	TC32_siFLI1_H3K4me3_peak_140
chr1	9126155	9126735	TC32_siFLI1_H3K4me3_peak_141
chr1	9127294	9129741	TC32_siFLI1_H3K4me3_peak_142
chr1	9181325	9183293	TC32_siFLI1_H3K4me3_peak_143
chr1	9183441	9183727	TC32_siFLI1_H3K4me3_peak_144
chr1	9201442	9201726	TC32_siFLI1_H3K4me3_peak_145
chr1	9234291	9236210	TC32_siFLI1_H3K4me3_peak_146
chr1	9236641	9237102	TC32_siFLI1_H3K4me3_peak_147
chr1	9292119	9295116	TC32_siFLI1_H3K4me3_peak_148
chr1	9428595	9429797	TC32_siFLI1_H3K4me3_peak_149
chr1	9539370	9542697	TC32_siFLI1_H3K4me3_peak_150
chr1	9588613	9591915	TC32_siFLI1_H3K4me3_peak_151
chr1	9651851	9652181	TC32_siFLI1_H3K4me3_peak_152
chr1	9686957	9688105	TC32_siFLI1_H3K4me3_peak_153
chr1	9688776	9690466	TC32_siFLI1_H3K4me3_peak_154
chr1	9820112	9820728	TC32_siFLI1_H3K4me3_peak_155
chr1	9820838	9824584	TC32_siFLI1_H3K4me3_peak_156
chr1	9908546	9910368	TC32_siFLI1_H3K4me3_peak_157
chr1	9910575	9911198	TC32_siFLI1_H3K4me3_peak_158
chr1	9942320	9945611	TC32_siFLI1_H3K4me3_peak_159
chr1	9945782	9946114	TC32_siFLI1_H3K4me3_peak_160
chr1	9946347	9946626	TC32_siFLI1_H3K4me3_peak_161
chr1	9997141	9998108	TC32_siFLI1_H3K4me3_peak_162
chr1	10032861	10037080	TC32_siFLI1_H3K4me3_peak_163
chr1	10209467	10213548	TC32_siFLI1_H3K4me3_peak_164
chr1	10396793	10402123	TC32_siFLI1_H3K4me3_peak_165
chr1	10430342	10432812	TC32_siFLI1_H3K4me3_peak_166
chr1	10471056	10473217	TC32_siFLI1_H3K4me3_peak_167
chr1	10474533	10477853	TC32_siFLI1_H3K4me3_peak_168
chr1	10477970	10478486	TC32_siFLI1_H3K4me3_peak_169
chr1	10692696	10695365	TC32_siFLI1_H3K4me3_peak_170
chr1	10793003	10796755	TC32_siFLI1_H3K4me3_peak_171
chr1	10866696	10867457	TC32_siFLI1_H3K4me3_peak_172
chr1	11012060	11015405	TC32_siFLI1_H3K4me3_peak_173
chr1	11016374	11016692	TC32_siFLI1_H3K4me3_peak_174
chr1	11056883	11061292	TC32_siFLI1_H3K4me3_peak_175
chr1	11062147	11062566	TC32_siFLI1_H3K4me3_peak_176
chr1	11097681	11100215	TC32_siFLI1_H3K4me3_peak_177
chr1	11258391	11258940	TC32_siFLI1_H3K4me3_peak_178
chr1	11259778	11264044	TC32_siFLI1_H3K4me3_peak_179
chr1	11264156	11264439	TC32_siFLI1_H3K4me3_peak_180
chr1	11264609	11265045	TC32_siFLI1_H3K4me3_peak_181
chr1	11273084	11276410	TC32_siFLI1_H3K4me3_peak_182
chr1	11478816	11479676	TC32_siFLI1_H3K4me3_peak_183
chr1	11654629	11656464	TC32_siFLI1_H3K4me3_peak_184
chr1	11664029	11665031	TC32_siFLI1_H3K4me3_peak_185
chr1	11679115	11682002	TC32_siFLI1_H3K4me3_peak_186
chr1	11690962	11691762	TC32_siFLI1_H3K4me3_peak_187
chr1	11735931	11737691	TC32_siFLI1_H3K4me3_peak_188
chr1	11803852	11804171	TC32_siFLI1_H3K4me3_peak_189
chr1	11804381	11808437	TC32_siFLI1_H3K4me3_peak_190
chr1	11909039	11909449	TC32_siFLI1_H3K4me3_peak_191
chr1	11923379	11925416	TC32_siFLI1_H3K4me3_peak_192
chr1	11925760	11926624	TC32_siFLI1_H3K4me3_peak_193
chr1	11934201	11936048	TC32_siFLI1_H3K4me3_peak_194
chr1	11980094	11983485	TC32_siFLI1_H3K4me3_peak_195
chr1	12018857	12021332	TC32_siFLI1_H3K4me3_peak_196
chr1	12166998	12168065	TC32_siFLI1_H3K4me3_peak_197
chr1	12229924	12233033	TC32_siFLI1_H3K4me3_peak_198
chr1	12612940	12619973	TC32_siFLI1_H3K4me3_peak_199
chr1	13699469	13702125	TC32_siFLI1_H3K4me3_peak_200
chr1	13748370	13752236	TC32_siFLI1_H3K4me3_peak_201
chr1	14924066	14925701	TC32_siFLI1_H3K4me3_peak_202
chr1	15152579	15154364	TC32_siFLI1_H3K4me3_peak_203
chr1	15341630	15344066	TC32_siFLI1_H3K4me3_peak_204
chr1	15409103	15414184	TC32_siFLI1_H3K4me3_peak_205
chr1	15522997	15526473	TC32_siFLI1_H3K4me3_peak_206
chr1	15526659	15529413	TC32_siFLI1_H3K4me3_peak_207
chr1	15601903	15603711	TC32_siFLI1_H3K4me3_peak_208
chr1	15616691	15621197	TC32_siFLI1_H3K4me3_peak_209
chr1	15682522	15686445	TC32_siFLI1_H3K4me3_peak_210
chr1	15757002	15757588	TC32_siFLI1_H3K4me3_peak_211
chr1	15757935	15760831	TC32_siFLI1_H3K4me3_peak_212
chr1	15833260	15835919	TC32_siFLI1_H3K4me3_peak_213
chr1	15836087	15836380	TC32_siFLI1_H3K4me3_peak_214
chr1	15844489	15845173	TC32_siFLI1_H3K4me3_peak_215
chr1	15846372	15850815	TC32_siFLI1_H3K4me3_peak_216
chr1	15974217	15976496	TC32_siFLI1_H3K4me3_peak_217
chr1	16072953	16073863	TC32_siFLI1_H3K4me3_peak_218
chr1	16152631	16156446	TC32_siFLI1_H3K4me3_peak_219
chr1	16167457	16168123	TC32_siFLI1_H3K4me3_peak_220
chr1	16206242	16206523	TC32_siFLI1_H3K4me3_peak_221
chr1	16206752	16207355	TC32_siFLI1_H3K4me3_peak_222
chr1	16217053	16217429	TC32_siFLI1_H3K4me3_peak_223
chr1	16235974	16237283	TC32_siFLI1_H3K4me3_peak_224
chr1	16349424	16349854	TC32_siFLI1_H3K4me3_peak_225
chr1	16349982	16352753	TC32_siFLI1_H3K4me3_peak_226
chr1	16367121	16369665	TC32_siFLI1_H3K4me3_peak_227
chr1	16440565	16443439	TC32_siFLI1_H3K4me3_peak_228
chr1	16497551	16497826	TC32_siFLI1_H3K4me3_peak_229
chr1	16497949	16498296	TC32_siFLI1_H3K4me3_peak_230
chr1	16498475	16500030	TC32_siFLI1_H3K4me3_peak_231
chr1	16611239	16614494	TC32_siFLI1_H3K4me3_peak_232
chr1	16615889	16616192	TC32_siFLI1_H3K4me3_peak_233
chr1	16641002	16642171	TC32_siFLI1_H3K4me3_peak_234
chr1	16642700	16644965	TC32_siFLI1_H3K4me3_peak_235
chr1	16895411	16895686	TC32_siFLI1_H3K4me3_peak_236
chr1	16904493	16905190	TC32_siFLI1_H3K4me3_peak_237
chr1	16913351	16914859	TC32_siFLI1_H3K4me3_peak_238
chr1	16914978	16915713	TC32_siFLI1_H3K4me3_peak_239
chr1	16978029	16982093	TC32_siFLI1_H3K4me3_peak_240
chr1	17010206	17012179	TC32_siFLI1_H3K4me3_peak_241
chr1	17050687	17054660	TC32_siFLI1_H3K4me3_peak_242
chr1	17436157	17436432	TC32_siFLI1_H3K4me3_peak_243
chr1	17436556	17441216	TC32_siFLI1_H3K4me3_peak_244
chr1	17538881	17541959	TC32_siFLI1_H3K4me3_peak_245
chr1	17542304	17542597	TC32_siFLI1_H3K4me3_peak_246
chr1	18630923	18633072	TC32_siFLI1_H3K4me3_peak_247
chr1	18900589	18903285	TC32_siFLI1_H3K4me3_peak_248
chr1	18952490	18957256	TC32_siFLI1_H3K4me3_peak_249
chr1	19207348	19213715	TC32_siFLI1_H3K4me3_peak_250
chr1	19248908	19255006	TC32_siFLI1_H3K4me3_peak_251
chr1	19309308	19314864	TC32_siFLI1_H3K4me3_peak_252
chr1	19482265	19487217	TC32_siFLI1_H3K4me3_peak_253
chr1	19487398	19487985	TC32_siFLI1_H3K4me3_peak_254
chr1	19596089	19599080	TC32_siFLI1_H3K4me3_peak_255
chr1	19643226	19647299	TC32_siFLI1_H3K4me3_peak_256
chr1	19664220	19665904	TC32_siFLI1_H3K4me3_peak_257
chr1	19666383	19667251	TC32_siFLI1_H3K4me3_peak_258
chr1	19882159	19886936	TC32_siFLI1_H3K4me3_peak_259
chr1	19887223	19887498	TC32_siFLI1_H3K4me3_peak_260
chr1	20482908	20487022	TC32_siFLI1_H3K4me3_peak_261
chr1	20505542	20508865	TC32_siFLI1_H3K4me3_peak_262
chr1	20633114	20635028	TC32_siFLI1_H3K4me3_peak_263
chr1	20658607	20663060	TC32_siFLI1_H3K4me3_peak_264
chr1	20663276	20664337	TC32_siFLI1_H3K4me3_peak_265
chr1	20696395	20696969	TC32_siFLI1_H3K4me3_peak_266
chr1	20717519	20718241	TC32_siFLI1_H3K4me3_peak_267
chr1	20731825	20732730	TC32_siFLI1_H3K4me3_peak_268
chr1	20783642	20788535	TC32_siFLI1_H3K4me3_peak_269
chr1	21173097	21177461	TC32_siFLI1_H3K4me3_peak_270
chr1	21288413	21289041	TC32_siFLI1_H3K4me3_peak_271
chr1	21289329	21291255	TC32_siFLI1_H3K4me3_peak_272
chr1	21341214	21342042	TC32_siFLI1_H3K4me3_peak_273
chr1	21342520	21348174	TC32_siFLI1_H3K4me3_peak_274
chr1	21439588	21443189	TC32_siFLI1_H3K4me3_peak_275
chr1	21622235	21622759	TC32_siFLI1_H3K4me3_peak_276
chr1	21651272	21651776	TC32_siFLI1_H3K4me3_peak_277
chr1	21669087	21669373	TC32_siFLI1_H3K4me3_peak_278
chr1	21780001	21783829	TC32_siFLI1_H3K4me3_peak_279
chr1	21934930	21937516	TC32_siFLI1_H3K4me3_peak_280
chr1	22024148	22026956	TC32_siFLI1_H3K4me3_peak_281
chr1	22052400	22055028	TC32_siFLI1_H3K4me3_peak_282
chr1	22141891	22142166	TC32_siFLI1_H3K4me3_peak_283
chr1	22142466	22143373	TC32_siFLI1_H3K4me3_peak_284
chr1	22428867	22429242	TC32_siFLI1_H3K4me3_peak_285
chr1	22451377	22453714	TC32_siFLI1_H3K4me3_peak_286
chr1	22710209	22713061	TC32_siFLI1_H3K4me3_peak_287
chr1	23018746	23022742	TC32_siFLI1_H3K4me3_peak_288
chr1	23023160	23023485	TC32_siFLI1_H3K4me3_peak_289
chr1	23165082	23170030	TC32_siFLI1_H3K4me3_peak_290
chr1	23177538	23178012	TC32_siFLI1_H3K4me3_peak_291
chr1	23216471	23218163	TC32_siFLI1_H3K4me3_peak_292
chr1	23248909	23249238	TC32_siFLI1_H3K4me3_peak_293
chr1	23249348	23250031	TC32_siFLI1_H3K4me3_peak_294
chr1	23339661	23339958	TC32_siFLI1_H3K4me3_peak_295
chr1	23340265	23345199	TC32_siFLI1_H3K4me3_peak_296
chr1	23345723	23346000	TC32_siFLI1_H3K4me3_peak_297
chr1	23366274	23370851	TC32_siFLI1_H3K4me3_peak_298
chr1	23423542	23424868	TC32_siFLI1_H3K4me3_peak_299
chr1	23482265	23484794	TC32_siFLI1_H3K4me3_peak_300
chr1	23528416	23531388	TC32_siFLI1_H3K4me3_peak_301
chr1	23555128	23560409	TC32_siFLI1_H3K4me3_peak_302
chr1	23691585	23695629	TC32_siFLI1_H3K4me3_peak_303
chr1	23741577	23745943	TC32_siFLI1_H3K4me3_peak_304
chr1	23776189	23780712	TC32_siFLI1_H3K4me3_peak_305
chr1	23780900	23781271	TC32_siFLI1_H3K4me3_peak_306
chr1	23790684	23793596	TC32_siFLI1_H3K4me3_peak_307
chr1	23793828	23794614	TC32_siFLI1_H3K4me3_peak_308
chr1	23796844	23797119	TC32_siFLI1_H3K4me3_peak_309
chr1	23798425	23802759	TC32_siFLI1_H3K4me3_peak_310
chr1	23803664	23803939	TC32_siFLI1_H3K4me3_peak_311
chr1	23822666	23825928	TC32_siFLI1_H3K4me3_peak_312
chr1	23865869	23868863	TC32_siFLI1_H3K4me3_peak_313
chr1	23958776	23961689	TC32_siFLI1_H3K4me3_peak_314
chr1	23963463	23963780	TC32_siFLI1_H3K4me3_peak_315
chr1	23976112	23980704	TC32_siFLI1_H3K4me3_peak_316
chr1	24142670	24143179	TC32_siFLI1_H3K4me3_peak_317
chr1	24185076	24185634	TC32_siFLI1_H3K4me3_peak_318
chr1	24186059	24187862	TC32_siFLI1_H3K4me3_peak_319
chr1	24321976	24322526	TC32_siFLI1_H3K4me3_peak_320
chr1	24412517	24414111	TC32_siFLI1_H3K4me3_peak_321
chr1	24414566	24415163	TC32_siFLI1_H3K4me3_peak_322
chr1	24415676	24417616	TC32_siFLI1_H3K4me3_peak_323
chr1	24501281	24501659	TC32_siFLI1_H3K4me3_peak_324
chr1	24501873	24504309	TC32_siFLI1_H3K4me3_peak_325
chr1	24641669	24646075	TC32_siFLI1_H3K4me3_peak_326
chr1	24745136	24749716	TC32_siFLI1_H3K4me3_peak_327
chr1	24927445	24930442	TC32_siFLI1_H3K4me3_peak_328
chr1	25230007	25234051	TC32_siFLI1_H3K4me3_peak_329
chr1	25239721	25240965	TC32_siFLI1_H3K4me3_peak_330
chr1	25243755	25248966	TC32_siFLI1_H3K4me3_peak_331
chr1	25249393	25249789	TC32_siFLI1_H3K4me3_peak_332
chr1	25266315	25266972	TC32_siFLI1_H3K4me3_peak_333
chr1	25336647	25337326	TC32_siFLI1_H3K4me3_peak_334
chr1	25338208	25341724	TC32_siFLI1_H3K4me3_peak_335
chr1	25428651	25428989	TC32_siFLI1_H3K4me3_peak_336
chr1	25429223	25434154	TC32_siFLI1_H3K4me3_peak_337
chr1	25543367	25545964	TC32_siFLI1_H3K4me3_peak_338
chr1	25616744	25617811	TC32_siFLI1_H3K4me3_peak_339
chr1	25799800	25802270	TC32_siFLI1_H3K4me3_peak_340
chr1	25818591	25821990	TC32_siFLI1_H3K4me3_peak_341
chr1	25822212	25822487	TC32_siFLI1_H3K4me3_peak_342
chr1	25823247	25823523	TC32_siFLI1_H3K4me3_peak_343
chr1	25857885	25860092	TC32_siFLI1_H3K4me3_peak_344
chr1	25902880	25906894	TC32_siFLI1_H3K4me3_peak_345
chr1	25996763	25998166	TC32_siFLI1_H3K4me3_peak_346
chr1	26034965	26036178	TC32_siFLI1_H3K4me3_peak_347
chr1	26108616	26109121	TC32_siFLI1_H3K4me3_peak_348
chr1	26109399	26113938	TC32_siFLI1_H3K4me3_peak_349
chr1	26114055	26114546	TC32_siFLI1_H3K4me3_peak_350
chr1	26169569	26173709	TC32_siFLI1_H3K4me3_peak_351
chr1	26234079	26236779	TC32_siFLI1_H3K4me3_peak_352
chr1	26279484	26282413	TC32_siFLI1_H3K4me3_peak_353
chr1	26304396	26307285	TC32_siFLI1_H3K4me3_peak_354
chr1	26335880	26336779	TC32_siFLI1_H3K4me3_peak_355
chr1	26431801	26434738	TC32_siFLI1_H3K4me3_peak_356
chr1	26471146	26475100	TC32_siFLI1_H3K4me3_peak_357
chr1	26500215	26502463	TC32_siFLI1_H3K4me3_peak_358
chr1	26529254	26531602	TC32_siFLI1_H3K4me3_peak_359
chr1	26619539	26621874	TC32_siFLI1_H3K4me3_peak_360
chr1	26636616	26637481	TC32_siFLI1_H3K4me3_peak_361
chr1	26692286	26694429	TC32_siFLI1_H3K4me3_peak_362
chr1	26694566	26699917	TC32_siFLI1_H3K4me3_peak_363
chr1	26700039	26701186	TC32_siFLI1_H3K4me3_peak_364
chr1	26787369	26789198	TC32_siFLI1_H3K4me3_peak_365
chr1	26826091	26829883	TC32_siFLI1_H3K4me3_peak_366
chr1	26864538	26865099	TC32_siFLI1_H3K4me3_peak_367
chr1	26865409	26865737	TC32_siFLI1_H3K4me3_peak_368
chr1	26887415	26890683	TC32_siFLI1_H3K4me3_peak_369
chr1	26897145	26901210	TC32_siFLI1_H3K4me3_peak_370
chr1	26921168	26924839	TC32_siFLI1_H3K4me3_peak_371
chr1	26993528	26995075	TC32_siFLI1_H3K4me3_peak_372
chr1	27152841	27155424	TC32_siFLI1_H3K4me3_peak_373
chr1	27234016	27234350	TC32_siFLI1_H3K4me3_peak_374
chr1	27234471	27236935	TC32_siFLI1_H3K4me3_peak_375
chr1	27237116	27237391	TC32_siFLI1_H3K4me3_peak_376
chr1	27321710	27325410	TC32_siFLI1_H3K4me3_peak_377
chr1	27349253	27349975	TC32_siFLI1_H3K4me3_peak_378
chr1	27364908	27367389	TC32_siFLI1_H3K4me3_peak_379
chr1	27392515	27393220	TC32_siFLI1_H3K4me3_peak_380
chr1	27487821	27490900	TC32_siFLI1_H3K4me3_peak_381
chr1	27600490	27604597	TC32_siFLI1_H3K4me3_peak_382
chr1	27659719	27660176	TC32_siFLI1_H3K4me3_peak_383
chr1	27671807	27672182	TC32_siFLI1_H3K4me3_peak_384
chr1	27725809	27727709	TC32_siFLI1_H3K4me3_peak_385
chr1	27727832	27728392	TC32_siFLI1_H3K4me3_peak_386
chr1	27772605	27775882	TC32_siFLI1_H3K4me3_peak_387
chr1	27776202	27776527	TC32_siFLI1_H3K4me3_peak_388
chr1	27829949	27833517	TC32_siFLI1_H3K4me3_peak_389
chr1	27872396	27873307	TC32_siFLI1_H3K4me3_peak_390
chr1	27911687	27914711	TC32_siFLI1_H3K4me3_peak_391
chr1	27959144	27961801	TC32_siFLI1_H3K4me3_peak_392
chr1	28085793	28089704	TC32_siFLI1_H3K4me3_peak_393
chr1	28090232	28090532	TC32_siFLI1_H3K4me3_peak_394
chr1	28229716	28233747	TC32_siFLI1_H3K4me3_peak_395
chr1	28235295	28239162	TC32_siFLI1_H3K4me3_peak_396
chr1	28245917	28247302	TC32_siFLI1_H3K4me3_peak_397
chr1	28259303	28262081	TC32_siFLI1_H3K4me3_peak_398
chr1	28328375	28330585	TC32_siFLI1_H3K4me3_peak_399
chr1	28369313	28372117	TC32_siFLI1_H3K4me3_peak_400
chr1	28438151	28439769	TC32_siFLI1_H3K4me3_peak_401
chr1	28504015	28511973	TC32_siFLI1_H3K4me3_peak_402
chr1	28517946	28520303	TC32_siFLI1_H3K4me3_peak_403
chr1	28552459	28554857	TC32_siFLI1_H3K4me3_peak_404
chr1	28578256	28583381	TC32_siFLI1_H3K4me3_peak_405
chr1	28640357	28644629	TC32_siFLI1_H3K4me3_peak_406
chr1	28668072	28670413	TC32_siFLI1_H3K4me3_peak_407
chr1	28670963	28671335	TC32_siFLI1_H3K4me3_peak_408
chr1	28736306	28740664	TC32_siFLI1_H3K4me3_peak_409
chr1	28812234	28812716	TC32_siFLI1_H3K4me3_peak_410
chr1	28886720	28889480	TC32_siFLI1_H3K4me3_peak_411
chr1	28890763	28891109	TC32_siFLI1_H3K4me3_peak_412
chr1	28914401	28916667	TC32_siFLI1_H3K4me3_peak_413
chr1	29121707	29122184	TC32_siFLI1_H3K4me3_peak_414
chr1	29124038	29125116	TC32_siFLI1_H3K4me3_peak_415
chr1	29178405	29182058	TC32_siFLI1_H3K4me3_peak_416
chr1	29182235	29182816	TC32_siFLI1_H3K4me3_peak_417
chr1	29228389	29231338	TC32_siFLI1_H3K4me3_peak_418
chr1	29236420	29239633	TC32_siFLI1_H3K4me3_peak_419
chr1	30717614	30718028	TC32_siFLI1_H3K4me3_peak_420
chr1	30718669	30719419	TC32_siFLI1_H3K4me3_peak_421
chr1	30824124	30824538	TC32_siFLI1_H3K4me3_peak_422
chr1	30906543	30909464	TC32_siFLI1_H3K4me3_peak_423
chr1	31061903	31066146	TC32_siFLI1_H3K4me3_peak_424
chr1	31154659	31156412	TC32_siFLI1_H3K4me3_peak_425
chr1	31239615	31239947	TC32_siFLI1_H3K4me3_peak_426
chr1	31294175	31299667	TC32_siFLI1_H3K4me3_peak_427
chr1	31413088	31414342	TC32_siFLI1_H3K4me3_peak_428
chr1	31642484	31646250	TC32_siFLI1_H3K4me3_peak_429
chr1	31647070	31647395	TC32_siFLI1_H3K4me3_peak_430
chr1	31760504	31761416	TC32_siFLI1_H3K4me3_peak_431
chr1	31761980	31765493	TC32_siFLI1_H3K4me3_peak_432
chr1	31788212	31789413	TC32_siFLI1_H3K4me3_peak_433
chr1	31797105	31798807	TC32_siFLI1_H3K4me3_peak_434
chr1	31934543	31938466	TC32_siFLI1_H3K4me3_peak_435
chr1	31944591	31945055	TC32_siFLI1_H3K4me3_peak_436
chr1	32012784	32018036	TC32_siFLI1_H3K4me3_peak_437
chr1	32072212	32074498	TC32_siFLI1_H3K4me3_peak_438
chr1	32107445	32110543	TC32_siFLI1_H3K4me3_peak_439
chr1	32110844	32111234	TC32_siFLI1_H3K4me3_peak_440
chr1	32111406	32111777	TC32_siFLI1_H3K4me3_peak_441
chr1	32179583	32182072	TC32_siFLI1_H3K4me3_peak_442
chr1	32200123	32201630	TC32_siFLI1_H3K4me3_peak_443
chr1	32205295	32208430	TC32_siFLI1_H3K4me3_peak_444
chr1	32209047	32209381	TC32_siFLI1_H3K4me3_peak_445
chr1	32220208	32224618	TC32_siFLI1_H3K4me3_peak_446
chr1	32225303	32225617	TC32_siFLI1_H3K4me3_peak_447
chr1	32240435	32241177	TC32_siFLI1_H3K4me3_peak_448
chr1	32291256	32294696	TC32_siFLI1_H3K4me3_peak_449
chr1	32295320	32295952	TC32_siFLI1_H3K4me3_peak_450
chr1	32332944	32333300	TC32_siFLI1_H3K4me3_peak_451
chr1	32333537	32336564	TC32_siFLI1_H3K4me3_peak_452
chr1	32351011	32352536	TC32_siFLI1_H3K4me3_peak_453
chr1	32352720	32353071	TC32_siFLI1_H3K4me3_peak_454
chr1	32391260	32395852	TC32_siFLI1_H3K4me3_peak_455
chr1	32447911	32448249	TC32_siFLI1_H3K4me3_peak_456
chr1	32464481	32465301	TC32_siFLI1_H3K4me3_peak_457
chr1	32499994	32501324	TC32_siFLI1_H3K4me3_peak_458
chr1	32520651	32521013	TC32_siFLI1_H3K4me3_peak_459
chr1	32538970	32540954	TC32_siFLI1_H3K4me3_peak_460
chr1	32612031	32612420	TC32_siFLI1_H3K4me3_peak_461
chr1	32647477	32653435	TC32_siFLI1_H3K4me3_peak_462
chr1	32740260	32743791	TC32_siFLI1_H3K4me3_peak_463
chr1	32753584	32755893	TC32_siFLI1_H3K4me3_peak_464
chr1	32814959	32820062	TC32_siFLI1_H3K4me3_peak_465
chr1	32820244	32820572	TC32_siFLI1_H3K4me3_peak_466
chr1	32870710	32871020	TC32_siFLI1_H3K4me3_peak_467
chr1	32900755	32901832	TC32_siFLI1_H3K4me3_peak_468
chr1	32961741	32965308	TC32_siFLI1_H3K4me3_peak_469
chr1	33033704	33034371	TC32_siFLI1_H3K4me3_peak_470
chr1	33034904	33037784	TC32_siFLI1_H3K4me3_peak_471
chr1	33080166	33082815	TC32_siFLI1_H3K4me3_peak_472
chr1	33125406	33127939	TC32_siFLI1_H3K4me3_peak_473
chr1	33180420	33180695	TC32_siFLI1_H3K4me3_peak_474
chr1	33181004	33182303	TC32_siFLI1_H3K4me3_peak_475
chr1	33255485	33259050	TC32_siFLI1_H3K4me3_peak_476
chr1	33259305	33259779	TC32_siFLI1_H3K4me3_peak_477
chr1	33345658	33346157	TC32_siFLI1_H3K4me3_peak_478
chr1	33346508	33350967	TC32_siFLI1_H3K4me3_peak_479
chr1	33426915	33431166	TC32_siFLI1_H3K4me3_peak_480
chr1	33472519	33474439	TC32_siFLI1_H3K4me3_peak_481
chr1	34856395	34856717	TC32_siFLI1_H3K4me3_peak_482
chr1	34856824	34860138	TC32_siFLI1_H3K4me3_peak_483
chr1	34866016	34866593	TC32_siFLI1_H3K4me3_peak_484
chr1	34984017	34986534	TC32_siFLI1_H3K4me3_peak_485
chr1	35029331	35032641	TC32_siFLI1_H3K4me3_peak_486
chr1	35078855	35081591	TC32_siFLI1_H3K4me3_peak_487
chr1	35187795	35188173	TC32_siFLI1_H3K4me3_peak_488
chr1	35188675	35194022	TC32_siFLI1_H3K4me3_peak_489
chr1	35268399	35271198	TC32_siFLI1_H3K4me3_peak_490
chr1	35554481	35559071	TC32_siFLI1_H3K4me3_peak_491
chr1	35573083	35573629	TC32_siFLI1_H3K4me3_peak_492
chr1	35637204	35643337	TC32_siFLI1_H3K4me3_peak_493
chr1	35707667	35708670	TC32_siFLI1_H3K4me3_peak_494
chr1	35716780	35719691	TC32_siFLI1_H3K4me3_peak_495
chr1	35767516	35770410	TC32_siFLI1_H3K4me3_peak_496
chr1	35806348	35810946	TC32_siFLI1_H3K4me3_peak_497
chr1	35882851	35885422	TC32_siFLI1_H3K4me3_peak_498
chr1	35885610	35886536	TC32_siFLI1_H3K4me3_peak_499
chr1	35929523	35933828	TC32_siFLI1_H3K4me3_peak_500
chr1	36083843	36084742	TC32_siFLI1_H3K4me3_peak_501
chr1	36088788	36091008	TC32_siFLI1_H3K4me3_peak_502
chr1	36091113	36091388	TC32_siFLI1_H3K4me3_peak_503
chr1	36146414	36149632	TC32_siFLI1_H3K4me3_peak_504
chr1	36153623	36153985	TC32_siFLI1_H3K4me3_peak_505
chr1	36154579	36160143	TC32_siFLI1_H3K4me3_peak_506
chr1	36223297	36224178	TC32_siFLI1_H3K4me3_peak_507
chr1	36224294	36227627	TC32_siFLI1_H3K4me3_peak_508
chr1	36227823	36228126	TC32_siFLI1_H3K4me3_peak_509
chr1	36307026	36307627	TC32_siFLI1_H3K4me3_peak_510
chr1	36321743	36324011	TC32_siFLI1_H3K4me3_peak_511
chr1	36383325	36386040	TC32_siFLI1_H3K4me3_peak_512
chr1	36386167	36386569	TC32_siFLI1_H3K4me3_peak_513
chr1	36395502	36395815	TC32_siFLI1_H3K4me3_peak_514
chr1	36396191	36398266	TC32_siFLI1_H3K4me3_peak_515
chr1	36449303	36451244	TC32_siFLI1_H3K4me3_peak_516
chr1	36460905	36464699	TC32_siFLI1_H3K4me3_peak_517
chr1	37473506	37478723	TC32_siFLI1_H3K4me3_peak_518
chr1	37478886	37479517	TC32_siFLI1_H3K4me3_peak_519
chr1	37511864	37515380	TC32_siFLI1_H3K4me3_peak_520
chr1	37549941	37550635	TC32_siFLI1_H3K4me3_peak_521
chr1	37550783	37554429	TC32_siFLI1_H3K4me3_peak_522
chr1	37592919	37596335	TC32_siFLI1_H3K4me3_peak_523
chr1	37687926	37694866	TC32_siFLI1_H3K4me3_peak_524
chr1	37695318	37695666	TC32_siFLI1_H3K4me3_peak_525
chr1	37793868	37794522	TC32_siFLI1_H3K4me3_peak_526
chr1	37805820	37810038	TC32_siFLI1_H3K4me3_peak_527
chr1	37810848	37811123	TC32_siFLI1_H3K4me3_peak_528
chr1	37856998	37860587	TC32_siFLI1_H3K4me3_peak_529
chr1	37929825	37932460	TC32_siFLI1_H3K4me3_peak_530
chr1	37946705	37947051	TC32_siFLI1_H3K4me3_peak_531
chr1	37986959	37990735	TC32_siFLI1_H3K4me3_peak_532
chr1	38003026	38006581	TC32_siFLI1_H3K4me3_peak_533
chr1	38012616	38014918	TC32_siFLI1_H3K4me3_peak_534
chr1	38042336	38048168	TC32_siFLI1_H3K4me3_peak_535
chr1	38727834	38728301	TC32_siFLI1_H3K4me3_peak_536
chr1	38856710	38862294	TC32_siFLI1_H3K4me3_peak_537
chr1	38870889	38874990	TC32_siFLI1_H3K4me3_peak_538
chr1	38990730	38994462	TC32_siFLI1_H3K4me3_peak_539
chr1	39025879	39027874	TC32_siFLI1_H3K4me3_peak_540
chr1	39103054	39103727	TC32_siFLI1_H3K4me3_peak_541
chr1	39104348	39108267	TC32_siFLI1_H3K4me3_peak_542
chr1	39204576	39207023	TC32_siFLI1_H3K4me3_peak_543
chr1	39407798	39411005	TC32_siFLI1_H3K4me3_peak_544
chr1	39411176	39412013	TC32_siFLI1_H3K4me3_peak_545
chr1	39491094	39491899	TC32_siFLI1_H3K4me3_peak_546
chr1	39558592	39559759	TC32_siFLI1_H3K4me3_peak_547
chr1	39572597	39577286	TC32_siFLI1_H3K4me3_peak_548
chr1	39606427	39606871	TC32_siFLI1_H3K4me3_peak_549
chr1	39638485	39640053	TC32_siFLI1_H3K4me3_peak_550
chr1	39738619	39741164	TC32_siFLI1_H3K4me3_peak_551
chr1	39788643	39789569	TC32_siFLI1_H3K4me3_peak_552
chr1	39880149	39880657	TC32_siFLI1_H3K4me3_peak_553
chr1	39880816	39883951	TC32_siFLI1_H3K4me3_peak_554
chr1	39900531	39902503	TC32_siFLI1_H3K4me3_peak_555
chr1	39955140	39956288	TC32_siFLI1_H3K4me3_peak_556
chr1	40039446	40043326	TC32_siFLI1_H3K4me3_peak_557
chr1	40043989	40044452	TC32_siFLI1_H3K4me3_peak_558
chr1	40095000	40095852	TC32_siFLI1_H3K4me3_peak_559
chr1	40095993	40097789	TC32_siFLI1_H3K4me3_peak_560
chr1	40160933	40165550	TC32_siFLI1_H3K4me3_peak_561
chr1	40255280	40260078	TC32_siFLI1_H3K4me3_peak_562
chr1	40260281	40261297	TC32_siFLI1_H3K4me3_peak_563
chr1	40373587	40376772	TC32_siFLI1_H3K4me3_peak_564
chr1	40449375	40451886	TC32_siFLI1_H3K4me3_peak_565
chr1	40475539	40475991	TC32_siFLI1_H3K4me3_peak_566
chr1	40476182	40479121	TC32_siFLI1_H3K4me3_peak_567
chr1	40508271	40509697	TC32_siFLI1_H3K4me3_peak_568
chr1	40529667	40529974	TC32_siFLI1_H3K4me3_peak_569
chr1	40530783	40533081	TC32_siFLI1_H3K4me3_peak_570
chr1	40664235	40664642	TC32_siFLI1_H3K4me3_peak_571
chr1	40664917	40666368	TC32_siFLI1_H3K4me3_peak_572
chr1	40690141	40693560	TC32_siFLI1_H3K4me3_peak_573
chr1	40708774	40712624	TC32_siFLI1_H3K4me3_peak_574
chr1	40861812	40862741	TC32_siFLI1_H3K4me3_peak_575
chr1	40979298	40982078	TC32_siFLI1_H3K4me3_peak_576
chr1	40982446	40982767	TC32_siFLI1_H3K4me3_peak_577
chr1	41240365	41244076	TC32_siFLI1_H3K4me3_peak_578
chr1	41361215	41364020	TC32_siFLI1_H3K4me3_peak_579
chr1	41364869	41365600	TC32_siFLI1_H3K4me3_peak_580
chr1	41366265	41367138	TC32_siFLI1_H3K4me3_peak_581
chr1	41917820	41918792	TC32_siFLI1_H3K4me3_peak_582
chr1	42034913	42036911	TC32_siFLI1_H3K4me3_peak_583
chr1	42332501	42336695	TC32_siFLI1_H3K4me3_peak_584
chr1	42337414	42337987	TC32_siFLI1_H3K4me3_peak_585
chr1	42380635	42381073	TC32_siFLI1_H3K4me3_peak_586
chr1	42455990	42457596	TC32_siFLI1_H3K4me3_peak_587
chr1	42462645	42464894	TC32_siFLI1_H3K4me3_peak_588
chr1	42657902	42662242	TC32_siFLI1_H3K4me3_peak_589
chr1	42680252	42686732	TC32_siFLI1_H3K4me3_peak_590
chr1	42764086	42769524	TC32_siFLI1_H3K4me3_peak_591
chr1	42769640	42770228	TC32_siFLI1_H3K4me3_peak_592
chr1	42770470	42771092	TC32_siFLI1_H3K4me3_peak_593
chr1	42815691	42817976	TC32_siFLI1_H3K4me3_peak_594
chr1	42845400	42849146	TC32_siFLI1_H3K4me3_peak_595
chr1	42923748	42926237	TC32_siFLI1_H3K4me3_peak_596
chr1	42955863	42959784	TC32_siFLI1_H3K4me3_peak_597
chr1	43120014	43121985	TC32_siFLI1_H3K4me3_peak_598
chr1	43122745	43123158	TC32_siFLI1_H3K4me3_peak_599
chr1	43167608	43167955	TC32_siFLI1_H3K4me3_peak_600
chr1	43169038	43172694	TC32_siFLI1_H3K4me3_peak_601
chr1	43348727	43349668	TC32_siFLI1_H3K4me3_peak_602
chr1	43357827	43362684	TC32_siFLI1_H3K4me3_peak_603
chr1	43363005	43363848	TC32_siFLI1_H3K4me3_peak_604
chr1	43364074	43364748	TC32_siFLI1_H3K4me3_peak_605
chr1	43365337	43369071	TC32_siFLI1_H3K4me3_peak_606
chr1	43386844	43391799	TC32_siFLI1_H3K4me3_peak_607
chr1	43452900	43454527	TC32_siFLI1_H3K4me3_peak_608
chr1	43529823	43532495	TC32_siFLI1_H3K4me3_peak_609
chr1	43532701	43533338	TC32_siFLI1_H3K4me3_peak_610
chr1	43648500	43649155	TC32_siFLI1_H3K4me3_peak_611
chr1	43649338	43652735	TC32_siFLI1_H3K4me3_peak_612
chr1	43705435	43709291	TC32_siFLI1_H3K4me3_peak_613
chr1	43945639	43949230	TC32_siFLI1_H3K4me3_peak_614
chr1	43949941	43950645	TC32_siFLI1_H3K4me3_peak_615
chr1	43951818	43952139	TC32_siFLI1_H3K4me3_peak_616
chr1	43969522	43981251	TC32_siFLI1_H3K4me3_peak_617
chr1	43991164	43992554	TC32_siFLI1_H3K4me3_peak_618
chr1	44029160	44031632	TC32_siFLI1_H3K4me3_peak_619
chr1	44212991	44216554	TC32_siFLI1_H3K4me3_peak_620
chr1	44352960	44355390	TC32_siFLI1_H3K4me3_peak_621
chr1	44405161	44405975	TC32_siFLI1_H3K4me3_peak_622
chr1	44631490	44633173	TC32_siFLI1_H3K4me3_peak_623
chr1	44673470	44675622	TC32_siFLI1_H3K4me3_peak_624
chr1	44739095	44742111	TC32_siFLI1_H3K4me3_peak_625
chr1	44742755	44743198	TC32_siFLI1_H3K4me3_peak_626
chr1	44774022	44779274	TC32_siFLI1_H3K4me3_peak_627
chr1	44799764	44802245	TC32_siFLI1_H3K4me3_peak_628
chr1	44842765	44843588	TC32_siFLI1_H3K4me3_peak_629
chr1	44984268	44984755	TC32_siFLI1_H3K4me3_peak_630
chr1	44985050	44986858	TC32_siFLI1_H3K4me3_peak_631
chr1	45007043	45007399	TC32_siFLI1_H3K4me3_peak_632
chr1	45008337	45014563	TC32_siFLI1_H3K4me3_peak_633
chr1	45206009	45207293	TC32_siFLI1_H3K4me3_peak_634
chr1	45301775	45302063	TC32_siFLI1_H3K4me3_peak_635
chr1	45302524	45304780	TC32_siFLI1_H3K4me3_peak_636
chr1	45338024	45342153	TC32_siFLI1_H3K4me3_peak_637
chr1	45489941	45491246	TC32_siFLI1_H3K4me3_peak_638
chr1	45491427	45491727	TC32_siFLI1_H3K4me3_peak_639
chr1	45498658	45501789	TC32_siFLI1_H3K4me3_peak_640
chr1	45502005	45502526	TC32_siFLI1_H3K4me3_peak_641
chr1	45516554	45516829	TC32_siFLI1_H3K4me3_peak_642
chr1	45517248	45523012	TC32_siFLI1_H3K4me3_peak_643
chr1	45550251	45552952	TC32_siFLI1_H3K4me3_peak_644
chr1	45553111	45553792	TC32_siFLI1_H3K4me3_peak_645
chr1	45583442	45586836	TC32_siFLI1_H3K4me3_peak_646
chr1	45681458	45681845	TC32_siFLI1_H3K4me3_peak_647
chr1	45683092	45683505	TC32_siFLI1_H3K4me3_peak_648
chr1	45683676	45690945	TC32_siFLI1_H3K4me3_peak_649
chr1	45749913	45750958	TC32_siFLI1_H3K4me3_peak_650
chr1	45802967	45806204	TC32_siFLI1_H3K4me3_peak_651
chr1	46129525	46134125	TC32_siFLI1_H3K4me3_peak_652
chr1	46196007	46200060	TC32_siFLI1_H3K4me3_peak_653
chr1	46200868	46201575	TC32_siFLI1_H3K4me3_peak_654
chr1	46202134	46202416	TC32_siFLI1_H3K4me3_peak_655
chr1	46202799	46205806	TC32_siFLI1_H3K4me3_peak_656
chr1	46246438	46250400	TC32_siFLI1_H3K4me3_peak_657
chr1	46299843	46307169	TC32_siFLI1_H3K4me3_peak_658
chr1	46339728	46342614	TC32_siFLI1_H3K4me3_peak_659
chr1	46601821	46602186	TC32_siFLI1_H3K4me3_peak_660
chr1	46602368	46604827	TC32_siFLI1_H3K4me3_peak_661
chr1	46614079	46614414	TC32_siFLI1_H3K4me3_peak_662
chr1	46614800	46617547	TC32_siFLI1_H3K4me3_peak_663
chr1	46665753	46669220	TC32_siFLI1_H3K4me3_peak_664
chr1	46715427	46715717	TC32_siFLI1_H3K4me3_peak_665
chr1	46715875	46720070	TC32_siFLI1_H3K4me3_peak_666
chr1	47311678	47314288	TC32_siFLI1_H3K4me3_peak_667
chr1	47314391	47314868	TC32_siFLI1_H3K4me3_peak_668
chr1	47332238	47336465	TC32_siFLI1_H3K4me3_peak_669
chr1	47435777	47438804	TC32_siFLI1_H3K4me3_peak_670
chr1	47996858	47997823	TC32_siFLI1_H3K4me3_peak_671
chr1	48470377	48472779	TC32_siFLI1_H3K4me3_peak_672
chr1	48774491	48774838	TC32_siFLI1_H3K4me3_peak_673
chr1	48775246	48777774	TC32_siFLI1_H3K4me3_peak_674
chr1	50023756	50024095	TC32_siFLI1_H3K4me3_peak_675
chr1	50423656	50424998	TC32_siFLI1_H3K4me3_peak_676
chr1	50704328	50705856	TC32_siFLI1_H3K4me3_peak_677
chr1	50957889	50961622	TC32_siFLI1_H3K4me3_peak_678
chr1	50961736	50962011	TC32_siFLI1_H3K4me3_peak_679
chr1	50967315	50975333	TC32_siFLI1_H3K4me3_peak_680
chr1	50975436	50980931	TC32_siFLI1_H3K4me3_peak_681
chr1	51234972	51239367	TC32_siFLI1_H3K4me3_peak_682
chr1	51239915	51240203	TC32_siFLI1_H3K4me3_peak_683
chr1	51516160	51519471	TC32_siFLI1_H3K4me3_peak_684
chr1	51616693	51620517	TC32_siFLI1_H3K4me3_peak_685
chr1	51727935	51732346	TC32_siFLI1_H3K4me3_peak_686
chr1	51874313	51879655	TC32_siFLI1_H3K4me3_peak_687
chr1	51988387	51989203	TC32_siFLI1_H3K4me3_peak_688
chr1	51989362	51991410	TC32_siFLI1_H3K4me3_peak_689
chr1	52030122	52034234	TC32_siFLI1_H3K4me3_peak_690
chr1	52051912	52058685	TC32_siFLI1_H3K4me3_peak_691
chr1	52059027	52059545	TC32_siFLI1_H3K4me3_peak_692
chr1	52141048	52145117	TC32_siFLI1_H3K4me3_peak_693
chr1	52364371	52366363	TC32_siFLI1_H3K4me3_peak_694
chr1	52366567	52366870	TC32_siFLI1_H3K4me3_peak_695
chr1	52368401	52368962	TC32_siFLI1_H3K4me3_peak_696
chr1	52402144	52406989	TC32_siFLI1_H3K4me3_peak_697
chr1	52550964	52555139	TC32_siFLI1_H3K4me3_peak_698
chr1	52601993	52603565	TC32_siFLI1_H3K4me3_peak_699
chr1	52696542	52698805	TC32_siFLI1_H3K4me3_peak_700
chr1	52726026	52729304	TC32_siFLI1_H3K4me3_peak_701
chr1	52842218	52845237	TC32_siFLI1_H3K4me3_peak_702
chr1	52927057	52928515	TC32_siFLI1_H3K4me3_peak_703
chr1	53014533	53017373	TC32_siFLI1_H3K4me3_peak_704
chr1	53062161	53062731	TC32_siFLI1_H3K4me3_peak_705
chr1	53196470	53199160	TC32_siFLI1_H3K4me3_peak_706
chr1	53218406	53221329	TC32_siFLI1_H3K4me3_peak_707
chr1	53234767	53239288	TC32_siFLI1_H3K4me3_peak_708
chr1	53325820	53328246	TC32_siFLI1_H3K4me3_peak_709
chr1	53736570	53736908	TC32_siFLI1_H3K4me3_peak_710
chr1	53737195	53739756	TC32_siFLI1_H3K4me3_peak_711
chr1	53835239	53838650	TC32_siFLI1_H3K4me3_peak_712
chr1	53887493	53890399	TC32_siFLI1_H3K4me3_peak_713
chr1	53943548	53949296	TC32_siFLI1_H3K4me3_peak_714
chr1	54049512	54049812	TC32_siFLI1_H3K4me3_peak_715
chr1	54050360	54050862	TC32_siFLI1_H3K4me3_peak_716
chr1	54051103	54054892	TC32_siFLI1_H3K4me3_peak_717
chr1	54055403	54056248	TC32_siFLI1_H3K4me3_peak_718
chr1	54198859	54203202	TC32_siFLI1_H3K4me3_peak_719
chr1	54401688	54402038	TC32_siFLI1_H3K4me3_peak_720
chr1	54402732	54407744	TC32_siFLI1_H3K4me3_peak_721
chr1	54488369	54489608	TC32_siFLI1_H3K4me3_peak_722
chr1	54715622	54717772	TC32_siFLI1_H3K4me3_peak_723
chr1	54761570	54764663	TC32_siFLI1_H3K4me3_peak_724
chr1	54764776	54765335	TC32_siFLI1_H3K4me3_peak_725
chr1	54885039	54888287	TC32_siFLI1_H3K4me3_peak_726
chr1	55039616	55039891	TC32_siFLI1_H3K4me3_peak_727
chr1	55040157	55040542	TC32_siFLI1_H3K4me3_peak_728
chr1	55211685	55212369	TC32_siFLI1_H3K4me3_peak_729
chr1	55212495	55217339	TC32_siFLI1_H3K4me3_peak_730
chr1	56577400	56577717	TC32_siFLI1_H3K4me3_peak_731
chr1	56577970	56579787	TC32_siFLI1_H3K4me3_peak_732
chr1	56644225	56646904	TC32_siFLI1_H3K4me3_peak_733
chr1	57421952	57425035	TC32_siFLI1_H3K4me3_peak_734
chr1	58545485	58546840	TC32_siFLI1_H3K4me3_peak_735
chr1	58697485	58698035	TC32_siFLI1_H3K4me3_peak_736
chr1	58698163	58700509	TC32_siFLI1_H3K4me3_peak_737
chr1	58780006	58785470	TC32_siFLI1_H3K4me3_peak_738
chr1	58816019	58816755	TC32_siFLI1_H3K4me3_peak_739
chr1	58903691	58904344	TC32_siFLI1_H3K4me3_peak_740
chr1	59295930	59297714	TC32_siFLI1_H3K4me3_peak_741
chr1	59814235	59817206	TC32_siFLI1_H3K4me3_peak_742
chr1	59847448	59853842	TC32_siFLI1_H3K4me3_peak_743
chr1	59925745	59927062	TC32_siFLI1_H3K4me3_peak_744
chr1	61049863	61051774	TC32_siFLI1_H3K4me3_peak_745
chr1	61056373	61058533	TC32_siFLI1_H3K4me3_peak_746
chr1	61058651	61058941	TC32_siFLI1_H3K4me3_peak_747
chr1	61076406	61078046	TC32_siFLI1_H3K4me3_peak_748
chr1	61080201	61086540	TC32_siFLI1_H3K4me3_peak_749
chr1	61722690	61725996	TC32_siFLI1_H3K4me3_peak_750
chr1	61741213	61744061	TC32_siFLI1_H3K4me3_peak_751
chr1	62194862	62195222	TC32_siFLI1_H3K4me3_peak_752
chr1	62435275	62436372	TC32_siFLI1_H3K4me3_peak_753
chr1	62436636	62441344	TC32_siFLI1_H3K4me3_peak_754
chr1	62684889	62686201	TC32_siFLI1_H3K4me3_peak_755
chr1	62686525	62690440	TC32_siFLI1_H3K4me3_peak_756
chr1	62783669	62786317	TC32_siFLI1_H3K4me3_peak_757
chr1	63317069	63318368	TC32_siFLI1_H3K4me3_peak_758
chr1	63322084	63326726	TC32_siFLI1_H3K4me3_peak_759
chr1	63367364	63369266	TC32_siFLI1_H3K4me3_peak_760
chr1	63520329	63520814	TC32_siFLI1_H3K4me3_peak_761
chr1	63520936	63525934	TC32_siFLI1_H3K4me3_peak_762
chr1	63591273	63591742	TC32_siFLI1_H3K4me3_peak_763
chr1	63592295	63596008	TC32_siFLI1_H3K4me3_peak_764
chr1	63773614	63777521	TC32_siFLI1_H3K4me3_peak_765
chr1	64469321	64474872	TC32_siFLI1_H3K4me3_peak_766
chr1	64743597	64749154	TC32_siFLI1_H3K4me3_peak_767
chr1	64749259	64749534	TC32_siFLI1_H3K4me3_peak_768
chr1	64749759	64750126	TC32_siFLI1_H3K4me3_peak_769
chr1	64962546	64967584	TC32_siFLI1_H3K4me3_peak_770
chr1	65064082	65069812	TC32_siFLI1_H3K4me3_peak_771
chr1	65069920	65070413	TC32_siFLI1_H3K4me3_peak_772
chr1	65146719	65150021	TC32_siFLI1_H3K4me3_peak_773
chr1	65253802	65256164	TC32_siFLI1_H3K4me3_peak_774
chr1	65419448	65423744	TC32_siFLI1_H3K4me3_peak_775
chr1	66331685	66335361	TC32_siFLI1_H3K4me3_peak_776
chr1	66335474	66336217	TC32_siFLI1_H3K4me3_peak_777
chr1	66354314	66354696	TC32_siFLI1_H3K4me3_peak_778
chr1	66531426	66531797	TC32_siFLI1_H3K4me3_peak_779
chr1	66532023	66538718	TC32_siFLI1_H3K4me3_peak_780
chr1	66921620	66934469	TC32_siFLI1_H3K4me3_peak_781
chr1	67051373	67055055	TC32_siFLI1_H3K4me3_peak_782
chr1	67425676	67426077	TC32_siFLI1_H3K4me3_peak_783
chr1	67426321	67432373	TC32_siFLI1_H3K4me3_peak_784
chr1	67685111	67688724	TC32_siFLI1_H3K4me3_peak_785
chr1	67831375	67833938	TC32_siFLI1_H3K4me3_peak_786
chr1	68228429	68233996	TC32_siFLI1_H3K4me3_peak_787
chr1	68495276	68497827	TC32_siFLI1_H3K4me3_peak_788
chr1	70202113	70208133	TC32_siFLI1_H3K4me3_peak_789
chr1	70208274	70208837	TC32_siFLI1_H3K4me3_peak_790
chr1	70220976	70224796	TC32_siFLI1_H3K4me3_peak_791
chr1	70349638	70349913	TC32_siFLI1_H3K4me3_peak_792
chr1	70351438	70355970	TC32_siFLI1_H3K4me3_peak_793
chr1	70410383	70414523	TC32_siFLI1_H3K4me3_peak_794
chr1	71041240	71049036	TC32_siFLI1_H3K4me3_peak_795
chr1	71049357	71049759	TC32_siFLI1_H3K4me3_peak_796
chr1	71078454	71082470	TC32_siFLI1_H3K4me3_peak_797
chr1	72281826	72284748	TC32_siFLI1_H3K4me3_peak_798
chr1	74197524	74200085	TC32_siFLI1_H3K4me3_peak_799
chr1	74730596	74734964	TC32_siFLI1_H3K4me3_peak_800
chr1	75374876	75376211	TC32_siFLI1_H3K4me3_peak_801
chr1	75676777	75677809	TC32_siFLI1_H3K4me3_peak_802
chr1	75723627	75726894	TC32_siFLI1_H3K4me3_peak_803
chr1	75785459	75791903	TC32_siFLI1_H3K4me3_peak_804
chr1	76074608	76075458	TC32_siFLI1_H3K4me3_peak_805
chr1	76867373	76868116	TC32_siFLI1_H3K4me3_peak_806
chr1	77217540	77220942	TC32_siFLI1_H3K4me3_peak_807
chr1	77281718	77282561	TC32_siFLI1_H3K4me3_peak_808
chr1	77679858	77684665	TC32_siFLI1_H3K4me3_peak_809
chr1	77756389	77760209	TC32_siFLI1_H3K4me3_peak_810
chr1	77778954	77782314	TC32_siFLI1_H3K4me3_peak_811
chr1	77782953	77783260	TC32_siFLI1_H3K4me3_peak_812
chr1	77887512	77890668	TC32_siFLI1_H3K4me3_peak_813
chr1	77974581	77982355	TC32_siFLI1_H3K4me3_peak_814
chr1	78003892	78009920	TC32_siFLI1_H3K4me3_peak_815
chr1	78010127	78010415	TC32_siFLI1_H3K4me3_peak_816
chr1	81237643	81238150	TC32_siFLI1_H3K4me3_peak_817
chr1	83998345	83999672	TC32_siFLI1_H3K4me3_peak_818
chr1	84076260	84080477	TC32_siFLI1_H3K4me3_peak_819
chr1	84298145	84300369	TC32_siFLI1_H3K4me3_peak_820
chr1	84302727	84303172	TC32_siFLI1_H3K4me3_peak_821
chr1	84478653	84481601	TC32_siFLI1_H3K4me3_peak_822
chr1	84502626	84508116	TC32_siFLI1_H3K4me3_peak_823
chr1	84573033	84574946	TC32_siFLI1_H3K4me3_peak_824
chr1	84620680	84621128	TC32_siFLI1_H3K4me3_peak_825
chr1	84687415	84691742	TC32_siFLI1_H3K4me3_peak_826
chr1	84996967	84997290	TC32_siFLI1_H3K4me3_peak_827
chr1	85061856	85062249	TC32_siFLI1_H3K4me3_peak_828
chr1	85062379	85062881	TC32_siFLI1_H3K4me3_peak_829
chr1	85195692	85202858	TC32_siFLI1_H3K4me3_peak_830
chr1	85203006	85203604	TC32_siFLI1_H3K4me3_peak_831
chr1	85255814	85256103	TC32_siFLI1_H3K4me3_peak_832
chr1	85256792	85259766	TC32_siFLI1_H3K4me3_peak_833
chr1	85273726	85277316	TC32_siFLI1_H3K4me3_peak_834
chr1	85462923	85465920	TC32_siFLI1_H3K4me3_peak_835
chr1	85575493	85578587	TC32_siFLI1_H3K4me3_peak_836
chr1	85579101	85584589	TC32_siFLI1_H3K4me3_peak_837
chr1	85704734	85705009	TC32_siFLI1_H3K4me3_peak_838
chr1	85705638	85708888	TC32_siFLI1_H3K4me3_peak_839
chr1	86393539	86397063	TC32_siFLI1_H3K4me3_peak_840
chr1	86704143	86707959	TC32_siFLI1_H3K4me3_peak_841
chr1	86910821	86917734	TC32_siFLI1_H3K4me3_peak_842
chr1	87326819	87337232	TC32_siFLI1_H3K4me3_peak_843
chr1	88462668	88463028	TC32_siFLI1_H3K4me3_peak_844
chr1	88682871	88687583	TC32_siFLI1_H3K4me3_peak_845
chr1	88688104	88688379	TC32_siFLI1_H3K4me3_peak_846
chr1	88888727	88892323	TC32_siFLI1_H3K4me3_peak_847
chr1	88990254	88992887	TC32_siFLI1_H3K4me3_peak_848
chr1	88993015	88993641	TC32_siFLI1_H3K4me3_peak_849
chr1	89021905	89022954	TC32_siFLI1_H3K4me3_peak_850
chr1	89064183	89065652	TC32_siFLI1_H3K4me3_peak_851
chr1	89523282	89526815	TC32_siFLI1_H3K4me3_peak_852
chr1	89527321	89527700	TC32_siFLI1_H3K4me3_peak_853
chr1	89631577	89635892	TC32_siFLI1_H3K4me3_peak_854
chr1	89762602	89762902	TC32_siFLI1_H3K4me3_peak_855
chr1	89819573	89823850	TC32_siFLI1_H3K4me3_peak_856
chr1	89842814	89845085	TC32_siFLI1_H3K4me3_peak_857
chr1	89994664	89998371	TC32_siFLI1_H3K4me3_peak_858
chr1	90713692	90718992	TC32_siFLI1_H3K4me3_peak_859
chr1	90730383	90731032	TC32_siFLI1_H3K4me3_peak_860
chr1	90849772	90850328	TC32_siFLI1_H3K4me3_peak_861
chr1	90850485	90851924	TC32_siFLI1_H3K4me3_peak_862
chr1	91018380	91018746	TC32_siFLI1_H3K4me3_peak_863
chr1	91019233	91022581	TC32_siFLI1_H3K4me3_peak_864
chr1	91403979	91405203	TC32_siFLI1_H3K4me3_peak_865
chr1	91500536	91502987	TC32_siFLI1_H3K4me3_peak_866
chr1	91882794	91883096	TC32_siFLI1_H3K4me3_peak_867
chr1	91883214	91886865	TC32_siFLI1_H3K4me3_peak_868
chr1	92029718	92030696	TC32_siFLI1_H3K4me3_peak_869
chr1	92079679	92081599	TC32_siFLI1_H3K4me3_peak_870
chr1	92297118	92301569	TC32_siFLI1_H3K4me3_peak_871
chr1	92783265	92785784	TC32_siFLI1_H3K4me3_peak_872
chr1	92831810	92835813	TC32_siFLI1_H3K4me3_peak_873
chr1	92960067	92963210	TC32_siFLI1_H3K4me3_peak_874
chr1	93078202	93082190	TC32_siFLI1_H3K4me3_peak_875
chr1	93176985	93182656	TC32_siFLI1_H3K4me3_peak_876
chr1	93344635	93350573	TC32_siFLI1_H3K4me3_peak_877
chr1	93350692	93351367	TC32_siFLI1_H3K4me3_peak_878
chr1	93446139	93446431	TC32_siFLI1_H3K4me3_peak_879
chr1	93446635	93451482	TC32_siFLI1_H3K4me3_peak_880
chr1	93451798	93452154	TC32_siFLI1_H3K4me3_peak_881
chr1	93679781	93683015	TC32_siFLI1_H3K4me3_peak_882
chr1	93846004	93848798	TC32_siFLI1_H3K4me3_peak_883
chr1	93875984	93880057	TC32_siFLI1_H3K4me3_peak_884
chr1	93905718	93910390	TC32_siFLI1_H3K4me3_peak_885
chr1	94235226	94238015	TC32_siFLI1_H3K4me3_peak_886
chr1	94247086	94247935	TC32_siFLI1_H3K4me3_peak_887
chr1	94417079	94420798	TC32_siFLI1_H3K4me3_peak_888
chr1	94420906	94421523	TC32_siFLI1_H3K4me3_peak_889
chr1	94538552	94539048	TC32_siFLI1_H3K4me3_peak_890
chr1	94539303	94543386	TC32_siFLI1_H3K4me3_peak_891
chr1	94820316	94820697	TC32_siFLI1_H3K4me3_peak_892
chr1	94854655	94854930	TC32_siFLI1_H3K4me3_peak_893
chr1	94923475	94928424	TC32_siFLI1_H3K4me3_peak_894
chr1	94928722	94929192	TC32_siFLI1_H3K4me3_peak_895
chr1	95071475	95073580	TC32_siFLI1_H3K4me3_peak_896
chr1	95116906	95118303	TC32_siFLI1_H3K4me3_peak_897
chr1	95233371	95235205	TC32_siFLI1_H3K4me3_peak_898
chr1	95235390	95235988	TC32_siFLI1_H3K4me3_peak_899
chr1	95236491	95237332	TC32_siFLI1_H3K4me3_peak_900
chr1	96720952	96724693	TC32_siFLI1_H3K4me3_peak_901
chr1	97919433	97921820	TC32_siFLI1_H3K4me3_peak_902
chr1	98053243	98055826	TC32_siFLI1_H3K4me3_peak_903
chr1	98660827	98663549	TC32_siFLI1_H3K4me3_peak_904
chr1	99766110	99767076	TC32_siFLI1_H3K4me3_peak_905
chr1	99849477	99852453	TC32_siFLI1_H3K4me3_peak_906
chr1	99852768	99853233	TC32_siFLI1_H3K4me3_peak_907
chr1	99969185	99971407	TC32_siFLI1_H3K4me3_peak_908
chr1	99971610	99971969	TC32_siFLI1_H3K4me3_peak_909
chr1	100035527	100035802	TC32_siFLI1_H3K4me3_peak_910
chr1	100036454	100041242	TC32_siFLI1_H3K4me3_peak_911
chr1	100130245	100135119	TC32_siFLI1_H3K4me3_peak_912
chr1	100246961	100250255	TC32_siFLI1_H3K4me3_peak_913
chr1	100264913	100269090	TC32_siFLI1_H3K4me3_peak_914
chr1	100351115	100355288	TC32_siFLI1_H3K4me3_peak_915
chr1	100892754	100898491	TC32_siFLI1_H3K4me3_peak_916
chr1	101023944	101027848	TC32_siFLI1_H3K4me3_peak_917
chr1	101027963	101028238	TC32_siFLI1_H3K4me3_peak_918
chr1	101235949	101237737	TC32_siFLI1_H3K4me3_peak_919
chr1	102774707	102775163	TC32_siFLI1_H3K4me3_peak_920
chr1	103104555	103110010	TC32_siFLI1_H3K4me3_peak_921
chr1	103525092	103528677	TC32_siFLI1_H3K4me3_peak_922
chr1	107056274	107059802	TC32_siFLI1_H3K4me3_peak_923
chr1	107060319	107060627	TC32_siFLI1_H3K4me3_peak_924
chr1	107138536	107138926	TC32_siFLI1_H3K4me3_peak_925
chr1	107139357	107146654	TC32_siFLI1_H3K4me3_peak_926
chr1	107146870	107147408	TC32_siFLI1_H3K4me3_peak_927
chr1	107148707	107149050	TC32_siFLI1_H3K4me3_peak_928
chr1	107964492	107965866	TC32_siFLI1_H3K4me3_peak_929
chr1	108197192	108201720	TC32_siFLI1_H3K4me3_peak_930
chr1	108559501	108561436	TC32_siFLI1_H3K4me3_peak_931
chr1	108690159	108696106	TC32_siFLI1_H3K4me3_peak_932
chr1	108746568	108748444	TC32_siFLI1_H3K4me3_peak_933
chr1	108876310	108879628	TC32_siFLI1_H3K4me3_peak_934
chr1	108960910	108964198	TC32_siFLI1_H3K4me3_peak_935
chr1	109039180	109042841	TC32_siFLI1_H3K4me3_peak_936
chr1	109044004	109044279	TC32_siFLI1_H3K4me3_peak_937
chr1	109074665	109076468	TC32_siFLI1_H3K4me3_peak_938
chr1	109090146	109092994	TC32_siFLI1_H3K4me3_peak_939
chr1	109093148	109093523	TC32_siFLI1_H3K4me3_peak_940
chr1	109099953	109102551	TC32_siFLI1_H3K4me3_peak_941
chr1	109213789	109216233	TC32_siFLI1_H3K4me3_peak_942
chr1	109249318	109251868	TC32_siFLI1_H3K4me3_peak_943
chr1	109252127	109252499	TC32_siFLI1_H3K4me3_peak_944
chr1	109252619	109253139	TC32_siFLI1_H3K4me3_peak_945
chr1	109253622	109254306	TC32_siFLI1_H3K4me3_peak_946
chr1	109279330	109279914	TC32_siFLI1_H3K4me3_peak_947
chr1	109280496	109284370	TC32_siFLI1_H3K4me3_peak_948
chr1	109395938	109398683	TC32_siFLI1_H3K4me3_peak_949
chr1	109423526	109428198	TC32_siFLI1_H3K4me3_peak_950
chr1	109465193	109466634	TC32_siFLI1_H3K4me3_peak_951
chr1	109483182	109486256	TC32_siFLI1_H3K4me3_peak_952
chr1	109486817	109487192	TC32_siFLI1_H3K4me3_peak_953
chr1	109493860	109496275	TC32_siFLI1_H3K4me3_peak_954
chr1	109496383	109496919	TC32_siFLI1_H3K4me3_peak_955
chr1	109508177	109510383	TC32_siFLI1_H3K4me3_peak_956
chr1	109546557	109551626	TC32_siFLI1_H3K4me3_peak_957
chr1	109618424	109618888	TC32_siFLI1_H3K4me3_peak_958
chr1	109619126	109623249	TC32_siFLI1_H3K4me3_peak_959
chr1	109654663	109658385	TC32_siFLI1_H3K4me3_peak_960
chr1	109658508	109659249	TC32_siFLI1_H3K4me3_peak_961
chr1	109667839	109668793	TC32_siFLI1_H3K4me3_peak_962
chr1	109669303	109669968	TC32_siFLI1_H3K4me3_peak_963
chr1	109739663	109740630	TC32_siFLI1_H3K4me3_peak_964
chr1	109910352	109912706	TC32_siFLI1_H3K4me3_peak_965
chr1	109984553	109988720	TC32_siFLI1_H3K4me3_peak_966
chr1	110033885	110037835	TC32_siFLI1_H3K4me3_peak_967
chr1	110038048	110038323	TC32_siFLI1_H3K4me3_peak_968
chr1	110209942	110211162	TC32_siFLI1_H3K4me3_peak_969
chr1	110336813	110344700	TC32_siFLI1_H3K4me3_peak_970
chr1	110344810	110345434	TC32_siFLI1_H3K4me3_peak_971
chr1	110405373	110409589	TC32_siFLI1_H3K4me3_peak_972
chr1	110605597	110607733	TC32_siFLI1_H3K4me3_peak_973
chr1	110962439	110964016	TC32_siFLI1_H3K4me3_peak_974
chr1	110964193	110964763	TC32_siFLI1_H3K4me3_peak_975
chr1	111138051	111138346	TC32_siFLI1_H3K4me3_peak_976
chr1	111138496	111143146	TC32_siFLI1_H3K4me3_peak_977
chr1	111345983	111346986	TC32_siFLI1_H3K4me3_peak_978
chr1	111446053	111452362	TC32_siFLI1_H3K4me3_peak_979
chr1	111619369	111623196	TC32_siFLI1_H3K4me3_peak_980
chr1	111737877	111740157	TC32_siFLI1_H3K4me3_peak_981
chr1	111754607	111758732	TC32_siFLI1_H3K4me3_peak_982
chr1	112394614	112395073	TC32_siFLI1_H3K4me3_peak_983
chr1	112395482	112398673	TC32_siFLI1_H3K4me3_peak_984
chr1	112398787	112399184	TC32_siFLI1_H3K4me3_peak_985
chr1	112501867	112502381	TC32_siFLI1_H3K4me3_peak_986
chr1	112508221	112509571	TC32_siFLI1_H3K4me3_peak_987
chr1	112616688	112622799	TC32_siFLI1_H3K4me3_peak_988
chr1	112673648	112677254	TC32_siFLI1_H3K4me3_peak_989
chr1	112704642	112705119	TC32_siFLI1_H3K4me3_peak_990
chr1	112705237	112707912	TC32_siFLI1_H3K4me3_peak_991
chr1	112714244	112715903	TC32_siFLI1_H3K4me3_peak_992
chr1	112953381	112959632	TC32_siFLI1_H3K4me3_peak_993
chr1	112960163	112960461	TC32_siFLI1_H3K4me3_peak_994
chr1	113072506	113076499	TC32_siFLI1_H3K4me3_peak_995
chr1	113389003	113393709	TC32_siFLI1_H3K4me3_peak_996
chr1	113756016	113760284	TC32_siFLI1_H3K4me3_peak_997
chr1	113761455	113761762	TC32_siFLI1_H3K4me3_peak_998
chr1	113808611	113813020	TC32_siFLI1_H3K4me3_peak_999
chr1	113903508	113907674	TC32_siFLI1_H3K4me3_peak_1000
chr1	113928294	113932933	TC32_siFLI1_H3K4me3_peak_1001
chr1	113979103	113982922	TC32_siFLI1_H3K4me3_peak_1002
chr1	114152124	114152956	TC32_siFLI1_H3K4me3_peak_1003
chr1	114506868	114513056	TC32_siFLI1_H3K4me3_peak_1004
chr1	114579389	114581742	TC32_siFLI1_H3K4me3_peak_1005
chr1	114581860	114582217	TC32_siFLI1_H3K4me3_peak_1006
chr1	114668150	114670970	TC32_siFLI1_H3K4me3_peak_1007
chr1	114714303	114717417	TC32_siFLI1_H3K4me3_peak_1008
chr1	114754488	114758136	TC32_siFLI1_H3K4me3_peak_1009
chr1	114777669	114781155	TC32_siFLI1_H3K4me3_peak_1010
chr1	115089173	115090175	TC32_siFLI1_H3K4me3_peak_1011
chr1	115337305	115338262	TC32_siFLI1_H3K4me3_peak_1012
chr1	115505675	115506284	TC32_siFLI1_H3K4me3_peak_1013
chr1	115641301	115644535	TC32_siFLI1_H3K4me3_peak_1014
chr1	115644658	115645020	TC32_siFLI1_H3K4me3_peak_1015
chr1	115975817	115976658	TC32_siFLI1_H3K4me3_peak_1016
chr1	116111698	116114562	TC32_siFLI1_H3K4me3_peak_1017
chr1	116152248	116152599	TC32_siFLI1_H3K4me3_peak_1018
chr1	116371839	116378057	TC32_siFLI1_H3K4me3_peak_1019
chr1	116417090	116419200	TC32_siFLI1_H3K4me3_peak_1020
chr1	116569884	116571289	TC32_siFLI1_H3K4me3_peak_1021
chr1	116666567	116668097	TC32_siFLI1_H3K4me3_peak_1022
chr1	116908956	116912513	TC32_siFLI1_H3K4me3_peak_1023
chr1	117058500	117061830	TC32_siFLI1_H3K4me3_peak_1024
chr1	117120079	117120428	TC32_siFLI1_H3K4me3_peak_1025
chr1	117120904	117122287	TC32_siFLI1_H3K4me3_peak_1026
chr1	117365479	117371621	TC32_siFLI1_H3K4me3_peak_1027
chr1	117372732	117373177	TC32_siFLI1_H3K4me3_peak_1028
chr1	117604719	117607472	TC32_siFLI1_H3K4me3_peak_1029
chr1	117927038	117932435	TC32_siFLI1_H3K4me3_peak_1030
chr1	117932719	117933090	TC32_siFLI1_H3K4me3_peak_1031
chr1	118987387	118987731	TC32_siFLI1_H3K4me3_peak_1032
chr1	119139389	119141827	TC32_siFLI1_H3K4me3_peak_1033
chr1	119645383	119649426	TC32_siFLI1_H3K4me3_peak_1034
chr1	119711485	119714387	TC32_siFLI1_H3K4me3_peak_1035
chr1	120069183	120069655	TC32_siFLI1_H3K4me3_peak_1036
chr1	120175346	120176903	TC32_siFLI1_H3K4me3_peak_1037
chr1	120197403	120197774	TC32_siFLI1_H3K4me3_peak_1038
chr1	120415491	120416178	TC32_siFLI1_H3K4me3_peak_1039
chr1	121184945	121185239	TC32_siFLI1_H3K4me3_peak_1040
chr1	121395767	121397080	TC32_siFLI1_H3K4me3_peak_1041
chr1	144076905	144077751	TC32_siFLI1_H3K4me3_peak_1042
chr1	144418801	144419257	TC32_siFLI1_H3K4me3_peak_1043
chr1	144460960	144461462	TC32_siFLI1_H3K4me3_peak_1044
chr1	144551805	144552492	TC32_siFLI1_H3K4me3_peak_1045
chr1	144882887	144883579	TC32_siFLI1_H3K4me3_peak_1046
chr1	145424523	145426170	TC32_siFLI1_H3K4me3_peak_1047
chr1	145607894	145608533	TC32_siFLI1_H3K4me3_peak_1048
chr1	145608933	145609576	TC32_siFLI1_H3K4me3_peak_1049
chr1	145823586	145826548	TC32_siFLI1_H3K4me3_peak_1050
chr1	145845577	145846161	TC32_siFLI1_H3K4me3_peak_1051
chr1	145857169	145860124	TC32_siFLI1_H3K4me3_peak_1052
chr1	145885871	145886385	TC32_siFLI1_H3K4me3_peak_1053
chr1	145915111	145915537	TC32_siFLI1_H3K4me3_peak_1054
chr1	145916389	145919931	TC32_siFLI1_H3K4me3_peak_1055
chr1	145920054	145920374	TC32_siFLI1_H3K4me3_peak_1056
chr1	145920896	145921234	TC32_siFLI1_H3K4me3_peak_1057
chr1	145925953	145928277	TC32_siFLI1_H3K4me3_peak_1058
chr1	145954835	145955303	TC32_siFLI1_H3K4me3_peak_1059
chr1	145955880	145958219	TC32_siFLI1_H3K4me3_peak_1060
chr1	145959347	145959966	TC32_siFLI1_H3K4me3_peak_1061
chr1	145960085	145965983	TC32_siFLI1_H3K4me3_peak_1062
chr1	145990544	145998705	TC32_siFLI1_H3K4me3_peak_1063
chr1	145999466	145999741	TC32_siFLI1_H3K4me3_peak_1064
chr1	146034854	146040167	TC32_siFLI1_H3K4me3_peak_1065
chr1	146052695	146052970	TC32_siFLI1_H3K4me3_peak_1066
chr1	146938313	146940070	TC32_siFLI1_H3K4me3_peak_1067
chr1	147084185	147085637	TC32_siFLI1_H3K4me3_peak_1068
chr1	147085815	147086154	TC32_siFLI1_H3K4me3_peak_1069
chr1	147086306	147086662	TC32_siFLI1_H3K4me3_peak_1070
chr1	147169144	147174706	TC32_siFLI1_H3K4me3_peak_1071
chr1	147225149	147225850	TC32_siFLI1_H3K4me3_peak_1072
chr1	147242415	147245237	TC32_siFLI1_H3K4me3_peak_1073
chr1	147541316	147543578	TC32_siFLI1_H3K4me3_peak_1074
chr1	147544043	147544485	TC32_siFLI1_H3K4me3_peak_1075
chr1	147597779	147601973	TC32_siFLI1_H3K4me3_peak_1076
chr1	147668135	147671136	TC32_siFLI1_H3K4me3_peak_1077
chr1	147928430	147928910	TC32_siFLI1_H3K4me3_peak_1078
chr1	147929364	147929838	TC32_siFLI1_H3K4me3_peak_1079
chr1	148150772	148152338	TC32_siFLI1_H3K4me3_peak_1080
chr1	148263025	148264192	TC32_siFLI1_H3K4me3_peak_1081
chr1	148279264	148280746	TC32_siFLI1_H3K4me3_peak_1082
chr1	148303242	148303772	TC32_siFLI1_H3K4me3_peak_1083
chr1	148333749	148335480	TC32_siFLI1_H3K4me3_peak_1084
chr1	148402091	148403181	TC32_siFLI1_H3K4me3_peak_1085
chr1	148459289	148459613	TC32_siFLI1_H3K4me3_peak_1086
chr1	148679305	148679813	TC32_siFLI1_H3K4me3_peak_1087
chr1	148951674	148952330	TC32_siFLI1_H3K4me3_peak_1088
chr1	148953853	148954443	TC32_siFLI1_H3K4me3_peak_1089
chr1	149103279	149103595	TC32_siFLI1_H3K4me3_peak_1090
chr1	149176580	149177045	TC32_siFLI1_H3K4me3_peak_1091
chr1	149390628	149391077	TC32_siFLI1_H3K4me3_peak_1092
chr1	149813054	149813525	TC32_siFLI1_H3K4me3_peak_1093
chr1	149843254	149846287	TC32_siFLI1_H3K4me3_peak_1094
chr1	149846462	149846924	TC32_siFLI1_H3K4me3_peak_1095
chr1	149847121	149847460	TC32_siFLI1_H3K4me3_peak_1096
chr1	149848248	149850557	TC32_siFLI1_H3K4me3_peak_1097
chr1	149884595	149889373	TC32_siFLI1_H3K4me3_peak_1098
chr1	149899572	149900270	TC32_siFLI1_H3K4me3_peak_1099
chr1	149914481	149918611	TC32_siFLI1_H3K4me3_peak_1100
chr1	149918904	149919293	TC32_siFLI1_H3K4me3_peak_1101
chr1	149923817	149929200	TC32_siFLI1_H3K4me3_peak_1102
chr1	149935991	149937037	TC32_siFLI1_H3K4me3_peak_1103
chr1	150006906	150007267	TC32_siFLI1_H3K4me3_peak_1104
chr1	150007500	150011654	TC32_siFLI1_H3K4me3_peak_1105
chr1	150065750	150069412	TC32_siFLI1_H3K4me3_peak_1106
chr1	150147955	150153214	TC32_siFLI1_H3K4me3_peak_1107
chr1	150213661	150214136	TC32_siFLI1_H3K4me3_peak_1108
chr1	150232535	150237106	TC32_siFLI1_H3K4me3_peak_1109
chr1	150257825	150258256	TC32_siFLI1_H3K4me3_peak_1110
chr1	150263117	150263392	TC32_siFLI1_H3K4me3_peak_1111
chr1	150264557	150269616	TC32_siFLI1_H3K4me3_peak_1112
chr1	150281389	150282311	TC32_siFLI1_H3K4me3_peak_1113
chr1	150282459	150283438	TC32_siFLI1_H3K4me3_peak_1114
chr1	150293186	150296122	TC32_siFLI1_H3K4me3_peak_1115
chr1	150296342	150296877	TC32_siFLI1_H3K4me3_peak_1116
chr1	150320372	150324527	TC32_siFLI1_H3K4me3_peak_1117
chr1	150324905	150325239	TC32_siFLI1_H3K4me3_peak_1118
chr1	150363330	150368447	TC32_siFLI1_H3K4me3_peak_1119
chr1	150368794	150369235	TC32_siFLI1_H3K4me3_peak_1120
chr1	150486262	150486579	TC32_siFLI1_H3K4me3_peak_1121
chr1	150486720	150490383	TC32_siFLI1_H3K4me3_peak_1122
chr1	150515283	150516768	TC32_siFLI1_H3K4me3_peak_1123
chr1	150548483	150549411	TC32_siFLI1_H3K4me3_peak_1124
chr1	150561034	150561905	TC32_siFLI1_H3K4me3_peak_1125
chr1	150574621	150579755	TC32_siFLI1_H3K4me3_peak_1126
chr1	150579896	150580224	TC32_siFLI1_H3K4me3_peak_1127
chr1	150625908	150626551	TC32_siFLI1_H3K4me3_peak_1128
chr1	150626782	150631378	TC32_siFLI1_H3K4me3_peak_1129
chr1	150631662	150632071	TC32_siFLI1_H3K4me3_peak_1130
chr1	150695716	150698319	TC32_siFLI1_H3K4me3_peak_1131
chr1	150873429	150873763	TC32_siFLI1_H3K4me3_peak_1132
chr1	150874214	150877630	TC32_siFLI1_H3K4me3_peak_1133
chr1	150926015	150928918	TC32_siFLI1_H3K4me3_peak_1134
chr1	150971146	150971523	TC32_siFLI1_H3K4me3_peak_1135
chr1	150971649	150975440	TC32_siFLI1_H3K4me3_peak_1136
chr1	150976236	150976533	TC32_siFLI1_H3K4me3_peak_1137
chr1	151004366	151004732	TC32_siFLI1_H3K4me3_peak_1138
chr1	151004894	151006945	TC32_siFLI1_H3K4me3_peak_1139
chr1	151008356	151010744	TC32_siFLI1_H3K4me3_peak_1140
chr1	151047234	151048846	TC32_siFLI1_H3K4me3_peak_1141
chr1	151056013	151063239	TC32_siFLI1_H3K4me3_peak_1142
chr1	151070106	151071636	TC32_siFLI1_H3K4me3_peak_1143
chr1	151145541	151147378	TC32_siFLI1_H3K4me3_peak_1144
chr1	151164275	151168721	TC32_siFLI1_H3K4me3_peak_1145
chr1	151187181	151190667	TC32_siFLI1_H3K4me3_peak_1146
chr1	151194496	151195145	TC32_siFLI1_H3K4me3_peak_1147
chr1	151195479	151196503	TC32_siFLI1_H3K4me3_peak_1148
chr1	151197818	151202230	TC32_siFLI1_H3K4me3_peak_1149
chr1	151254252	151258163	TC32_siFLI1_H3K4me3_peak_1150
chr1	151281072	151285260	TC32_siFLI1_H3K4me3_peak_1151
chr1	151324723	151328437	TC32_siFLI1_H3K4me3_peak_1152
chr1	151345705	151347815	TC32_siFLI1_H3K4me3_peak_1153
chr1	151372042	151372723	TC32_siFLI1_H3K4me3_peak_1154
chr1	151399078	151403322	TC32_siFLI1_H3K4me3_peak_1155
chr1	151455935	151459963	TC32_siFLI1_H3K4me3_peak_1156
chr1	151510863	151512102	TC32_siFLI1_H3K4me3_peak_1157
chr1	151539866	151543788	TC32_siFLI1_H3K4me3_peak_1158
chr1	151611888	151615672	TC32_siFLI1_H3K4me3_peak_1159
chr1	151721485	151721812	TC32_siFLI1_H3K4me3_peak_1160
chr1	151760763	151765088	TC32_siFLI1_H3K4me3_peak_1161
chr1	151789776	151792810	TC32_siFLI1_H3K4me3_peak_1162
chr1	151792968	151793325	TC32_siFLI1_H3K4me3_peak_1163
chr1	151908550	151910463	TC32_siFLI1_H3K4me3_peak_1164
chr1	151990901	151995170	TC32_siFLI1_H3K4me3_peak_1165
chr1	152034424	152037419	TC32_siFLI1_H3K4me3_peak_1166
chr1	152109976	152111212	TC32_siFLI1_H3K4me3_peak_1167
chr1	152189246	152189536	TC32_siFLI1_H3K4me3_peak_1168
chr1	153612556	153613027	TC32_siFLI1_H3K4me3_peak_1169
chr1	153633370	153633740	TC32_siFLI1_H3K4me3_peak_1170
chr1	153633874	153637123	TC32_siFLI1_H3K4me3_peak_1171
chr1	153658594	153661356	TC32_siFLI1_H3K4me3_peak_1172
chr1	153667828	153673349	TC32_siFLI1_H3K4me3_peak_1173
chr1	153727494	153731394	TC32_siFLI1_H3K4me3_peak_1174
chr1	153775190	153776762	TC32_siFLI1_H3K4me3_peak_1175
chr1	153783094	153783833	TC32_siFLI1_H3K4me3_peak_1176
chr1	153919359	153925026	TC32_siFLI1_H3K4me3_peak_1177
chr1	153943063	153947068	TC32_siFLI1_H3K4me3_peak_1178
chr1	153954583	153954858	TC32_siFLI1_H3K4me3_peak_1179
chr1	153955003	153958777	TC32_siFLI1_H3K4me3_peak_1180
chr1	153958887	153968749	TC32_siFLI1_H3K4me3_peak_1181
chr1	153968885	153969415	TC32_siFLI1_H3K4me3_peak_1182
chr1	153974080	153979622	TC32_siFLI1_H3K4me3_peak_1183
chr1	153982671	153983239	TC32_siFLI1_H3K4me3_peak_1184
chr1	153983537	153986757	TC32_siFLI1_H3K4me3_peak_1185
chr1	153990441	153993156	TC32_siFLI1_H3K4me3_peak_1186
chr1	154178842	154179220	TC32_siFLI1_H3K4me3_peak_1187
chr1	154179770	154183821	TC32_siFLI1_H3K4me3_peak_1188
chr1	154218010	154224047	TC32_siFLI1_H3K4me3_peak_1189
chr1	154271549	154276119	TC32_siFLI1_H3K4me3_peak_1190
chr1	154324614	154327042	TC32_siFLI1_H3K4me3_peak_1191
chr1	154328679	154329303	TC32_siFLI1_H3K4me3_peak_1192
chr1	154405362	154406607	TC32_siFLI1_H3K4me3_peak_1193
chr1	154554701	154555191	TC32_siFLI1_H3K4me3_peak_1194
chr1	154555372	154559738	TC32_siFLI1_H3K4me3_peak_1195
chr1	154605204	154605773	TC32_siFLI1_H3K4me3_peak_1196
chr1	154606179	154609516	TC32_siFLI1_H3K4me3_peak_1197
chr1	154625120	154628525	TC32_siFLI1_H3K4me3_peak_1198
chr1	154868119	154869684	TC32_siFLI1_H3K4me3_peak_1199
chr1	154935303	154935843	TC32_siFLI1_H3K4me3_peak_1200
chr1	154936100	154938029	TC32_siFLI1_H3K4me3_peak_1201
chr1	154954270	154956802	TC32_siFLI1_H3K4me3_peak_1202
chr1	154959973	154963567	TC32_siFLI1_H3K4me3_peak_1203
chr1	154964490	154964944	TC32_siFLI1_H3K4me3_peak_1204
chr1	154966584	154970943	TC32_siFLI1_H3K4me3_peak_1205
chr1	154972331	154972790	TC32_siFLI1_H3K4me3_peak_1206
chr1	154973070	154977014	TC32_siFLI1_H3K4me3_peak_1207
chr1	154977360	154978322	TC32_siFLI1_H3K4me3_peak_1208
chr1	154982428	154985117	TC32_siFLI1_H3K4me3_peak_1209
chr1	154999490	155006977	TC32_siFLI1_H3K4me3_peak_1210
chr1	155017402	155017677	TC32_siFLI1_H3K4me3_peak_1211
chr1	155050695	155052969	TC32_siFLI1_H3K4me3_peak_1212
chr1	155062962	155065705	TC32_siFLI1_H3K4me3_peak_1213
chr1	155066253	155066644	TC32_siFLI1_H3K4me3_peak_1214
chr1	155078662	155079324	TC32_siFLI1_H3K4me3_peak_1215
chr1	155084785	155086186	TC32_siFLI1_H3K4me3_peak_1216
chr1	155127123	155130525	TC32_siFLI1_H3K4me3_peak_1217
chr1	155134023	155140892	TC32_siFLI1_H3K4me3_peak_1218
chr1	155171297	155175181	TC32_siFLI1_H3K4me3_peak_1219
chr1	155194221	155197435	TC32_siFLI1_H3K4me3_peak_1220
chr1	155197580	155197903	TC32_siFLI1_H3K4me3_peak_1221
chr1	155207103	155210930	TC32_siFLI1_H3K4me3_peak_1222
chr1	155211040	155211315	TC32_siFLI1_H3K4me3_peak_1223
chr1	155226500	155227695	TC32_siFLI1_H3K4me3_peak_1224
chr1	155239844	155241341	TC32_siFLI1_H3K4me3_peak_1225
chr1	155242981	155245182	TC32_siFLI1_H3K4me3_peak_1226
chr1	155253106	155256041	TC32_siFLI1_H3K4me3_peak_1227
chr1	155259443	155259725	TC32_siFLI1_H3K4me3_peak_1228
chr1	155260352	155262521	TC32_siFLI1_H3K4me3_peak_1229
chr1	155270849	155271124	TC32_siFLI1_H3K4me3_peak_1230
chr1	155271293	155274294	TC32_siFLI1_H3K4me3_peak_1231
chr1	155276978	155278710	TC32_siFLI1_H3K4me3_peak_1232
chr1	155308044	155311483	TC32_siFLI1_H3K4me3_peak_1233
chr1	155311596	155312463	TC32_siFLI1_H3K4me3_peak_1234
chr1	155320317	155327889	TC32_siFLI1_H3K4me3_peak_1235
chr1	155558548	155560976	TC32_siFLI1_H3K4me3_peak_1236
chr1	155561920	155565992	TC32_siFLI1_H3K4me3_peak_1237
chr1	155609476	155610182	TC32_siFLI1_H3K4me3_peak_1238
chr1	155612214	155612835	TC32_siFLI1_H3K4me3_peak_1239
chr1	155684324	155686778	TC32_siFLI1_H3K4me3_peak_1240
chr1	155687830	155691076	TC32_siFLI1_H3K4me3_peak_1241
chr1	155691181	155691861	TC32_siFLI1_H3K4me3_peak_1242
chr1	155743994	155744352	TC32_siFLI1_H3K4me3_peak_1243
chr1	155744455	155745764	TC32_siFLI1_H3K4me3_peak_1244
chr1	155747846	155748372	TC32_siFLI1_H3K4me3_peak_1245
chr1	155748816	155749253	TC32_siFLI1_H3K4me3_peak_1246
chr1	155854341	155857705	TC32_siFLI1_H3K4me3_peak_1247
chr1	155858821	155861163	TC32_siFLI1_H3K4me3_peak_1248
chr1	155909271	155911911	TC32_siFLI1_H3K4me3_peak_1249
chr1	155929119	155929948	TC32_siFLI1_H3K4me3_peak_1250
chr1	155930051	155935181	TC32_siFLI1_H3K4me3_peak_1251
chr1	155974131	155981810	TC32_siFLI1_H3K4me3_peak_1252
chr1	155982085	155983453	TC32_siFLI1_H3K4me3_peak_1253
chr1	156017149	156017651	TC32_siFLI1_H3K4me3_peak_1254
chr1	156017901	156021194	TC32_siFLI1_H3K4me3_peak_1255
chr1	156049326	156049601	TC32_siFLI1_H3K4me3_peak_1256
chr1	156050474	156050894	TC32_siFLI1_H3K4me3_peak_1257
chr1	156052035	156057941	TC32_siFLI1_H3K4me3_peak_1258
chr1	156077520	156085760	TC32_siFLI1_H3K4me3_peak_1259
chr1	156113890	156119216	TC32_siFLI1_H3K4me3_peak_1260
chr1	156119368	156119747	TC32_siFLI1_H3K4me3_peak_1261
chr1	156193192	156197233	TC32_siFLI1_H3K4me3_peak_1262
chr1	156212367	156214864	TC32_siFLI1_H3K4me3_peak_1263
chr1	156279655	156280006	TC32_siFLI1_H3K4me3_peak_1264
chr1	156280284	156280559	TC32_siFLI1_H3K4me3_peak_1265
chr1	156280670	156284454	TC32_siFLI1_H3K4me3_peak_1266
chr1	156284557	156285364	TC32_siFLI1_H3K4me3_peak_1267
chr1	156292523	156296012	TC32_siFLI1_H3K4me3_peak_1268
chr1	156335074	156339546	TC32_siFLI1_H3K4me3_peak_1269
chr1	156456756	156457410	TC32_siFLI1_H3K4me3_peak_1270
chr1	156496877	156501700	TC32_siFLI1_H3K4me3_peak_1271
chr1	156570888	156572680	TC32_siFLI1_H3K4me3_peak_1272
chr1	156591188	156594358	TC32_siFLI1_H3K4me3_peak_1273
chr1	156598672	156602506	TC32_siFLI1_H3K4me3_peak_1274
chr1	156703003	156703366	TC32_siFLI1_H3K4me3_peak_1275
chr1	156703608	156705835	TC32_siFLI1_H3K4me3_peak_1276
chr1	156725489	156730834	TC32_siFLI1_H3K4me3_peak_1277
chr1	156731213	156731577	TC32_siFLI1_H3K4me3_peak_1278
chr1	156739253	156741229	TC32_siFLI1_H3K4me3_peak_1279
chr1	156746820	156747105	TC32_siFLI1_H3K4me3_peak_1280
chr1	156747233	156754458	TC32_siFLI1_H3K4me3_peak_1281
chr1	156754897	156755643	TC32_siFLI1_H3K4me3_peak_1282
chr1	156764703	156765506	TC32_siFLI1_H3K4me3_peak_1283
chr1	156765697	156771197	TC32_siFLI1_H3K4me3_peak_1284
chr1	157042700	157046964	TC32_siFLI1_H3K4me3_peak_1285
chr1	157135864	157139523	TC32_siFLI1_H3K4me3_peak_1286
chr1	157992259	157997617	TC32_siFLI1_H3K4me3_peak_1287
chr1	158113139	158113809	TC32_siFLI1_H3K4me3_peak_1288
chr1	158149405	158149680	TC32_siFLI1_H3K4me3_peak_1289
chr1	158998833	158999210	TC32_siFLI1_H3K4me3_peak_1290
chr1	158999343	159000721	TC32_siFLI1_H3K4me3_peak_1291
chr1	159009257	159012983	TC32_siFLI1_H3K4me3_peak_1292
chr1	159780840	159781823	TC32_siFLI1_H3K4me3_peak_1293
chr1	159854180	159855104	TC32_siFLI1_H3K4me3_peak_1294
chr1	159922994	159926167	TC32_siFLI1_H3K4me3_peak_1295
chr1	159926447	159926921	TC32_siFLI1_H3K4me3_peak_1296
chr1	159945162	159946092	TC32_siFLI1_H3K4me3_peak_1297
chr1	159961191	159961590	TC32_siFLI1_H3K4me3_peak_1298
chr1	159961698	159961973	TC32_siFLI1_H3K4me3_peak_1299
chr1	160029411	160033663	TC32_siFLI1_H3K4me3_peak_1300
chr1	160070292	160070734	TC32_siFLI1_H3K4me3_peak_1301
chr1	160096318	160096789	TC32_siFLI1_H3K4me3_peak_1302
chr1	160096944	160099421	TC32_siFLI1_H3K4me3_peak_1303
chr1	160204425	160206722	TC32_siFLI1_H3K4me3_peak_1304
chr1	160207359	160207905	TC32_siFLI1_H3K4me3_peak_1305
chr1	160260789	160263139	TC32_siFLI1_H3K4me3_peak_1306
chr1	160282218	160285605	TC32_siFLI1_H3K4me3_peak_1307
chr1	160340260	160345743	TC32_siFLI1_H3K4me3_peak_1308
chr1	160400034	160402709	TC32_siFLI1_H3K4me3_peak_1309
chr1	161018994	161019409	TC32_siFLI1_H3K4me3_peak_1310
chr1	161019547	161022105	TC32_siFLI1_H3K4me3_peak_1311
chr1	161022436	161022768	TC32_siFLI1_H3K4me3_peak_1312
chr1	161042914	161046750	TC32_siFLI1_H3K4me3_peak_1313
chr1	161097774	161098758	TC32_siFLI1_H3K4me3_peak_1314
chr1	161098936	161099370	TC32_siFLI1_H3K4me3_peak_1315
chr1	161115450	161119740	TC32_siFLI1_H3K4me3_peak_1316
chr1	161129648	161135022	TC32_siFLI1_H3K4me3_peak_1317
chr1	161136069	161136442	TC32_siFLI1_H3K4me3_peak_1318
chr1	161153104	161156352	TC32_siFLI1_H3K4me3_peak_1319
chr1	161158882	161162456	TC32_siFLI1_H3K4me3_peak_1320
chr1	161163415	161163992	TC32_siFLI1_H3K4me3_peak_1321
chr1	161164218	161164729	TC32_siFLI1_H3K4me3_peak_1322
chr1	161165168	161168804	TC32_siFLI1_H3K4me3_peak_1323
chr1	161169004	161169666	TC32_siFLI1_H3K4me3_peak_1324
chr1	161174189	161177877	TC32_siFLI1_H3K4me3_peak_1325
chr1	161196701	161198901	TC32_siFLI1_H3K4me3_peak_1326
chr1	161202281	161206061	TC32_siFLI1_H3K4me3_peak_1327
chr1	161225911	161227594	TC32_siFLI1_H3K4me3_peak_1328
chr1	161305374	161306428	TC32_siFLI1_H3K4me3_peak_1329
chr1	161313672	161316379	TC32_siFLI1_H3K4me3_peak_1330
chr1	161389290	161391662	TC32_siFLI1_H3K4me3_peak_1331
chr1	161392593	161392868	TC32_siFLI1_H3K4me3_peak_1332
chr1	161398771	161401421	TC32_siFLI1_H3K4me3_peak_1333
chr1	161401533	161402120	TC32_siFLI1_H3K4me3_peak_1334
chr1	161422012	161422482	TC32_siFLI1_H3K4me3_peak_1335
chr1	161439881	161440966	TC32_siFLI1_H3K4me3_peak_1336
chr1	161473187	161473661	TC32_siFLI1_H3K4me3_peak_1337
chr1	161523903	161524709	TC32_siFLI1_H3K4me3_peak_1338
chr1	161526756	161527159	TC32_siFLI1_H3K4me3_peak_1339
chr1	161529576	161531893	TC32_siFLI1_H3K4me3_peak_1340
chr1	161539044	161540346	TC32_siFLI1_H3K4me3_peak_1341
chr1	161611194	161613147	TC32_siFLI1_H3K4me3_peak_1342
chr1	161620690	161621046	TC32_siFLI1_H3K4me3_peak_1343
chr1	161621215	161621909	TC32_siFLI1_H3K4me3_peak_1344
chr1	161725886	161728224	TC32_siFLI1_H3K4me3_peak_1345
chr1	161749471	161752347	TC32_siFLI1_H3K4me3_peak_1346
chr1	161764962	161768896	TC32_siFLI1_H3K4me3_peak_1347
chr1	161769162	161769496	TC32_siFLI1_H3K4me3_peak_1348
chr1	161962258	161962722	TC32_siFLI1_H3K4me3_peak_1349
chr1	162023154	162024798	TC32_siFLI1_H3K4me3_peak_1350
chr1	162068574	162073914	TC32_siFLI1_H3K4me3_peak_1351
chr1	162497182	162501227	TC32_siFLI1_H3K4me3_peak_1352
chr1	162501589	162501906	TC32_siFLI1_H3K4me3_peak_1353
chr1	162560794	162564712	TC32_siFLI1_H3K4me3_peak_1354
chr1	162631431	162637029	TC32_siFLI1_H3K4me3_peak_1355
chr1	162790634	162791094	TC32_siFLI1_H3K4me3_peak_1356
chr1	162822250	162822962	TC32_siFLI1_H3K4me3_peak_1357
chr1	163069005	163072358	TC32_siFLI1_H3K4me3_peak_1358
chr1	163200354	163200794	TC32_siFLI1_H3K4me3_peak_1359
chr1	163201392	163202193	TC32_siFLI1_H3K4me3_peak_1360
chr1	163319332	163325115	TC32_siFLI1_H3K4me3_peak_1361
chr1	164558570	164564718	TC32_siFLI1_H3K4me3_peak_1362
chr1	165597839	165598692	TC32_siFLI1_H3K4me3_peak_1363
chr1	165630130	165633792	TC32_siFLI1_H3K4me3_peak_1364
chr1	165696099	165699152	TC32_siFLI1_H3K4me3_peak_1365
chr1	165766938	165770909	TC32_siFLI1_H3K4me3_peak_1366
chr1	165826504	165830220	TC32_siFLI1_H3K4me3_peak_1367
chr1	166166399	166167647	TC32_siFLI1_H3K4me3_peak_1368
chr1	166838516	166841728	TC32_siFLI1_H3K4me3_peak_1369
chr1	166873721	166876765	TC32_siFLI1_H3K4me3_peak_1370
chr1	166975219	166976097	TC32_siFLI1_H3K4me3_peak_1371
chr1	167043815	167044166	TC32_siFLI1_H3K4me3_peak_1372
chr1	167217925	167218312	TC32_siFLI1_H3K4me3_peak_1373
chr1	167218725	167223286	TC32_siFLI1_H3K4me3_peak_1374
chr1	167454338	167456308	TC32_siFLI1_H3K4me3_peak_1375
chr1	167551715	167554258	TC32_siFLI1_H3K4me3_peak_1376
chr1	167713632	167717470	TC32_siFLI1_H3K4me3_peak_1377
chr1	167718716	167719094	TC32_siFLI1_H3K4me3_peak_1378
chr1	167720494	167725284	TC32_siFLI1_H3K4me3_peak_1379
chr1	167727213	167727600	TC32_siFLI1_H3K4me3_peak_1380
chr1	167933663	167940077	TC32_siFLI1_H3K4me3_peak_1381
chr1	168134063	168138196	TC32_siFLI1_H3K4me3_peak_1382
chr1	168178692	168182152	TC32_siFLI1_H3K4me3_peak_1383
chr1	168225008	168229065	TC32_siFLI1_H3K4me3_peak_1384
chr1	168348278	168348779	TC32_siFLI1_H3K4me3_peak_1385
chr1	169105141	169111354	TC32_siFLI1_H3K4me3_peak_1386
chr1	169365617	169370721	TC32_siFLI1_H3K4me3_peak_1387
chr1	169426018	169428351	TC32_siFLI1_H3K4me3_peak_1388
chr1	169483343	169487134	TC32_siFLI1_H3K4me3_peak_1389
chr1	169792813	169797705	TC32_siFLI1_H3K4me3_peak_1390
chr1	169891009	169894892	TC32_siFLI1_H3K4me3_peak_1391
chr1	170071823	170075183	TC32_siFLI1_H3K4me3_peak_1392
chr1	170530440	170534688	TC32_siFLI1_H3K4me3_peak_1393
chr1	170663101	170665954	TC32_siFLI1_H3K4me3_peak_1394
chr1	171251361	171251902	TC32_siFLI1_H3K4me3_peak_1395
chr1	171484842	171488776	TC32_siFLI1_H3K4me3_peak_1396
chr1	171739703	171743335	TC32_siFLI1_H3K4me3_peak_1397
chr1	171743557	171743880	TC32_siFLI1_H3K4me3_peak_1398
chr1	171780632	171781329	TC32_siFLI1_H3K4me3_peak_1399
chr1	171781519	171784538	TC32_siFLI1_H3K4me3_peak_1400
chr1	171785279	171785556	TC32_siFLI1_H3K4me3_peak_1401
chr1	171841023	171842206	TC32_siFLI1_H3K4me3_peak_1402
chr1	172139943	172145407	TC32_siFLI1_H3K4me3_peak_1403
chr1	172441733	172442087	TC32_siFLI1_H3K4me3_peak_1404
chr1	172442246	172444454	TC32_siFLI1_H3K4me3_peak_1405
chr1	172531352	172536487	TC32_siFLI1_H3K4me3_peak_1406
chr1	172536590	172536953	TC32_siFLI1_H3K4me3_peak_1407
chr1	172930671	172931470	TC32_siFLI1_H3K4me3_peak_1408
chr1	173049114	173051125	TC32_siFLI1_H3K4me3_peak_1409
chr1	173475645	173480064	TC32_siFLI1_H3K4me3_peak_1410
chr1	173714583	173717564	TC32_siFLI1_H3K4me3_peak_1411
chr1	173821391	173825890	TC32_siFLI1_H3K4me3_peak_1412
chr1	173863014	173863666	TC32_siFLI1_H3K4me3_peak_1413
chr1	173863785	173870389	TC32_siFLI1_H3K4me3_peak_1414
chr1	173870559	173870844	TC32_siFLI1_H3K4me3_peak_1415
chr1	174018590	174023813	TC32_siFLI1_H3K4me3_peak_1416
chr1	174158363	174161826	TC32_siFLI1_H3K4me3_peak_1417
chr1	174990469	174990933	TC32_siFLI1_H3K4me3_peak_1418
chr1	174998802	175003056	TC32_siFLI1_H3K4me3_peak_1419
chr1	175021011	175023980	TC32_siFLI1_H3K4me3_peak_1420
chr1	176203820	176210170	TC32_siFLI1_H3K4me3_peak_1421
chr1	177164277	177164845	TC32_siFLI1_H3K4me3_peak_1422
chr1	177170822	177171530	TC32_siFLI1_H3K4me3_peak_1423
chr1	177181796	177182083	TC32_siFLI1_H3K4me3_peak_1424
chr1	177729995	177732556	TC32_siFLI1_H3K4me3_peak_1425
chr1	178092885	178096140	TC32_siFLI1_H3K4me3_peak_1426
chr1	178542196	178543588	TC32_siFLI1_H3K4me3_peak_1427
chr1	178723688	178727803	TC32_siFLI1_H3K4me3_peak_1428
chr1	179025136	179028180	TC32_siFLI1_H3K4me3_peak_1429
chr1	179081390	179084290	TC32_siFLI1_H3K4me3_peak_1430
chr1	179140976	179143189	TC32_siFLI1_H3K4me3_peak_1431
chr1	179226387	179231551	TC32_siFLI1_H3K4me3_peak_1432
chr1	179293436	179295659	TC32_siFLI1_H3K4me3_peak_1433
chr1	179365335	179367175	TC32_siFLI1_H3K4me3_peak_1434
chr1	179814983	179815269	TC32_siFLI1_H3K4me3_peak_1435
chr1	179875555	179878433	TC32_siFLI1_H3K4me3_peak_1436
chr1	179881055	179885387	TC32_siFLI1_H3K4me3_peak_1437
chr1	179953268	179953584	TC32_siFLI1_H3K4me3_peak_1438
chr1	179953708	179958173	TC32_siFLI1_H3K4me3_peak_1439
chr1	179958384	179958916	TC32_siFLI1_H3K4me3_peak_1440
chr1	180152554	180152833	TC32_siFLI1_H3K4me3_peak_1441
chr1	180153114	180157270	TC32_siFLI1_H3K4me3_peak_1442
chr1	180229608	180230808	TC32_siFLI1_H3K4me3_peak_1443
chr1	180499973	180503970	TC32_siFLI1_H3K4me3_peak_1444
chr1	180631856	180633891	TC32_siFLI1_H3K4me3_peak_1445
chr1	180634445	180634735	TC32_siFLI1_H3K4me3_peak_1446
chr1	181020159	181023191	TC32_siFLI1_H3K4me3_peak_1447
chr1	181033885	181034528	TC32_siFLI1_H3K4me3_peak_1448
chr1	181087723	181093432	TC32_siFLI1_H3K4me3_peak_1449
chr1	181093670	181094020	TC32_siFLI1_H3K4me3_peak_1450
chr1	181103793	181105455	TC32_siFLI1_H3K4me3_peak_1451
chr1	182029364	182030758	TC32_siFLI1_H3K4me3_peak_1452
chr1	182387167	182387455	TC32_siFLI1_H3K4me3_peak_1453
chr1	182387654	182388237	TC32_siFLI1_H3K4me3_peak_1454
chr1	182388523	182392670	TC32_siFLI1_H3K4me3_peak_1455
chr1	182587773	182589516	TC32_siFLI1_H3K4me3_peak_1456
chr1	182602568	182604493	TC32_siFLI1_H3K4me3_peak_1457
chr1	182614606	182615619	TC32_siFLI1_H3K4me3_peak_1458
chr1	182788991	182790266	TC32_siFLI1_H3K4me3_peak_1459
chr1	182838921	182843211	TC32_siFLI1_H3K4me3_peak_1460
chr1	183021560	183027893	TC32_siFLI1_H3K4me3_peak_1461
chr1	183470203	183476265	TC32_siFLI1_H3K4me3_peak_1462
chr1	183630809	183631473	TC32_siFLI1_H3K4me3_peak_1463
chr1	183631792	183641362	TC32_siFLI1_H3K4me3_peak_1464
chr1	183804086	183808439	TC32_siFLI1_H3K4me3_peak_1465
chr1	184034835	184038862	TC32_siFLI1_H3K4me3_peak_1466
chr1	184050553	184054568	TC32_siFLI1_H3K4me3_peak_1467
chr1	184152604	184153291	TC32_siFLI1_H3K4me3_peak_1468
chr1	184384456	184384803	TC32_siFLI1_H3K4me3_peak_1469
chr1	184385279	184391047	TC32_siFLI1_H3K4me3_peak_1470
chr1	184752149	184756660	TC32_siFLI1_H3K4me3_peak_1471
chr1	184971454	184975703	TC32_siFLI1_H3K4me3_peak_1472
chr1	185044795	185048793	TC32_siFLI1_H3K4me3_peak_1473
chr1	185154104	185154508	TC32_siFLI1_H3K4me3_peak_1474
chr1	185154673	185159176	TC32_siFLI1_H3K4me3_peak_1475
chr1	185311088	185319057	TC32_siFLI1_H3K4me3_peak_1476
chr1	185732539	185732848	TC32_siFLI1_H3K4me3_peak_1477
chr1	185733220	185739527	TC32_siFLI1_H3K4me3_peak_1478
chr1	186372565	186377885	TC32_siFLI1_H3K4me3_peak_1479
chr1	186680313	186681394	TC32_siFLI1_H3K4me3_peak_1480
chr1	186828963	186829345	TC32_siFLI1_H3K4me3_peak_1481
chr1	190478281	190478771	TC32_siFLI1_H3K4me3_peak_1482
chr1	192436153	192438933	TC32_siFLI1_H3K4me3_peak_1483
chr1	192806833	192811888	TC32_siFLI1_H3K4me3_peak_1484
chr1	192812070	192812604	TC32_siFLI1_H3K4me3_peak_1485
chr1	193055991	193056399	TC32_siFLI1_H3K4me3_peak_1486
chr1	193056633	193062678	TC32_siFLI1_H3K4me3_peak_1487
chr1	193103268	193106035	TC32_siFLI1_H3K4me3_peak_1488
chr1	193120907	193125863	TC32_siFLI1_H3K4me3_peak_1489
chr1	197143394	197147329	TC32_siFLI1_H3K4me3_peak_1490
chr1	197196924	197197363	TC32_siFLI1_H3K4me3_peak_1491
chr1	197197468	197203139	TC32_siFLI1_H3K4me3_peak_1492
chr1	197773723	197775812	TC32_siFLI1_H3K4me3_peak_1493
chr1	197901154	197903704	TC32_siFLI1_H3K4me3_peak_1494
chr1	197916108	197916839	TC32_siFLI1_H3K4me3_peak_1495
chr1	197916976	197918677	TC32_siFLI1_H3K4me3_peak_1496
chr1	198156125	198160475	TC32_siFLI1_H3K4me3_peak_1497
chr1	198929971	198930896	TC32_siFLI1_H3K4me3_peak_1498
chr1	198931699	198932103	TC32_siFLI1_H3K4me3_peak_1499
chr1	198932234	198937730	TC32_siFLI1_H3K4me3_peak_1500
chr1	200028692	200029675	TC32_siFLI1_H3K4me3_peak_1501
chr1	200039395	200039914	TC32_siFLI1_H3K4me3_peak_1502
chr1	200242773	200243264	TC32_siFLI1_H3K4me3_peak_1503
chr1	200301508	200301785	TC32_siFLI1_H3K4me3_peak_1504
chr1	200301895	200303409	TC32_siFLI1_H3K4me3_peak_1505
chr1	200406148	200407557	TC32_siFLI1_H3K4me3_peak_1506
chr1	200407704	200410618	TC32_siFLI1_H3K4me3_peak_1507
chr1	200618612	200621815	TC32_siFLI1_H3K4me3_peak_1508
chr1	200668554	200671108	TC32_siFLI1_H3K4me3_peak_1509
chr1	200738375	200744099	TC32_siFLI1_H3K4me3_peak_1510
chr1	200890930	200891513	TC32_siFLI1_H3K4me3_peak_1511
chr1	201023278	201023938	TC32_siFLI1_H3K4me3_peak_1512
chr1	201114121	201116636	TC32_siFLI1_H3K4me3_peak_1513
chr1	201151774	201154724	TC32_siFLI1_H3K4me3_peak_1514
chr1	201170792	201171624	TC32_siFLI1_H3K4me3_peak_1515
chr1	201465281	201465613	TC32_siFLI1_H3K4me3_peak_1516
chr1	201465913	201469618	TC32_siFLI1_H3K4me3_peak_1517
chr1	201503990	201507635	TC32_siFLI1_H3K4me3_peak_1518
chr1	201537783	201542519	TC32_siFLI1_H3K4me3_peak_1519
chr1	201542634	201543201	TC32_siFLI1_H3K4me3_peak_1520
chr1	201648158	201651490	TC32_siFLI1_H3K4me3_peak_1521
chr1	201828990	201831786	TC32_siFLI1_H3K4me3_peak_1522
chr1	201888762	201889233	TC32_siFLI1_H3K4me3_peak_1523
chr1	201945070	201946650	TC32_siFLI1_H3K4me3_peak_1524
chr1	201954156	201957941	TC32_siFLI1_H3K4me3_peak_1525
chr1	201982151	201985550	TC32_siFLI1_H3K4me3_peak_1526
chr1	202141040	202146584	TC32_siFLI1_H3K4me3_peak_1527
chr1	202193511	202194529	TC32_siFLI1_H3K4me3_peak_1528
chr1	202339585	202342497	TC32_siFLI1_H3K4me3_peak_1529
chr1	202343090	202343422	TC32_siFLI1_H3K4me3_peak_1530
chr1	202348576	202351552	TC32_siFLI1_H3K4me3_peak_1531
chr1	202539533	202539969	TC32_siFLI1_H3K4me3_peak_1532
chr1	202540097	202540456	TC32_siFLI1_H3K4me3_peak_1533
chr1	202804793	202812412	TC32_siFLI1_H3K4me3_peak_1534
chr1	202861268	202861620	TC32_siFLI1_H3K4me3_peak_1535
chr1	202887106	202889214	TC32_siFLI1_H3K4me3_peak_1536
chr1	202925017	202927836	TC32_siFLI1_H3K4me3_peak_1537
chr1	202955471	202959644	TC32_siFLI1_H3K4me3_peak_1538
chr1	202963975	202964326	TC32_siFLI1_H3K4me3_peak_1539
chr1	202964801	202968700	TC32_siFLI1_H3K4me3_peak_1540
chr1	203004811	203005665	TC32_siFLI1_H3K4me3_peak_1541
chr1	203005983	203010528	TC32_siFLI1_H3K4me3_peak_1542
chr1	203026436	203027014	TC32_siFLI1_H3K4me3_peak_1543
chr1	203027246	203027686	TC32_siFLI1_H3K4me3_peak_1544
chr1	203267444	203267844	TC32_siFLI1_H3K4me3_peak_1545
chr1	203304922	203308634	TC32_siFLI1_H3K4me3_peak_1546
chr1	203350776	203351107	TC32_siFLI1_H3K4me3_peak_1547
chr1	203626055	203630762	TC32_siFLI1_H3K4me3_peak_1548
chr1	203795190	203798289	TC32_siFLI1_H3K4me3_peak_1549
chr1	203860993	203864238	TC32_siFLI1_H3K4me3_peak_1550
chr1	204072767	204077118	TC32_siFLI1_H3K4me3_peak_1551
chr1	204151175	204153600	TC32_siFLI1_H3K4me3_peak_1552
chr1	204401209	204401484	TC32_siFLI1_H3K4me3_peak_1553
chr1	204404193	204404515	TC32_siFLI1_H3K4me3_peak_1554
chr1	204404920	204412492	TC32_siFLI1_H3K4me3_peak_1555
chr1	204493223	204495362	TC32_siFLI1_H3K4me3_peak_1556
chr1	204505692	204508422	TC32_siFLI1_H3K4me3_peak_1557
chr1	204508629	204508915	TC32_siFLI1_H3K4me3_peak_1558
chr1	204516010	204518636	TC32_siFLI1_H3K4me3_peak_1559
chr1	204518746	204519316	TC32_siFLI1_H3K4me3_peak_1560
chr1	205118984	205122800	TC32_siFLI1_H3K4me3_peak_1561
chr1	205208456	205211831	TC32_siFLI1_H3K4me3_peak_1562
chr1	205227088	205229617	TC32_siFLI1_H3K4me3_peak_1563
chr1	205319164	205322230	TC32_siFLI1_H3K4me3_peak_1564
chr1	205430619	205431067	TC32_siFLI1_H3K4me3_peak_1565
chr1	205448207	205450241	TC32_siFLI1_H3K4me3_peak_1566
chr1	205504114	205507176	TC32_siFLI1_H3K4me3_peak_1567
chr1	205629284	205633667	TC32_siFLI1_H3K4me3_peak_1568
chr1	205679131	205681382	TC32_siFLI1_H3K4me3_peak_1569
chr1	205746656	205750949	TC32_siFLI1_H3K4me3_peak_1570
chr1	205773847	205776085	TC32_siFLI1_H3K4me3_peak_1571
chr1	205810749	205814254	TC32_siFLI1_H3K4me3_peak_1572
chr1	205815086	205815535	TC32_siFLI1_H3K4me3_peak_1573
chr1	206470094	206472227	TC32_siFLI1_H3K4me3_peak_1574
chr1	206507434	206507953	TC32_siFLI1_H3K4me3_peak_1575
chr1	206557024	206557974	TC32_siFLI1_H3K4me3_peak_1576
chr1	206610733	206612740	TC32_siFLI1_H3K4me3_peak_1577
chr1	206635158	206638058	TC32_siFLI1_H3K4me3_peak_1578
chr1	206684494	206688347	TC32_siFLI1_H3K4me3_peak_1579
chr1	206909195	206910052	TC32_siFLI1_H3K4me3_peak_1580
chr1	207048228	207048613	TC32_siFLI1_H3K4me3_peak_1581
chr1	207049560	207053822	TC32_siFLI1_H3K4me3_peak_1582
chr1	207055215	207055562	TC32_siFLI1_H3K4me3_peak_1583
chr1	207321372	207322282	TC32_siFLI1_H3K4me3_peak_1584
chr1	207741246	207743814	TC32_siFLI1_H3K4me3_peak_1585
chr1	207751165	207755496	TC32_siFLI1_H3K4me3_peak_1586
chr1	207867652	207869644	TC32_siFLI1_H3K4me3_peak_1587
chr1	208241284	208244827	TC32_siFLI1_H3K4me3_peak_1588
chr1	209428969	209431316	TC32_siFLI1_H3K4me3_peak_1589
chr1	209782755	209784695	TC32_siFLI1_H3K4me3_peak_1590
chr1	209827324	209830448	TC32_siFLI1_H3K4me3_peak_1591
chr1	209937876	209938340	TC32_siFLI1_H3K4me3_peak_1592
chr1	210231883	210234880	TC32_siFLI1_H3K4me3_peak_1593
chr1	210328438	210329947	TC32_siFLI1_H3K4me3_peak_1594
chr1	211133437	211134036	TC32_siFLI1_H3K4me3_peak_1595
chr1	211257584	211261798	TC32_siFLI1_H3K4me3_peak_1596
chr1	211326554	211328568	TC32_siFLI1_H3K4me3_peak_1597
chr1	211382415	211383499	TC32_siFLI1_H3K4me3_peak_1598
chr1	211576148	211580698	TC32_siFLI1_H3K4me3_peak_1599
chr1	211673117	211676245	TC32_siFLI1_H3K4me3_peak_1600
chr1	211828049	211831548	TC32_siFLI1_H3K4me3_peak_1601
chr1	212033004	212038181	TC32_siFLI1_H3K4me3_peak_1602
chr1	212038323	212038820	TC32_siFLI1_H3K4me3_peak_1603
chr1	212283915	212289452	TC32_siFLI1_H3K4me3_peak_1604
chr1	212412366	212415048	TC32_siFLI1_H3K4me3_peak_1605
chr1	212432469	212435789	TC32_siFLI1_H3K4me3_peak_1606
chr1	212558499	212559029	TC32_siFLI1_H3K4me3_peak_1607
chr1	212607040	212607458	TC32_siFLI1_H3K4me3_peak_1608
chr1	212607633	212608427	TC32_siFLI1_H3K4me3_peak_1609
chr1	212608724	212611218	TC32_siFLI1_H3K4me3_peak_1610
chr1	212611497	212611903	TC32_siFLI1_H3K4me3_peak_1611
chr1	212665314	212665769	TC32_siFLI1_H3K4me3_peak_1612
chr1	212699108	212700898	TC32_siFLI1_H3K4me3_peak_1613
chr1	212701039	212701456	TC32_siFLI1_H3K4me3_peak_1614
chr1	212789455	212789948	TC32_siFLI1_H3K4me3_peak_1615
chr1	212790079	212793776	TC32_siFLI1_H3K4me3_peak_1616
chr1	212856297	212856677	TC32_siFLI1_H3K4me3_peak_1617
chr1	212857120	212861498	TC32_siFLI1_H3K4me3_peak_1618
chr1	212950168	212952375	TC32_siFLI1_H3K4me3_peak_1619
chr1	213013272	213016251	TC32_siFLI1_H3K4me3_peak_1620
chr1	213050386	213053551	TC32_siFLI1_H3K4me3_peak_1621
chr1	213986651	213991539	TC32_siFLI1_H3K4me3_peak_1622
chr1	214279745	214282788	TC32_siFLI1_H3K4me3_peak_1623
chr1	214282933	214283208	TC32_siFLI1_H3K4me3_peak_1624
chr1	214547006	214547343	TC32_siFLI1_H3K4me3_peak_1625
chr1	214547627	214552754	TC32_siFLI1_H3K4me3_peak_1626
chr1	214602581	214605504	TC32_siFLI1_H3K4me3_peak_1627
chr1	215566187	215570115	TC32_siFLI1_H3K4me3_peak_1628
chr1	216531321	216531656	TC32_siFLI1_H3K4me3_peak_1629
chr1	216600945	216601667	TC32_siFLI1_H3K4me3_peak_1630
chr1	217628676	217632256	TC32_siFLI1_H3K4me3_peak_1631
chr1	218284340	218288293	TC32_siFLI1_H3K4me3_peak_1632
chr1	218344843	218351728	TC32_siFLI1_H3K4me3_peak_1633
chr1	218351952	218352296	TC32_siFLI1_H3K4me3_peak_1634
chr1	219173704	219175797	TC32_siFLI1_H3K4me3_peak_1635
chr1	219927715	219928680	TC32_siFLI1_H3K4me3_peak_1636
chr1	220043641	220047575	TC32_siFLI1_H3K4me3_peak_1637
chr1	220087346	220091140	TC32_siFLI1_H3K4me3_peak_1638
chr1	220093364	220096436	TC32_siFLI1_H3K4me3_peak_1639
chr1	220269238	220273169	TC32_siFLI1_H3K4me3_peak_1640
chr1	220526605	220531624	TC32_siFLI1_H3K4me3_peak_1641
chr1	220879161	220881138	TC32_siFLI1_H3K4me3_peak_1642
chr1	221737511	221737853	TC32_siFLI1_H3K4me3_peak_1643
chr1	221737957	221738342	TC32_siFLI1_H3K4me3_peak_1644
chr1	221738887	221744328	TC32_siFLI1_H3K4me3_peak_1645
chr1	222465045	222465883	TC32_siFLI1_H3K4me3_peak_1646
chr1	222546952	222547602	TC32_siFLI1_H3K4me3_peak_1647
chr1	222587886	222590944	TC32_siFLI1_H3K4me3_peak_1648
chr1	222591855	222592154	TC32_siFLI1_H3K4me3_peak_1649
chr1	222617304	222621100	TC32_siFLI1_H3K4me3_peak_1650
chr1	222621267	222621542	TC32_siFLI1_H3K4me3_peak_1651
chr1	222642923	222646031	TC32_siFLI1_H3K4me3_peak_1652
chr1	222708914	222709457	TC32_siFLI1_H3K4me3_peak_1653
chr1	222709571	222715227	TC32_siFLI1_H3K4me3_peak_1654
chr1	222814496	222817133	TC32_siFLI1_H3K4me3_peak_1655
chr1	223133849	223134272	TC32_siFLI1_H3K4me3_peak_1656
chr1	223142797	223143346	TC32_siFLI1_H3K4me3_peak_1657
chr1	223711926	223715332	TC32_siFLI1_H3K4me3_peak_1658
chr1	223842719	223847135	TC32_siFLI1_H3K4me3_peak_1659
chr1	223992282	223993595	TC32_siFLI1_H3K4me3_peak_1660
chr1	223993771	223994126	TC32_siFLI1_H3K4me3_peak_1661
chr1	224113507	224116478	TC32_siFLI1_H3K4me3_peak_1662
chr1	224116619	224117066	TC32_siFLI1_H3K4me3_peak_1663
chr1	224182456	224186077	TC32_siFLI1_H3K4me3_peak_1664
chr1	224327162	224331776	TC32_siFLI1_H3K4me3_peak_1665
chr1	224356672	224359743	TC32_siFLI1_H3K4me3_peak_1666
chr1	224429535	224429841	TC32_siFLI1_H3K4me3_peak_1667
chr1	224430389	224436733	TC32_siFLI1_H3K4me3_peak_1668
chr1	224615902	224616562	TC32_siFLI1_H3K4me3_peak_1669
chr1	224929381	224930566	TC32_siFLI1_H3K4me3_peak_1670
chr1	225423953	225429488	TC32_siFLI1_H3K4me3_peak_1671
chr1	225648426	225654621	TC32_siFLI1_H3K4me3_peak_1672
chr1	225776395	225780883	TC32_siFLI1_H3K4me3_peak_1673
chr1	225809695	225812303	TC32_siFLI1_H3K4me3_peak_1674
chr1	225879112	225879392	TC32_siFLI1_H3K4me3_peak_1675
chr1	225879923	225883900	TC32_siFLI1_H3K4me3_peak_1676
chr1	225920786	225921130	TC32_siFLI1_H3K4me3_peak_1677
chr1	225922051	225924801	TC32_siFLI1_H3K4me3_peak_1678
chr1	225995722	226000102	TC32_siFLI1_H3K4me3_peak_1679
chr1	226060672	226065836	TC32_siFLI1_H3K4me3_peak_1680
chr1	226065961	226066405	TC32_siFLI1_H3K4me3_peak_1681
chr1	226082832	226084248	TC32_siFLI1_H3K4me3_peak_1682
chr1	226100291	226101041	TC32_siFLI1_H3K4me3_peak_1683
chr1	226109688	226111562	TC32_siFLI1_H3K4me3_peak_1684
chr1	226121515	226122838	TC32_siFLI1_H3K4me3_peak_1685
chr1	226183906	226188800	TC32_siFLI1_H3K4me3_peak_1686
chr1	226189087	226189681	TC32_siFLI1_H3K4me3_peak_1687
chr1	226223534	226224232	TC32_siFLI1_H3K4me3_peak_1688
chr1	226306443	226310402	TC32_siFLI1_H3K4me3_peak_1689
chr1	226404956	226408594	TC32_siFLI1_H3K4me3_peak_1690
chr1	226703029	226703957	TC32_siFLI1_H3K4me3_peak_1691
chr1	226704068	226704408	TC32_siFLI1_H3K4me3_peak_1692
chr1	226736997	226739939	TC32_siFLI1_H3K4me3_peak_1693
chr1	226870175	226871511	TC32_siFLI1_H3K4me3_peak_1694
chr1	226938972	226940064	TC32_siFLI1_H3K4me3_peak_1695
chr1	226940192	226941405	TC32_siFLI1_H3K4me3_peak_1696
chr1	227313335	227313706	TC32_siFLI1_H3K4me3_peak_1697
chr1	227313826	227319787	TC32_siFLI1_H3K4me3_peak_1698
chr1	227563105	227564769	TC32_siFLI1_H3K4me3_peak_1699
chr1	227565358	227565712	TC32_siFLI1_H3K4me3_peak_1700
chr1	227727907	227730424	TC32_siFLI1_H3K4me3_peak_1701
chr1	227730984	227731634	TC32_siFLI1_H3K4me3_peak_1702
chr1	227731960	227739137	TC32_siFLI1_H3K4me3_peak_1703
chr1	227787662	227788025	TC32_siFLI1_H3K4me3_peak_1704
chr1	227788179	227789145	TC32_siFLI1_H3K4me3_peak_1705
chr1	227947282	227948840	TC32_siFLI1_H3K4me3_peak_1706
chr1	228079760	228086155	TC32_siFLI1_H3K4me3_peak_1707
chr1	228100288	228105006	TC32_siFLI1_H3K4me3_peak_1708
chr1	228105472	228111037	TC32_siFLI1_H3K4me3_peak_1709
chr1	228130780	228131109	TC32_siFLI1_H3K4me3_peak_1710
chr1	228138221	228139025	TC32_siFLI1_H3K4me3_peak_1711
chr1	228139351	228142514	TC32_siFLI1_H3K4me3_peak_1712
chr1	228143417	228143916	TC32_siFLI1_H3K4me3_peak_1713
chr1	228165168	228167311	TC32_siFLI1_H3K4me3_peak_1714
chr1	228212683	228214229	TC32_siFLI1_H3K4me3_peak_1715
chr1	228214665	228214957	TC32_siFLI1_H3K4me3_peak_1716
chr1	228378564	228379173	TC32_siFLI1_H3K4me3_peak_1717
chr1	228402746	228409347	TC32_siFLI1_H3K4me3_peak_1718
chr1	228409928	228410274	TC32_siFLI1_H3K4me3_peak_1719
chr1	228455512	228460296	TC32_siFLI1_H3K4me3_peak_1720
chr1	228460708	228461006	TC32_siFLI1_H3K4me3_peak_1721
chr1	228485224	228490232	TC32_siFLI1_H3K4me3_peak_1722
chr1	228490723	228491118	TC32_siFLI1_H3K4me3_peak_1723
chr1	228646673	228648606	TC32_siFLI1_H3K4me3_peak_1724
chr1	228735362	228735753	TC32_siFLI1_H3K4me3_peak_1725
chr1	229270877	229272454	TC32_siFLI1_H3K4me3_peak_1726
chr1	229340072	229340703	TC32_siFLI1_H3K4me3_peak_1727
chr1	229340815	229344173	TC32_siFLI1_H3K4me3_peak_1728
chr1	229505743	229509087	TC32_siFLI1_H3K4me3_peak_1729
chr1	229556410	229559802	TC32_siFLI1_H3K4me3_peak_1730
chr1	229623546	229628083	TC32_siFLI1_H3K4me3_peak_1731
chr1	229628242	229628803	TC32_siFLI1_H3K4me3_peak_1732
chr1	229628910	229629815	TC32_siFLI1_H3K4me3_peak_1733
chr1	230066266	230069646	TC32_siFLI1_H3K4me3_peak_1734
chr1	230426076	230426742	TC32_siFLI1_H3K4me3_peak_1735
chr1	230642346	230645105	TC32_siFLI1_H3K4me3_peak_1736
chr1	230865542	230869332	TC32_siFLI1_H3K4me3_peak_1737
chr1	230975654	230981333	TC32_siFLI1_H3K4me3_peak_1738
chr1	231039155	231040477	TC32_siFLI1_H3K4me3_peak_1739
chr1	231238447	231238806	TC32_siFLI1_H3K4me3_peak_1740
chr1	231239240	231243488	TC32_siFLI1_H3K4me3_peak_1741
chr1	231333331	231341225	TC32_siFLI1_H3K4me3_peak_1742
chr1	231416986	231423283	TC32_siFLI1_H3K4me3_peak_1743
chr1	231527943	231530556	TC32_siFLI1_H3K4me3_peak_1744
chr1	231530932	231531599	TC32_siFLI1_H3K4me3_peak_1745
chr1	231626282	231628297	TC32_siFLI1_H3K4me3_peak_1746
chr1	232627469	232630909	TC32_siFLI1_H3K4me3_peak_1747
chr1	232950091	232952687	TC32_siFLI1_H3K4me3_peak_1748
chr1	233294233	233297113	TC32_siFLI1_H3K4me3_peak_1749
chr1	233327740	233328061	TC32_siFLI1_H3K4me3_peak_1750
chr1	234214221	234214660	TC32_siFLI1_H3K4me3_peak_1751
chr1	234370508	234370880	TC32_siFLI1_H3K4me3_peak_1752
chr1	234371325	234375581	TC32_siFLI1_H3K4me3_peak_1753
chr1	234375939	234376584	TC32_siFLI1_H3K4me3_peak_1754
chr1	234476306	234479527	TC32_siFLI1_H3K4me3_peak_1755
chr1	234599575	234600663	TC32_siFLI1_H3K4me3_peak_1756
chr1	234603092	234611347	TC32_siFLI1_H3K4me3_peak_1757
chr1	235124704	235129229	TC32_siFLI1_H3K4me3_peak_1758
chr1	235159116	235162606	TC32_siFLI1_H3K4me3_peak_1759
chr1	235323938	235332584	TC32_siFLI1_H3K4me3_peak_1760
chr1	235367038	235369439	TC32_siFLI1_H3K4me3_peak_1761
chr1	235500373	235501280	TC32_siFLI1_H3K4me3_peak_1762
chr1	235501703	235506706	TC32_siFLI1_H3K4me3_peak_1763
chr1	235648473	235650401	TC32_siFLI1_H3K4me3_peak_1764
chr1	235864172	235864542	TC32_siFLI1_H3K4me3_peak_1765
chr1	235864660	235867909	TC32_siFLI1_H3K4me3_peak_1766
chr1	236063349	236066196	TC32_siFLI1_H3K4me3_peak_1767
chr1	236140520	236145574	TC32_siFLI1_H3K4me3_peak_1768
chr1	236279962	236283543	TC32_siFLI1_H3K4me3_peak_1769
chr1	236393678	236394156	TC32_siFLI1_H3K4me3_peak_1770
chr1	236394391	236397802	TC32_siFLI1_H3K4me3_peak_1771
chr1	236522931	236525715	TC32_siFLI1_H3K4me3_peak_1772
chr1	236526591	236526891	TC32_siFLI1_H3K4me3_peak_1773
chr1	236601981	236605203	TC32_siFLI1_H3K4me3_peak_1774
chr1	236686334	236689181	TC32_siFLI1_H3K4me3_peak_1775
chr1	236795069	236798277	TC32_siFLI1_H3K4me3_peak_1776
chr1	237041705	237043898	TC32_siFLI1_H3K4me3_peak_1777
chr1	238483693	238486121	TC32_siFLI1_H3K4me3_peak_1778
chr1	240611693	240612071	TC32_siFLI1_H3K4me3_peak_1779
chr1	241356812	241357215	TC32_siFLI1_H3K4me3_peak_1780
chr1	241517166	241520876	TC32_siFLI1_H3K4me3_peak_1781
chr1	241531441	241532453	TC32_siFLI1_H3K4me3_peak_1782
chr1	241635996	241636527	TC32_siFLI1_H3K4me3_peak_1783
chr1	241637332	241640760	TC32_siFLI1_H3K4me3_peak_1784
chr1	241847577	241850600	TC32_siFLI1_H3K4me3_peak_1785
chr1	241944738	241945296	TC32_siFLI1_H3K4me3_peak_1786
chr1	242524139	242525159	TC32_siFLI1_H3K4me3_peak_1787
chr1	243251774	243252132	TC32_siFLI1_H3K4me3_peak_1788
chr1	243252252	243258038	TC32_siFLI1_H3K4me3_peak_1789
chr1	243847999	243848277	TC32_siFLI1_H3K4me3_peak_1790
chr1	243848656	243852002	TC32_siFLI1_H3K4me3_peak_1791
chr1	244047227	244051229	TC32_siFLI1_H3K4me3_peak_1792
chr1	244449400	244452124	TC32_siFLI1_H3K4me3_peak_1793
chr1	244652049	244652818	TC32_siFLI1_H3K4me3_peak_1794
chr1	244652974	244656733	TC32_siFLI1_H3K4me3_peak_1795
chr1	244833415	244838490	TC32_siFLI1_H3K4me3_peak_1796
chr1	244859196	244865403	TC32_siFLI1_H3K4me3_peak_1797
chr1	244918367	244919357	TC32_siFLI1_H3K4me3_peak_1798
chr1	244969396	244972221	TC32_siFLI1_H3K4me3_peak_1799
chr1	245153216	245153502	TC32_siFLI1_H3K4me3_peak_1800
chr1	245153712	245158265	TC32_siFLI1_H3K4me3_peak_1801
chr1	246504112	246508622	TC32_siFLI1_H3K4me3_peak_1802
chr1	246563277	246568609	TC32_siFLI1_H3K4me3_peak_1803
chr1	246722994	246726500	TC32_siFLI1_H3K4me3_peak_1804
chr1	246928739	246932761	TC32_siFLI1_H3K4me3_peak_1805
chr1	247005818	247008656	TC32_siFLI1_H3K4me3_peak_1806
chr1	247077171	247079176	TC32_siFLI1_H3K4me3_peak_1807
chr1	247100904	247102059	TC32_siFLI1_H3K4me3_peak_1808
chr1	247102242	247104937	TC32_siFLI1_H3K4me3_peak_1809
chr1	247111536	247112021	TC32_siFLI1_H3K4me3_peak_1810
chr1	247127503	247128216	TC32_siFLI1_H3K4me3_peak_1811
chr1	247169211	247169564	TC32_siFLI1_H3K4me3_peak_1812
chr1	247207856	247211139	TC32_siFLI1_H3K4me3_peak_1813
chr1	247329783	247333865	TC32_siFLI1_H3K4me3_peak_1814
chr1	247857134	247858095	TC32_siFLI1_H3K4me3_peak_1815
chr1	248822986	248827163	TC32_siFLI1_H3K4me3_peak_1816
chr1	248837332	248840196	TC32_siFLI1_H3K4me3_peak_1817
chr1	248857705	248860167	TC32_siFLI1_H3K4me3_peak_1818
chr1	248862996	248863372	TC32_siFLI1_H3K4me3_peak_1819
chr1	248871842	248874306	TC32_siFLI1_H3K4me3_peak_1820
chr1	248905659	248908139	TC32_siFLI1_H3K4me3_peak_1821
chr10	73532	74268	TC32_siFLI1_H3K4me3_peak_1822
chr10	76087	76672	TC32_siFLI1_H3K4me3_peak_1823
chr10	133365	137956	TC32_siFLI1_H3K4me3_peak_1824
chr10	138941	139216	TC32_siFLI1_H3K4me3_peak_1825
chr10	484553	485140	TC32_siFLI1_H3K4me3_peak_1826
chr10	682875	684530	TC32_siFLI1_H3K4me3_peak_1827
chr10	686657	690648	TC32_siFLI1_H3K4me3_peak_1828
chr10	928732	932546	TC32_siFLI1_H3K4me3_peak_1829
chr10	933180	933729	TC32_siFLI1_H3K4me3_peak_1830
chr10	986505	990702	TC32_siFLI1_H3K4me3_peak_1831
chr10	990857	991466	TC32_siFLI1_H3K4me3_peak_1832
chr10	1045538	1046530	TC32_siFLI1_H3K4me3_peak_1833
chr10	1047610	1050996	TC32_siFLI1_H3K4me3_peak_1834
chr10	1051982	1052859	TC32_siFLI1_H3K4me3_peak_1835
chr10	1053217	1053533	TC32_siFLI1_H3K4me3_peak_1836
chr10	1053991	1058993	TC32_siFLI1_H3K4me3_peak_1837
chr10	1059143	1059461	TC32_siFLI1_H3K4me3_peak_1838
chr10	3065948	3066561	TC32_siFLI1_H3K4me3_peak_1839
chr10	3066823	3070256	TC32_siFLI1_H3K4me3_peak_1840
chr10	3070437	3070848	TC32_siFLI1_H3K4me3_peak_1841
chr10	3170880	3172880	TC32_siFLI1_H3K4me3_peak_1842
chr10	3173158	3173440	TC32_siFLI1_H3K4me3_peak_1843
chr10	3780595	3780947	TC32_siFLI1_H3K4me3_peak_1844
chr10	3781181	3786258	TC32_siFLI1_H3K4me3_peak_1845
chr10	3935424	3935762	TC32_siFLI1_H3K4me3_peak_1846
chr10	4826106	4827110	TC32_siFLI1_H3K4me3_peak_1847
chr10	5094774	5095619	TC32_siFLI1_H3K4me3_peak_1848
chr10	5412213	5414885	TC32_siFLI1_H3K4me3_peak_1849
chr10	5446380	5449905	TC32_siFLI1_H3K4me3_peak_1850
chr10	5664356	5664785	TC32_siFLI1_H3K4me3_peak_1851
chr10	5664893	5667474	TC32_siFLI1_H3K4me3_peak_1852
chr10	5684337	5687518	TC32_siFLI1_H3K4me3_peak_1853
chr10	5692516	5692819	TC32_siFLI1_H3K4me3_peak_1854
chr10	5809785	5810079	TC32_siFLI1_H3K4me3_peak_1855
chr10	5810422	5815137	TC32_siFLI1_H3K4me3_peak_1856
chr10	5886779	5892944	TC32_siFLI1_H3K4me3_peak_1857
chr10	5976466	5978681	TC32_siFLI1_H3K4me3_peak_1858
chr10	6088887	6092119	TC32_siFLI1_H3K4me3_peak_1859
chr10	6144256	6147210	TC32_siFLI1_H3K4me3_peak_1860
chr10	6163488	6165126	TC32_siFLI1_H3K4me3_peak_1861
chr10	6165234	6165882	TC32_siFLI1_H3K4me3_peak_1862
chr10	6201401	6201836	TC32_siFLI1_H3K4me3_peak_1863
chr10	6202413	6205963	TC32_siFLI1_H3K4me3_peak_1864
chr10	6580167	6580712	TC32_siFLI1_H3K4me3_peak_1865
chr10	6779638	6782311	TC32_siFLI1_H3K4me3_peak_1866
chr10	7408441	7411508	TC32_siFLI1_H3K4me3_peak_1867
chr10	7784811	7785166	TC32_siFLI1_H3K4me3_peak_1868
chr10	7785272	7790192	TC32_siFLI1_H3K4me3_peak_1869
chr10	7815117	7815402	TC32_siFLI1_H3K4me3_peak_1870
chr10	7816645	7821138	TC32_siFLI1_H3K4me3_peak_1871
chr10	11609158	11612368	TC32_siFLI1_H3K4me3_peak_1872
chr10	11742262	11743515	TC32_siFLI1_H3K4me3_peak_1873
chr10	11822041	11826415	TC32_siFLI1_H3K4me3_peak_1874
chr10	12039285	12039792	TC32_siFLI1_H3K4me3_peak_1875
chr10	12039982	12043255	TC32_siFLI1_H3K4me3_peak_1876
chr10	12068823	12071616	TC32_siFLI1_H3K4me3_peak_1877
chr10	12128350	12130777	TC32_siFLI1_H3K4me3_peak_1878
chr10	12193101	12199012	TC32_siFLI1_H3K4me3_peak_1879
chr10	12199192	12199706	TC32_siFLI1_H3K4me3_peak_1880
chr10	12348696	12352542	TC32_siFLI1_H3K4me3_peak_1881
chr10	12998634	13002431	TC32_siFLI1_H3K4me3_peak_1882
chr10	13099274	13102573	TC32_siFLI1_H3K4me3_peak_1883
chr10	13161061	13163746	TC32_siFLI1_H3K4me3_peak_1884
chr10	13299161	13300471	TC32_siFLI1_H3K4me3_peak_1885
chr10	13301548	13302526	TC32_siFLI1_H3K4me3_peak_1886
chr10	13345827	13349930	TC32_siFLI1_H3K4me3_peak_1887
chr10	13527950	13529365	TC32_siFLI1_H3K4me3_peak_1888
chr10	13586706	13590120	TC32_siFLI1_H3K4me3_peak_1889
chr10	13704919	13708232	TC32_siFLI1_H3K4me3_peak_1890
chr10	14173781	14174211	TC32_siFLI1_H3K4me3_peak_1891
chr10	14601879	14605122	TC32_siFLI1_H3K4me3_peak_1892
chr10	14836670	14836945	TC32_siFLI1_H3K4me3_peak_1893
chr10	14837299	14840653	TC32_siFLI1_H3K4me3_peak_1894
chr10	14876030	14881969	TC32_siFLI1_H3K4me3_peak_1895
chr10	14952786	14954875	TC32_siFLI1_H3K4me3_peak_1896
chr10	14959110	14960820	TC32_siFLI1_H3K4me3_peak_1897
chr10	15083812	15084613	TC32_siFLI1_H3K4me3_peak_1898
chr10	15087701	15089034	TC32_siFLI1_H3K4me3_peak_1899
chr10	15096040	15100283	TC32_siFLI1_H3K4me3_peak_1900
chr10	15166359	15168790	TC32_siFLI1_H3K4me3_peak_1901
chr10	15368550	15371865	TC32_siFLI1_H3K4me3_peak_1902
chr10	15857356	15861235	TC32_siFLI1_H3K4me3_peak_1903
chr10	16436982	16437682	TC32_siFLI1_H3K4me3_peak_1904
chr10	16815695	16815982	TC32_siFLI1_H3K4me3_peak_1905
chr10	16816137	16818683	TC32_siFLI1_H3K4me3_peak_1906
chr10	17199508	17201924	TC32_siFLI1_H3K4me3_peak_1907
chr10	17227659	17232570	TC32_siFLI1_H3K4me3_peak_1908
chr10	17454080	17454425	TC32_siFLI1_H3K4me3_peak_1909
chr10	17615124	17615426	TC32_siFLI1_H3K4me3_peak_1910
chr10	17615531	17615987	TC32_siFLI1_H3K4me3_peak_1911
chr10	17616160	17618340	TC32_siFLI1_H3K4me3_peak_1912
chr10	17641735	17647913	TC32_siFLI1_H3K4me3_peak_1913
chr10	18139306	18144758	TC32_siFLI1_H3K4me3_peak_1914
chr10	18144955	18145315	TC32_siFLI1_H3K4me3_peak_1915
chr10	18627313	18627921	TC32_siFLI1_H3K4me3_peak_1916
chr10	18648427	18652719	TC32_siFLI1_H3K4me3_peak_1917
chr10	18658088	18662406	TC32_siFLI1_H3K4me3_peak_1918
chr10	19813097	19820302	TC32_siFLI1_H3K4me3_peak_1919
chr10	21171932	21175620	TC32_siFLI1_H3K4me3_peak_1920
chr10	21371932	21372984	TC32_siFLI1_H3K4me3_peak_1921
chr10	21494964	21497680	TC32_siFLI1_H3K4me3_peak_1922
chr10	21511851	21520530	TC32_siFLI1_H3K4me3_peak_1923
chr10	21521322	21521756	TC32_siFLI1_H3K4me3_peak_1924
chr10	21521901	21522303	TC32_siFLI1_H3K4me3_peak_1925
chr10	21524469	21530348	TC32_siFLI1_H3K4me3_peak_1926
chr10	21532435	21532774	TC32_siFLI1_H3K4me3_peak_1927
chr10	21533289	21536930	TC32_siFLI1_H3K4me3_peak_1928
chr10	21927393	21927668	TC32_siFLI1_H3K4me3_peak_1929
chr10	21927828	21929293	TC32_siFLI1_H3K4me3_peak_1930
chr10	22000866	22003827	TC32_siFLI1_H3K4me3_peak_1931
chr10	22228262	22231400	TC32_siFLI1_H3K4me3_peak_1932
chr10	22315406	22317985	TC32_siFLI1_H3K4me3_peak_1933
chr10	22318190	22319011	TC32_siFLI1_H3K4me3_peak_1934
chr10	22319670	22326650	TC32_siFLI1_H3K4me3_peak_1935
chr10	22336459	22336997	TC32_siFLI1_H3K4me3_peak_1936
chr10	22340001	22342673	TC32_siFLI1_H3K4me3_peak_1937
chr10	22711560	22712155	TC32_siFLI1_H3K4me3_peak_1938
chr10	22712399	22715547	TC32_siFLI1_H3K4me3_peak_1939
chr10	23095072	23097562	TC32_siFLI1_H3K4me3_peak_1940
chr10	23192314	23192788	TC32_siFLI1_H3K4me3_peak_1941
chr10	23198960	23199520	TC32_siFLI1_H3K4me3_peak_1942
chr10	23344439	23344714	TC32_siFLI1_H3K4me3_peak_1943
chr10	23438913	23444385	TC32_siFLI1_H3K4me3_peak_1944
chr10	23444522	23445165	TC32_siFLI1_H3K4me3_peak_1945
chr10	23692741	23698749	TC32_siFLI1_H3K4me3_peak_1946
chr10	23699504	23699794	TC32_siFLI1_H3K4me3_peak_1947
chr10	24208686	24211119	TC32_siFLI1_H3K4me3_peak_1948
chr10	24239110	24241039	TC32_siFLI1_H3K4me3_peak_1949
chr10	24255008	24256621	TC32_siFLI1_H3K4me3_peak_1950
chr10	24466278	24468873	TC32_siFLI1_H3K4me3_peak_1951
chr10	24718261	24725306	TC32_siFLI1_H3K4me3_peak_1952
chr10	25015614	25017727	TC32_siFLI1_H3K4me3_peak_1953
chr10	25174679	25175019	TC32_siFLI1_H3K4me3_peak_1954
chr10	26566384	26567688	TC32_siFLI1_H3K4me3_peak_1955
chr10	26671404	26675926	TC32_siFLI1_H3K4me3_peak_1956
chr10	26696311	26700347	TC32_siFLI1_H3K4me3_peak_1957
chr10	26857990	26861139	TC32_siFLI1_H3K4me3_peak_1958
chr10	27098989	27101095	TC32_siFLI1_H3K4me3_peak_1959
chr10	27151943	27158042	TC32_siFLI1_H3K4me3_peak_1960
chr10	27238813	27243731	TC32_siFLI1_H3K4me3_peak_1961
chr10	27504167	27507579	TC32_siFLI1_H3K4me3_peak_1962
chr10	27742388	27742879	TC32_siFLI1_H3K4me3_peak_1963
chr10	27998354	27999169	TC32_siFLI1_H3K4me3_peak_1964
chr10	28301114	28301888	TC32_siFLI1_H3K4me3_peak_1965
chr10	28302130	28303554	TC32_siFLI1_H3K4me3_peak_1966
chr10	28530760	28535933	TC32_siFLI1_H3K4me3_peak_1967
chr10	28536206	28536481	TC32_siFLI1_H3K4me3_peak_1968
chr10	28668378	28669560	TC32_siFLI1_H3K4me3_peak_1969
chr10	28676501	28682818	TC32_siFLI1_H3K4me3_peak_1970
chr10	28939589	28940147	TC32_siFLI1_H3K4me3_peak_1971
chr10	29408857	29413093	TC32_siFLI1_H3K4me3_peak_1972
chr10	29631715	29635994	TC32_siFLI1_H3K4me3_peak_1973
chr10	29733101	29737411	TC32_siFLI1_H3K4me3_peak_1974
chr10	30055266	30055541	TC32_siFLI1_H3K4me3_peak_1975
chr10	30055673	30055954	TC32_siFLI1_H3K4me3_peak_1976
chr10	30056118	30060652	TC32_siFLI1_H3K4me3_peak_1977
chr10	30345864	30349463	TC32_siFLI1_H3K4me3_peak_1978
chr10	30433093	30437581	TC32_siFLI1_H3K4me3_peak_1979
chr10	30437726	30438598	TC32_siFLI1_H3K4me3_peak_1980
chr10	30784670	30785366	TC32_siFLI1_H3K4me3_peak_1981
chr10	31031035	31032912	TC32_siFLI1_H3K4me3_peak_1982
chr10	31317500	31321476	TC32_siFLI1_H3K4me3_peak_1983
chr10	31321587	31322335	TC32_siFLI1_H3K4me3_peak_1984
chr10	31602991	31604065	TC32_siFLI1_H3K4me3_peak_1985
chr10	31758774	31760180	TC32_siFLI1_H3K4me3_peak_1986
chr10	31925949	31931349	TC32_siFLI1_H3K4me3_peak_1987
chr10	32052108	32057138	TC32_siFLI1_H3K4me3_peak_1988
chr10	32343763	32349067	TC32_siFLI1_H3K4me3_peak_1989
chr10	32349464	32349930	TC32_siFLI1_H3K4me3_peak_1990
chr10	32350323	32350598	TC32_siFLI1_H3K4me3_peak_1991
chr10	32370423	32370735	TC32_siFLI1_H3K4me3_peak_1992
chr10	32372095	32372490	TC32_siFLI1_H3K4me3_peak_1993
chr10	32372619	32380342	TC32_siFLI1_H3K4me3_peak_1994
chr10	32445243	32447822	TC32_siFLI1_H3K4me3_peak_1995
chr10	32954282	32959953	TC32_siFLI1_H3K4me3_peak_1996
chr10	32980254	32981241	TC32_siFLI1_H3K4me3_peak_1997
chr10	33005108	33006174	TC32_siFLI1_H3K4me3_peak_1998
[truncated: 16,436 more rows]
