# Supplementary material for: ETS1, a target gene of the EWSR1::FLI1 fusion oncoprotein, regulates the expression of the focal adhesion protein TENSIN3
Source: bioRxiv. 2023 Dec 23:2023.12.21.572864. Preprint. [Version 1] doi: 10.1101/2023.12.21.572864 (PMC10769395; doi:10.1101/2023.12.21.572864)
Supplement: Supplement 8 — Supplemental Table S8: Analysis of ETS1 ectopic expression A: Differential gene expression analysis of TC-32-pLOC-ETS1-Low versus TC-32-pLOC-RFP B: Differential gene expression analysis of TC-32-pLOC-ETS1-High versus TC-32 pLOC-RFP C: The intersection of TC-32-pLOC-ETS1-Low and TC-32-pLOCETS1-High differentially expressed genes D: Genes exhibiting increased expression following the ectopic expression of ETS1 and bound by ETS1 (TC-32 cells) E: Genes exhibiting decreased expression following the ectopic expression of ETS1 and bound by ETS1 (TC-32 cells) F: Genes exhibiting increased expression following the ectopic expression of ETS1, bound by ETS1, and that exhibit an increase in expression following the depletion of EWSR1::FLI1 (TC-32 cells) G: Genes exhibiting decreased expression following the ectopic expression of ETS1, bound by ETS1, and that exhibit a decrease in expression following the depletion of EWSR1::FLI1 (TC-32 cells) [file media-8.xlsx]

## Sheet: Table S8 Read me
Supplemental Table S8:	Ebegboni et al., Supplemental Table 8: Analysis of ETS1 ectopic expression
A:	Differential gene expression analysis of TC-32-pLOC-ETS1-Low versus TC-32-pLOC-RFP
B:	Differential gene expression analysis of TC-32-pLOC-ETS1-High versus TC-32 pLOC-RFP
C:	The intersection of TC-32 pLOC ETS1-Low and pLOC ETS1-High differentially expressed genes
D:	Genes exhibiting increased expression following the ectopic expression of ETS1 and bound by ETS1 (TC-32 cells)
E:	Genes exhibiting decreased expression following the ectopic expression of ETS1 and bound by ETS1 (TC-32 cells)
F:	Genes exhibiting increased expression following the ectopic expression of ETS1, bound by ETS1, and that exhibit an increase in expression following the depletion of EWSR1::FLI1 (TC-32 cells)
G:	Genes exhibiting decreased expression following the ectopic expression of ETS1, bound by ETS1, and that exhibit a decrease in expression following the depletion of EWSR1::FLI1 (TC-32 cells)

## Sheet: S8A TC-32-ETS1-Low
Ebegboni et al., Supplemental Table S8A: Differential gene expression TC-32-pLOC -ETS1-Low versus TC-32 pLOC-RFP
ENSID GENE	GENE SYMBOL	FOLD-CHANGE	Log2 FC	p value	FDR
ENSG00000000003	TSPAN6	-1.72063	-0.782934	1.08e-11	1.43e-10
ENSG00000000419	DPM1	-1.1232	-0.167619	0.000290162	0.000512659
ENSG00000000457	SCYL3	-1.13186	-0.178697	0.00725088	0.0102894
ENSG00000000460	C1orf112	-1.03256	-0.0462267	0.219036	0.250764
ENSG00000001084	GCLC	-1.58916	-0.66826	1.12e-10	1e-09
ENSG00000001167	NFYA	1.18797	0.248493	1.05e-05	2.4e-05
ENSG00000001460	STPG1	1.97673	0.983115	1.27e-08	5.69e-08
ENSG00000001461	NIPAL3	2.64148	1.40135	4.13e-14	1.86e-12
ENSG00000001497	LAS1L	-1.06406	-0.0895831	0.00881386	0.0123626
ENSG00000001561	ENPP4	-3.13574	-1.64881	1.39e-10	1.2e-09
ENSG00000001617	SEMA3F	-1.66607	-0.736447	9.07e-10	5.81e-09
ENSG00000001629	ANKIB1	-1.02732	-0.0388864	0.208572	0.239573
ENSG00000001630	CYP51A1	1.26716	0.341597	1.03e-08	4.71e-08
ENSG00000001631	KRIT1	-1.12848	-0.174377	4.53e-05	9.16e-05
ENSG00000002016	RAD52	-1.04477	-0.0631879	0.272028	0.306647
ENSG00000002330	BAD	1.16193	0.216523	0.000340864	0.000596065
ENSG00000002549	LAP3	-1.10862	-0.148764	0.00247443	0.00376627
ENSG00000002586	CD99	1.38995	0.475036	1.01e-11	1.35e-10
ENSG00000002822	MAD1L1	1.05168	0.0727005	0.130358	0.154738
ENSG00000002834	LASP1	-1.17942	-0.238077	9.38e-08	3.34e-07
ENSG00000002919	SNX11	1.1336	0.180914	0.00460277	0.00671872
ENSG00000002933	TMEM176A	1.80684	0.853466	8.38e-05	0.000160971
ENSG00000003056	M6PR	-1.43076	-0.516783	9.91e-11	8.97e-10
ENSG00000003096	KLHL13	-2.65613	-1.40933	1.24e-12	2.57e-11
ENSG00000003137	CYP26B1	1.11018	0.150797	0.33923	0.376068
ENSG00000003249	DBNDD1	1.3984	0.483775	2.27e-08	9.49e-08
ENSG00000003393	ALS2	1.61745	0.69372	1.18e-11	1.54e-10
ENSG00000003400	CASP10	23.1555	4.53328	3.69e-06	9.16e-06
ENSG00000003402	CFLAR	2.23613	1.16101	9.04e-13	2.03e-11
ENSG00000003436	TFPI	2.27927	1.18857	3.85e-12	6.39e-11
ENSG00000003509	NDUFAF7	1.23712	0.306986	6.05e-05	0.000119287
ENSG00000003756	RBM5	-1.21061	-0.27573	1.59e-05	3.51e-05
ENSG00000003989	SLC7A2	2.78099	1.4756	1.12e-14	6.9e-13
ENSG00000004059	ARF5	-1.25563	-0.328411	4.6e-08	1.77e-07
ENSG00000004139	SARM1	-1.52672	-0.610439	6.79e-10	4.55e-09
ENSG00000004142	POLDIP2	1.08771	0.121299	0.00327295	0.00488089
ENSG00000004399	PLXND1	-1.82739	-0.869786	5.7e-11	5.61e-10
ENSG00000004455	AK2	1.07674	0.106674	0.000275158	0.000488157
ENSG00000004468	CD38	-1.36867	-0.452779	0.241464	0.274378
ENSG00000004478	FKBP4	-1.08079	-0.112081	0.000859438	0.00140448
ENSG00000004487	KDM1A	-1.35339	-0.436573	1.29e-11	1.65e-10
ENSG00000004534	RBM6	-1.01826	-0.0261002	0.336183	0.372922
ENSG00000004660	CAMKK1	1.41716	0.502999	6.98e-06	1.64e-05
ENSG00000004700	RECQL	-1.1549	-0.207765	2.33e-06	6.05e-06
ENSG00000004766	VPS50	-1.07973	-0.110665	0.051944	0.0655063
ENSG00000004777	ARHGAP33	1.334	0.41576	8.23e-05	0.00015836
ENSG00000004779	NDUFAB1	-1.21092	-0.276105	2.86e-07	9.05e-07
ENSG00000004838	ZMYND10	-1.29835	-0.376679	0.0839759	0.102531
ENSG00000004848	ARX	42.8637	5.42168	1.1e-07	3.83e-07
ENSG00000004864	SLC25A13	-1.30132	-0.379981	2.53e-08	1.05e-07
ENSG00000004866	ST7	1.09389	0.12947	0.0083247	0.0117165
ENSG00000004897	CDC27	-1.03457	-0.0490269	0.0615889	0.0768217
ENSG00000004961	HCCS	-1.08364	-0.115884	0.021271	0.0282103
ENSG00000004975	DVL2	1.06442	0.0900682	0.011939	0.016405
ENSG00000005007	UPF1	1.17476	0.23237	5.36e-07	1.6e-06
ENSG00000005020	SKAP2	2.25323	1.172	2.41e-05	5.12e-05
ENSG00000005022	SLC25A5	-1.42318	-0.509118	3.02e-12	5.26e-11
ENSG00000005059	CCDC109B	2.16087	1.11161	9.15e-10	5.85e-09
ENSG00000005075	POLR2J	-1.18847	-0.249111	7.82e-05	0.000151244
ENSG00000005100	DHX33	-1.39372	-0.478938	3.51e-11	3.75e-10
ENSG00000005108	THSD7A	-72.1852	-6.17363	9.39e-09	4.36e-08
ENSG00000005156	LIG3	-1.29572	-0.373754	4.18e-08	1.63e-07
ENSG00000005175	RPAP3	1.26329	0.337185	2.19e-07	7.12e-07
ENSG00000005189	AC004381.6	1.32309	0.403909	0.000232372	0.000416499
ENSG00000005194	CIAPIN1	-1.29053	-0.367968	2.9e-08	1.19e-07
ENSG00000005206	SPPL2B	-1.13876	-0.187464	0.000360154	0.000626988
ENSG00000005238	FAM214B	-3.5475	-1.8268	4.11e-12	6.68e-11
ENSG00000005249	PRKAR2B	-3.6092	-1.85168	5.75e-10	3.96e-09
ENSG00000005302	MSL3	-1.27756	-0.353391	1.61e-05	3.55e-05
ENSG00000005339	CREBBP	-1.18198	-0.241201	3.4e-07	1.06e-06
ENSG00000005379	BZRAP1	-8.74015	-3.12766	1.64e-06	4.41e-06
ENSG00000005436	GCFC2	1.58896	0.668087	3.04e-09	1.64e-08
ENSG00000005448	WDR54	-1.02624	-0.0373639	0.464392	0.502596
ENSG00000005469	CROT	1.5469	0.629379	4.03e-07	1.23e-06
ENSG00000005483	KMT2E	-1.02258	-0.0322097	0.21235	0.243614
ENSG00000005486	RHBDD2	-1.07723	-0.107327	0.00238006	0.00363023
ENSG00000005700	IBTK	-1.10957	-0.15	4.77e-05	9.6e-05
ENSG00000005801	ZNF195	-1.2073	-0.27178	7.32e-06	1.72e-05
ENSG00000005810	MYCBP2	-1.694	-0.760437	5.6e-14	2.37e-12
ENSG00000005812	FBXL3	-1.28385	-0.360474	2.76e-07	8.78e-07
ENSG00000005844	ITGAL	-4.92734	-2.30081	0.00316995	0.00473657
ENSG00000005882	PDK2	-1.00183	-0.00263859	0.95391	0.959126
ENSG00000005884	ITGA3	5.00585	2.32362	1.07e-13	3.85e-12
ENSG00000005889	ZFX	1.08537	0.118186	0.00497384	0.00721627
ENSG00000005893	LAMP2	-1.21107	-0.276279	6.91e-08	2.55e-07
ENSG00000005961	ITGA2B	2.85244	1.5122	2.07e-06	5.43e-06
ENSG00000006007	GDE1	1.31502	0.395086	7.01e-10	4.65e-09
ENSG00000006015	C19orf60	1.37738	0.461922	2.06e-07	6.74e-07
ENSG00000006016	CRLF1	-3.78393	-1.91989	0.000310696	0.000545996
ENSG00000006025	OSBPL7	-1.44176	-0.527833	7.73e-07	2.23e-06
ENSG00000006042	TMEM98	1.22806	0.296376	2.24e-07	7.27e-07
ENSG00000006047	YBX2	-2.13506	-1.09428	2.18e-10	1.75e-09
ENSG00000006062	MAP3K14	1.10286	0.141253	0.14278	0.168366
ENSG00000006118	TMEM132A	-2.31787	-1.2128	7.03e-11	6.72e-10
ENSG00000006125	AP2B1	-1.01071	-0.0153655	0.488635	0.526483
ENSG00000006194	ZNF263	-1.29566	-0.37369	2.65e-07	8.47e-07
ENSG00000006210	CX3CL1	-4.59126	-2.19889	9.98e-07	2.81e-06
ENSG00000006282	SPATA20	4.26746	2.09338	1.59e-12	3.12e-11
ENSG00000006283	CACNA1G	-1.08904	-0.123056	0.211194	0.242358
ENSG00000006327	TNFRSF12A	1.01033	0.0148261	0.733608	0.760024
ENSG00000006377	DLX6	-1.85733	-0.89323	1.15e-09	7.1e-09
ENSG00000006432	MAP3K9	-1.18237	-0.241687	0.000353362	0.000616437
ENSG00000006451	RALA	-1.38907	-0.474116	6.08e-09	2.98e-08
ENSG00000006453	BAIAP2L1	-1.59153	-0.670418	0.0714959	0.0882091
ENSG00000006459	KDM7A	-1.85889	-0.894442	2.23e-10	1.78e-09
ENSG00000006468	ETV1	1.09441	0.130153	0.00120827	0.00192652
ENSG00000006530	AGK	1.13805	0.186568	0.000186026	0.000338473
ENSG00000006576	PHTF2	-1.00706	-0.0101566	0.770806	0.794547
ENSG00000006606	CCL26	26.5885	4.73273	3.95e-10	2.88e-09
ENSG00000006607	FARP2	1.30148	0.380156	2.42e-08	1.01e-07
ENSG00000006625	GGCT	-1.34439	-0.42695	2.77e-09	1.5e-08
ENSG00000006634	DBF4	-1.18044	-0.239325	1.33e-05	2.97e-05
ENSG00000006638	TBXA2R	4.71274	2.23657	1.13e-05	2.56e-05
ENSG00000006652	IFRD1	-2.0676	-1.04795	2.11e-12	3.93e-11
ENSG00000006695	COX10	-1.01077	-0.0154551	0.743819	0.769506
ENSG00000006704	GTF2IRD1	-1.0789	-0.109567	0.00523946	0.00757553
ENSG00000006712	PAF1	1.47641	0.562091	1.46e-08	6.46e-08
ENSG00000006715	VPS41	-1.38054	-0.465228	7.1e-10	4.7e-09
ENSG00000006740	ARHGAP44	-2.41175	-1.27008	8.51e-05	0.000163334
ENSG00000006744	ELAC2	-1.19978	-0.262769	5.82e-07	1.72e-06
ENSG00000006831	ADIPOR2	-1.03003	-0.0426825	0.176405	0.204934
ENSG00000006837	CDKL3	-3.60979	-1.85191	2.43e-06	6.27e-06
ENSG00000007047	MARK4	1.36465	0.448529	8.13e-09	3.84e-08
ENSG00000007062	PROM1	-23.395	-4.54813	2.7e-06	6.91e-06
ENSG00000007080	CCDC124	1.11878	0.16193	0.000213341	0.000384673
ENSG00000007129	CEACAM21	-9.77995	-3.28983	3.39e-13	9.4e-12
ENSG00000007168	PAFAH1B1	-1.01887	-0.0269745	0.232878	0.265357
ENSG00000007174	DNAH9	-1.53968	-0.622629	0.000651568	0.00108687
ENSG00000007202	KIAA0100	-1.12455	-0.169345	1.24e-06	3.42e-06
ENSG00000007255	TRAPPC6A	-1.64581	-0.7188	5.45e-06	1.31e-05
ENSG00000007264	MATK	-4.72079	-2.23903	0.00114151	0.00182827
ENSG00000007306	CEACAM7	1.72617	0.787577	0.114685	0.13725
ENSG00000007314	SCN4A	-1.98963	-0.992498	3.09e-06	7.79e-06
ENSG00000007341	ST7L	1.03589	0.0508704	0.371433	0.408738
ENSG00000007372	PAX6	2.62675	1.39328	5.36e-10	3.73e-09
ENSG00000007376	RPUSD1	1.00777	0.0111634	0.817092	0.838209
ENSG00000007384	RHBDF1	-1.20673	-0.2711	0.0006064	0.00101651
ENSG00000007392	LUC7L	-1.03835	-0.0542929	0.0665402	0.0824958
ENSG00000007516	BAIAP3	2.17799	1.123	0.00266519	0.00403643
ENSG00000007520	TSR3	1.17927	0.23789	6.06e-05	0.000119576
ENSG00000007541	PIGQ	-1.13732	-0.185638	0.000171067	0.000313142
ENSG00000007545	CRAMP1	-1.16584	-0.221368	6.93e-06	1.63e-05
ENSG00000007866	TEAD3	-1.27788	-0.353747	2.03e-05	4.37e-05
ENSG00000007923	DNAJC11	1.05975	0.0837272	0.00535309	0.00773073
ENSG00000007944	MYLIP	1.13879	0.187503	0.00178204	0.00276663
ENSG00000007968	E2F2	1.45194	0.537986	3.34e-11	3.59e-10
ENSG00000008018	PSMB1	-1.23231	-0.30136	1.32e-06	3.62e-06
ENSG00000008083	JARID2	-2.65403	-1.40819	2.72e-15	2.43e-13
ENSG00000008086	CDKL5	-1.58294	-0.662602	1.16e-09	7.18e-09
ENSG00000008118	CAMK1G	-3.44636	-1.78507	9.46e-06	2.17e-05
ENSG00000008128	CDK11A	-1.04876	-0.0686825	0.199785	0.23029
ENSG00000008130	NADK	1.20248	0.266012	8.98e-07	2.56e-06
ENSG00000008196	TFAP2B	4.76578	2.25271	5.98e-12	8.93e-11
ENSG00000008256	CYTH3	1.48974	0.575059	1.82e-08	7.79e-08
ENSG00000008277	ADAM22	-1.38543	-0.470334	2.72e-06	6.95e-06
ENSG00000008282	SYPL1	1.12391	0.168529	1.21e-05	2.72e-05
ENSG00000008283	CYB561	-2.22372	-1.15298	3.11e-05	6.49e-05
ENSG00000008294	SPAG9	-1.01817	-0.0259747	0.310575	0.346801
ENSG00000008300	CELSR3	-2.22542	-1.15408	1.64e-09	9.65e-09
ENSG00000008311	AASS	-1.04153	-0.058711	0.0650861	0.0808435
ENSG00000008324	SS18L2	-1.25051	-0.322513	0.000570965	0.00096094
ENSG00000008382	MPND	1.10293	0.141342	0.0280608	0.03665
ENSG00000008394	MGST1	-1.02184	-0.0311648	0.135936	0.160781
ENSG00000008405	CRY1	1.01488	0.0213156	0.681502	0.711711
ENSG00000008441	NFIX	2.03281	1.02347	1.66e-13	5.39e-12
ENSG00000008513	ST3GAL1	1.15941	0.213394	4.53e-05	9.16e-05
ENSG00000008710	PKD1	-1.05386	-0.0756857	0.0432462	0.0551067
ENSG00000008735	MAPK8IP2	1.14187	0.191399	0.324954	0.36172
ENSG00000008838	MED24	-1.02037	-0.0290921	0.299747	0.335812
ENSG00000008853	RHOBTB2	-1.4514	-0.537449	1.68e-06	4.49e-06
ENSG00000008869	HEATR5B	1.34537	0.427999	7.88e-08	2.86e-07
ENSG00000008952	SEC62	1.14986	0.201464	1.86e-05	4.04e-05
ENSG00000008988	RPS20	1.02926	0.0416096	0.0305904	0.0397236
ENSG00000009307	CSDE1	1.04283	0.0605027	0.014463	0.0196355
ENSG00000009335	UBE3C	1.08584	0.11881	0.000266039	0.000473027
ENSG00000009413	REV3L	1.41491	0.50071	3.95e-11	4.12e-10
ENSG00000009694	TENM1	1.39201	0.477168	3.56e-10	2.65e-09
ENSG00000009709	PAX7	3.46298	1.79201	1.16e-08	5.26e-08
ENSG00000009724	MASP2	2.61796	1.38844	0.000573924	0.000965715
ENSG00000009780	FAM76A	1.00714	0.0102663	0.86317	0.878771
ENSG00000009830	POMT2	-1.15485	-0.207711	0.000605431	0.0010151
ENSG00000009844	VTA1	-1.40706	-0.49268	8.22e-10	5.34e-09
ENSG00000009950	MLXIPL	1.0782	0.108619	0.574559	0.609901
ENSG00000009954	BAZ1B	-1.16533	-0.220734	2.88e-06	7.32e-06
ENSG00000010017	RANBP9	-1.08558	-0.11846	0.00111728	0.00179312
ENSG00000010030	ETV7	54.715	5.77386	1.83e-07	6.07e-07
ENSG00000010072	SPRTN	-1.16422	-0.219358	0.00180755	0.00280488
ENSG00000010165	METTL13	-1.17493	-0.232581	2.8e-06	7.13e-06
ENSG00000010219	DYRK4	-1.7009	-0.766298	6.44e-08	2.4e-07
ENSG00000010244	ZNF207	-1.00414	-0.00596426	0.779631	0.802765
ENSG00000010256	UQCRC1	1.05293	0.0744073	0.0100953	0.014026
ENSG00000010270	STARD3NL	-1.30789	-0.387245	1.86e-07	6.14e-07
ENSG00000010278	CD9	-2.99049	-1.58038	4.14e-09	2.14e-08
ENSG00000010292	NCAPD2	-1.44229	-0.528366	1.03e-11	1.37e-10
ENSG00000010295	IFFO1	-1.01944	-0.0277829	0.492187	0.529953
ENSG00000010310	GIPR	1.52544	0.609228	1.02e-05	2.33e-05
ENSG00000010318	PHF7	1.14344	0.193383	0.181305	0.210307
ENSG00000010319	SEMA3G	1.62364	0.699231	0.0035255	0.00523216
ENSG00000010322	NISCH	1.012	0.0172092	0.687435	0.717018
ENSG00000010361	FUZ	1.40099	0.486447	4.92e-08	1.88e-07
ENSG00000010404	IDS	-1.89765	-0.924215	4.54e-14	1.99e-12
ENSG00000010539	ZNF200	1.07562	0.10517	0.074814	0.0920615
ENSG00000010626	LRRC23	-1.05737	-0.0804814	0.435438	0.4736
ENSG00000010704	HFE	2.16187	1.11228	1.13e-09	7.03e-09
ENSG00000010803	SCMH1	-1.05448	-0.0765364	0.0487413	0.0616863
ENSG00000010810	FYN	-4.01973	-2.0071	4.05e-14	1.82e-12
ENSG00000010818	HIVEP2	1.49897	0.583974	6.23e-10	4.24e-09
ENSG00000011007	ELOA	1.19822	0.260893	5.57e-08	2.1e-07
ENSG00000011009	LYPLA2	1.11269	0.154057	0.000339782	0.000594303
ENSG00000011021	CLCN6	-1.12231	-0.166475	0.000349862	0.000610732
ENSG00000011028	MRC2	1.33759	0.419635	3.74e-07	1.15e-06
ENSG00000011052	NME1-NME2	1.08188	0.113538	0.422814	0.460809
ENSG00000011105	TSPAN9	-1.9453	-0.959991	1.53e-10	1.3e-09
ENSG00000011114	BTBD7	-1.37626	-0.460751	1.82e-07	6.03e-07
ENSG00000011132	APBA3	1.25405	0.326597	3.12e-05	6.51e-05
ENSG00000011143	MKS1	-1.04726	-0.0666192	0.225141	0.257256
ENSG00000011198	ABHD5	1.11	0.150556	0.177811	0.206479
ENSG00000011201	ANOS1	-17.2495	-4.10848	2.79e-06	7.1e-06
ENSG00000011243	AKAP8L	-1.02589	-0.0368794	0.209274	0.240275
ENSG00000011258	MBTD1	-1.71171	-0.775436	3.13e-11	3.42e-10
ENSG00000011260	UTP18	1.13371	0.181057	0.000121334	0.000227175
ENSG00000011275	RNF216	-1.1645	-0.219715	4.16e-06	1.02e-05
ENSG00000011295	TTC19	-1.22592	-0.293865	8.94e-08	3.19e-07
ENSG00000011304	PTBP1	1.16747	0.223382	2.18e-07	7.09e-07
ENSG00000011332	DPF1	-1.42948	-0.515494	2.5e-06	6.44e-06
ENSG00000011376	LARS2	-1.05954	-0.0834374	0.0908967	0.110391
ENSG00000011405	PIK3C2A	-1.03925	-0.055536	0.0403881	0.0516622
ENSG00000011422	PLAUR	1.00528	0.00759716	0.905106	0.91587
ENSG00000011426	ANLN	1.28774	0.364836	2.67e-10	2.08e-09
ENSG00000011451	WIZ	1.0301	0.0427867	0.140913	0.166262
ENSG00000011454	RABGAP1	-1.212	-0.277392	2.75e-08	1.13e-07
ENSG00000011478	QPCTL	1.14407	0.194171	0.00454208	0.00663558
ENSG00000011485	PPP5C	1.55065	0.632874	1.07e-12	2.33e-11
ENSG00000011523	CEP68	-1.20971	-0.274666	2.24e-06	5.84e-06
ENSG00000011566	MAP4K3	1.16853	0.224691	3.19e-05	6.64e-05
ENSG00000011638	TMEM159	2.30229	1.20307	4.52e-08	1.74e-07
ENSG00000012048	BRCA1	-1.10202	-0.140154	2.15e-05	4.61e-05
ENSG00000012061	ERCC1	2.02275	1.01632	9.67e-14	3.55e-12
ENSG00000012171	SEMA3B	1.05275	0.0741645	0.688253	0.717824
ENSG00000012174	MBTPS2	-1.16749	-0.223412	1.71e-05	3.75e-05
ENSG00000012211	PRICKLE3	1.07598	0.105655	0.109575	0.131518
ENSG00000012232	EXTL3	-1.09561	-0.131736	0.00197993	0.003054
ENSG00000012660	ELOVL5	-1.23388	-0.303204	4.25e-09	2.18e-08
ENSG00000012822	CALCOCO1	-1.18592	-0.246011	0.000457481	0.00078229
ENSG00000012963	UBR7	-1.11271	-0.154073	0.00103984	0.00167718
ENSG00000012983	MAP4K5	1.07439	0.103516	0.0148791	0.0201576
ENSG00000013016	EHD3	1.89983	0.925869	1.19e-06	3.31e-06
ENSG00000013275	PSMC4	1.20159	0.26494	1.49e-06	4.04e-06
ENSG00000013288	MAN2B2	-1.36829	-0.452375	4.32e-08	1.67e-07
ENSG00000013306	SLC25A39	1.09832	0.135293	0.000227661	0.000408741
ENSG00000013364	MVP	2.40437	1.26566	1.52e-08	6.66e-08
ENSG00000013374	NUB1	-1.06264	-0.0876584	0.0367458	0.0472299
ENSG00000013375	PGM3	1.3402	0.422451	2.1e-09	1.19e-08
ENSG00000013392	RWDD2A	1.05494	0.0771664	0.360001	0.397113
ENSG00000013441	CLK1	1.03182	0.0451911	0.261838	0.29589
ENSG00000013503	POLR3B	1.56777	0.648714	2.35e-07	7.61e-07
ENSG00000013523	ANGEL1	-1.87286	-0.905247	4.4e-11	4.51e-10
ENSG00000013561	RNF14	-1.11399	-0.15574	0.000861384	0.00140737
ENSG00000013563	DNASE1L1	1.27456	0.350002	2.02e-06	5.32e-06
ENSG00000013573	DDX11	-1.0629	-0.08801	0.0249249	0.0327763
ENSG00000013583	HEBP1	-1.14501	-0.195357	0.00105016	0.00169272
ENSG00000013619	MAMLD1	-6.51392	-2.70353	1.81e-08	7.77e-08
ENSG00000013810	TACC3	1.02475	0.0352759	0.205434	0.236223
ENSG00000014123	UFL1	-1.0812	-0.112631	0.00642855	0.00918028
ENSG00000014138	POLA2	1.21937	0.286138	1.44e-06	3.92e-06
ENSG00000014164	ZC3H3	-1.16457	-0.219801	9.36e-05	0.000178664
ENSG00000014216	CAPN1	1.34226	0.424666	6.86e-10	4.58e-09
ENSG00000014257	ACPP	1.1133	0.154848	0.205427	0.236223
ENSG00000014641	MDH1	1.2165	0.282733	2.65e-07	8.46e-07
ENSG00000014824	SLC30A9	-1.26905	-0.343747	1.05e-07	3.69e-07
ENSG00000014914	MTMR11	1.09257	0.12772	0.199929	0.230406
ENSG00000014919	COX15	1.03318	0.0470889	0.152973	0.179618
ENSG00000015133	CCDC88C	-1.68471	-0.752502	7.3e-11	6.92e-10
ENSG00000015153	YAF2	-1.16403	-0.219126	0.00149401	0.0023454
ENSG00000015171	ZMYND11	1.44568	0.531753	2.68e-09	1.46e-08
ENSG00000015285	WAS	1.03228	0.0458393	0.893672	0.905847
ENSG00000015475	BID	-1.03747	-0.0530708	0.29165	0.327429
ENSG00000015479	MATR3	-1.17547	-0.233232	3.06e-06	7.73e-06
ENSG00000015532	XYLT2	1.44751	0.533578	5.38e-09	2.68e-08
ENSG00000015568	RGPD5	1.10795	0.147899	0.683234	0.713241
ENSG00000015676	NUDCD3	-1.03461	-0.0490918	0.144281	0.17001
ENSG00000016082	ISL1	265.576	8.05298	1.49e-09	8.89e-09
ENSG00000016391	CHDH	-6.95455	-2.79796	7.7e-08	2.81e-07
ENSG00000016864	GLT8D1	-1.07002	-0.0976383	0.029238	0.0380694
ENSG00000017260	ATP2C1	1.06536	0.0913419	0.0092507	0.0129368
ENSG00000017427	IGF1	2.10596	1.07448	2.79e-10	2.16e-09
ENSG00000017483	SLC38A5	1.41438	0.500168	1.7e-09	9.91e-09
ENSG00000017797	RALBP1	1.54911	0.631441	1.98e-11	2.33e-10
ENSG00000018189	RUFY3	-1.49898	-0.583981	1.2e-09	7.39e-09
ENSG00000018408	WWTR1	1.74909	0.806601	9.63e-13	2.15e-11
ENSG00000018510	AGPS	1.26184	0.33553	5.32e-07	1.59e-06
ENSG00000018610	CXorf56	-1.53426	-0.617544	1.21e-08	5.45e-08
ENSG00000018699	TTC27	1.67569	0.744756	2.23e-09	1.25e-08
ENSG00000018869	ZNF582	1.41977	0.505657	0.0118007	0.0162277
ENSG00000019144	PHLDB1	1.2867	0.36368	1.96e-08	8.33e-08
ENSG00000019485	PRDM11	5.71764	2.51542	4.63e-15	3.63e-13
ENSG00000019549	SNAI2	-1.49743	-0.582492	0.0222928	0.0294872
ENSG00000019991	HGF	83.1765	6.3781	6.82e-08	2.52e-07
ENSG00000019995	ZRANB1	-1.38111	-0.465832	1.58e-08	6.89e-08
ENSG00000020129	NCDN	-1.07625	-0.106019	0.0152678	0.0206457
ENSG00000020181	ADGRA2	2.32983	1.22022	1.21e-14	7.28e-13
ENSG00000020256	ZFP64	-1.02968	-0.0421986	0.305424	0.341526
ENSG00000020426	MNAT1	-1.08312	-0.1152	0.0693488	0.0857784
ENSG00000020577	SAMD4A	-2.72224	-1.44479	3.28e-12	5.65e-11
ENSG00000020633	RUNX3	3.8177	1.9327	2e-13	6.24e-12
ENSG00000020922	MRE11A	1.28864	0.365846	2.78e-07	8.84e-07
ENSG00000021300	PLEKHB1	-1.64475	-0.717865	0.00239101	0.00364554
ENSG00000021574	SPAST	1.37491	0.459335	8.29e-09	3.91e-08
ENSG00000021762	OSBPL5	-2.07559	-1.05352	1.48e-08	6.53e-08
ENSG00000021776	AQR	1.12533	0.170342	5.34e-06	1.29e-05
ENSG00000021826	CPS1	-1.98499	-0.98913	1.97e-11	2.33e-10
ENSG00000022267	FHL1	1.06355	0.0888885	0.0129493	0.0176991
ENSG00000022277	RTFDC1	-1.03485	-0.0494198	0.08843	0.107608
ENSG00000022355	GABRA1	-1.79378	-0.843	0.0807632	0.0988917
ENSG00000022567	SLC45A4	-1.057	-0.0799714	0.289653	0.325346
ENSG00000022840	RNF10	1.1261	0.171329	5.48e-06	1.32e-05
ENSG00000022976	ZNF839	-1.28535	-0.362167	1.67e-06	4.48e-06
ENSG00000023041	ZDHHC6	-1.04626	-0.0652383	0.0936167	0.113445
ENSG00000023171	GRAMD1B	2.43903	1.28631	1.08e-14	6.78e-13
ENSG00000023191	RNH1	1.57708	0.657252	1.07e-12	2.32e-11
ENSG00000023228	NDUFS1	1.16948	0.225861	2.07e-07	6.78e-07
ENSG00000023287	RB1CC1	-1.5995	-0.677624	1.87e-12	3.54e-11
ENSG00000023318	ERP44	-2.57446	-1.36427	1.93e-14	1.03e-12
ENSG00000023330	ALAS1	1.19272	0.254252	2.02e-06	5.32e-06
ENSG00000023445	BIRC3	3.69246	1.88458	3.22e-05	6.7e-05
ENSG00000023516	AKAP11	-1.18029	-0.239139	3.76e-05	7.72e-05
ENSG00000023572	GLRX2	-1.06766	-0.094454	0.0636064	0.079116
ENSG00000023608	SNAPC1	1.49082	0.576103	1.19e-08	5.38e-08
ENSG00000023697	DERA	-1.20931	-0.274182	7.87e-05	0.000152119
ENSG00000023734	STRAP	-1.47985	-0.56545	2.5e-12	4.52e-11
ENSG00000023839	ABCC2	1.50048	0.585421	0.00104454	0.00168426
ENSG00000023902	PLEKHO1	-1.0166	-0.0237533	0.475664	0.513602
ENSG00000023909	GCLM	1.29157	0.369121	3.78e-06	9.36e-06
ENSG00000024048	UBR2	-1.12287	-0.167187	4.57e-05	9.23e-05
ENSG00000024422	EHD2	4.75277	2.24877	5.73e-12	8.64e-11
ENSG00000024526	DEPDC1	1.12316	0.167562	1.09e-05	2.48e-05
ENSG00000024862	CCDC28A	-1.33622	-0.418161	1.44e-06	3.91e-06
ENSG00000025039	RRAGD	1.22307	0.290502	0.000249453	0.000445617
ENSG00000025156	HSF2	-1.22411	-0.291732	1.57e-06	4.23e-06
ENSG00000025293	PHF20	-1.07769	-0.107938	0.00324351	0.00484151
ENSG00000025423	HSD17B6	-1.67344	-0.742819	0.00971594	0.0135483
ENSG00000025434	NR1H3	1.24503	0.316178	0.00148666	0.00233547
ENSG00000025708	TYMP	6.92817	2.79247	2.43e-10	1.92e-09
ENSG00000025770	NCAPH2	1.88113	0.911598	2.71e-13	7.92e-12
ENSG00000025772	TOMM34	-1.14951	-0.201025	8.28e-06	1.92e-05
ENSG00000025796	SEC63	1.00321	0.00461688	0.860442	0.876448
ENSG00000025800	KPNA6	1.13717	0.185447	7.99e-06	1.86e-05
ENSG00000026025	VIM	-1.52249	-0.606429	3.39e-13	9.4e-12
ENSG00000026036	RTEL1-TNFRSF6B	-1.09188	-0.126815	0.0126018	0.0172492
ENSG00000026103	FAS	-1.29901	-0.377414	0.000604372	0.00101343
ENSG00000026297	RNASET2	2.41009	1.26909	1.58e-10	1.33e-09
ENSG00000026508	CD44	1.42828	0.514279	0.00182784	0.0028347
ENSG00000026559	KCNG1	-1.95724	-0.968821	6.96e-11	6.66e-10
ENSG00000026652	AGPAT4	-2.80274	-1.48684	1.63e-10	1.36e-09
ENSG00000026950	BTN3A1	1.92114	0.941959	9.3e-11	8.49e-10
ENSG00000027001	MIPEP	-1.17852	-0.236981	0.00855939	0.012031
ENSG00000027644	INSRR	-6.81237	-2.76816	1.4e-05	3.13e-05
ENSG00000027697	IFNGR1	1.03787	0.0536269	0.284831	0.320133
ENSG00000027847	B4GALT7	-1.06637	-0.0927098	0.157123	0.184058
ENSG00000027869	SH2D2A	-2.52147	-1.33426	1.86e-06	4.93e-06
ENSG00000028116	VRK2	1.83708	0.877418	7.79e-10	5.1e-09
ENSG00000028137	TNFRSF1B	7.93719	2.98863	1.47e-10	1.26e-09
ENSG00000028203	VEZT	1.03514	0.0498312	0.118232	0.141167
ENSG00000028310	BRD9	-1.29313	-0.370872	6.09e-09	2.99e-08
ENSG00000028528	SNX1	1.49356	0.578757	4.39e-12	7.06e-11
ENSG00000028839	TBPL1	-1.12872	-0.174684	0.00212409	0.00326252
ENSG00000029153	ARNTL2	1.50553	0.590275	1.03e-07	3.63e-07
ENSG00000029363	BCLAF1	-1.28778	-0.364888	1.41e-08	6.26e-08
ENSG00000029364	SLC39A9	-1.07513	-0.104514	0.00531878	0.00768674
ENSG00000029639	TFB1M	1.23329	0.302512	0.000152081	0.000280702
ENSG00000029725	RABEP1	-1.00201	-0.00289676	0.919901	0.928902
ENSG00000029993	HMGB3	-1.86712	-0.900812	9.51e-14	3.51e-12
ENSG00000030066	NUP160	1.06786	0.0947203	0.00279559	0.0042142
ENSG00000030110	BAK1	-1.14171	-0.191199	0.00361029	0.00534894
ENSG00000030419	IKZF2	1.56128	0.642728	3.05e-11	3.35e-10
ENSG00000030582	GRN	-1.08944	-0.123583	0.000389487	0.000674017
ENSG00000031003	FAM13B	-1.65177	-0.724016	1.81e-11	2.17e-10
ENSG00000031081	ARHGAP31	-2.09905	-1.06974	3.36e-10	2.52e-09
ENSG00000031691	CENPQ	-1.30683	-0.386071	9.22e-06	2.12e-05
ENSG00000031698	SARS	1.07498	0.104304	0.000804821	0.00132225
ENSG00000031823	RANBP3	1.14545	0.195915	1.89e-05	4.1e-05
ENSG00000032219	ARID4A	-1.70554	-0.770231	3.75e-11	3.95e-10
ENSG00000032389	TSSC1	1.20785	0.272447	8.68e-05	0.000166322
ENSG00000032444	PNPLA6	2.08488	1.05996	5.67e-14	2.39e-12
ENSG00000032742	IFT88	1.03847	0.0544663	0.466666	0.504819
ENSG00000033011	ALG1	1.16714	0.222973	0.0012672	0.00201164
ENSG00000033030	ZCCHC8	-1.12615	-0.171396	0.000376065	0.000652414
ENSG00000033050	ABCF2	-1.04353	-0.0614722	0.105294	0.126757
ENSG00000033100	CHPF2	-1.28581	-0.362683	8.01e-07	2.31e-06
ENSG00000033170	FUT8	1.4927	0.577924	4.18e-08	1.63e-07
ENSG00000033178	UBA6	-1.23203	-0.301043	8.59e-08	3.08e-07
ENSG00000033327	GAB2	1.94534	0.960019	7.48e-11	7.04e-10
ENSG00000033627	ATP6V0A1	-1.16425	-0.219404	1.81e-05	3.95e-05
ENSG00000033800	PIAS1	-1.04669	-0.0658282	0.0452091	0.0574661
ENSG00000033867	SLC4A7	-1.37047	-0.454672	5.87e-09	2.9e-08
ENSG00000034053	APBA2	1.18728	0.247656	2.83e-07	8.96e-07
ENSG00000034152	MAP2K3	-1.07554	-0.105061	0.00644097	0.0091972
ENSG00000034510	TMSB10	1.19209	0.253488	3.22e-07	1.01e-06
ENSG00000034533	ASTE1	1.4973	0.582365	0.000224564	0.000403861
ENSG00000034677	RNF19A	-1.05364	-0.0753822	0.116149	0.138867
ENSG00000034693	PEX3	1.31277	0.392614	4.54e-05	9.17e-05
ENSG00000034713	GABARAPL2	-1.22253	-0.289865	1.3e-05	2.91e-05
ENSG00000035115	SH3YL1	1.1536	0.206141	0.000568079	0.000956485
ENSG00000035141	FAM136A	1.37849	0.463088	6.92e-09	3.35e-08
ENSG00000035403	VCL	2.10088	1.07099	2.6e-14	1.29e-12
ENSG00000035499	DEPDC1B	-1.10138	-0.139314	0.00117219	0.00187421
ENSG00000035664	DAPK2	2.37366	1.24711	3.05e-14	1.46e-12
ENSG00000035681	NSMAF	1.15601	0.209155	0.000269089	0.00047792
ENSG00000035687	ADSS	-1.05792	-0.0812339	0.0195809	0.0260921
ENSG00000035862	TIMP2	-1.483	-0.568516	2.59e-10	2.03e-09
ENSG00000035928	RFC1	-1.43357	-0.519612	3.22e-10	2.43e-09
ENSG00000036054	TBC1D23	-1.16603	-0.221604	0.000842237	0.00137904
ENSG00000036257	CUL3	1.09641	0.132791	0.000258778	0.000460988
ENSG00000036448	MYOM2	4.09116	2.03251	2.03e-14	1.08e-12
ENSG00000036530	CYP46A1	-5.59977	-2.48537	8.34e-06	1.94e-05
ENSG00000036549	ZZZ3	-1.01133	-0.0162538	0.538495	0.575207
ENSG00000036672	USP2	-1.18815	-0.248719	0.0161604	0.0217681
ENSG00000037042	TUBG2	-1.09567	-0.131818	0.035655	0.0459311
ENSG00000037241	RPL26L1	-1.51357	-0.597952	1.07e-09	6.69e-09
ENSG00000037280	FLT4	3.46592	1.79324	4.39e-11	4.5e-10
ENSG00000037474	NSUN2	-1.5302	-0.613717	5.57e-12	8.47e-11
ENSG00000037637	FBXO42	-1.10061	-0.138307	0.00474185	0.00690593
ENSG00000037749	MFAP3	-1.61347	-0.690163	9.93e-09	4.58e-08
ENSG00000037757	MRI1	1.7007	0.76613	5.3e-12	8.13e-11
ENSG00000037897	METTL1	1.26825	0.342839	0.000123103	0.000230325
ENSG00000037965	HOXC8	1.43092	0.516948	0.000509459	0.000863877
ENSG00000038002	AGA	2.61237	1.38536	7.92e-10	5.18e-09
ENSG00000038210	PI4K2B	1.51866	0.6028	7.56e-10	4.97e-09
ENSG00000038219	BOD1L1	-1.34068	-0.422966	1.13e-09	7.05e-09
ENSG00000038274	MAT2B	-1.39113	-0.476257	1.59e-10	1.34e-09
ENSG00000038295	TLL1	10.4188	3.38112	8.57e-09	4.02e-08
ENSG00000038358	EDC4	-1.16104	-0.215422	7.28e-06	1.71e-05
ENSG00000038382	TRIO	-1.94074	-0.956604	1.2e-13	4.17e-12
ENSG00000038427	VCAN	-1761.06	-10.7822	6.17e-12	9.11e-11
ENSG00000038532	CLEC16A	-1.20359	-0.267348	1.63e-05	3.59e-05
ENSG00000039123	SKIV2L2	-1.26456	-0.338636	2.66e-09	1.45e-08
ENSG00000039139	DNAH5	-2.17285	-1.11959	0.0487534	0.0616967
ENSG00000039319	ZFYVE16	-1.17509	-0.232771	1.31e-06	3.59e-06
ENSG00000039523	FAM65A	-1.29592	-0.373975	3.91e-08	1.54e-07
ENSG00000039560	RAI14	-1.63774	-0.711703	4.8e-12	7.55e-11
ENSG00000039650	PNKP	1.53281	0.616176	6.25e-10	4.25e-09
ENSG00000040199	PHLPP2	1.36949	0.453637	3.31e-08	1.33e-07
ENSG00000040275	SPDL1	-1.48637	-0.571789	5e-11	5.02e-10
ENSG00000040341	STAU2	-1.04548	-0.0641693	0.0298147	0.0387855
ENSG00000040487	PQLC2	1.11992	0.163391	0.00589204	0.00846399
ENSG00000040531	CTNS	1.09096	0.125601	0.0725631	0.0894569
ENSG00000040608	RTN4R	1.16102	0.215399	0.0338991	0.0438138
ENSG00000040633	PHF23	1.02498	0.0355972	0.37292	0.410158
ENSG00000040731	CDH10	2.18881	1.13015	1.58e-07	5.3e-07
ENSG00000040933	INPP4A	-1.19052	-0.251596	2.67e-05	5.64e-05
ENSG00000041357	PSMA4	1.07083	0.0987264	0.00143923	0.00226631
ENSG00000041515	MYO16	2.89477	1.53345	1.85e-05	4.02e-05
ENSG00000041802	LSG1	-1.27925	-0.355299	2.86e-07	9.04e-07
ENSG00000041880	PARP3	1.31348	0.393399	0.00084839	0.00138798
ENSG00000041982	TNC	-1.97505	-0.981886	1.63e-14	9.31e-13
ENSG00000041988	THAP3	1.21912	0.285835	0.00107576	0.00172989
ENSG00000042062	FAM65C	3.40227	1.7665	1.14e-06	3.18e-06
ENSG00000042088	TDP1	-1.19557	-0.257693	7.87e-05	0.000152091
ENSG00000042286	AIFM2	1.80838	0.854697	1.89e-08	8.06e-08
ENSG00000042317	SPATA7	-4.06282	-2.02248	4.48e-08	1.73e-07
ENSG00000042429	MED17	1.21285	0.278399	4.93e-06	1.19e-05
ENSG00000042445	RETSAT	1.47026	0.556071	1.93e-08	8.25e-08
ENSG00000042493	CAPG	3.27489	1.71145	1.84e-09	1.06e-08
ENSG00000042753	AP2S1	1.11296	0.154402	2.59e-05	5.47e-05
ENSG00000042832	TG	-3.45732	-1.78965	0.00204614	0.00315065
ENSG00000043039	BARX2	4.13272	2.04709	3.25e-15	2.73e-13
ENSG00000043093	DCUN1D1	1.09359	0.129071	0.00966156	0.0134795
ENSG00000043143	JADE2	1.64118	0.714731	1.25e-09	7.61e-09
ENSG00000043355	ZIC2	-3.74008	-1.90307	1.13e-18	1.06e-15
ENSG00000043514	TRIT1	-1.07864	-0.109217	0.0075294	0.0106619
ENSG00000043591	ADRB1	-3.538	-1.82294	1.19e-14	7.24e-13
ENSG00000044090	CUL7	1.11086	0.15168	0.000568951	0.000957703
ENSG00000044115	CTNNA1	1.02966	0.0421615	0.0572301	0.0717147
ENSG00000044446	PHKA2	-1.12622	-0.171485	4.84e-05	9.72e-05
ENSG00000044459	CNTLN	-1.21602	-0.282163	1.8e-05	3.92e-05
ENSG00000044524	EPHA3	1.82518	0.868042	2.79e-11	3.13e-10
ENSG00000044574	HSPA5	-1.13271	-0.179783	3.99e-05	8.16e-05
ENSG00000046604	DSG2	-11.3122	-3.49981	9.93e-06	2.27e-05
ENSG00000046647	GEMIN8	-1.23593	-0.305593	0.00137992	0.0021787
ENSG00000046651	OFD1	-1.56696	-0.647971	3.93e-10	2.88e-09
ENSG00000046653	GPM6B	-15.7193	-3.97446	1.59e-08	6.93e-08
ENSG00000046889	PREX2	-101.762	-6.66905	6.85e-09	3.32e-08
ENSG00000047056	WDR37	1.08367	0.115924	0.065364	0.0811697
ENSG00000047188	YTHDC2	-1.20932	-0.2742	8.85e-08	3.16e-07
ENSG00000047230	CTPS2	-1.34163	-0.423987	1.21e-07	4.18e-07
ENSG00000047249	ATP6V1H	-1.35266	-0.435804	5.17e-08	1.96e-07
ENSG00000047315	POLR2B	-1.27425	-0.349648	2.22e-09	1.25e-08
ENSG00000047346	KIAA1370	-1.33859	-0.420718	8.44e-06	1.96e-05
ENSG00000047410	TPR	-1.17592	-0.233786	6.8e-08	2.51e-07
ENSG00000047578	KIAA0556	-1.06618	-0.0924465	0.0354289	0.0456546
ENSG00000047579	DTNBP1	1.5854	0.664843	2.73e-09	1.49e-08
ENSG00000047597	XK	-1.87106	-0.903853	0.000640696	0.00106974
ENSG00000047621	C12orf4	1.05271	0.0741067	0.202971	0.233676
ENSG00000047634	SCML1	-1.56173	-0.643147	2.43e-08	1.01e-07
ENSG00000047644	WWC3	-1.16612	-0.221714	0.00150924	0.00236768
ENSG00000047849	MAP4	1.0947	0.13053	0.000106128	0.000200749
ENSG00000047932	GOPC	-1.04889	-0.0688671	0.0353427	0.0455508
ENSG00000048028	USP28	-1.87634	-0.907923	7.21e-12	1.03e-10
ENSG00000048052	HDAC9	-3.10267	-1.63351	0.000152629	0.000281681
ENSG00000048140	TSPAN17	-1.20576	-0.269948	4.62e-06	1.13e-05
ENSG00000048162	NOP16	-1.14397	-0.194044	0.000353914	0.000617198
ENSG00000048342	CC2D2A	2.20429	1.14032	1.43e-05	3.19e-05
ENSG00000048392	RRM2B	-1.2364	-0.306144	5.69e-07	1.69e-06
ENSG00000048405	ZNF800	1.00643	0.00924151	0.864262	0.879771
ENSG00000048471	SNX29	-1.1026	-0.140911	0.0147413	0.0199878
ENSG00000048540	LMO3	-1.8	-0.848	2.13e-12	3.96e-11
ENSG00000048544	MRPS10	-1.17859	-0.237063	2.91e-06	7.39e-06
ENSG00000048649	RSF1	1.0029	0.00417565	0.890959	0.903554
ENSG00000048707	VPS13D	1.07667	0.106576	0.001135	0.00181802
ENSG00000048828	FAM120A	-1.13102	-0.177623	8.05e-06	1.88e-05
ENSG00000048991	R3HDM1	1.09952	0.136875	0.000964308	0.00156292
ENSG00000049130	KITLG	-8.88442	-3.15128	7.68e-08	2.8e-07
ENSG00000049167	ERCC8	-1.38575	-0.470671	4.43e-07	1.35e-06
ENSG00000049192	ADAMTS6	-17.1304	-4.09848	1.27e-08	5.7e-08
ENSG00000049239	H6PD	-1.10952	-0.149932	0.00456298	0.0066643
ENSG00000049245	VAMP3	1.23217	0.301199	2.51e-08	1.04e-07
ENSG00000049246	PER3	-1.45652	-0.542525	0.00137307	0.00216852
ENSG00000049323	LTBP1	-1.16045	-0.214686	0.0115372	0.0158871
ENSG00000049449	RCN1	1.2366	0.30638	1.11e-07	3.88e-07
ENSG00000049540	ELN	-1.01537	-0.0220016	0.402394	0.439963
ENSG00000049541	RFC2	1.0148	0.0211994	0.411691	0.449483
ENSG00000049618	ARID1B	-1.27836	-0.354296	1.94e-08	8.28e-08
ENSG00000049656	CLPTM1L	-1.51185	-0.596319	1.57e-11	1.93e-10
ENSG00000049759	NEDD4L	-1.61914	-0.695228	5.84e-10	4.01e-09
ENSG00000049769	PPP1R3F	-1.85635	-0.892467	3.04e-07	9.56e-07
ENSG00000049860	HEXB	-1.09858	-0.135645	0.00118117	0.00188687
ENSG00000049883	PTCD2	-1.39767	-0.483028	3e-08	1.22e-07
ENSG00000050030	NEXMIF	-1.41602	-0.50184	0.116789	0.139569
ENSG00000050130	JKAMP	-1.09228	-0.127341	0.00253348	0.00385175
ENSG00000050165	DKK3	3.4966	1.80595	4.89e-07	1.47e-06
ENSG00000050344	NFE2L3	-1.25062	-0.322647	0.00430374	0.00631334
ENSG00000050393	MCUR1	1.08725	0.120689	0.000627749	0.00104944
ENSG00000050405	LIMA1	3.34913	1.74379	1.33e-18	1.18e-15
ENSG00000050426	LETMD1	1.27994	0.356082	6.06e-06	1.44e-05
ENSG00000050438	SLC4A8	-21.428	-4.42142	2.09e-09	1.19e-08
ENSG00000050555	LAMC3	-1.7107	-0.774591	0.0213206	0.028269
ENSG00000050628	PTGER3	2.19131	1.1318	1.75e-16	3.29e-14
ENSG00000050748	MAPK9	-1.39622	-0.481524	1.87e-09	1.08e-08
ENSG00000050820	BCAR1	-1.01262	-0.0180971	0.638973	0.671152
ENSG00000051009	FAM160A2	1.01678	0.0240092	0.569349	0.604749
ENSG00000051108	HERPUD1	1.12755	0.17319	0.000185956	0.000338418
ENSG00000051128	HOMER3	-1.92748	-0.946713	4.22e-08	1.64e-07
ENSG00000051180	RAD51	1.33403	0.415795	1.38e-07	4.72e-07
ENSG00000051341	POLQ	-1.04879	-0.0687196	0.0557007	0.0699077
ENSG00000051382	PIK3CB	1.05512	0.0774053	0.0835918	0.102093
ENSG00000051596	THOC3	-1.39329	-0.478497	3.7e-10	2.74e-09
ENSG00000051620	HEBP2	1.36969	0.453846	4.76e-05	9.57e-05
ENSG00000051825	MPHOSPH9	-1.26259	-0.336385	6.85e-08	2.53e-07
ENSG00000052126	PLEKHA5	-1.03831	-0.0542337	0.366025	0.403286
ENSG00000052723	SIKE1	-1.10786	-0.147778	5.49e-05	0.00010901
ENSG00000052749	RRP12	-1.10734	-0.147103	0.00118019	0.00188569
ENSG00000052795	FNIP2	1.82298	0.866301	5.39e-09	2.68e-08
ENSG00000052802	MSMO1	1.15886	0.212712	0.000382873	0.00066329
ENSG00000052841	TTC17	1.22778	0.296052	8.04e-08	2.91e-07
ENSG00000052850	ALX4	-1.98476	-0.988963	2.53e-07	8.1e-07
ENSG00000053108	FSTL4	-6.16419	-2.62391	8.65e-10	5.58e-09
ENSG00000053254	FOXN3	-3.43918	-1.78207	1.84e-14	9.99e-13
ENSG00000053328	METTL24	-1.73947	-0.79865	1.6e-06	4.32e-06
ENSG00000053371	AKR7A2	1.54838	0.630763	4.15e-10	3.01e-09
ENSG00000053372	MRTO4	1.28081	0.357059	4.88e-08	1.87e-07
ENSG00000053501	USE1	1.86581	0.899804	4.83e-09	2.44e-08
ENSG00000053524	MCF2L2	10.9137	3.44807	6.83e-05	0.000133608
ENSG00000053747	LAMA3	3.19716	1.67679	1.78e-14	9.84e-13
ENSG00000053770	AP5M1	-1.47177	-0.557556	1.59e-10	1.34e-09
ENSG00000053900	ANAPC4	1.03572	0.0506323	0.35269	0.38964
ENSG00000054116	TRAPPC3	1.29932	0.377758	1.16e-07	4.02e-07
ENSG00000054118	THRAP3	1.06452	0.0902068	0.00105214	0.00169565
ENSG00000054148	PHPT1	-1.67047	-0.740257	8.46e-12	1.18e-10
ENSG00000054267	ARID4B	-1.44622	-0.53229	5.19e-10	3.63e-09
ENSG00000054277	OPN3	1.1751	0.232787	0.00206803	0.0031819
ENSG00000054282	SDCCAG8	-1.56845	-0.649341	2.43e-08	1.01e-07
ENSG00000054392	HHAT	-5.76816	-2.52811	3.9e-09	2.03e-08
ENSG00000054523	KIF1B	-1.11184	-0.152951	1.5e-05	3.33e-05
ENSG00000054598	FOXC1	-2.20026	-1.13768	4.99e-05	0.000100069
ENSG00000054611	TBC1D22A	1.39093	0.476049	4.85e-07	1.46e-06
ENSG00000054654	SYNE2	1.31942	0.399905	3.27e-09	1.74e-08
ENSG00000054690	PLEKHH1	1.54785	0.630269	0.000224153	0.000403214
ENSG00000054793	ATP9A	1.35491	0.438193	5.04e-09	2.53e-08
ENSG00000054938	CHRDL2	-2.62785	-1.39388	0.00310875	0.00465208
ENSG00000054965	FAM168A	1.248	0.319614	1.05e-07	3.69e-07
ENSG00000054967	RELT	-1.04316	-0.0609552	0.303006	0.339059
ENSG00000055044	NOP58	1.31302	0.392893	7.8e-10	5.11e-09
ENSG00000055070	SZRD1	1.13477	0.182403	1.31e-06	3.59e-06
ENSG00000055118	KCNH2	-2.10007	-1.07044	3.33e-12	5.69e-11
ENSG00000055130	CUL1	1.09301	0.128303	0.000822279	0.00134954
ENSG00000055147	FAM114A2	-1.06311	-0.08829	0.130021	0.154379
ENSG00000055163	CYFIP2	-2.81898	-1.49517	4.49e-15	3.54e-13
ENSG00000055208	TAB2	-1.22438	-0.292048	6.01e-07	1.77e-06
ENSG00000055211	GINM1	-1.02479	-0.0353249	0.303682	0.339697
ENSG00000055332	EIF2AK2	1.34945	0.432369	2.83e-10	2.18e-09
ENSG00000055483	USP36	1.04529	0.0639006	0.0786022	0.0964485
ENSG00000055609	KMT2C	-1.25708	-0.330073	6.41e-08	2.38e-07
ENSG00000055732	MCOLN3	2.81993	1.49566	3.39e-05	7.01e-05
ENSG00000055917	PUM2	1.10366	0.1423	2.69e-05	5.67e-05
ENSG00000055950	MRPL43	1.15207	0.204223	0.000225963	0.000406104
ENSG00000056050	C4orf27	1.54617	0.628701	3.31e-09	1.76e-08
ENSG00000056097	ZFR	-1.06563	-0.0917051	0.00255815	0.00388741
ENSG00000056277	ZNF280C	-1.91444	-0.93692	1.66e-10	1.39e-09
ENSG00000056487	PHF21B	-1.69848	-0.764244	1.17e-05	2.63e-05
ENSG00000056558	TRAF1	1.39298	0.478172	0.184814	0.214144
ENSG00000056586	RC3H2	-1.6742	-0.743468	3.38e-12	5.75e-11
ENSG00000056736	IL17RB	-3.32824	-1.73476	1.4e-05	3.12e-05
ENSG00000056972	TRAF3IP2	1.15059	0.20237	0.00121033	0.00192942
ENSG00000056998	GYG2	1.73867	0.797988	3.15e-12	5.46e-11
ENSG00000057019	DCBLD2	-1.16989	-0.226369	5.6e-06	1.34e-05
ENSG00000057252	SOAT1	1.41096	0.496679	1.09e-09	6.8e-09
ENSG00000057294	PKP2	4.13167	2.04673	7.74e-09	3.68e-08
ENSG00000057608	GDI2	1.09674	0.133221	3.37e-05	6.98e-05
ENSG00000057657	PRDM1	5.03617	2.33233	8.03e-05	0.000154769
ENSG00000057663	ATG5	1.14545	0.195916	8.46e-05	0.000162503
ENSG00000057704	TMCC3	-1.95763	-0.969109	0.00124267	0.00197663
ENSG00000057757	PITHD1	1.06737	0.0940589	0.0280069	0.0365885
ENSG00000057935	MTA3	1.02498	0.0355977	0.340031	0.376826
ENSG00000058056	USP13	1.13097	0.177563	0.000212151	0.0003827
ENSG00000058063	ATP11B	-1.00923	-0.0132486	0.65926	0.690376
ENSG00000058085	LAMC2	1.20522	0.269291	0.474905	0.512864
ENSG00000058091	CDK14	-1.48409	-0.569574	5.07e-12	7.86e-11
ENSG00000058262	SEC61A1	1.09772	0.134509	0.000282456	0.000499828
ENSG00000058272	PPP1R12A	-1.03614	-0.0512144	0.0687305	0.0850531
ENSG00000058335	RASGRF1	-4.84742	-2.27722	2.61e-06	6.7e-06
ENSG00000058404	CAMK2B	-1.66354	-0.734254	0.110597	0.132615
ENSG00000058453	CROCC	1.11955	0.162915	0.000801312	0.00131675
ENSG00000058600	POLR3E	-1.22053	-0.287507	1.51e-07	5.11e-07
ENSG00000058668	ATP2B4	-1.57836	-0.658431	3.39e-12	5.76e-11
ENSG00000058673	ZC3H11A	1.13509	0.182813	2.6e-05	5.49e-05
ENSG00000058729	RIOK2	-1.43733	-0.523391	1.36e-09	8.21e-09
ENSG00000058799	YIPF1	1.04282	0.0604943	0.377998	0.415219
ENSG00000058804	NDC1	1.32813	0.409399	1.21e-09	7.44e-09
ENSG00000059122	FLYWCH1	1.30174	0.38044	1.54e-07	5.18e-07
ENSG00000059145	UNKL	-1.0148	-0.0211983	0.594495	0.629102
ENSG00000059377	TBXAS1	4.16605	2.05868	9.86e-08	3.48e-07
ENSG00000059378	PARP12	2.00632	1.00455	1.25e-09	7.65e-09
ENSG00000059573	ALDH18A1	-1.16511	-0.220468	3.98e-06	9.8e-06
ENSG00000059588	TARBP1	1.00501	0.00721152	0.854017	0.870561
ENSG00000059691	GATB	1.64376	0.717	1.51e-07	5.09e-07
ENSG00000059728	MXD1	-1.17524	-0.232951	0.081416	0.0996337
ENSG00000059758	CDK17	-1.06624	-0.0925346	0.0496637	0.0627891
ENSG00000059769	DNAJC25	-1.62776	-0.702891	2.42e-08	1.01e-07
ENSG00000059804	SLC2A3	-3.62128	-1.8565	4.54e-16	6.1e-14
ENSG00000059915	PSD	-5.47732	-2.45347	1.8e-08	7.72e-08
ENSG00000060069	CTDP1	-1.85554	-0.891843	2.74e-10	2.12e-09
ENSG00000060138	YBX3	1.03015	0.0428565	0.0679306	0.0841135
ENSG00000060237	WNK1	-1.10983	-0.150343	5.56e-05	0.000110346
ENSG00000060339	CCAR1	1.06513	0.0910315	0.00226801	0.00346926
ENSG00000060491	OGFR	1.11942	0.162745	0.000122025	0.000228442
ENSG00000060642	PIGV	1.22268	0.290047	0.000585717	0.000983903
ENSG00000060656	PTPRU	-2.01587	-1.0114	3.44e-13	9.48e-12
ENSG00000060688	SNRNP40	1.20258	0.266132	2.27e-06	5.89e-06
ENSG00000060718	COL11A1	-6.1115	-2.61153	2.69e-17	8.94e-15
ENSG00000060749	QSER1	-1.42743	-0.513417	1.57e-10	1.33e-09
ENSG00000060762	MPC1	-1.4772	-0.562865	8.54e-09	4.01e-08
ENSG00000060971	ACAA1	-1.06183	-0.0865582	0.0383238	0.0491633
ENSG00000060982	BCAT1	-1.12035	-0.163946	8.13e-06	1.89e-05
ENSG00000061273	HDAC7	1.52194	0.605909	6.19e-08	2.31e-07
ENSG00000061337	LZTS1	-1.73735	-0.796888	2.35e-06	6.1e-06
ENSG00000061455	PRDM6	-2.4816	-1.31127	0.0119942	0.0164725
ENSG00000061656	SPAG4	1.74081	0.799755	0.058059	0.0726697
ENSG00000061676	NCKAP1	1.42554	0.511513	1.5e-11	1.87e-10
ENSG00000061794	MRPS35	1.06486	0.090665	0.0101009	0.0140312
ENSG00000061936	SFSWAP	-1.18544	-0.245423	1.14e-06	3.18e-06
ENSG00000061938	TNK2	-1.15501	-0.207911	0.000492022	0.000836793
ENSG00000061987	MON2	-1.11698	-0.159608	0.000274199	0.000486563
ENSG00000062038	CDH3	-1.65391	-0.725884	3.03e-07	9.54e-07
ENSG00000062194	GPBP1	-1.45579	-0.541798	1.27e-10	1.11e-09
ENSG00000062282	DGAT2	1.09333	0.128722	0.432749	0.470867
ENSG00000062370	ZNF112	1.25833	0.33151	0.000289008	0.000510802
ENSG00000062485	CS	-1.03787	-0.0536243	0.0190489	0.0254426
ENSG00000062524	LTK	5.8464	2.54755	2.7e-07	8.61e-07
ENSG00000062582	MRPS24	1.12226	0.166412	0.000830603	0.00136139
ENSG00000062598	ELMO2	-1.31679	-0.397028	7.34e-08	2.69e-07
ENSG00000062650	WAPL	-1.23044	-0.299175	1.27e-07	4.37e-07
ENSG00000062716	VMP1	-1.01677	-0.0239869	0.438531	0.476705
ENSG00000062725	APPBP2	-1.13002	-0.176343	0.000111576	0.000210258
ENSG00000062822	POLD1	1.55825	0.639925	1.06e-12	2.32e-11
ENSG00000063015	SEZ6	-4.26225	-2.09161	4.12e-07	1.26e-06
ENSG00000063046	EIF4B	1.03166	0.0449703	0.027526	0.0360103
ENSG00000063127	SLC6A16	-1.18316	-0.242641	0.0478855	0.0606512
ENSG00000063169	GLTSCR1	1.12042	0.164036	0.00194996	0.00301066
ENSG00000063176	SPHK2	1.58693	0.666242	6.66e-09	3.23e-08
ENSG00000063177	RPL18	1.16367	0.218683	2.06e-08	8.74e-08
ENSG00000063180	CA11	1.06621	0.0924914	0.205009	0.235836
ENSG00000063241	ISOC2	1.08676	0.120035	0.0135099	0.0184055
ENSG00000063244	U2AF2	1.15438	0.207117	1.12e-07	3.91e-07
ENSG00000063245	EPN1	1.28025	0.356427	1.33e-09	8.05e-09
ENSG00000063322	MED29	1.37123	0.455471	3.31e-08	1.33e-07
ENSG00000063438	AHRR	4.45037	2.15392	2.33e-07	7.54e-07
ENSG00000063587	ZNF275	-2.04124	-1.02945	4.04e-12	6.59e-11
ENSG00000063601	MTMR1	-1.38492	-0.469799	6.07e-10	4.15e-09
ENSG00000063660	GPC1	1.13598	0.183933	0.00672557	0.00958135
ENSG00000063761	ADCK1	-1.63499	-0.70928	2.7e-06	6.91e-06
ENSG00000063854	HAGH	-1.33251	-0.414151	1.82e-07	6.03e-07
ENSG00000063978	RNF4	1.0827	0.114636	0.00381356	0.00562885
ENSG00000064012	CASP8	2.8601	1.51607	7.65e-14	3e-12
ENSG00000064042	LIMCH1	-105.244	-6.71759	7.13e-13	1.68e-11
ENSG00000064102	INTS13	1.10785	0.147765	0.000859192	0.00140422
ENSG00000064115	TM7SF3	-1.0666	-0.0930241	0.00989187	0.013772
ENSG00000064195	DLX3	1.7813	0.832929	3.94e-06	9.72e-06
ENSG00000064199	SPA17	-1.86597	-0.899922	1.06e-08	4.87e-08
ENSG00000064300	NGFR	-1.16175	-0.216299	1.34e-06	3.68e-06
ENSG00000064309	CDON	1.40713	0.492752	7.88e-08	2.86e-07
ENSG00000064313	TAF2	1.14157	0.191022	1.55e-05	3.43e-05
ENSG00000064393	HIPK2	1.93199	0.950091	8.24e-14	3.13e-12
ENSG00000064419	TNPO3	1.03864	0.0546972	0.0560514	0.0703037
ENSG00000064489	BORCS8-MEF2B	2.67172	1.41777	2.31e-08	9.66e-08
ENSG00000064490	RFXANK	1.64826	0.720943	1.44e-09	8.62e-09
ENSG00000064545	TMEM161A	1.00618	0.00888448	0.814843	0.836169
ENSG00000064547	LPAR2	1.24853	0.320226	0.00224668	0.00343892
ENSG00000064601	CTSA	1.38496	0.469839	4.01e-10	2.92e-09
ENSG00000064607	SUGP2	-1.2326	-0.301705	5.38e-07	1.61e-06
ENSG00000064651	SLC12A2	1.01808	0.0258447	0.606905	0.64092
ENSG00000064652	SNX24	1.16554	0.221003	0.0012643	0.00200744
ENSG00000064666	CNN2	1.19038	0.251417	1.88e-06	4.99e-06
ENSG00000064687	ABCA7	-1.34682	-0.429562	0.0012404	0.00197341
ENSG00000064692	SNCAIP	-12.1663	-3.60482	2.67e-07	8.51e-07
ENSG00000064703	DDX20	-1.01525	-0.0218328	0.546817	0.583318
ENSG00000064726	BTBD1	1.7008	0.76621	4.72e-13	1.21e-11
ENSG00000064763	FAR2	3.03207	1.6003	3.53e-05	7.29e-05
ENSG00000064932	SBNO2	1.05615	0.0788112	0.03184	0.0412692
ENSG00000064933	PMS1	1.14124	0.190597	0.000198034	0.000359098
ENSG00000064961	HMG20B	1.57189	0.652498	2.06e-10	1.67e-09
ENSG00000064989	CALCRL	1.16197	0.216568	0.00597375	0.00857443
ENSG00000064995	TAF11	-1.2239	-0.291482	0.000275322	0.000488392
ENSG00000064999	ANKS1A	-1.40457	-0.490125	2.29e-08	9.59e-08
ENSG00000065000	AP3D1	1.22916	0.297672	4.68e-09	2.38e-08
ENSG00000065029	ZNF76	-1.43513	-0.521179	3.56e-08	1.42e-07
ENSG00000065054	SLC9A3R2	1.69686	0.762869	3.13e-11	3.42e-10
ENSG00000065057	NTHL1	1.02354	0.0335694	0.474442	0.512399
ENSG00000065060	UHRF1BP1	-1.29184	-0.369424	2.91e-08	1.19e-07
ENSG00000065135	GNAI3	1.10836	0.148429	0.000125631	0.000234863
ENSG00000065150	IPO5	1.14543	0.195893	2.22e-07	7.22e-07
ENSG00000065154	OAT	1.34468	0.427259	2.79e-07	8.85e-07
ENSG00000065183	WDR3	-1.02809	-0.0399721	0.137628	0.162674
ENSG00000065243	PKN2	1.16253	0.217265	9.69e-07	2.73e-06
ENSG00000065268	WDR18	1.52499	0.608802	1.38e-09	8.31e-09
ENSG00000065308	TRAM2	-1.70793	-0.772249	2.05e-13	6.33e-12
ENSG00000065328	MCM10	1.19514	0.257174	2.63e-06	6.74e-06
ENSG00000065357	DGKA	1.54249	0.625262	1.75e-07	5.81e-07
ENSG00000065361	ERBB3	1.62259	0.698296	0.00531541	0.00768256
ENSG00000065413	ANKRD44	1.26912	0.343833	0.00687107	0.00977557
ENSG00000065427	KARS	-1.12554	-0.170615	8.22e-05	0.000158233
ENSG00000065457	ADAT1	-1.75946	-0.815131	1.54e-08	6.75e-08
ENSG00000065485	PDIA5	1.06975	0.097267	0.129075	0.153323
ENSG00000065491	TBC1D22B	-1.00864	-0.0124117	0.805173	0.826989
ENSG00000065518	NDUFB4	-1.0679	-0.094773	0.0142099	0.0193033
ENSG00000065526	SPEN	1.14544	0.195903	8.48e-07	2.43e-06
ENSG00000065534	MYLK	-3.08454	-1.62505	1.52e-12	3.01e-11
ENSG00000065548	ZC3H15	1.04774	0.0672875	0.0237327	0.0312702
ENSG00000065559	MAP2K4	-1.12956	-0.175764	0.000208747	0.000377112
ENSG00000065600	TMEM206	-1.50122	-0.586136	3.83e-08	1.51e-07
ENSG00000065609	SNAP91	-23.3542	-4.54561	2.91e-06	7.37e-06
ENSG00000065613	SLK	-1.21489	-0.280825	1.78e-06	4.75e-06
ENSG00000065615	CYB5R4	-1.51776	-0.60194	1.82e-08	7.8e-08
ENSG00000065621	GSTO2	1.58643	0.665788	0.11016	0.13213
ENSG00000065665	SEC61A2	-1.68759	-0.754963	3.15e-09	1.69e-08
ENSG00000065675	PRKCQ	-4.41455	-2.14227	9.87e-05	0.000187699
ENSG00000065717	TLE2	1.95755	0.969047	1.7e-10	1.41e-09
ENSG00000065802	ASB1	-1.00362	-0.00520676	0.872365	0.886835
ENSG00000065809	FAM107B	-1.12803	-0.173802	0.000861782	0.00140773
ENSG00000065833	ME1	1.27175	0.346817	7.67e-07	2.21e-06
ENSG00000065882	TBC1D1	1.17571	0.233534	2.49e-05	5.29e-05
ENSG00000065883	CDK13	-1.02678	-0.0381203	0.15561	0.182446
ENSG00000065911	MTHFD2	1.0168	0.0240396	0.324217	0.361
ENSG00000065923	SLC9A7	1.67809	0.746821	3.95e-11	4.12e-10
ENSG00000065970	FOXJ2	-1.01996	-0.0285065	0.487918	0.525746
ENSG00000065978	YBX1	1.01704	0.0243694	0.205385	0.2362
ENSG00000065989	PDE4A	-1.11304	-0.154504	0.0053453	0.00772018
ENSG00000066027	PPP2R5A	1.23581	0.305457	8.18e-07	2.35e-06
ENSG00000066044	ELAVL1	1.03538	0.0501629	0.0435417	0.0554656
ENSG00000066084	DIP2B	1.32542	0.406448	3.95e-09	2.05e-08
ENSG00000066117	SMARCD1	-1.11414	-0.155929	5.69e-05	0.000112688
ENSG00000066135	KDM4A	-1.05121	-0.0720525	0.0248901	0.0327332
ENSG00000066136	NFYC	1.7288	0.789773	5.31e-12	8.14e-11
ENSG00000066230	SLC9A3	-1.35109	-0.434126	0.000862575	0.00140874
ENSG00000066248	NGEF	-3.92057	-1.97106	7.17e-07	2.08e-06
ENSG00000066279	ASPM	-1.0664	-0.0927512	0.00273969	0.0041389
ENSG00000066322	ELOVL1	1.49523	0.580363	2.18e-10	1.75e-09
ENSG00000066379	ZNRD1	-1.19673	-0.259103	0.000489694	0.0008331
ENSG00000066422	ZBTB11	-1.08828	-0.122054	0.00292777	0.00440266
ENSG00000066427	ATXN3	-1.32693	-0.408093	9.95e-07	2.8e-06
ENSG00000066455	GOLGA5	-1.34354	-0.426042	6.19e-08	2.31e-07
ENSG00000066468	FGFR2	-1.55222	-0.634329	3.17e-10	2.4e-09
ENSG00000066557	LRRC40	1.09956	0.136932	0.00130054	0.0020609
ENSG00000066583	ISOC1	1.31824	0.398615	2.3e-07	7.47e-07
ENSG00000066629	EML1	1.13227	0.179223	0.000401665	0.000693817
ENSG00000066651	TRMT11	-1.14157	-0.191024	0.00108512	0.00174407
ENSG00000066654	THUMPD1	-1.08217	-0.113925	0.00244942	0.00373104
ENSG00000066697	MSANTD3	-1.3535	-0.436692	4.72e-07	1.43e-06
ENSG00000066735	KIF26A	1.20385	0.267657	0.28637	0.321795
ENSG00000066739	ATG2B	-1.58346	-0.66308	4.84e-11	4.88e-10
ENSG00000066777	ARFGEF1	-1.20888	-0.273671	6.1e-07	1.8e-06
ENSG00000066827	ZFAT	1.25123	0.323343	0.00591971	0.00850144
ENSG00000066855	MTFR1	1.16113	0.215526	1.75e-05	3.82e-05
ENSG00000066923	STAG3	-1.09561	-0.131734	0.577123	0.612177
ENSG00000066926	FECH	1.21506	0.281024	6.87e-07	2e-06
ENSG00000066933	MYO9A	1.0527	0.0740899	0.0277087	0.0362374
ENSG00000067057	PFKP	2.09573	1.06745	7.17e-16	8.69e-14
ENSG00000067064	IDI1	1.15612	0.209291	2.23e-05	4.78e-05
ENSG00000067066	SP100	6.84855	2.7758	3.52e-14	1.62e-12
ENSG00000067082	KLF6	1.11036	0.151033	0.00118194	0.00188773
ENSG00000067113	PLPP1	-1.0039	-0.00562026	0.916148	0.925813
ENSG00000067141	NEO1	-2.66683	-1.41513	2.87e-15	2.5e-13
ENSG00000067167	TRAM1	1.0572	0.0802425	0.0132487	0.0180805
ENSG00000067177	PHKA1	-1.20469	-0.268661	4.84e-05	9.72e-05
ENSG00000067182	TNFRSF1A	-1.27986	-0.355984	3.83e-08	1.51e-07
ENSG00000067191	CACNB1	-1.23148	-0.300388	4.63e-05	9.33e-05
ENSG00000067208	EVI5	1.05892	0.0825918	0.132927	0.15749
ENSG00000067221	STOML1	1.72395	0.785717	6.13e-07	1.8e-06
ENSG00000067225	PKM	-1.00805	-0.0115645	0.547922	0.584418
ENSG00000067248	DHX29	-1.70306	-0.768131	1.61e-11	1.98e-10
ENSG00000067334	DNTTIP2	1.00979	0.0140495	0.684548	0.714565
ENSG00000067365	METTL22	-1.01573	-0.0225178	0.639728	0.671769
ENSG00000067369	TP53BP1	-1.04876	-0.0686835	0.0141475	0.0192267
ENSG00000067445	TRO	-1.39261	-0.477796	1.5e-07	5.06e-07
ENSG00000067533	RRP15	1.07723	0.107328	0.0191024	0.0255076
ENSG00000067560	RHOA	-1.03328	-0.0472258	0.037374	0.0479794
ENSG00000067596	DHX8	-1.23356	-0.302825	7.1e-08	2.61e-07
ENSG00000067601	PMS2L4	1.39895	0.484349	0.028307	0.0369443
ENSG00000067606	PRKCZ	2.60713	1.38246	0.00356457	0.00528671
ENSG00000067704	IARS2	1.01473	0.0211009	0.357534	0.394556
ENSG00000067715	SYT1	-1.33063	-0.412109	3.37e-10	2.53e-09
ENSG00000067798	NAV3	-2.8894	-1.53077	1.61e-08	7e-08
ENSG00000067829	IDH3G	-1.2476	-0.31915	3.81e-08	1.5e-07
ENSG00000067836	ROGDI	1.28066	0.356893	0.00246769	0.00375672
ENSG00000067840	PDZD4	-4.44258	-2.1514	1.71e-07	5.71e-07
ENSG00000067842	ATP2B3	-8.90436	-3.15451	2.47e-05	5.25e-05
ENSG00000067900	ROCK1	-1.00882	-0.0126712	0.710281	0.73844
ENSG00000067955	CBFB	1.07131	0.099382	0.00292703	0.00440196
ENSG00000067992	PDK3	1.00489	0.00703533	0.944102	0.950819
ENSG00000068001	HYAL2	-1.31607	-0.396239	8.85e-06	2.05e-05
ENSG00000068024	HDAC4	1.26107	0.334651	1.51e-07	5.1e-07
ENSG00000068028	RASSF1	1.17297	0.230162	0.00111339	0.00178735
ENSG00000068078	FGFR3	-1.13875	-0.187454	0.0890559	0.108279
ENSG00000068079	IFI35	7.06336	2.82035	5.29e-12	8.12e-11
ENSG00000068097	HEATR6	1.02363	0.0336918	0.392965	0.430301
ENSG00000068120	COASY	1.10973	0.150214	0.000201554	0.000365107
ENSG00000068137	PLEKHH3	1.03988	0.0564181	0.223339	0.255343
ENSG00000068305	MEF2A	1.28907	0.366335	2.73e-07	8.7e-07
ENSG00000068308	OTUD5	1.0103	0.0147879	0.67305	0.703665
ENSG00000068323	TFE3	1.12796	0.173715	4.13e-05	8.41e-05
ENSG00000068354	TBC1D25	1.02828	0.040235	0.497252	0.535119
ENSG00000068366	ACSL4	-1.43267	-0.518706	2.91e-11	3.24e-10
ENSG00000068383	INPP5A	-1.10872	-0.148895	0.0133301	0.0181807
ENSG00000068394	GPKOW	1.03472	0.0492449	0.414773	0.452724
ENSG00000068400	GRIPAP1	-1.22352	-0.291038	6e-06	1.43e-05
ENSG00000068438	FTSJ1	1.19387	0.255644	1.14e-05	2.58e-05
ENSG00000068489	PRR11	1.01778	0.0254295	0.318709	0.355363
ENSG00000068615	REEP1	2.40629	1.26681	6.14e-08	2.29e-07
ENSG00000068650	ATP11A	-1.36059	-0.444233	5.18e-09	2.59e-08
ENSG00000068654	POLR1A	1.22597	0.293927	1.33e-06	3.66e-06
ENSG00000068697	LAPTM4A	-1.19666	-0.259016	8.48e-08	3.05e-07
ENSG00000068724	TTC7A	1.99232	0.994452	5.35e-08	2.02e-07
ENSG00000068745	IP6K2	-1.14973	-0.201295	3.41e-05	7.06e-05
ENSG00000068784	SRBD1	1.16514	0.220498	0.00336011	0.00500481
ENSG00000068796	KIF2A	-1.32644	-0.407557	1.02e-08	4.69e-08
ENSG00000068831	RASGRP2	-2.81708	-1.4942	0.00443396	0.00648889
ENSG00000068878	PSME4	1.22266	0.290018	3.99e-08	1.56e-07
ENSG00000068885	IFT80	-1.08994	-0.124254	0.0102086	0.0141695
ENSG00000068903	SIRT2	1.18077	0.239727	0.000169844	0.000310976
ENSG00000068912	ERLEC1	1.09963	0.137015	0.0051113	0.00740562
ENSG00000068971	PPP2R5B	1.22672	0.294811	0.0085684	0.0120415
ENSG00000069011	PITX1	1.68804	0.755348	7.51e-11	7.06e-10
ENSG00000069020	MAST4	-34.3974	-5.10423	7.09e-10	4.69e-09
ENSG00000069188	SDK2	-11.333	-3.50246	1.09e-05	2.49e-05
ENSG00000069248	NUP133	-1.14716	-0.198068	2.41e-06	6.24e-06
ENSG00000069275	NUCKS1	-1.36585	-0.449795	7.12e-11	6.79e-10
ENSG00000069329	VPS35	-1.25257	-0.324888	2.89e-09	1.56e-08
ENSG00000069345	DNAJA2	-1.10519	-0.14429	0.000527964	0.000892606
ENSG00000069399	BCL3	3.28373	1.71534	1.34e-15	1.44e-13
ENSG00000069424	KCNAB2	2.26085	1.17686	8.76e-10	5.64e-09
ENSG00000069482	GAL	6.28544	2.65201	2.65e-05	5.59e-05
ENSG00000069493	CLEC2D	-1.44563	-0.531698	4.71e-05	9.49e-05
ENSG00000069509	FUNDC1	-1.00383	-0.00551743	0.924997	0.933635
ENSG00000069667	RORA	-1.37694	-0.461464	3.23e-05	6.72e-05
ENSG00000069696	DRD4	6.31009	2.65766	2.15e-06	5.62e-06
ENSG00000069702	TGFBR3	6.4	2.67807	1.04e-14	6.64e-13
ENSG00000069849	ATP1B3	-1.29013	-0.367513	3.61e-09	1.9e-08
ENSG00000069869	NEDD4	1.9948	0.996246	3.95e-12	6.5e-11
ENSG00000069943	PIGB	1.97132	0.979163	6.03e-09	2.96e-08
ENSG00000069956	MAPK6	1.09783	0.134655	0.000380457	0.000659248
ENSG00000069966	GNB5	2.15551	1.10803	4.05e-12	6.61e-11
ENSG00000069974	RAB27A	2.14466	1.10075	2.33e-08	9.71e-08
ENSG00000069998	CECR5	-1.33323	-0.414924	2.79e-09	1.51e-08
ENSG00000070010	UFD1L	-1.05887	-0.082521	0.0168014	0.0225821
ENSG00000070018	LRP6	-1.00799	-0.0114843	0.654529	0.685915
ENSG00000070047	PHRF1	1.11719	0.159869	9.59e-05	0.000182599
ENSG00000070061	IKBKAP	-1.30916	-0.388638	1.16e-08	5.25e-08
ENSG00000070081	NUCB2	1.3488	0.431681	2.39e-08	9.97e-08
ENSG00000070087	PFN2	-1.19637	-0.258661	3.09e-07	9.71e-07
ENSG00000070159	PTPN3	-1.1119	-0.153033	0.00685458	0.00975484
ENSG00000070182	SPTB	3.88546	1.95809	6.89e-05	0.000134674
ENSG00000070214	SLC44A1	-1.35899	-0.442539	4.65e-09	2.36e-08
ENSG00000070269	TMEM260	-1.25665	-0.329585	0.000110056	0.000207638
ENSG00000070366	SMG6	1.00268	0.00386448	0.912464	0.922731
ENSG00000070367	EXOC5	-1.22469	-0.292412	9.14e-08	3.26e-07
ENSG00000070371	CLTCL1	1.60716	0.684514	1.47e-05	3.26e-05
ENSG00000070404	FSTL3	1.74076	0.799715	2.93e-08	1.19e-07
ENSG00000070413	DGCR2	1.00979	0.0140618	0.634878	0.667201
ENSG00000070423	RNF126	1.57084	0.65154	7.34e-11	6.94e-10
ENSG00000070444	MNT	1.12966	0.175894	0.00021143	0.000381571
ENSG00000070476	ZXDC	-1.06813	-0.0950934	0.0275324	0.0360127
ENSG00000070495	JMJD6	-1.10179	-0.139855	0.0123919	0.0169837
ENSG00000070501	POLB	-1.14136	-0.190749	0.00279536	0.0042142
ENSG00000070540	WIPI1	1.01711	0.0244786	0.898654	0.910205
ENSG00000070610	GBA2	-1.95418	-0.966561	2.13e-13	6.54e-12
ENSG00000070614	NDST1	-1.90251	-0.927906	2.85e-13	8.22e-12
ENSG00000070669	ASNS	-2.39352	-1.25913	2.82e-13	8.15e-12
ENSG00000070718	AP3M2	-1.09564	-0.131779	0.023087	0.0304772
ENSG00000070748	CHAT	6.26683	2.64773	9.86e-09	4.55e-08
ENSG00000070756	PABPC1	-1.02162	-0.0308653	0.196479	0.226839
ENSG00000070759	TESK2	-1.09752	-0.134248	0.392127	0.429521
ENSG00000070761	CFAP20	-1.26933	-0.344065	5.9e-07	1.74e-06
ENSG00000070770	CSNK2A2	-1.26482	-0.338934	1.05e-08	4.82e-08
ENSG00000070778	PTPN21	-1.07295	-0.101588	0.162188	0.189409
ENSG00000070785	EIF2B3	-1.0137	-0.0196323	0.680108	0.710348
ENSG00000070808	CAMK2A	1.17081	0.227508	0.0524786	0.0661388
ENSG00000070814	TCOF1	-1.52389	-0.607762	1.17e-12	2.45e-11
ENSG00000070831	CDC42	1.21504	0.281009	1.9e-07	6.28e-07
ENSG00000070882	OSBPL3	1.62326	0.698892	2.01e-10	1.64e-09
ENSG00000070950	RAD18	-1.22591	-0.293857	5.1e-06	1.23e-05
ENSG00000070961	ATP2B1	-1.73872	-0.798029	6.07e-13	1.47e-11
ENSG00000071051	NCK2	-1.91765	-0.939339	5.34e-13	1.34e-11
ENSG00000071054	MAP4K4	-1.13933	-0.188192	5.14e-06	1.24e-05
ENSG00000071073	MGAT4A	1.28538	0.3622	3.04e-06	7.68e-06
ENSG00000071082	RPL31	1.26718	0.341619	1.16e-09	7.15e-09
ENSG00000071127	WDR1	1.05851	0.0820354	0.0029503	0.00443279
ENSG00000071189	SNX13	-1.22908	-0.297581	4.1e-07	1.25e-06
ENSG00000071205	ARHGAP10	1.93507	0.952387	4.67e-06	1.14e-05
ENSG00000071242	RPS6KA2	-5.12011	-2.35618	4.71e-12	7.45e-11
ENSG00000071243	ING3	-1.09837	-0.135359	0.0591601	0.0739883
ENSG00000071246	VASH1	-4.24637	-2.08623	1.36e-13	4.58e-12
ENSG00000071282	LMCD1	-1.08482	-0.117461	0.0619544	0.0772294
ENSG00000071462	WBSCR22	-1.38658	-0.471533	3.69e-09	1.93e-08
ENSG00000071537	SEL1L	-1.41878	-0.504649	5.71e-10	3.94e-09
ENSG00000071539	TRIP13	-1.0061	-0.00877696	0.746251	0.771823
ENSG00000071553	ATP6AP1	-1.56451	-0.645712	1.72e-12	3.31e-11
ENSG00000071564	TCF3	1.16415	0.219272	1.58e-07	5.3e-07
ENSG00000071575	TRIB2	-13.4685	-3.75151	8.43e-13	1.91e-11
ENSG00000071626	DAZAP1	1.19252	0.254014	2.25e-08	9.42e-08
ENSG00000071655	MBD3	1.50064	0.585578	1.51e-11	1.88e-10
ENSG00000071794	HLTF	-1.56186	-0.643268	1.33e-11	1.69e-10
ENSG00000071859	FAM50A	-1.34761	-0.430399	2.81e-10	2.17e-09
ENSG00000071889	FAM3A	-1.01095	-0.0157159	0.630904	0.663548
ENSG00000071894	CPSF1	1.21148	0.276772	9.48e-08	3.37e-07
ENSG00000071967	CYBRD1	2.86421	1.51814	1.03e-14	6.61e-13
ENSG00000071994	PDCD2	-1.01873	-0.0267778	0.334935	0.371667
ENSG00000072041	SLC6A15	-1.09866	-0.135746	0.000671809	0.00111738
ENSG00000072042	RDH11	-1.11252	-0.153828	0.000355549	0.000619848
ENSG00000072062	PRKACA	1.06258	0.0875655	0.0557918	0.0700111
ENSG00000072071	ADGRL1	-1.36161	-0.445309	1.2e-10	1.06e-09
ENSG00000072110	ACTN1	1.10138	0.139309	0.000107769	0.000203539
ENSG00000072121	ZFYVE26	-1.02392	-0.0340973	0.498097	0.535884
ENSG00000072133	RPS6KA6	-1.22275	-0.290126	0.339454	0.376264
ENSG00000072134	EPN2	-1.03744	-0.0530272	0.253343	0.286898
ENSG00000072135	PTPN18	-1.07205	-0.100369	0.222757	0.254804
ENSG00000072163	LIMS2	2.98714	1.57877	6.19e-09	3.03e-08
ENSG00000072182	ASIC4	1.38634	0.471277	0.0655692	0.0813739
ENSG00000072195	SPEG	1.04793	0.067536	0.302638	0.338718
ENSG00000072201	LNX1	-5.87332	-2.55418	3.19e-05	6.64e-05
ENSG00000072210	ALDH3A2	1.54596	0.628501	4.86e-11	4.9e-10
ENSG00000072274	TFRC	-1.09065	-0.125194	0.00156986	0.00245807
ENSG00000072310	SREBF1	1.15534	0.208313	2.99e-05	6.26e-05
ENSG00000072364	AFF4	-1.82641	-0.869013	2.14e-14	1.11e-12
ENSG00000072401	UBE2D1	-1.07871	-0.109304	0.0427328	0.0544872
ENSG00000072415	MPP5	1.69143	0.758241	5.09e-11	5.08e-10
ENSG00000072422	RHOBTB1	-2.77322	-1.47156	3.35e-09	1.78e-08
ENSG00000072501	SMC1A	-1.10289	-0.141292	6.31e-06	1.5e-05
ENSG00000072506	HSD17B10	-1.26637	-0.340701	5.83e-08	2.19e-07
ENSG00000072518	MARK2	1.06107	0.0855199	0.0221071	0.0292608
ENSG00000072571	HMMR	-1.46123	-0.547183	2.63e-11	2.99e-10
ENSG00000072609	CHFR	-1.23328	-0.302498	7.15e-05	0.000139323
ENSG00000072657	TRHDE	4.1973	2.06946	3.29e-11	3.55e-10
ENSG00000072682	P4HA2	1.22905	0.297544	0.00586622	0.00843068
ENSG00000072736	NFATC3	-1.32132	-0.401981	2.64e-09	1.45e-08
ENSG00000072756	TRNT1	-1.19082	-0.251959	0.000137643	0.000255764
ENSG00000072778	ACADVL	1.33259	0.414236	8.63e-10	5.57e-09
ENSG00000072786	STK10	-1.26703	-0.34145	8.23e-06	1.91e-05
ENSG00000072803	FBXW11	-1.64832	-0.720998	1.44e-11	1.81e-10
ENSG00000072832	CRMP1	-164.155	-7.35892	1.67e-12	3.25e-11
ENSG00000072840	EVC	-1.0755	-0.105013	0.0250409	0.0329153
ENSG00000072849	DERL2	1.07357	0.10241	0.0225181	0.0297655
ENSG00000072864	NDE1	1.35528	0.438593	3.52e-09	1.85e-08
ENSG00000072952	MRVI1	-4.04892	-2.01754	4.73e-07	1.43e-06
ENSG00000072954	TMEM38A	2.85735	1.51468	6.2e-14	2.53e-12
ENSG00000072958	AP1M1	1.36005	0.443659	3.86e-09	2.01e-08
ENSG00000073008	PVR	1.77425	0.827212	7.95e-14	3.05e-12
ENSG00000073050	XRCC1	1.14208	0.191667	0.000110352	0.000208123
ENSG00000073060	SCARB1	1.04987	0.0702117	0.0302741	0.039337
ENSG00000073111	MCM2	1.04756	0.067035	0.00693085	0.00985623
ENSG00000073150	PANX2	6.6172	2.72622	3.35e-10	2.51e-09
ENSG00000073169	SELO	1.34816	0.430991	2.18e-08	9.16e-08
ENSG00000073331	ALPK1	-1.71936	-0.781872	3.08e-08	1.25e-07
ENSG00000073350	LLGL2	1.59328	0.671998	1.7e-08	7.36e-08
ENSG00000073417	PDE8A	1.34914	0.432036	8.55e-09	4.01e-08
ENSG00000073464	CLCN4	-3.2227	-1.68827	0.0105415	0.014599
ENSG00000073536	NLE1	-1.00666	-0.00956957	0.77535	0.798666
ENSG00000073578	SDHA	1.25907	0.332364	2.64e-09	1.45e-08
ENSG00000073584	SMARCE1	-1.10456	-0.143477	2.43e-05	5.16e-05
ENSG00000073605	GSDMB	-1.09974	-0.137168	0.094725	0.114684
ENSG00000073614	KDM5A	-1.18868	-0.249361	8.71e-07	2.48e-06
ENSG00000073670	ADAM11	1.36957	0.453722	0.00727864	0.0103269
ENSG00000073711	PPP2R3A	1.75191	0.808929	9.37e-06	2.15e-05
ENSG00000073712	FERMT2	-1.02219	-0.0316588	0.440643	0.478903
ENSG00000073792	IGF2BP2	-1.12944	-0.175603	0.00121648	0.00193844
ENSG00000073803	MAP3K13	2.90391	1.538	1.61e-11	1.98e-10
ENSG00000073849	ST6GAL1	1.26749	0.341979	6.41e-07	1.88e-06
ENSG00000073910	FRY	-3.33379	-1.73716	0.00902584	0.0126437
ENSG00000073921	PICALM	1.50047	0.585411	6.89e-11	6.6e-10
ENSG00000073969	NSF	1.13384	0.181219	0.000693552	0.00115031
ENSG00000074047	GLI2	-1.34077	-0.423058	1.65e-06	4.42e-06
ENSG00000074054	CLASP1	-1.00449	-0.00646966	0.830802	0.849874
ENSG00000074071	MRPS34	1.01139	0.0163412	0.564534	0.600176
ENSG00000074181	NOTCH3	-1.72578	-0.787252	4.53e-13	1.18e-11
ENSG00000074201	CLNS1A	1.52628	0.610017	2.83e-11	3.17e-10
ENSG00000074219	TEAD2	-1.36872	-0.45283	1.57e-08	6.86e-08
ENSG00000074266	EED	1.2462	0.317535	1.13e-05	2.57e-05
ENSG00000074319	TSG101	1.25481	0.327471	8.22e-07	2.36e-06
ENSG00000074356	NCBP3	-1.05394	-0.0757942	0.0182449	0.0244278
ENSG00000074370	ATP2A3	3.10192	1.63316	1.42e-09	8.54e-09
ENSG00000074410	CA12	10.0087	3.32319	1.33e-16	2.73e-14
ENSG00000074527	NTN4	3.04587	1.60685	8.65e-11	7.97e-10
ENSG00000074582	BCS1L	1.52772	0.611379	2.27e-09	1.27e-08
ENSG00000074590	NUAK1	-3.04253	-1.60527	1.24e-06	3.42e-06
ENSG00000074603	DPP8	1.03098	0.0440101	0.161015	0.188245
ENSG00000074621	SLC24A1	1.4868	0.572211	7.65e-06	1.79e-05
ENSG00000074657	ZNF532	-1.08005	-0.111103	0.000424001	0.000728701
ENSG00000074695	LMAN1	1.50407	0.58887	8.61e-12	1.19e-10
ENSG00000074696	HACD3	1.11339	0.154962	6e-06	1.43e-05
ENSG00000074755	ZZEF1	-1.41268	-0.498434	1.55e-09	9.16e-09
ENSG00000074800	ENO1	-1.15198	-0.204118	1.52e-05	3.36e-05
ENSG00000074842	C19orf10	1.30442	0.383413	6.69e-08	2.48e-07
ENSG00000074855	ANO8	-1.0983	-0.135279	0.0172598	0.0231651
ENSG00000074935	TUBE1	-1.32689	-0.40805	7.95e-06	1.86e-05
ENSG00000074964	ARHGEF10L	-1.20706	-0.271501	0.00108004	0.00173659
ENSG00000074966	TXK	12.3639	3.62806	4.76e-08	1.83e-07
ENSG00000075089	ACTR6	-1.11765	-0.160465	0.00180614	0.00280295
ENSG00000075131	TIPIN	1.20881	0.273592	8.34e-05	0.000160209
ENSG00000075142	SRI	-1.04107	-0.0580627	0.0689537	0.0853096
ENSG00000075151	EIF4G3	1.01619	0.0231741	0.31324	0.349606
ENSG00000075188	NUP37	-1.04876	-0.0686841	0.0510721	0.0644576
ENSG00000075213	SEMA3A	-4.1886	-2.06647	7e-16	8.54e-14
ENSG00000075218	GTSE1	1.39858	0.483959	1.59e-10	1.34e-09
ENSG00000075223	SEMA3C	-4.88186	-2.28743	1.5e-05	3.32e-05
ENSG00000075234	TTC38	1.58151	0.661301	1.69e-08	7.32e-08
ENSG00000075239	ACAT1	1.62165	0.697465	2.25e-11	2.6e-10
ENSG00000075240	GRAMD4	-1.559	-0.640621	3.77e-08	1.49e-07
ENSG00000075275	CELSR1	-1.38259	-0.46737	6.17e-09	3.02e-08
ENSG00000075292	ZNF638	1.07723	0.107327	0.000703415	0.0011657
ENSG00000075303	SLC25A40	-1.01175	-0.0168586	0.740603	0.766526
ENSG00000075336	TIMM21	-1.35479	-0.438068	6.42e-07	1.89e-06
ENSG00000075340	ADD2	-3.33214	-1.73645	4.89e-10	3.45e-09
ENSG00000075388	FGF4	-3.83173	-1.93799	0.01574	0.0212447
ENSG00000075391	RASAL2	-1.64505	-0.718132	3.75e-10	2.77e-09
ENSG00000075399	VPS9D1	1.38876	0.473799	0.00459305	0.00670515
ENSG00000075407	ZNF37A	1.46956	0.55538	3.99e-10	2.91e-09
ENSG00000075413	MARK3	-1.19376	-0.255516	1e-06	2.82e-06
ENSG00000075415	SLC25A3	1.06912	0.0964252	0.000825638	0.00135422
ENSG00000075420	FNDC3B	1.02376	0.0338772	0.34724	0.384149
ENSG00000075426	FOSL2	1.33162	0.413184	9.86e-09	4.55e-08
ENSG00000075461	CACNG4	-49.5804	-5.6317	2.19e-07	7.12e-07
ENSG00000075539	FRYL	-1.55826	-0.639935	1.05e-11	1.39e-10
ENSG00000075568	TMEM131	1.15655	0.209827	7.05e-06	1.66e-05
ENSG00000075618	FSCN1	1.20081	0.264011	3.47e-08	1.39e-07
ENSG00000075624	ACTB	-1.00677	-0.0097394	0.687198	0.716985
ENSG00000075651	PLD1	2.48621	1.31395	2.78e-11	3.12e-10
ENSG00000075702	WDR62	1.39296	0.478156	3.7e-08	1.47e-07
ENSG00000075711	DLG1	1.17303	0.230235	2.13e-06	5.58e-06
ENSG00000075785	RAB7A	-1.13991	-0.188917	3.89e-06	9.59e-06
ENSG00000075790	BCAP29	-1.01024	-0.0146924	0.763558	0.78799
ENSG00000075826	SEC31B	-1.70405	-0.768966	1.58e-08	6.89e-08
ENSG00000075856	SART3	-1.09975	-0.137171	0.000189786	0.00034504
ENSG00000075884	ARHGAP15	-69.767	-6.12447	3.33e-07	1.04e-06
ENSG00000075914	EXOSC7	1.44436	0.53043	2.25e-09	1.27e-08
ENSG00000075945	KIFAP3	-1.14942	-0.20091	0.00337338	0.0050241
ENSG00000075975	MKRN2	-1.12061	-0.164278	0.000800562	0.00131565
ENSG00000076003	MCM6	1.10139	0.139328	1.59e-05	3.49e-05
ENSG00000076043	REXO2	1.33134	0.412882	2.43e-07	7.8e-07
ENSG00000076053	RBM7	1.20441	0.26833	0.000147458	0.00027283
ENSG00000076067	RBMS2	1.58017	0.660077	1.17e-09	7.22e-09
ENSG00000076108	BAZ2A	-1.32199	-0.402706	5.03e-10	3.54e-09
ENSG00000076201	PTPN23	1.00677	0.00972743	0.801042	0.823275
ENSG00000076242	MLH1	1.52154	0.605536	3.95e-09	2.05e-08
ENSG00000076248	UNG	1.15576	0.208839	5.69e-06	1.36e-05
ENSG00000076258	FMO4	-2.81864	-1.495	0.000400949	0.00069273
ENSG00000076321	KLHL20	-1.18	-0.238789	0.000329992	0.000577875
ENSG00000076344	RGS11	-10.4213	-3.38146	2.6e-05	5.49e-05
ENSG00000076351	SLC46A1	1.182	0.241232	0.00260066	0.00394826
ENSG00000076356	PLXNA2	3.07229	1.61931	1.3e-08	5.8e-08
ENSG00000076382	SPAG5	1.03322	0.0471519	0.0590214	0.0738206
ENSG00000076513	ANKRD13A	-1.03605	-0.0510922	0.351821	0.388813
ENSG00000076554	TPD52	4.16513	2.05836	5.91e-17	1.52e-14
ENSG00000076555	ACACB	1.28045	0.356652	3.8e-05	7.8e-05
ENSG00000076604	TRAF4	1.10162	0.139633	0.000853586	0.00139577
ENSG00000076641	PAG1	-1.50294	-0.587789	5e-08	1.91e-07
ENSG00000076650	GPATCH1	1.02262	0.0322702	0.556246	0.59227
ENSG00000076662	ICAM3	1.62202	0.697795	0.00331036	0.00493393
ENSG00000076685	NT5C2	1.03873	0.0548207	0.108542	0.130347
ENSG00000076706	MCAM	-6.35735	-2.66843	1.08e-12	2.35e-11
ENSG00000076716	GPC4	-2.29361	-1.19762	6.24e-15	4.51e-13
ENSG00000076770	MBNL3	1.34319	0.425661	4.21e-08	1.64e-07
ENSG00000076826	CAMSAP3	1.44415	0.530216	0.00393459	0.00579893
ENSG00000076864	RAP1GAP	-1.07335	-0.102118	0.343873	0.380582
ENSG00000076924	XAB2	1.05724	0.080304	0.0207031	0.0274935
ENSG00000076928	ARHGEF1	1.18562	0.245642	1.74e-07	5.78e-07
ENSG00000076944	STXBP2	1.42739	0.513378	1.75e-09	1.02e-08
ENSG00000076984	MAP2K7	1.34196	0.424339	5.72e-09	2.83e-08
ENSG00000077044	DGKD	1.97001	0.9782	4.23e-15	3.37e-13
ENSG00000077063	CTTNBP2	-1.04972	-0.0699996	0.0653121	0.0811116
ENSG00000077092	RARB	49.7789	5.63746	4.11e-08	1.6e-07
ENSG00000077097	TOP2B	-1.28444	-0.361144	1.11e-09	6.89e-09
ENSG00000077147	TM9SF3	-1.26744	-0.341922	2.21e-09	1.25e-08
ENSG00000077150	NFKB2	1.01402	0.0200821	0.640749	0.672709
ENSG00000077152	UBE2T	-1.03151	-0.0447561	0.152864	0.179503
ENSG00000077157	PPP1R12B	-1.56693	-0.647941	1.88e-10	1.54e-09
ENSG00000077232	DNAJC10	1.47785	0.563504	8.53e-11	7.88e-10
ENSG00000077235	GTF3C1	-1.38138	-0.466107	3.91e-10	2.87e-09
ENSG00000077254	USP33	1.13546	0.18328	2.89e-06	7.34e-06
ENSG00000077264	PAK3	-86.8386	-6.44026	2.82e-08	1.15e-07
ENSG00000077274	CAPN6	-74.1418	-6.21222	2.47e-15	2.26e-13
ENSG00000077279	DCX	-788.685	-9.62331	6.04e-10	4.13e-09
ENSG00000077312	SNRPA	1.22771	0.295975	4.31e-08	1.67e-07
ENSG00000077348	EXOSC5	1.40865	0.494312	3.76e-07	1.16e-06
ENSG00000077380	DYNC1I2	1.76155	0.816841	2.43e-14	1.23e-12
ENSG00000077454	LRCH4	-1.30155	-0.380233	4.61e-06	1.12e-05
ENSG00000077458	FAM76B	1.21883	0.285494	1.06e-05	2.42e-05
ENSG00000077463	SIRT6	1.18973	0.250636	0.000163953	0.000300948
ENSG00000077514	POLD3	1.18077	0.239733	2.97e-06	7.52e-06
ENSG00000077522	ACTN2	1.60189	0.679777	3.52e-10	2.63e-09
ENSG00000077549	CAPZB	1.14366	0.193653	1.93e-06	5.1e-06
ENSG00000077585	GPR137B	-1.16064	-0.214919	0.000843694	0.00138129
ENSG00000077616	NAALAD2	164.449	7.3615	1.57e-09	9.28e-09
ENSG00000077684	JADE1	1.59744	0.675761	6.66e-11	6.41e-10
ENSG00000077713	SLC25A43	-1.21122	-0.276458	0.0102339	0.0141975
ENSG00000077721	UBE2A	-1.37496	-0.459394	3.21e-10	2.42e-09
ENSG00000077782	FGFR1	-3.22238	-1.68813	1.3e-16	2.7e-14
ENSG00000077942	FBLN1	-1.50252	-0.587386	1.66e-11	2.02e-10
ENSG00000078018	MAP2	-27.8802	-4.80117	1.02e-09	6.42e-09
ENSG00000078043	PIAS2	1.47879	0.564421	3.97e-09	2.06e-08
ENSG00000078061	ARAF	1.16131	0.215747	4.18e-05	8.49e-05
ENSG00000078070	MCCC1	-1.03254	-0.0462041	0.331388	0.368038
ENSG00000078081	LAMP3	22.1853	4.47153	4.07e-10	2.95e-09
ENSG00000078114	NEBL	2.97453	1.57266	1.26e-12	2.61e-11
ENSG00000078124	ACER3	-1.27237	-0.347516	1.67e-06	4.48e-06
ENSG00000078140	UBE2K	-1.3028	-0.381612	1.33e-09	8.08e-09
ENSG00000078142	PIK3C3	1.09561	0.131739	0.00571136	0.0082192
ENSG00000078177	N4BP2	-1.19953	-0.262474	2.98e-06	7.53e-06
ENSG00000078237	TIGAR	-1.15277	-0.205108	0.0090125	0.012629
ENSG00000078246	TULP3	1.33067	0.412156	2.06e-09	1.18e-08
ENSG00000078269	SYNJ2	1.63986	0.713573	1.68e-10	1.4e-09
ENSG00000078304	PPP2R5C	-1.15197	-0.204108	1.68e-06	4.5e-06
ENSG00000078319	PMS2L1	1.1932	0.254835	0.0185491	0.024806
ENSG00000078328	RBFOX1	1.09028	0.124702	0.725952	0.753018
ENSG00000078369	GNB1	1.04106	0.0580583	0.00746648	0.0105766
ENSG00000078401	EDN1	-19.4565	-4.28218	3.94e-06	9.71e-06
ENSG00000078403	MLLT10	1.49034	0.57564	4.2e-10	3.04e-09
ENSG00000078487	ZCWPW1	1.10256	0.140854	0.514791	0.552025
ENSG00000078549	ADCYAP1R1	-66.025	-6.04494	4.97e-08	1.9e-07
ENSG00000078596	ITM2A	-1.32532	-0.406344	1.63e-10	1.36e-09
ENSG00000078618	NRDC	1.15525	0.208211	1.69e-07	5.64e-07
ENSG00000078668	VDAC3	-1.04982	-0.070145	0.022007	0.0291357
ENSG00000078674	PCM1	1.03504	0.0496905	0.0430313	0.0548397
ENSG00000078687	TNRC6C	-2.58012	-1.36744	2.39e-12	4.38e-11
ENSG00000078699	CBFA2T2	-1.23083	-0.299632	4.92e-07	1.48e-06
ENSG00000078725	BRINP1	-73.1491	-6.19277	2.65e-08	1.09e-07
ENSG00000078747	ITCH	-1.11074	-0.151517	8.3e-05	0.000159569
ENSG00000078804	TP53INP2	-1.90927	-0.933021	2.03e-11	2.38e-10
ENSG00000078808	SDF4	1.20862	0.273359	1.56e-08	6.81e-08
ENSG00000078814	MYH7B	-1.7062	-0.770787	0.0245428	0.0322951
ENSG00000078900	TP73	4.22706	2.07966	8.69e-16	1.01e-13
ENSG00000078902	TOLLIP	1.22121	0.288308	1.77e-05	3.86e-05
ENSG00000078967	UBE2D4	1.256	0.328831	0.00880133	0.0123461
ENSG00000079134	THOC1	1.68108	0.749388	3.93e-10	2.88e-09
ENSG00000079150	FKBP7	-1.63218	-0.7068	1.49e-05	3.3e-05
ENSG00000079156	OSBPL6	1.51071	0.595225	1.1e-05	2.51e-05
ENSG00000079215	SLC1A3	-4.0611	-2.02187	1.61e-15	1.63e-13
ENSG00000079246	XRCC5	1.03416	0.0484584	0.0352411	0.0454345
ENSG00000079277	MKNK1	1.24783	0.319417	2.47e-05	5.25e-05
ENSG00000079308	TNS1	-2.67109	-1.41743	6.2e-14	2.53e-12
ENSG00000079313	REXO1	1.21432	0.280145	2.35e-06	6.1e-06
ENSG00000079332	SAR1A	1.69306	0.759635	1.94e-13	6.12e-12
ENSG00000079335	CDC14A	1.64846	0.721118	3.79e-07	1.17e-06
ENSG00000079337	RAPGEF3	4.10535	2.03751	1.09e-08	4.96e-08
ENSG00000079385	CEACAM1	23.1558	4.5333	2.06e-09	1.18e-08
ENSG00000079387	SENP1	-1.1419	-0.191431	9.4e-05	0.000179367
ENSG00000079393	DUSP13	1.86305	0.897666	0.0185348	0.0247931
ENSG00000079432	CIC	1.49311	0.578317	6.63e-12	9.62e-11
ENSG00000079435	LIPE	1.54063	0.623519	8.57e-06	1.99e-05
ENSG00000079459	FDFT1	1.00006	8.53e-05	0.99794	0.998689
ENSG00000079462	PAFAH1B3	1.42168	0.507598	6.37e-10	4.31e-09
ENSG00000079482	OPHN1	-1.43809	-0.524149	5.71e-07	1.69e-06
ENSG00000079616	KIF22	1.04422	0.0624315	0.0220628	0.0292046
ENSG00000079691	LRRC16A	2.05056	1.03602	1.73e-12	3.32e-11
ENSG00000079739	PGM1	1.54676	0.629251	4.25e-12	6.87e-11
ENSG00000079785	DDX1	1.10276	0.14112	0.000138394	0.000257041
ENSG00000079805	DNM2	1.11812	0.161079	1.08e-05	2.47e-05
ENSG00000079819	EPB41L2	-1.26001	-0.333434	1.42e-10	1.22e-09
ENSG00000079931	MOXD1	-5.16535	-2.36886	5.7e-06	1.36e-05
ENSG00000079950	STX7	-1.5677	-0.648649	1.54e-10	1.3e-09
ENSG00000079974	RABL2B	1.09801	0.134887	0.0122921	0.016854
ENSG00000079999	KEAP1	1.14101	0.190311	0.000220088	0.000396257
ENSG00000080031	PTPRH	11.4449	3.51663	2.48e-06	6.39e-06
ENSG00000080189	SLC35C2	1.08883	0.122782	0.00430001	0.00630844
ENSG00000080200	CRYBG3	1.2745	0.349935	0.126487	0.150406
ENSG00000080298	RFX3	-3.72455	-1.89706	8.49e-15	5.78e-13
ENSG00000080345	RIF1	1.3566	0.439997	4.78e-11	4.85e-10
ENSG00000080371	RAB21	1.16795	0.223983	1.82e-05	3.96e-05
ENSG00000080503	SMARCA2	-1.79586	-0.844674	1.16e-11	1.52e-10
ENSG00000080546	SESN1	-1.08292	-0.114929	0.225741	0.257923
ENSG00000080573	COL5A3	2.07325	1.05189	1.02e-05	2.33e-05
ENSG00000080603	SRCAP	-1.2798	-0.355921	1.83e-05	3.98e-05
ENSG00000080608	PUM3	-1.49702	-0.582094	5.75e-11	5.65e-10
ENSG00000080618	CPB2	1.02884	0.0410137	0.830403	0.849668
ENSG00000080802	CNOT4	-1.04736	-0.0667606	0.166419	0.194109
ENSG00000080815	PSEN1	-1.02462	-0.0350845	0.324899	0.361685
ENSG00000080819	CPOX	-1.04356	-0.0615075	0.24145	0.274378
ENSG00000080822	CLDND1	-1.0805	-0.111693	0.00392329	0.00578442
ENSG00000080823	MOK	-2.24689	-1.16793	1.95e-08	8.32e-08
ENSG00000080824	HSP90AA1	-1.79281	-0.842226	1.91e-14	1.03e-12
ENSG00000080839	RBL1	-1.06905	-0.0963318	0.0171259	0.0229931
ENSG00000080845	DLGAP4	-1.69217	-0.758874	6.83e-10	4.57e-09
ENSG00000080854	IGSF9B	-13.2678	-3.72986	8.91e-11	8.16e-10
ENSG00000080947	CROCCP3	1.07794	0.108277	0.162284	0.189508
ENSG00000080986	NDC80	1.44647	0.532541	2.38e-09	1.32e-08
ENSG00000081014	AP4E1	1.10375	0.142418	0.00147128	0.00231268
ENSG00000081019	RSBN1	1.18977	0.250683	1.48e-05	3.29e-05
ENSG00000081026	MAGI3	-1.10806	-0.148035	0.0021718	0.00333163
ENSG00000081052	COL4A4	2.71162	1.43916	3.54e-08	1.41e-07
ENSG00000081059	TCF7	1.08858	0.122445	0.143451	0.169108
ENSG00000081087	OSTM1	-1.13855	-0.187194	0.00112323	0.00180188
ENSG00000081138	CDH7	-5.02382	-2.32878	8.71e-06	2.02e-05
ENSG00000081154	PCNP	-1.0667	-0.0931502	0.00399518	0.00588607
ENSG00000081177	EXD2	-1.22303	-0.290461	6.85e-05	0.000133872
ENSG00000081181	ARG2	-1.379	-0.463625	7.23e-06	1.7e-05
ENSG00000081189	MEF2C	-15.4609	-3.95055	1.98e-08	8.4e-08
ENSG00000081307	UBA5	-1.00036	-0.00051502	0.99088	0.992369
ENSG00000081320	STK17B	3.45088	1.78696	1.74e-14	9.72e-13
ENSG00000081377	CDC14B	-3.49616	-1.80577	2.09e-09	1.19e-08
ENSG00000081386	ZNF510	-2.14509	-1.10104	8.47e-11	7.84e-10
ENSG00000081665	ZNF506	3.72515	1.8973	3.28e-08	1.32e-07
ENSG00000081692	JMJD4	-1.07289	-0.101502	0.111816	0.134026
ENSG00000081721	DUSP12	-1.16308	-0.217946	0.000174791	0.000319558
ENSG00000081760	AACS	2.13841	1.09654	2.49e-11	2.85e-10
ENSG00000081791	KIAA0141	-1.11913	-0.162378	0.00627069	0.00897007
ENSG00000081803	CADPS2	-1.55524	-0.637136	6.02e-12	8.97e-11
ENSG00000081818	PCDHB4	-1.61555	-0.692027	0.0565483	0.0708993
ENSG00000081842	PCDHA6	-5.0376	-2.33274	8.27e-08	2.98e-07
ENSG00000081870	HSPB11	1.3608	0.44445	1.02e-08	4.69e-08
ENSG00000081913	PHLPP1	-1.41716	-0.503005	9.19e-09	4.27e-08
ENSG00000081923	ATP8B1	3.35916	1.7481	1.3e-14	7.69e-13
ENSG00000081985	IL12RB2	1.71554	0.778661	1.23e-09	7.54e-09
ENSG00000082014	SMARCD3	-1.6231	-0.698752	8.05e-10	5.25e-09
ENSG00000082068	WDR70	-1.64205	-0.715495	2.65e-10	2.06e-09
ENSG00000082146	STRADB	1.04927	0.0693855	0.0980011	0.118498
ENSG00000082153	BZW1	-1.00893	-0.0128332	0.580223	0.615383
ENSG00000082196	C1QTNF3	-2.13008	-1.09091	7.31e-08	2.68e-07
ENSG00000082212	ME2	1.01253	0.0179648	0.504533	0.542079
ENSG00000082213	C5orf22	-1.94717	-0.961381	1.4e-11	1.77e-10
ENSG00000082258	CCNT2	-1.02129	-0.0303968	0.318369	0.355008
ENSG00000082269	FAM135A	-1.21355	-0.279232	6.79e-05	0.000132818
ENSG00000082397	EPB41L3	27.2592	4.76867	6.81e-17	1.68e-14
ENSG00000082438	COBLL1	9.44273	3.2392	5.98e-16	7.65e-14
ENSG00000082458	DLG3	-1.88868	-0.917379	2.56e-10	2.01e-09
ENSG00000082497	SERTAD4	-48.3665	-5.59594	3.14e-14	1.48e-12
ENSG00000082512	TRAF5	2.75137	1.46015	2.73e-12	4.84e-11
ENSG00000082515	MRPL22	-1.04294	-0.0606531	0.0946002	0.114559
ENSG00000082516	GEMIN5	-1.17188	-0.228827	6.18e-06	1.47e-05
ENSG00000082641	NFE2L1	-1.13308	-0.180253	9.26e-07	2.63e-06
ENSG00000082684	SEMA5B	-24.6107	-4.62121	2.92e-09	1.57e-08
ENSG00000082701	GSK3B	-1.35001	-0.432975	2.04e-08	8.65e-08
ENSG00000082781	ITGB5	-1.13452	-0.182082	1.65e-06	4.43e-06
ENSG00000082805	ERC1	1.00832	0.011948	0.726816	0.753817
ENSG00000082898	XPO1	1.12183	0.165854	5.24e-07	1.57e-06
ENSG00000082996	RNF13	-1.08203	-0.113738	0.0476297	0.0603455
ENSG00000083067	TRPM3	-3.30761	-1.72579	5.07e-07	1.52e-06
ENSG00000083093	PALB2	-1.21182	-0.277174	9.53e-06	2.19e-05
ENSG00000083097	DOPEY1	-1.35639	-0.439773	2.74e-09	1.49e-08
ENSG00000083099	LYRM2	1.10543	0.144612	0.0015562	0.00243825
ENSG00000083123	BCKDHB	-1.45662	-0.54262	6.99e-08	2.57e-07
ENSG00000083168	KAT6A	-1.36398	-0.44782	1.07e-09	6.71e-09
ENSG00000083223	ZCCHC6	-1.27395	-0.349306	1.44e-06	3.92e-06
ENSG00000083290	ULK2	1.34682	0.429558	1.3e-07	4.48e-07
ENSG00000083312	TNPO1	-1.28807	-0.365213	3.92e-10	2.87e-09
ENSG00000083444	PLOD1	1.30531	0.384391	1.84e-08	7.88e-08
ENSG00000083454	P2RX5	9.76826	3.2881	1.23e-11	1.59e-10
ENSG00000083457	ITGAE	-1.10021	-0.137774	0.015402	0.0208149
ENSG00000083520	DIS3	-1.12225	-0.166391	0.000503864	0.000855024
ENSG00000083535	PIBF1	1.0736	0.102463	0.066823	0.0828208
ENSG00000083544	TDRD3	1.04528	0.0638904	0.274693	0.309477
ENSG00000083635	NUFIP1	-1.05399	-0.0758661	0.331424	0.368052
ENSG00000083642	PDS5B	1.01385	0.0198381	0.568892	0.604368
ENSG00000083720	OXCT1	-1.10358	-0.142196	0.000319561	0.000560712
ENSG00000083750	RRAGB	1.26974	0.344534	0.0021126	0.00324611
ENSG00000083799	CYLD	-2.65302	-1.40764	3.08e-14	1.46e-12
ENSG00000083807	SLC27A5	1.39219	0.477359	0.000531922	0.000898823
ENSG00000083812	ZNF324	-1.03412	-0.0483995	0.503882	0.541489
ENSG00000083814	ZNF671	346.19	8.43542	1.99e-09	1.14e-08
ENSG00000083817	ZNF416	1.179	0.237558	0.0348588	0.0449671
ENSG00000083828	ZNF586	1.17388	0.231288	0.0138782	0.0188767
ENSG00000083838	ZNF446	1.15763	0.211176	0.0105127	0.014564
ENSG00000083844	ZNF264	1.74877	0.806343	2.45e-08	1.02e-07
ENSG00000083845	RPS5	1.2825	0.358963	1.81e-08	7.77e-08
ENSG00000083857	FAT1	2.04658	1.03322	1.26e-13	4.33e-12
ENSG00000083896	YTHDC1	-1.31771	-0.398038	3.24e-09	1.73e-08
ENSG00000083937	CHMP2B	-1.4009	-0.486354	4.45e-07	1.35e-06
ENSG00000084070	SMAP2	1.02719	0.0386987	0.300315	0.336354
ENSG00000084072	PPIE	1.21251	0.277992	1.96e-06	5.18e-06
ENSG00000084073	ZMPSTE24	1.00395	0.00568792	0.91326	0.923361
ENSG00000084090	STARD7	1.20883	0.273608	3.7e-07	1.14e-06
ENSG00000084092	NOA1	-1.18237	-0.241679	4.07e-05	8.31e-05
ENSG00000084093	REST	-1.13399	-0.181402	0.000402892	0.00069556
ENSG00000084110	HAL	4.36539	2.12611	9.77e-06	2.24e-05
ENSG00000084112	SSH1	-1.15812	-0.211783	1.53e-06	4.13e-06
ENSG00000084207	GSTP1	1.32247	0.403235	1.38e-10	1.19e-09
ENSG00000084234	APLP2	-1.18047	-0.239364	2.3e-08	9.61e-08
ENSG00000084444	FAM234B	-2.19064	-1.13135	1.14e-11	1.5e-10
ENSG00000084463	WBP11	-1.00927	-0.0133094	0.602016	0.636303
ENSG00000084623	EIF3I	1.03381	0.0479762	0.0470458	0.059668
ENSG00000084628	NKAIN1	-12.8886	-3.68802	2e-09	1.15e-08
ENSG00000084636	COL16A1	-1.93632	-0.953318	0.0016474	0.00256982
ENSG00000084652	TXLNA	1.33074	0.41223	4.04e-10	2.94e-09
ENSG00000084676	NCOA1	-1.41447	-0.500261	2.48e-09	1.37e-08
ENSG00000084693	AGBL5	1.10394	0.142668	0.000506807	0.000859562
ENSG00000084731	KIF3C	1.23446	0.303875	3.35e-06	8.37e-06
ENSG00000084733	RAB10	1.4397	0.525773	7.08e-11	6.75e-10
ENSG00000084754	HADHA	1.32823	0.409502	3.78e-10	2.79e-09
ENSG00000084764	MAPRE3	2.36375	1.24107	1.4e-10	1.2e-09
ENSG00000084774	CAD	1.79407	0.843238	4.45e-14	1.95e-12
ENSG00000085063	CD59	-1.07708	-0.107125	0.00688542	0.00979512
ENSG00000085117	CD82	4.63225	2.21171	5.03e-10	3.54e-09
ENSG00000085185	BCORL1	-1.8769	-0.908355	2.75e-13	7.98e-12
ENSG00000085224	ATRX	-1.4412	-0.527268	4.66e-11	4.73e-10
ENSG00000085231	AK6	-1.6533	-0.725352	3.18e-10	2.41e-09
ENSG00000085274	MYNN	-1.12346	-0.167947	0.00532064	0.00768804
ENSG00000085276	MECOM	-7.48836	-2.90465	3.59e-08	1.43e-07
ENSG00000085365	SCAMP1	-1.45505	-0.541068	2.51e-09	1.38e-08
ENSG00000085377	PREP	1.06873	0.0958984	0.0223392	0.0295412
ENSG00000085382	HACE1	1.1509	0.202758	0.00089254	0.00145441
ENSG00000085415	SEH1L	1.45015	0.536204	5.55e-10	3.84e-09
ENSG00000085433	WDR47	1.19214	0.253558	0.000608721	0.00101923
ENSG00000085449	WDFY1	1.23767	0.307624	4.8e-09	2.43e-08
ENSG00000085465	OVGP1	1.15018	0.201865	0.0454971	0.0578046
ENSG00000085491	SLC25A24	-1.12439	-0.169144	0.000621861	0.00104003
ENSG00000085511	MAP3K4	-1.21627	-0.28246	6.35e-07	1.86e-06
ENSG00000085514	PILRA	-1.00106	-0.00152549	0.99295	0.994131
ENSG00000085552	IGSF9	-5.17376	-2.37121	2.56e-13	7.54e-12
ENSG00000085644	ZNF213	-1.02075	-0.0296259	0.533573	0.570483
ENSG00000085662	AKR1B1	-1.70147	-0.766785	8.53e-14	3.21e-12
ENSG00000085719	CPNE3	1.18249	0.241825	3.31e-07	1.03e-06
ENSG00000085721	RRN3	-1.40609	-0.491693	1.3e-09	7.93e-09
ENSG00000085733	CTTN	1.17302	0.230228	1.89e-07	6.24e-07
ENSG00000085760	MTIF2	1.21234	0.277799	7.81e-07	2.25e-06
ENSG00000085788	DDHD2	-1.11518	-0.157277	0.000289535	0.000511669
ENSG00000085832	EPS15	1.67607	0.745078	6.06e-12	9.01e-11
ENSG00000085840	ORC1	1.22712	0.29528	1.29e-07	4.44e-07
ENSG00000085871	MGST2	1.10332	0.141851	0.446169	0.48425
ENSG00000085872	CHERP	1.06581	0.0919488	0.00212915	0.00326997
ENSG00000085978	ATG16L1	1.60072	0.67872	7.81e-11	7.31e-10
ENSG00000085982	USP40	1.12386	0.168465	0.000567763	0.000956053
ENSG00000085998	POMGNT1	1.33761	0.41966	1.22e-09	7.48e-09
ENSG00000085999	RAD54L	1.29481	0.37274	1.76e-08	7.59e-08
ENSG00000086015	MAST2	1.23292	0.302076	5.35e-08	2.02e-07
ENSG00000086061	DNAJA1	-1.32879	-0.410112	7.58e-09	3.62e-08
ENSG00000086062	B4GALT1	1.03985	0.056378	0.0824622	0.100791
ENSG00000086065	CHMP5	-1.47593	-0.561626	5.51e-11	5.44e-10
ENSG00000086102	NFX1	-1.57942	-0.659395	1.21e-10	1.06e-09
ENSG00000086189	DIMT1	1.46848	0.554323	2.05e-10	1.66e-09
ENSG00000086200	IPO11	1.05771	0.0809498	0.0051841	0.00750091
ENSG00000086232	EIF2AK1	-1.16545	-0.220886	3.12e-07	9.81e-07
ENSG00000086289	EPDR1	2.06563	1.04658	4.43e-12	7.1e-11
ENSG00000086300	SNX10	-5.29769	-2.40536	3.53e-05	7.29e-05
ENSG00000086475	SEPHS1	-1.35495	-0.43824	9.43e-10	6.01e-09
ENSG00000086504	MRPL28	1.11294	0.154381	6.99e-05	0.000136431
ENSG00000086506	HBQ1	2.44858	1.29195	0.000982203	0.00159048
ENSG00000086544	ITPKC	1.55944	0.64103	1.43e-06	3.89e-06
ENSG00000086548	CEACAM6	1.6286	0.703634	1.13e-12	2.42e-11
ENSG00000086589	RBM22	-1.4513	-0.53735	5.16e-10	3.61e-09
ENSG00000086598	TMED2	-1.03484	-0.0494086	0.0815479	0.0997646
ENSG00000086619	ERO1B	1.1704	0.227001	0.000652964	0.00108909
ENSG00000086666	ZFAND6	1.2673	0.341754	3.94e-07	1.21e-06
ENSG00000086696	HSD17B2	13.5403	3.75919	8.39e-13	1.91e-11
ENSG00000086712	TXLNG	1.02254	0.0321567	0.242193	0.275148
ENSG00000086717	PPEF1	15.0599	3.91264	7.46e-07	2.16e-06
ENSG00000086730	LAT2	-1.85351	-0.890263	0.0170077	0.0228459
ENSG00000086758	HUWE1	-1.25462	-0.327245	2.54e-09	1.4e-08
ENSG00000086827	ZW10	1.07169	0.0998814	0.0576276	0.0721733
ENSG00000086848	ALG9	-1.05	-0.0703902	0.116295	0.13901
ENSG00000087008	ACOX3	-1.16488	-0.220178	0.00998968	0.01389
ENSG00000087053	MTMR2	1.35894	0.442479	3.38e-08	1.35e-07
ENSG00000087074	PPP1R15A	1.04843	0.0682322	0.11195	0.134167
ENSG00000087076	HSD17B14	-1.47678	-0.562458	0.000181115	0.000330139
ENSG00000087077	TRIP6	1.40674	0.492358	4.42e-11	4.52e-10
ENSG00000087085	ACHE	-3.55557	-1.83008	7.55e-06	1.77e-05
ENSG00000087086	FTL	1.24941	0.32125	2.23e-10	1.78e-09
ENSG00000087087	SRRT	1.34171	0.424071	3.24e-11	3.51e-10
ENSG00000087088	BAX	1.43097	0.516992	3.95e-09	2.05e-08
ENSG00000087095	NLK	-1.38439	-0.469254	1.15e-07	4.01e-07
ENSG00000087111	PIGS	-1.16184	-0.216407	3.46e-05	7.16e-05
ENSG00000087152	ATXN7L3	1.05019	0.0706508	0.0177768	0.023821
ENSG00000087157	PGS1	-1.3213	-0.401963	2.43e-07	7.82e-07
ENSG00000087191	PSMC5	1.02936	0.0417539	0.145982	0.171913
ENSG00000087206	UIMC1	-1.24047	-0.310881	1.99e-06	5.25e-06
ENSG00000087245	MMP2	-1.86519	-0.899323	5.49e-13	1.37e-11
ENSG00000087253	LPCAT2	1.27551	0.351073	2.09e-07	6.84e-07
ENSG00000087258	GNAO1	-3.25825	-1.7041	6.37e-12	9.35e-11
ENSG00000087263	OGFOD1	1.20042	0.263543	4.56e-07	1.38e-06
ENSG00000087266	SH3BP2	-1.05435	-0.076357	0.0667255	0.0827064
ENSG00000087269	NOP14	1.09439	0.130123	0.00346609	0.00515212
ENSG00000087274	ADD1	1.24172	0.312336	4.51e-09	2.3e-08
ENSG00000087299	L2HGDH	1.07286	0.101456	0.028241	0.0368643
ENSG00000087301	TXNDC16	1.1649	0.220201	0.052293	0.0659153
ENSG00000087302	C14orf166	-1.20212	-0.265576	2.45e-07	7.85e-07
ENSG00000087303	NID2	4.05988	2.02144	5.6e-14	2.37e-12
ENSG00000087338	GMCL1	1.39144	0.47658	2.22e-08	9.33e-08
ENSG00000087365	SF3B2	1.27643	0.35211	3.42e-10	2.56e-09
ENSG00000087448	KLHL42	1.24501	0.31616	6.4e-08	2.38e-07
ENSG00000087460	GNAS	-1.32947	-0.410851	4.23e-11	4.38e-10
ENSG00000087470	DNM1L	1.01178	0.0168948	0.495178	0.533066
ENSG00000087494	PTHLH	3.90869	1.96669	8.93e-12	1.22e-10
ENSG00000087502	ERGIC2	1.15974	0.213798	0.00162512	0.00253902
ENSG00000087586	AURKA	1.17532	0.233049	2.34e-07	7.57e-07
ENSG00000087589	CASS4	12.5319	3.64754	5.73e-08	2.15e-07
ENSG00000087842	PIR	-1.12115	-0.164983	0.00284071	0.00427818
ENSG00000087884	AAMDC	1.51568	0.599966	6.3e-05	0.000123868
ENSG00000087903	RFX2	2.14089	1.09821	3.12e-10	2.37e-09
ENSG00000087995	METTL2A	-1.0629	-0.0880068	0.0767675	0.0942985
ENSG00000088035	ALG6	1.18782	0.248322	5.66e-07	1.68e-06
ENSG00000088038	CNOT3	1.31233	0.392136	1.33e-08	5.92e-08
ENSG00000088053	GP6	6.12298	2.61423	1.93e-05	4.18e-05
ENSG00000088179	PTPN4	-1.16907	-0.225365	0.0042488	0.00623903
ENSG00000088205	DDX18	-1.03372	-0.0478467	0.132664	0.157202
ENSG00000088247	KHSRP	1.28663	0.3636	2.02e-09	1.16e-08
ENSG00000088256	GNA11	1.13171	0.178508	1.6e-05	3.53e-05
ENSG00000088280	ASAP3	-1.37672	-0.461231	1.53e-07	5.17e-07
ENSG00000088298	EDEM2	-1.26998	-0.344804	8.84e-06	2.05e-05
ENSG00000088305	DNMT3B	-1.3467	-0.429425	2.94e-06	7.44e-06
ENSG00000088325	TPX2	1.01321	0.0189391	0.369211	0.40646
ENSG00000088340	FER1L4	1.59441	0.673027	0.000307715	0.000541114
ENSG00000088356	PDRG1	-1.04187	-0.0591694	0.207796	0.23875
ENSG00000088367	EPB41L1	1.05765	0.080862	0.108516	0.130325
ENSG00000088387	DOCK9	-1.37534	-0.45979	4.9e-05	9.84e-05
ENSG00000088448	ANKRD10	-1.34172	-0.424081	2.2e-07	7.16e-07
ENSG00000088451	TGDS	-1.10644	-0.145932	0.0526785	0.0663751
ENSG00000088538	DOCK3	-3.66726	-1.8747	5.49e-05	0.00010901
ENSG00000088543	C3orf18	-1.48696	-0.572362	0.000129452	0.00024161
ENSG00000088682	COQ9	-1.17694	-0.235038	2.16e-05	4.62e-05
ENSG00000088727	KIF9	-1.58696	-0.66627	0.000347813	0.000607353
ENSG00000088756	ARHGAP28	-5.34081	-2.41706	9.18e-05	0.000175512
ENSG00000088766	CRLS1	1.10202	0.140147	0.00142124	0.00223885
ENSG00000088808	PPP1R13B	2.57038	1.36198	4.64e-09	2.36e-08
ENSG00000088812	ATRN	-1.4557	-0.541716	1.62e-09	9.53e-09
ENSG00000088826	SMOX	-1.23188	-0.30086	2.84e-06	7.23e-06
ENSG00000088832	FKBP1A	1.08207	0.113797	0.000283334	0.000501216
ENSG00000088833	NSFL1C	1.00834	0.0119841	0.687365	0.717015
ENSG00000088836	SLC4A11	2.11056	1.07763	1.58e-07	5.3e-07
ENSG00000088854	C20orf194	1.29786	0.376136	7.01e-05	0.000136704
ENSG00000088876	ZNF343	-1.12897	-0.17501	0.0155806	0.0210403
ENSG00000088881	EBF4	1.90467	0.929544	0.000156947	0.000289083
ENSG00000088882	CPXM1	-24.4038	-4.60903	6.95e-10	4.62e-09
ENSG00000088888	MAVS	-1.12758	-0.173227	0.000356611	0.000621564
ENSG00000088899	LZTS3	-1.0581	-0.0814788	0.154847	0.181632
ENSG00000088930	XRN2	-1.15035	-0.202073	3.09e-07	9.72e-07
ENSG00000088970	KIZ	1.25481	0.327473	0.000130276	0.000242865
ENSG00000088986	DYNLL1	1.26945	0.344207	2.81e-08	1.15e-07
ENSG00000089006	SNX5	1.39678	0.482106	7.33e-11	6.94e-10
ENSG00000089009	RPL6	-1.18903	-0.249788	1.35e-08	6.02e-08
ENSG00000089022	MAPKAPK5	-1.23669	-0.306482	3.93e-07	1.21e-06
ENSG00000089041	P2RX7	2.97537	1.57307	5.98e-05	0.000118091
ENSG00000089048	ESF1	-1.0289	-0.0411019	0.319855	0.356541
ENSG00000089050	RBBP9	-1.15134	-0.20332	0.00105814	0.00170446
ENSG00000089053	ANAPC5	-1.06188	-0.086626	0.00358368	0.00531308
ENSG00000089057	SLC23A2	2.10342	1.07274	8.36e-16	9.83e-14
ENSG00000089060	SLC8B1	1.54925	0.631573	7.7e-06	1.8e-05
ENSG00000089063	TMEM230	1.00329	0.00473993	0.886904	0.899785
ENSG00000089091	DZANK1	-1.68717	-0.754602	6.29e-06	1.49e-05
ENSG00000089094	KDM2B	-1.0737	-0.10259	0.00442882	0.00648255
ENSG00000089123	TASP1	-1.03718	-0.0526601	0.516427	0.553706
ENSG00000089127	OAS1	3.47039	1.7951	1.49e-08	6.58e-08
ENSG00000089154	GCN1	1.00029	0.000417727	0.984263	0.986235
ENSG00000089157	RPLP0	1.15888	0.212725	2.67e-06	6.83e-06
ENSG00000089159	PXN	1.24389	0.314854	3.11e-09	1.67e-08
ENSG00000089163	SIRT4	1.06839	0.0954346	0.65536	0.686741
ENSG00000089169	RPH3A	-8.5534	-3.0965	0.00050306	0.000853751
ENSG00000089177	KIF16B	-1.29361	-0.371406	1.55e-05	3.42e-05
ENSG00000089195	TRMT6	1.14049	0.189654	0.000356109	0.000620757
ENSG00000089220	PEBP1	-1.06046	-0.0846913	0.00563594	0.00811505
ENSG00000089225	TBX5	1.24359	0.314507	2.9e-09	1.57e-08
ENSG00000089234	BRAP	-1.21092	-0.276098	8.26e-06	1.92e-05
ENSG00000089248	ERP29	1.10522	0.144338	8.22e-05	0.000158233
ENSG00000089250	NOS1	3366.97	11.7172	7.18e-12	1.02e-10
ENSG00000089280	FUS	1.06141	0.0859864	0.00087738	0.0014319
ENSG00000089289	IGBP1	-1.09129	-0.126034	0.00489365	0.00710959
ENSG00000089327	FXYD5	1.876	0.907663	3.14e-11	3.42e-10
ENSG00000089335	ZNF302	1.1111	0.151994	0.0115855	0.0159481
ENSG00000089351	GRAMD1A	1.03502	0.0496543	0.157419	0.184364
ENSG00000089486	CDIP1	1.043	0.0607388	0.130362	0.154738
ENSG00000089505	CMTM1	-1.53383	-0.61714	0.00233371	0.00356224
ENSG00000089558	KCNH4	9.61194	3.26483	1.31e-05	2.95e-05
ENSG00000089597	GANAB	1.01896	0.0271022	0.187958	0.217598
ENSG00000089639	GMIP	-1.04386	-0.0619259	0.393653	0.431024
ENSG00000089682	RBM41	-1.61406	-0.690695	1.12e-09	6.98e-09
ENSG00000089685	BIRC5	1.08315	0.115228	0.000360509	0.000627469
ENSG00000089692	LAG3	-1.14194	-0.19149	0.303922	0.339941
ENSG00000089693	MLF2	-1.00696	-0.0100102	0.676849	0.707129
ENSG00000089723	OTUB2	-1.06411	-0.0896533	0.537458	0.574292
ENSG00000089737	DDX24	-1.25438	-0.326975	7.35e-09	3.53e-08
ENSG00000089775	ZBTB25	1.16764	0.223589	0.000771367	0.00127016
ENSG00000089818	NECAP1	1.01958	0.0279819	0.567001	0.602479
ENSG00000089820	ARHGAP4	1.44667	0.532738	0.00300538	0.0045092
ENSG00000089847	ANKRD24	4.88747	2.28909	5.87e-05	0.000116171
ENSG00000089876	DHX32	-2.06445	-1.04576	2.84e-12	5e-11
ENSG00000089902	RCOR1	1.02598	0.0369964	0.163206	0.190542
ENSG00000089916	GPATCH2L	-1.38807	-0.473083	1.67e-08	7.24e-08
ENSG00000090006	LTBP4	1.34226	0.424663	2.4e-08	1e-07
ENSG00000090013	BLVRB	1.76383	0.818714	5.05e-10	3.55e-09
ENSG00000090020	SLC9A1	1.56232	0.643686	7.53e-11	7.08e-10
ENSG00000090054	SPTLC1	-1.46589	-0.551773	5.4e-10	3.75e-09
ENSG00000090060	PAPOLA	-1.14593	-0.196514	1.14e-06	3.18e-06
ENSG00000090061	CCNK	-1.30699	-0.386248	3.29e-09	1.75e-08
ENSG00000090097	PCBP4	-3.11029	-1.63705	3.26e-11	3.53e-10
ENSG00000090238	YPEL3	1.23871	0.308833	0.0043656	0.00639587
ENSG00000090263	MRPS33	-1.11243	-0.15372	0.00787915	0.0111247
ENSG00000090266	NDUFB2	-1.00488	-0.00702957	0.828311	0.848031
ENSG00000090273	NUDC	1.10096	0.138767	0.000106717	0.00020172
ENSG00000090316	MAEA	-1.03571	-0.050617	0.219585	0.251338
ENSG00000090339	ICAM1	-1.29711	-0.375303	0.178168	0.206863
ENSG00000090372	STRN4	1.15796	0.211587	1.78e-06	4.75e-06
ENSG00000090376	IRAK3	-1.41449	-0.500284	0.114125	0.13661
ENSG00000090432	MUL1	-1.08233	-0.114135	0.0279782	0.036563
ENSG00000090447	TFAP4	-1.00812	-0.0116713	0.811151	0.832808
ENSG00000090470	PDCD7	-1.03783	-0.0535638	0.185558	0.214959
ENSG00000090487	SPG21	2.11414	1.08007	5.76e-15	4.19e-13
ENSG00000090520	DNAJB11	-1.21914	-0.285858	3.67e-06	9.11e-06
ENSG00000090530	P3H2	-4.67326	-2.22443	1.41e-08	6.23e-08
ENSG00000090554	FLT3LG	110.834	6.79226	4.44e-16	6.01e-14
ENSG00000090565	RAB11FIP3	1.19128	0.252509	2.98e-06	7.54e-06
ENSG00000090581	GNPTG	-1.02677	-0.0381117	0.506269	0.543652
ENSG00000090612	ZNF268	1.19817	0.260832	0.000116649	0.000219018
ENSG00000090615	GOLGA3	1.13937	0.188235	6.33e-05	0.000124293
ENSG00000090621	PABPC4	1.41156	0.497294	1.07e-11	1.42e-10
ENSG00000090661	CERS4	1.2788	0.354788	3.97e-05	8.12e-05
ENSG00000090674	MCOLN1	1.2841	0.360761	3.71e-05	7.63e-05
ENSG00000090686	USP48	1.15711	0.21053	4.82e-07	1.45e-06
ENSG00000090776	EFNB1	1.38253	0.467312	1.12e-11	1.47e-10
ENSG00000090857	PDPR	-1.09132	-0.126073	0.000568649	0.000957344
ENSG00000090861	AARS	-1.12223	-0.166365	3.84e-05	7.87e-05
ENSG00000090863	GLG1	-1.12114	-0.16496	3.47e-06	8.65e-06
ENSG00000090889	KIF4A	1.00583	0.0083816	0.781272	0.804299
ENSG00000090905	TNRC6A	-1.34095	-0.423253	1.4e-10	1.2e-09
ENSG00000090924	PLEKHG2	1.1395	0.188399	0.000215411	0.000388187
ENSG00000090932	DLL3	-1.2281	-0.296429	0.0322781	0.0418167
ENSG00000090971	NAT14	-1.04385	-0.0619097	0.242272	0.275219
ENSG00000090975	PITPNM2	2.58795	1.37181	8.68e-11	7.99e-10
ENSG00000090989	EXOC1	-1.53338	-0.616714	8.95e-10	5.74e-09
ENSG00000091009	RBM27	-1.0235	-0.0335082	0.200155	0.23065
ENSG00000091010	POU4F3	-2.1736	-1.12009	0.0241716	0.0318302
ENSG00000091039	OSBPL8	1.13575	0.183643	1.26e-05	2.84e-05
ENSG00000091073	DTX2	1.1072	0.146916	0.0281744	0.0367862
ENSG00000091127	PUS7	1.12418	0.168874	7.48e-05	0.000145309
ENSG00000091129	NRCAM	-7.0521	-2.81805	8.51e-12	1.18e-10
ENSG00000091136	LAMB1	1.97586	0.982482	6.46e-15	4.65e-13
ENSG00000091137	SLC26A4	1.34416	0.42671	0.0830062	0.101425
ENSG00000091140	DLD	-1.17479	-0.232399	2.51e-06	6.47e-06
ENSG00000091157	WDR7	1.0277	0.0394206	0.472137	0.51015
ENSG00000091164	TXNL1	1.08566	0.118568	0.00846678	0.0119071
ENSG00000091317	CMTM6	1.0203	0.0289905	0.471438	0.509464
ENSG00000091409	ITGA6	1.35187	0.434954	1.09e-05	2.48e-05
ENSG00000091428	RAPGEF4	-2.16474	-1.11419	0.00294912	0.00443143
ENSG00000091436	MAP3K20	1.92058	0.941544	4.87e-13	1.25e-11
ENSG00000091483	FH	-1.2732	-0.348455	4.62e-09	2.35e-08
ENSG00000091490	SEL1L3	1.14965	0.201192	0.0560212	0.0702714
ENSG00000091513	TF	1.09056	0.125069	0.454298	0.492538
ENSG00000091527	CDV3	1.10277	0.141137	3.42e-05	7.08e-05
ENSG00000091542	ALKBH5	1.00455	0.0065433	0.815478	0.836767
ENSG00000091592	NLRP1	-4.90366	-2.29386	9.75e-12	1.31e-10
ENSG00000091622	PITPNM3	-1.06853	-0.095633	0.340409	0.377192
ENSG00000091640	SPAG7	1.14935	0.200823	5.61e-05	0.000111306
ENSG00000091651	ORC6	-1.19704	-0.259466	9.58e-06	2.2e-05
ENSG00000091656	ZFHX4	1.52381	0.60768	1.71e-10	1.42e-09
ENSG00000091732	ZC3HC1	-1.00196	-0.00282061	0.951642	0.957267
ENSG00000091831	ESR1	4.19848	2.06987	2.21e-05	4.73e-05
ENSG00000091844	RGS17	-6.14362	-2.61909	2.24e-08	9.4e-08
ENSG00000091947	TMEM101	1.21343	0.279087	4.04e-05	8.25e-05
ENSG00000091986	CCDC80	-3.02531	-1.59708	7.66e-09	3.65e-08
ENSG00000092010	PSME1	2.11161	1.07834	1.77e-13	5.64e-12
ENSG00000092020	PPP2R3C	1.18895	0.249692	0.000483896	0.000823923
ENSG00000092036	HAUS4	1.03945	0.0558141	0.310521	0.346765
ENSG00000092051	JPH4	-15.8336	-3.98492	3.76e-07	1.16e-06
ENSG00000092068	SLC7A8	1.76019	0.81573	3.12e-09	1.67e-08
ENSG00000092094	OSGEP	-1.01592	-0.0227848	0.557204	0.593093
ENSG00000092096	SLC22A17	-2.13195	-1.09218	4.06e-09	2.1e-08
ENSG00000092098	RNF31	-1.21288	-0.278443	9.23e-06	2.13e-05
ENSG00000092108	SCFD1	1.13125	0.17792	0.00011915	0.000223531
ENSG00000092140	G2E3	-1.1889	-0.249624	1.34e-06	3.67e-06
ENSG00000092148	HECTD1	-1.17388	-0.231287	3.04e-07	9.57e-07
ENSG00000092199	HNRNPC	-1.03299	-0.0468312	0.0434611	0.0553717
ENSG00000092200	RPGRIP1	1.19601	0.258226	0.423203	0.461195
ENSG00000092201	SUPT16H	-1.21921	-0.285951	2.31e-08	9.66e-08
ENSG00000092203	TOX4	-1.07487	-0.104163	0.00744068	0.0105428
ENSG00000092208	GEMIN2	-1.28721	-0.364248	0.000110431	0.000208223
ENSG00000092295	TGM1	-1.0633	-0.088552	0.60201	0.636303
ENSG00000092330	TINF2	1.18328	0.242793	0.000258684	0.000460884
ENSG00000092421	SEMA6A	-1.42319	-0.509124	0.0019282	0.0029811
ENSG00000092439	TRPM7	1.33603	0.417952	3.5e-10	2.62e-09
ENSG00000092445	TYRO3	-1.0738	-0.102721	0.00891875	0.0125031
ENSG00000092470	WDR76	1.53116	0.614629	3.98e-12	6.52e-11
ENSG00000092529	CAPN3	2.95645	1.56387	0.000128773	0.000240455
ENSG00000092531	SNAP23	1.24891	0.320664	4.78e-08	1.83e-07
ENSG00000092621	PHGDH	-1.06071	-0.0850264	0.00385912	0.00569452
ENSG00000092758	COL9A3	5.96152	2.57568	9.26e-14	3.44e-12
ENSG00000092820	EZR	1.48194	0.567488	2.12e-12	3.95e-11
ENSG00000092841	MYL6	1.13377	0.181125	4.52e-06	1.1e-05
ENSG00000092847	AGO1	-1.16532	-0.220723	2.59e-06	6.65e-06
ENSG00000092850	TEKT2	-1.96314	-0.973165	3.13e-05	6.53e-05
ENSG00000092853	CLSPN	1.14002	0.189059	0.000272071	0.000483
ENSG00000092871	RFFL	1.0382	0.0540831	0.326933	0.363772
ENSG00000092931	MFSD11	1.17804	0.236387	0.000727433	0.00120264
ENSG00000092964	DPYSL2	-1.02309	-0.0329342	0.100212	0.121006
ENSG00000092969	TGFB2	1.43661	0.522671	1.42e-06	3.87e-06
ENSG00000092978	GPATCH2	-1.68964	-0.756713	1.67e-09	9.77e-09
ENSG00000093000	NUP50	1.37536	0.459811	2.3e-10	1.83e-09
ENSG00000093009	CDC45	1.67252	0.742026	4e-12	6.54e-11
ENSG00000093010	COMT	1.21179	0.277135	4.62e-07	1.4e-06
ENSG00000093072	CECR1	-10.5489	-3.39902	1.71e-08	7.38e-08
ENSG00000093100	XXbac-B461K10.4	1.33265	0.414294	4.6e-06	1.12e-05
ENSG00000093144	ECHDC1	-1.08427	-0.116727	0.00347289	0.00515886
ENSG00000093167	LRRFIP2	-1.11206	-0.153237	0.00289766	0.00435985
ENSG00000093183	SEC22C	-1.17115	-0.227928	6.4e-06	1.52e-05
ENSG00000093217	XYLB	1.75895	0.814718	2.09e-06	5.48e-06
ENSG00000094631	HDAC6	-1.06326	-0.0884967	0.0288928	0.0376567
ENSG00000094804	CDC6	1.28187	0.358249	1.35e-09	8.17e-09
ENSG00000094841	UPRT	-1.0256	-0.0364615	0.631127	0.663739
ENSG00000094880	CDC23	-1.61826	-0.694445	4.24e-12	6.85e-11
ENSG00000094914	AAAS	1.19974	0.262716	2.52e-07	8.07e-07
ENSG00000094916	CBX5	-2.45169	-1.29378	9.61e-18	4.18e-15
ENSG00000094975	SUCO	-1.2738	-0.349139	9.54e-08	3.38e-07
ENSG00000095002	MSH2	1.37618	0.460667	4.92e-10	3.47e-09
ENSG00000095015	MAP3K1	-1.49476	-0.579913	8.12e-08	2.93e-07
ENSG00000095059	DHPS	-1.01403	-0.0200939	0.530938	0.567894
ENSG00000095066	HOOK2	1.01465	0.0209816	0.692215	0.721532
ENSG00000095139	ARCN1	1.35442	0.437676	1.28e-09	7.79e-09
ENSG00000095203	EPB41L4B	-2.02621	-1.01878	4.31e-06	1.06e-05
ENSG00000095209	TMEM38B	-1.51114	-0.59564	2.33e-07	7.55e-07
ENSG00000095261	PSMD5	-1.40574	-0.49133	4.63e-07	1.4e-06
ENSG00000095319	NUP188	-1.21923	-0.285974	5.85e-09	2.89e-08
ENSG00000095321	CRAT	-1.314	-0.393968	1.43e-06	3.89e-06
ENSG00000095380	NANS	-1.1737	-0.231064	5.21e-05	0.000104148
ENSG00000095383	TBC1D2	2.46423	1.30114	2.54e-09	1.4e-08
ENSG00000095397	DFNB31	1.00391	0.00562785	0.913082	0.923239
ENSG00000095485	CWF19L1	-1.03976	-0.0562472	0.14337	0.169024
ENSG00000095539	SEMA4G	2.05642	1.04014	6.65e-07	1.94e-06
ENSG00000095564	BTAF1	1.15212	0.204291	1.36e-05	3.03e-05
ENSG00000095574	IKZF5	-1.12963	-0.17585	0.0016287	0.00254312
ENSG00000095739	BAMBI	1.71082	0.774688	3.56e-10	2.65e-09
ENSG00000095787	WAC	-1.01295	-0.0185591	0.425345	0.463314
ENSG00000095794	CREM	1.41266	0.498412	3.02e-08	1.23e-07
ENSG00000095906	NUBP2	-1.28291	-0.359421	2.81e-08	1.15e-07
ENSG00000095951	HIVEP1	-1.3456	-0.428249	1.14e-07	3.97e-07
ENSG00000096060	FKBP5	-3.93028	-1.97463	8.1e-14	3.1e-12
ENSG00000096063	SRPK1	-1.14664	-0.197415	2.26e-06	5.87e-06
ENSG00000096070	BRPF3	-1.01326	-0.0190014	0.551742	0.588022
ENSG00000096080	MRPS18A	1.21803	0.284551	2.27e-05	4.86e-05
ENSG00000096092	TMEM14A	1.12225	0.166393	0.0166116	0.0223439
ENSG00000096093	EFHC1	-1.59108	-0.67001	1.34e-09	8.09e-09
ENSG00000096384	HSP90AB1	-1.31182	-0.391573	7.49e-13	1.74e-11
ENSG00000096401	CDC5L	-1.16864	-0.224833	3.05e-06	7.69e-06
ENSG00000096433	ITPR3	1.778	0.830252	4.63e-14	2.01e-12
ENSG00000096654	ZNF184	-1.33979	-0.422008	9.02e-06	2.08e-05
ENSG00000096696	DSP	-9.96332	-3.31663	1.7e-08	7.35e-08
ENSG00000096717	SIRT1	1.49532	0.580452	1.63e-10	1.36e-09
ENSG00000096746	HNRNPH3	1.03854	0.0545537	0.038759	0.0496936
ENSG00000096872	IFT74	-1.27441	-0.349826	6.97e-06	1.64e-05
ENSG00000096968	JAK2	-1.40799	-0.493632	1.14e-07	3.97e-07
ENSG00000097007	ABL1	-1.6585	-0.729875	7.09e-12	1.02e-10
ENSG00000097021	ACOT7	-1.13447	-0.182021	5.22e-05	0.000104151
ENSG00000097033	SH3GLB1	1.0226	0.0322398	0.244513	0.277528
ENSG00000097046	CDC7	1.09126	0.126	0.00338527	0.00503901
ENSG00000097096	SYDE2	2.30476	1.20461	5.01e-10	3.53e-09
ENSG00000099139	PCSK5	-65.6693	-6.03715	3.23e-10	2.44e-09
ENSG00000099194	SCD	-1.08728	-0.120724	4.52e-05	9.13e-05
ENSG00000099203	TMED1	1.07493	0.104239	0.112966	0.135334
ENSG00000099204	ABLIM1	-1.18723	-0.247599	5.84e-07	1.73e-06
ENSG00000099219	ERMP1	-1.32539	-0.406421	4.66e-07	1.41e-06
ENSG00000099246	RAB18	1.1949	0.256893	4e-05	8.16e-05
ENSG00000099250	NRP1	-2.10507	-1.07387	3e-07	9.47e-07
ENSG00000099251	HSD17B7P2	-1.15427	-0.206981	0.334076	0.370792
ENSG00000099282	TSPAN15	3.3761	1.75536	2.13e-10	1.72e-09
ENSG00000099284	H2AFY2	4.26802	2.09357	2.4e-18	1.48e-15
ENSG00000099290	WASHC2A	1.48188	0.567429	1.05e-10	9.44e-10
ENSG00000099308	MAST3	1.1817	0.240869	0.000563025	0.000948374
ENSG00000099326	MZF1	1.29045	0.36788	2.47e-05	5.25e-05
ENSG00000099330	OCEL1	1.98088	0.986143	2.74e-07	8.73e-07
ENSG00000099331	MYO9B	1.12317	0.16758	4.44e-05	9e-05
ENSG00000099337	KCNK6	4.32865	2.11392	2.47e-08	1.03e-07
ENSG00000099341	PSMD8	1.46896	0.554799	3.82e-12	6.37e-11
ENSG00000099364	FBXL19	-1.17416	-0.231631	3.06e-06	7.73e-06
ENSG00000099365	STX1B	-13.1405	-3.71595	2.11e-08	8.9e-08
ENSG00000099377	HSD3B7	3.91127	1.96764	0.000477258	0.000814021
ENSG00000099381	SETD1A	-1.15499	-0.207885	4.83e-05	9.7e-05
ENSG00000099385	BCL7C	1.16163	0.216156	6.47e-05	0.000126979
ENSG00000099399	MAGEB2	-25.4908	-4.67191	1.47e-06	3.99e-06
ENSG00000099622	CIRBP	-1.00148	-0.00213494	0.943858	0.950632
ENSG00000099624	ATP5D	1.51703	0.601247	1.51e-10	1.29e-09
ENSG00000099625	CBARP	1.18981	0.250732	0.00307245	0.00460421
ENSG00000099783	HNRNPM	-1.08537	-0.118182	0.000275572	0.000488783
ENSG00000099785	2023-03-02	1.2402	0.310572	0.000281545	0.000498547
ENSG00000099795	NDUFB7	1.27194	0.34703	6.22e-06	1.48e-05
ENSG00000099797	TECR	1.01172	0.0168053	0.552997	0.589164
ENSG00000099800	TIMM13	1.32375	0.404633	8.62e-09	4.04e-08
ENSG00000099804	CDC34	1.08013	0.111211	0.0120251	0.0165106
ENSG00000099810	MTAP	-1.68746	-0.75485	0.00905188	0.0126787
ENSG00000099814	CEP170B	1.57536	0.655678	7.78e-09	3.7e-08
ENSG00000099817	POLR2E	1.29634	0.374443	1.18e-08	5.31e-08
ENSG00000099821	POLRMT	1.203	0.266637	2.93e-07	9.25e-07
ENSG00000099822	HCN2	1.66681	0.737086	0.00469964	0.00684639
ENSG00000099840	IZUMO4	2.48797	1.31497	1.68e-05	3.69e-05
ENSG00000099849	RASSF7	2.09166	1.06465	1.47e-10	1.26e-09
ENSG00000099860	GADD45B	-1.07367	-0.102553	0.320059	0.356719
ENSG00000099864	PALM	-1.05009	-0.07051	0.0912682	0.110826
ENSG00000099866	MADCAM1	1.31392	0.393878	0.309004	0.34536
ENSG00000099875	MKNK2	1.57365	0.654117	2.2e-11	2.55e-10
ENSG00000099889	ARVCF	-2.78744	-1.47894	2.88e-10	2.21e-09
ENSG00000099899	TRMT2A	1.28411	0.360764	6.5e-08	2.41e-07
ENSG00000099901	RANBP1	-1.05618	-0.0788541	0.00308595	0.00462228
ENSG00000099904	ZDHHC8	-1.01426	-0.0204318	0.538266	0.575001
ENSG00000099910	KLHL22	1.0129	0.0184883	0.698295	0.727229
ENSG00000099917	MED15	-1.12519	-0.170165	0.000293497	0.00051822
ENSG00000099940	SNAP29	1.00135	0.00195111	0.956172	0.960978
ENSG00000099942	CRKL	-1.12752	-0.173152	3.09e-06	7.78e-06
ENSG00000099949	LZTR1	1.05235	0.0736113	0.0738662	0.0909446
ENSG00000099953	MMP11	-1.4078	-0.493438	3.12e-05	6.52e-05
ENSG00000099954	CECR2	-2.01298	-1.00933	2.69e-13	7.87e-12
ENSG00000099956	SMARCB1	-1.00659	-0.00947707	0.713414	0.741359
ENSG00000099958	DERL3	-1.18439	-0.244142	0.178168	0.206863
ENSG00000099968	BCL2L13	1.23572	0.305347	2.37e-07	7.63e-07
ENSG00000099974	DDTL	1.38894	0.473979	0.0652005	0.0809792
ENSG00000099977	DDT	1.07527	0.104698	0.015468	0.0208952
ENSG00000099991	CABIN1	-1.35246	-0.435591	4.03e-09	2.08e-08
ENSG00000099992	TBC1D10A	1.33354	0.415257	4.49e-05	9.08e-05
ENSG00000099995	SF3A1	1.31237	0.39217	3.94e-09	2.05e-08
ENSG00000099999	RNF215	-1.02662	-0.0379014	0.528526	0.565541
ENSG00000100003	SEC14L2	1.59269	0.671466	0.00163797	0.00255586
ENSG00000100014	SPECC1L	-1.24827	-0.319926	3.78e-08	1.49e-07
ENSG00000100023	PPIL2	-1.09296	-0.128245	0.0015654	0.0024517
ENSG00000100027	YPEL1	-2.37296	-1.24669	1.15e-09	7.12e-09
ENSG00000100028	SNRPD3	-1.08519	-0.117952	0.00127508	0.00202375
ENSG00000100029	PES1	1.10075	0.138485	0.000462216	0.000790133
ENSG00000100030	MAPK1	1.06749	0.0942291	0.00112955	0.00181112
ENSG00000100031	GGT1	-2.18009	-1.12439	1.34e-06	3.68e-06
ENSG00000100033	PRODH	4.3169	2.10999	4.97e-12	7.76e-11
ENSG00000100034	PPM1F	-1.14863	-0.199913	5.29e-05	0.000105403
ENSG00000100036	SLC35E4	1.14092	0.190196	0.357356	0.394386
ENSG00000100038	TOP3B	-1.32556	-0.4066	8.92e-08	3.19e-07
ENSG00000100056	DGCR14	1.03203	0.0454791	0.37465	0.411795
ENSG00000100058	CRYBB2P1	-1.216	-0.28214	0.000133187	0.000247946
ENSG00000100065	CARD10	6.8666	2.7796	9.74e-09	4.5e-08
ENSG00000100068	LRP5L	-1.004	-0.00575469	0.945098	0.951642
ENSG00000100075	SLC25A1	1.2746	0.350042	3.21e-08	1.29e-07
ENSG00000100077	ADRBK2	-1.67788	-0.746638	3.93e-08	1.54e-07
ENSG00000100078	PLA2G3	-2.42073	-1.27544	1.91e-05	4.14e-05
ENSG00000100083	GGA1	1.41783	0.503681	7.2e-09	3.46e-08
ENSG00000100084	HIRA	-1.11303	-0.154488	0.00147301	0.00231516
ENSG00000100092	SH3BP1	1.61123	0.688159	4.27e-09	2.2e-08
ENSG00000100095	SEZ6L	-429.408	-8.7462	5.58e-10	3.86e-09
ENSG00000100097	LGALS1	2.17067	1.11814	1.7e-16	3.29e-14
ENSG00000100099	HPS4	-1.15288	-0.205242	0.00124764	0.00198356
ENSG00000100104	SRRD	1.15683	0.210177	0.000299471	0.000528011
ENSG00000100105	PATZ1	1.15281	0.205157	7.84e-05	0.00015162
ENSG00000100106	TRIOBP	1.70483	0.769625	3.3e-12	5.67e-11
ENSG00000100109	TFIP11	-1.21423	-0.280043	7.86e-05	0.000151913
ENSG00000100116	GCAT	1.00216	0.00311715	0.953652	0.958988
ENSG00000100124	ANKRD54	1.09927	0.136545	0.0216118	0.0286338
ENSG00000100129	EIF3L	1.32627	0.407371	1.67e-11	2.04e-10
ENSG00000100138	SNU13	1.29296	0.370675	3.72e-08	1.47e-07
ENSG00000100139	MICALL1	1.50067	0.585611	1.12e-08	5.1e-08
ENSG00000100142	POLR2F	1.08677	0.120042	0.00179853	0.00279167
ENSG00000100147	CCDC134	1.64834	0.721012	2.39e-06	6.19e-06
ENSG00000100150	DEPDC5	1.32337	0.404217	5.75e-07	1.7e-06
ENSG00000100151	PICK1	-1.05825	-0.0816851	0.100148	0.120938
ENSG00000100154	TTC28	-1.16764	-0.223592	1.35e-05	3.01e-05
ENSG00000100162	CENPM	1.9604	0.971145	3.23e-11	3.5e-10
ENSG00000100167	2023-09-03	-2.06984	-1.04952	1.76e-05	3.85e-05
ENSG00000100196	KDELR3	2.53958	1.34459	5.65e-10	3.9e-09
ENSG00000100197	CYP2D6	2.44142	1.28772	0.000262499	0.000467201
ENSG00000100201	DDX17	1.09883	0.135968	0.000248847	0.000444584
ENSG00000100207	TCF20	1.28201	0.358405	1.36e-08	6.06e-08
ENSG00000100209	HSCB	1.16832	0.22443	0.00953104	0.0133067
ENSG00000100211	CBY1	-1.11633	-0.158764	0.0174955	0.0234657
ENSG00000100216	TOMM22	1.36489	0.448786	7.91e-08	2.87e-07
ENSG00000100219	XBP1	1.65528	0.727079	6.06e-12	9.01e-11
ENSG00000100220	RTCB	1.11743	0.160182	6.01e-05	0.000118692
ENSG00000100221	JOSD1	1.49551	0.580637	3.62e-11	3.84e-10
ENSG00000100225	FBXO7	1.42071	0.506615	1.1e-10	9.84e-10
ENSG00000100226	GTPBP1	1.17191	0.228858	8.68e-07	2.48e-06
ENSG00000100227	POLDIP3	1.53428	0.61756	1.32e-12	2.7e-11
ENSG00000100228	RAB36	-2.41511	-1.27209	1.03e-10	9.27e-10
ENSG00000100234	TIMP3	2.8077	1.48939	6.38e-07	1.87e-06
ENSG00000100239	PPP6R2	1.58257	0.662265	2.92e-11	3.25e-10
ENSG00000100241	SBF1	1.1756	0.233403	4.09e-07	1.25e-06
ENSG00000100242	SUN2	1.2692	0.343915	4.77e-08	1.83e-07
ENSG00000100243	CYB5R3	1.61145	0.688356	5.69e-11	5.6e-10
ENSG00000100246	DNAL4	1.35957	0.443146	1.17e-06	3.25e-06
ENSG00000100258	LMF2	1.7311	0.791688	1.56e-12	3.08e-11
ENSG00000100263	RHBDD3	1.07554	0.105056	0.0264321	0.0346472
ENSG00000100266	PACSIN2	1.28181	0.358178	1.8e-07	5.98e-07
ENSG00000100271	TTLL1	-1.09362	-0.129116	0.327491	0.364291
ENSG00000100280	AP1B1	1.34199	0.424374	3.28e-09	1.75e-08
ENSG00000100281	HMGXB4	1.31676	0.396995	4.17e-09	2.15e-08
ENSG00000100284	TOM1	1.49767	0.582715	7.38e-08	2.7e-07
ENSG00000100288	CHKB	1.35122	0.434258	1.33e-07	4.56e-07
ENSG00000100292	HMOX1	2.14823	1.10315	4.89e-06	1.18e-05
ENSG00000100294	MCAT	1.2855	0.362328	1.29e-05	2.89e-05
ENSG00000100296	THOC5	1.58197	0.661721	4.15e-11	4.31e-10
ENSG00000100297	MCM5	1.57544	0.65575	2.06e-13	6.35e-12
ENSG00000100299	ARSA	1.51599	0.600263	4.45e-07	1.35e-06
ENSG00000100300	TSPO	2.09681	1.06819	5.84e-14	2.44e-12
ENSG00000100302	RASD2	-3.33666	-1.7384	3.39e-09	1.8e-08
ENSG00000100304	TTLL12	1.51056	0.595084	1.29e-11	1.65e-10
ENSG00000100307	CBX7	-1.10149	-0.139451	0.0853443	0.104067
ENSG00000100316	RPL3	1.11472	0.156681	7.32e-07	2.12e-06
ENSG00000100319	ZMAT5	1.28466	0.361383	9.37e-05	0.000178821
ENSG00000100320	RBFOX2	1.15863	0.212425	3.01e-07	9.49e-07
ENSG00000100321	SYNGR1	-1.03309	-0.0469643	0.205922	0.23675
ENSG00000100324	TAB1	1.1952	0.257249	4.25e-06	1.04e-05
ENSG00000100325	ASCC2	1.0848	0.117433	0.00680588	0.00968972
ENSG00000100330	MTMR3	1.09784	0.134674	0.00148155	0.00232813
ENSG00000100335	MIEF1	1.15867	0.212475	1.77e-06	4.72e-06
ENSG00000100336	APOL4	-5.44271	-2.44433	0.000129976	0.00024239
ENSG00000100342	APOL1	16.0199	4.00179	1.39e-06	3.79e-06
ENSG00000100344	PNPLA3	-1.41055	-0.496259	1.53e-06	4.15e-06
ENSG00000100345	MYH9	1.68183	0.750034	3.91e-13	1.06e-11
ENSG00000100346	CACNA1I	4.05184	2.01858	2.01e-16	3.58e-14
ENSG00000100347	SAMM50	1.27291	0.348131	1.7e-07	5.66e-07
ENSG00000100348	TXN2	1.51634	0.600598	1.19e-10	1.05e-09
ENSG00000100350	FOXRED2	1.4411	0.527175	8.52e-09	4e-08
ENSG00000100353	EIF3D	1.25255	0.324873	1.06e-09	6.63e-09
ENSG00000100354	TNRC6B	1.06722	0.093852	0.00347112	0.00515767
ENSG00000100359	SGSM3	1.55235	0.634456	1.03e-09	6.5e-09
ENSG00000100360	IFT27	-1.62631	-0.701601	2.4e-07	7.74e-07
ENSG00000100364	KIAA0930	1.26555	0.339765	1.13e-07	3.93e-07
ENSG00000100372	SLC25A17	1.52141	0.605407	5.3e-10	3.7e-09
ENSG00000100376	FAM118A	1.42318	0.50912	7.74e-07	2.23e-06
ENSG00000100379	KCTD17	-1.24773	-0.319311	0.000542026	0.000914929
ENSG00000100380	ST13	-1.10975	-0.150232	1.44e-05	3.2e-05
ENSG00000100387	RBX1	1.49272	0.57794	6.43e-10	4.35e-09
ENSG00000100393	EP300	1.3896	0.474672	8.42e-11	7.81e-10
ENSG00000100395	L3MBTL2	1.32597	0.407048	3.32e-07	1.04e-06
ENSG00000100401	RANGAP1	1.40521	0.490788	2.76e-11	3.11e-10
ENSG00000100403	ZC3H7B	1.57138	0.652028	2.9e-13	8.34e-12
ENSG00000100410	PHF5A	1.1895	0.250358	9.98e-05	0.000189406
ENSG00000100412	ACO2	1.37033	0.454524	8.79e-11	8.08e-10
ENSG00000100413	POLR3H	1.15936	0.213327	0.000158062	0.000291003
ENSG00000100416	TRMU	1.13805	0.186568	3.2e-05	6.67e-05
ENSG00000100417	PMM1	1.68515	0.752873	1.95e-10	1.59e-09
ENSG00000100418	DESI1	1.61105	0.688004	3.01e-11	3.32e-10
ENSG00000100422	CERK	-1.02193	-0.0312934	0.397774	0.435358
ENSG00000100425	BRD1	1.10636	0.145815	0.00126306	0.00200568
ENSG00000100426	ZBED4	1.10706	0.146738	0.000905472	0.00147398
ENSG00000100427	MLC1	12.6951	3.6662	5.1e-19	7.41e-16
ENSG00000100429	HDAC10	1.55721	0.638964	2.03e-07	6.65e-07
ENSG00000100439	ABHD4	1.38199	0.466749	3.5e-07	1.09e-06
ENSG00000100441	KHNYN	1.09474	0.130584	0.00344272	0.00511976
ENSG00000100442	FKBP3	1.11558	0.157798	7.21e-05	0.000140321
ENSG00000100445	SDR39U1	-1.04489	-0.0633499	0.182629	0.21172
ENSG00000100461	RBM23	-1.11568	-0.157921	0.000203768	0.000368783
ENSG00000100462	PRMT5	-1.13841	-0.187024	1.93e-06	5.1e-06
ENSG00000100473	COCH	3.45654	1.78933	6.3e-12	9.26e-11
ENSG00000100478	AP4S1	1.58304	0.662693	6.52e-05	0.00012785
ENSG00000100479	POLE2	1.34355	0.426049	1.46e-06	3.96e-06
ENSG00000100483	VCPKMT	-1.16296	-0.217801	0.011834	0.0162664
ENSG00000100485	SOS2	-1.20095	-0.264182	0.000162992	0.000299402
ENSG00000100490	CDKL1	5.12325	2.35706	9.29e-09	4.31e-08
ENSG00000100503	NIN	-1.53981	-0.622756	4.83e-11	4.88e-10
ENSG00000100504	PYGL	-1.07562	-0.105172	0.283524	0.31873
ENSG00000100505	TRIM9	-1.07647	-0.106302	0.359783	0.3969
ENSG00000100519	PSMC6	-1.00254	-0.00366538	0.906402	0.917065
ENSG00000100522	GNPNAT1	1.47429	0.56002	7.62e-10	5e-09
ENSG00000100523	DDHD1	1.06765	0.0944377	0.0227219	0.03002
ENSG00000100526	CDKN3	1.41335	0.499123	8.03e-08	2.91e-07
ENSG00000100528	CNIH1	1.00666	0.00957374	0.717492	0.744871
ENSG00000100532	CGRRF1	-1.19738	-0.259876	0.0288136	0.0375596
ENSG00000100554	ATP6V1D	-1.25049	-0.322489	2.04e-06	5.36e-06
ENSG00000100564	PIGH	1.06047	0.0847047	0.292721	0.328522
ENSG00000100567	PSMA3	-1.20009	-0.263146	3.41e-06	8.52e-06
ENSG00000100568	VTI1B	-1.11485	-0.156854	0.00071385	0.00118202
ENSG00000100575	TIMM9	1.01716	0.0245502	0.576326	0.611493
ENSG00000100577	GSTZ1	1.55791	0.639611	4.41e-07	1.34e-06
ENSG00000100578	KIAA0586	-1.34127	-0.423597	4.99e-08	1.91e-07
ENSG00000100580	TMED8	-1.4047	-0.490264	6.25e-10	4.25e-09
ENSG00000100583	SAMD15	-1.73254	-0.792891	0.00523767	0.00757363
ENSG00000100591	AHSA1	-1.03563	-0.0505018	0.0922031	0.111867
ENSG00000100592	DAAM1	-2.54192	-1.34592	1.83e-10	1.51e-09
ENSG00000100593	ISM2	-1.26879	-0.343454	0.414884	0.452814
ENSG00000100596	SPTLC2	-1.01999	-0.0285578	0.409245	0.446981
ENSG00000100599	RIN3	-2.53918	-1.34436	0.000282394	0.000499814
ENSG00000100600	LGMN	-1.36734	-0.451377	1.89e-08	8.08e-08
ENSG00000100601	ALKBH1	-1.00602	-0.00865312	0.889889	0.902641
ENSG00000100603	SNW1	-1.00802	-0.0115247	0.676844	0.707129
ENSG00000100605	ITPK1	1.63238	0.70698	1.49e-10	1.27e-09
ENSG00000100612	DHRS7	-4.75592	-2.24972	9.94e-08	3.51e-07
ENSG00000100614	PPM1A	-1.11884	-0.161999	0.000775341	0.00127591
ENSG00000100625	SIX4	-2.07786	-1.0551	2.51e-09	1.38e-08
ENSG00000100626	GALNT16	-16.3665	-4.03267	6.26e-08	2.33e-07
ENSG00000100629	C14orf145	-1.0256	-0.0364742	0.54369	0.580175
ENSG00000100632	ERH	-1.13146	-0.178181	1.42e-05	3.17e-05
ENSG00000100644	HIF1A	-1.26613	-0.340425	3.75e-08	1.48e-07
ENSG00000100647	SUSD6	-1.13262	-0.179659	0.0140393	0.0190877
ENSG00000100650	SRSF5	-1.14057	-0.189757	1.14e-05	2.58e-05
ENSG00000100664	EIF5	1.00574	0.00826437	0.699183	0.727895
ENSG00000100697	DICER1	-1.32529	-0.406303	9.63e-10	6.12e-09
ENSG00000100711	ZFYVE21	1.06729	0.0939475	0.0738904	0.0909669
ENSG00000100714	MTHFD1	1.07252	0.101001	0.000505625	0.000857773
ENSG00000100722	ZC3H14	-1.20487	-0.268882	2.15e-06	5.62e-06
ENSG00000100726	TELO2	1.24163	0.312231	1.34e-06	3.66e-06
ENSG00000100731	PCNX1	-1.21726	-0.283638	8.12e-08	2.93e-07
ENSG00000100744	GSKIP	-1.33497	-0.416804	9.9e-05	0.000188114
ENSG00000100749	VRK1	-1.1612	-0.215615	2.92e-05	6.12e-05
ENSG00000100764	PSMC1	-1.1828	-0.242203	3.46e-07	1.08e-06
ENSG00000100767	PAPLN	2.05644	1.04015	1.32e-05	2.96e-05
ENSG00000100784	RPS6KA5	-1.24966	-0.321532	0.00165414	0.00257983
ENSG00000100796	SMEK1	-1.1689	-0.225157	2.05e-06	5.39e-06
ENSG00000100802	C14orf93	-1.16805	-0.224105	0.0412577	0.0527114
ENSG00000100804	PSMB5	-1.00714	-0.0102677	0.697312	0.726437
ENSG00000100811	YY1	1.04668	0.0658214	0.0183212	0.0245279
ENSG00000100813	ACIN1	-1.16746	-0.223368	3.15e-08	1.27e-07
ENSG00000100814	CCNB1IP1	-1.47914	-0.564763	4.32e-09	2.22e-08
ENSG00000100815	TRIP11	-1.23903	-0.309216	1.38e-06	3.78e-06
ENSG00000100823	APEX1	-1.03049	-0.0433302	0.0566164	0.0709791
ENSG00000100836	PABPN1	-1.10228	-0.140486	9.43e-05	0.000179844
ENSG00000100842	EFS	1.20346	0.267192	0.000255454	0.000455625
ENSG00000100852	ARHGAP5	-1.23545	-0.305031	5.76e-06	1.38e-05
ENSG00000100865	CINP	-1.00371	-0.00534505	0.907989	0.918555
ENSG00000100883	SRP54	1.03698	0.0523887	0.129341	0.153617
ENSG00000100888	CHD8	-1.18184	-0.241038	2.31e-07	7.49e-07
ENSG00000100889	PCK2	1.08209	0.113814	0.206676	0.237548
ENSG00000100890	KIAA0391	1.00564	0.00811326	0.821973	0.842729
ENSG00000100897	DCAF11	-1.0251	-0.0357678	0.378483	0.415666
ENSG00000100902	PSMA6	-1.22442	-0.292104	1.35e-07	4.62e-07
ENSG00000100906	NFKBIA	1.33441	0.416206	7.53e-07	2.18e-06
ENSG00000100908	EMC9	1.55967	0.641241	2.97e-08	1.21e-07
ENSG00000100911	PSME2	1.79315	0.842496	6.48e-12	9.46e-11
ENSG00000100916	BRMS1L	1.27002	0.344846	1.78e-05	3.89e-05
ENSG00000100918	REC8	1.2061	0.270344	4.33e-05	8.79e-05
ENSG00000100926	TM9SF1	1.24553	0.316761	5.56e-05	0.000110268
ENSG00000100934	SEC23A	1.01622	0.0232093	0.368951	0.406229
ENSG00000100938	GMPR2	1.15249	0.204755	3.69e-05	7.59e-05
ENSG00000100941	PNN	-1.17946	-0.238128	2.24e-07	7.27e-07
ENSG00000100949	RABGGTA	1.57993	0.65986	1.29e-07	4.43e-07
ENSG00000100968	NFATC4	-3.78178	-1.91907	3.02e-13	8.62e-12
ENSG00000100979	PLTP	1.53754	0.620621	1.7e-12	3.28e-11
ENSG00000100982	PCIF1	-1.03062	-0.0435078	0.265556	0.299859
ENSG00000100983	GSS	1.02949	0.0419283	0.374035	0.411204
ENSG00000100985	MMP9	-2.65449	-1.40843	9.51e-08	3.37e-07
ENSG00000100991	TRPC4AP	1.03907	0.0552914	0.073271	0.090267
ENSG00000100994	PYGB	1.2195	0.286285	7.38e-08	2.7e-07
ENSG00000100997	ABHD12	1.05341	0.0750655	0.0870002	0.105981
ENSG00000101000	PROCR	2.80091	1.4859	7.72e-14	3e-12
ENSG00000101003	GINS1	-1.19813	-0.260783	7.15e-07	2.08e-06
ENSG00000101004	NINL	-1.4185	-0.504364	9.01e-09	4.2e-08
ENSG00000101017	CD40	1.47971	0.565317	2.24e-06	5.83e-06
ENSG00000101019	UQCC1	-1.1827	-0.242085	2.22e-06	5.78e-06
ENSG00000101040	ZMYND8	-1.4408	-0.526868	3.34e-11	3.59e-10
ENSG00000101049	SGK2	2.34714	1.23091	8.5e-06	1.97e-05
ENSG00000101052	IFT52	-1.23933	-0.309565	3.2e-05	6.66e-05
ENSG00000101057	MYBL2	1.28068	0.356906	6.2e-10	4.23e-09
ENSG00000101079	NDRG3	-1.04746	-0.0668932	0.116903	0.139692
ENSG00000101084	C20orf24	-1.01555	-0.0222681	0.526764	0.563843
ENSG00000101096	NFATC2	-16.4997	-4.04437	2.02e-06	5.32e-06
ENSG00000101098	RIMS4	-8.84303	-3.14454	9.87e-05	0.000187583
ENSG00000101104	PABPC1L	1.13387	0.181254	0.0029375	0.00441563
ENSG00000101109	STK4	-1.07987	-0.110854	0.00749022	0.0106083
ENSG00000101115	SALL4	6.17622	2.62672	1.2e-08	5.41e-08
ENSG00000101126	ADNP	-1.00792	-0.0113814	0.648747	0.680436
ENSG00000101132	PFDN4	-1.29782	-0.376088	7.86e-07	2.26e-06
ENSG00000101134	DOK5	-2.46645	-1.30243	0.0121502	0.0166709
ENSG00000101138	CSTF1	1.04977	0.0700697	0.0475777	0.0602995
ENSG00000101144	BMP7	1.77514	0.827933	2.07e-09	1.18e-08
ENSG00000101146	RAE1	-1.24479	-0.315905	2.01e-07	6.6e-07
ENSG00000101150	TPD52L2	1.17376	0.231135	1.15e-06	3.2e-06
ENSG00000101152	DNAJC5	1.99373	0.995473	1.2e-15	1.34e-13
ENSG00000101158	NELFCD	1.00166	0.00239372	0.914335	0.924331
ENSG00000101161	PRPF6	-1.08022	-0.111319	0.00338167	0.00503411
ENSG00000101166	PRELID3B	-1.23822	-0.308266	2.17e-08	9.13e-08
ENSG00000101181	MTG2	1.01882	0.0269015	0.466314	0.504575
ENSG00000101182	PSMA7	-1.28653	-0.363488	3.6e-09	1.89e-08
ENSG00000101187	SLCO4A1	3.756	1.9092	4.66e-12	7.38e-11
ENSG00000101189	MRGBP	1.17597	0.23385	2.64e-05	5.56e-05
ENSG00000101190	TCFL5	1.07928	0.110065	0.022371	0.029576
ENSG00000101191	DIDO1	-1.07893	-0.109599	0.00181977	0.00282274
ENSG00000101193	GID8	-1.19933	-0.262224	2.81e-06	7.16e-06
ENSG00000101199	ARFGAP1	-1.08962	-0.123828	0.00102163	0.00165064
ENSG00000101210	EEF1A2	1.3781	0.462679	0.00870717	0.012228
ENSG00000101216	GMEB2	-1.02891	-0.0411132	0.296717	0.332767
ENSG00000101220	C20orf27	1.22551	0.293383	1.65e-05	3.63e-05
ENSG00000101222	SPEF1	-1.55771	-0.639429	0.0557989	0.0700145
ENSG00000101224	CDC25B	1.03132	0.044493	0.0543352	0.0683226
ENSG00000101236	RNF24	-1.35667	-0.440067	1.56e-08	6.82e-08
ENSG00000101246	ARFRP1	-1.00769	-0.0110567	0.825865	0.845964
ENSG00000101247	NDUFAF5	-1.32015	-0.400704	1.69e-05	3.69e-05
ENSG00000101255	TRIB3	-1.0473	-0.06667	0.10723	0.128906
[truncated: 13,984 more rows]

## Sheet: S8B TC-32-ETS1-High
Ebegboni et al., Supplemental Table S8B: Differential gene expression TC-32-pLOC -ETS1-High versus TC-32 pLOC-RFP
ENSID GENE	GENE SYMBOL	FOLD-CHANGE	Log2 FC	p value	FDR
ENSG00000000003	TSPAN6	-1.21565	-0.281723	1.88e-07	5.77e-07
ENSG00000000419	DPM1	-1.16452	-0.219735	0.000292045	0.000512848
ENSG00000000457	SCYL3	-1.15776	-0.211341	0.00195829	0.00304709
ENSG00000000460	C1orf112	-1.0402	-0.0568553	0.17819	0.209232
ENSG00000000971	CFH	20.712	4.3724	1.02e-07	3.31e-07
ENSG00000001084	GCLC	-1.39299	-0.478181	1.39e-09	7.12e-09
ENSG00000001167	NFYA	1.31149	0.391212	1.01e-08	4.12e-08
ENSG00000001460	STPG1	1.15713	0.210555	0.0295097	0.0389709
ENSG00000001461	NIPAL3	1.88411	0.913883	2.39e-12	2.91e-11
ENSG00000001497	LAS1L	-1.10819	-0.14821	0.000422202	0.000724257
ENSG00000001561	ENPP4	-1.97331	-0.980618	2.35e-09	1.13e-08
ENSG00000001617	SEMA3F	-4.95236	-2.30812	2.69e-16	1.63e-14
ENSG00000001629	ANKIB1	1.032	0.0454462	0.172322	0.202786
ENSG00000001630	CYP51A1	1.72368	0.785496	5.08e-13	7.89e-12
ENSG00000001631	KRIT1	-1.0586	-0.0821635	0.0270791	0.035935
ENSG00000002016	RAD52	-1.14077	-0.190013	0.00344422	0.00518421
ENSG00000002330	BAD	1.27277	0.347975	6e-07	1.67e-06
ENSG00000002549	LAP3	-1.05937	-0.0832119	0.0526825	0.0671906
ENSG00000002586	CD99	1.70303	0.768107	1.54e-14	4.26e-13
ENSG00000002745	WNT16	7.13935	2.83579	2.63e-05	5.43e-05
ENSG00000002822	MAD1L1	1.17441	0.231931	0.000203588	0.000365981
ENSG00000002834	LASP1	1.05584	0.0783897	0.00698063	0.0100475
ENSG00000002919	SNX11	1.04652	0.0655992	0.279857	0.318251
ENSG00000002933	TMEM176A	4.04787	2.01716	1.82e-10	1.21e-09
ENSG00000003056	M6PR	-1.44859	-0.534648	7.13e-12	7.38e-11
ENSG00000003096	KLHL13	1.57653	0.656748	1.05e-11	1.03e-10
ENSG00000003137	CYP26B1	1.79847	0.84677	2.81e-06	6.86e-06
ENSG00000003249	DBNDD1	1.43133	0.517351	4.55e-09	2.04e-08
ENSG00000003393	ALS2	1.80097	0.848775	9.45e-14	1.94e-12
ENSG00000003400	CASP10	18.431	4.20406	7.81e-07	2.12e-06
ENSG00000003402	CFLAR	2.94684	1.55917	2.96e-16	1.77e-14
ENSG00000003436	TFPI	1.31642	0.396618	5.01e-07	1.41e-06
ENSG00000003509	NDUFAF7	1.13951	0.188412	0.00273303	0.00417427
ENSG00000003756	RBM5	-1.11694	-0.159547	0.000692258	0.0011519
ENSG00000003989	SLC7A2	-1.41142	-0.49715	4.09e-07	1.18e-06
ENSG00000004059	ARF5	-1.1601	-0.214246	1.16e-05	2.55e-05
ENSG00000004139	SARM1	-1.49262	-0.577851	2.16e-10	1.41e-09
ENSG00000004142	POLDIP2	1.004	0.00575866	0.878213	0.893259
ENSG00000004399	PLXND1	-1.5992	-0.677346	1.3e-10	9.03e-10
ENSG00000004455	AK2	-1.05362	-0.0753519	0.0109083	0.0152558
ENSG00000004468	CD38	-3.13792	-1.64981	0.00113232	0.00182362
ENSG00000004478	FKBP4	-1.25047	-0.322473	5.27e-09	2.32e-08
ENSG00000004487	KDM1A	-1.58532	-0.66477	2.36e-14	6.07e-13
ENSG00000004534	RBM6	1.11941	0.162743	0.000123119	0.000228237
ENSG00000004660	CAMKK1	1.11256	0.153877	0.0542486	0.0690674
ENSG00000004700	RECQL	1.02437	0.034743	0.309857	0.349715
ENSG00000004766	VPS50	1.11605	0.158398	0.00686781	0.00989755
ENSG00000004777	ARHGAP33	1.38459	0.469463	9.88e-08	3.2e-07
ENSG00000004779	NDUFAB1	-1.34732	-0.430095	7.6e-10	4.21e-09
ENSG00000004838	ZMYND10	-1.72223	-0.784281	0.00475122	0.00700792
ENSG00000004848	ARX	23.0153	4.52452	4.14e-07	1.19e-06
ENSG00000004864	SLC25A13	-1.86869	-0.902027	1.92e-13	3.52e-12
ENSG00000004866	ST7	1.31461	0.394631	1.45e-07	4.55e-07
ENSG00000004897	CDC27	1.12057	0.164232	2.31e-05	4.82e-05
ENSG00000004961	HCCS	1.15437	0.207108	0.000532059	0.000900137
ENSG00000004975	DVL2	1.02005	0.0286437	0.384999	0.425985
ENSG00000005007	UPF1	1.26131	0.334919	2.44e-09	1.17e-08
ENSG00000005020	SKAP2	4.20579	2.07238	1.18e-09	6.18e-09
ENSG00000005022	SLC25A5	-1.40829	-0.49394	9.8e-13	1.37e-11
ENSG00000005059	CCDC109B	1.90426	0.929234	2.78e-09	1.31e-08
ENSG00000005075	POLR2J	-1.23823	-0.30828	4.68e-05	9.28e-05
ENSG00000005100	DHX33	-1.44163	-0.527705	4.79e-12	5.24e-11
ENSG00000005108	THSD7A	-89.9026	-6.49029	1.28e-09	6.64e-09
ENSG00000005156	LIG3	-1.4533	-0.539329	3.17e-11	2.65e-10
ENSG00000005175	RPAP3	1.25026	0.322228	6.41e-07	1.77e-06
ENSG00000005189	AC004381.6	1.09048	0.124965	0.16625	0.196214
ENSG00000005194	CIAPIN1	-1.30299	-0.381826	1.36e-08	5.41e-08
ENSG00000005206	SPPL2B	-1.1744	-0.231924	8.13e-06	1.84e-05
ENSG00000005238	FAM214B	-1.32346	-0.404318	2.36e-05	4.92e-05
ENSG00000005249	PRKAR2B	-3.00656	-1.58811	2.67e-10	1.69e-09
ENSG00000005302	MSL3	1.05146	0.0723989	0.151736	0.180222
ENSG00000005339	CREBBP	-1.02183	-0.0311503	0.363995	0.405029
ENSG00000005379	BZRAP1	-4.91399	-2.29689	1.79e-05	3.81e-05
ENSG00000005436	GCFC2	1.61912	0.695209	1.6e-10	1.08e-09
ENSG00000005448	WDR54	-1.11684	-0.159426	0.0046617	0.00688408
ENSG00000005469	CROT	1.9542	0.966577	1.68e-10	1.13e-09
ENSG00000005483	KMT2E	1.12628	0.171564	3e-05	6.14e-05
ENSG00000005486	RHBDD2	-1.08334	-0.11549	0.00345012	0.00519213
ENSG00000005700	IBTK	-1.35099	-0.434017	9.26e-10	4.99e-09
ENSG00000005801	ZNF195	-1.06703	-0.0935984	0.02795	0.0370114
ENSG00000005810	MYCBP2	-1.81326	-0.858588	9.06e-13	1.28e-11
ENSG00000005812	FBXL3	1.01197	0.0171609	0.650011	0.685592
ENSG00000005844	ITGAL	-1.21925	-0.28599	0.408518	0.449935
ENSG00000005882	PDK2	1.17371	0.231078	0.000153066	0.00027985
ENSG00000005884	ITGA3	2.83939	1.50558	8.2e-12	8.29e-11
ENSG00000005889	ZFX	1.33775	0.41981	1.75e-08	6.75e-08
ENSG00000005893	LAMP2	1.22399	0.29159	9.97e-09	4.09e-08
ENSG00000005961	ITGA2B	1.47871	0.564342	0.0132412	0.0183163
ENSG00000006007	GDE1	1.18586	0.245928	4.68e-07	1.33e-06
ENSG00000006015	C19orf60	1.23932	0.309552	5.82e-05	0.000113661
ENSG00000006016	CRLF1	-3.15282	-1.65664	0.000325531	0.000567426
ENSG00000006025	OSBPL7	-1.59657	-0.674977	1.06e-07	3.42e-07
ENSG00000006042	TMEM98	1.38229	0.467065	1.98e-10	1.31e-09
ENSG00000006047	YBX2	-1.19412	-0.255952	0.000175204	0.000317272
ENSG00000006062	MAP3K14	1.0243	0.0346383	0.672287	0.706402
ENSG00000006116	CACNG3	11.7323	3.55241	1.06e-06	2.8e-06
ENSG00000006118	TMEM132A	-1.43924	-0.52531	9.3e-09	3.86e-08
ENSG00000006125	AP2B1	-1.08542	-0.118248	0.000304629	0.000533375
ENSG00000006194	ZNF263	-1.08372	-0.115994	0.00728581	0.0104574
ENSG00000006210	CX3CL1	-40.221	-5.32988	1.93e-09	9.48e-09
ENSG00000006282	SPATA20	3.93432	1.97611	1.01e-13	2.05e-12
ENSG00000006283	CACNA1G	2.44249	1.28835	2.91e-10	1.83e-09
ENSG00000006327	TNFRSF12A	-1.23284	-0.30199	0.000112924	0.000210379
ENSG00000006377	DLX6	-6.74294	-2.75338	2.21e-14	5.74e-13
ENSG00000006432	MAP3K9	-1.60152	-0.679444	2.11e-09	1.02e-08
ENSG00000006451	RALA	-1.3143	-0.394292	1.7e-08	6.58e-08
ENSG00000006453	BAIAP2L1	-2.45521	-1.29585	0.00260027	0.00398435
ENSG00000006459	KDM7A	-1.92065	-0.941591	2.02e-11	1.8e-10
ENSG00000006468	ETV1	-1.3564	-0.439778	5.59e-09	2.45e-08
ENSG00000006530	AGK	1.06955	0.0970002	0.0185414	0.0251889
ENSG00000006576	PHTF2	1.07067	0.0985073	0.00752233	0.0107656
ENSG00000006606	CCL26	10.0226	3.32518	3.73e-09	1.71e-08
ENSG00000006607	FARP2	1.45977	0.545742	1.49e-10	1.01e-09
ENSG00000006625	GGCT	-1.72569	-0.78717	7.67e-13	1.12e-11
ENSG00000006634	DBF4	-1.17281	-0.229971	1.29e-05	2.8e-05
ENSG00000006638	TBXA2R	2.05806	1.04128	0.00349047	0.00524941
ENSG00000006652	IFRD1	-1.60091	-0.678889	2.28e-11	1.99e-10
ENSG00000006695	COX10	-1.31264	-0.39247	9.08e-07	2.43e-06
ENSG00000006704	GTF2IRD1	-1.12951	-0.175703	7.79e-05	0.000148934
ENSG00000006712	PAF1	1.34923	0.432131	1.18e-07	3.77e-07
ENSG00000006715	VPS41	-1.18581	-0.245874	8.47e-07	2.28e-06
ENSG00000006740	ARHGAP44	1.04026	0.0569433	0.729101	0.759502
ENSG00000006744	ELAC2	-1.13267	-0.179734	3.88e-05	7.8e-05
ENSG00000006756	ARSD	11.1359	3.47715	5.44e-05	0.000106724
ENSG00000006831	ADIPOR2	1.02915	0.0414518	0.216789	0.251038
ENSG00000006837	CDKL3	-4.25836	-2.0903	3.27e-06	7.88e-06
ENSG00000007047	MARK4	1.33365	0.415378	3.37e-09	1.56e-08
ENSG00000007062	PROM1	-16.4694	-4.04172	5.18e-06	1.21e-05
ENSG00000007080	CCDC124	-1.06792	-0.0948022	0.0360969	0.0471552
ENSG00000007129	CEACAM21	-4.48366	-2.16468	7.4e-14	1.6e-12
ENSG00000007168	PAFAH1B1	1.1169	0.159495	1.68e-05	3.58e-05
ENSG00000007174	DNAH9	-1.50415	-0.588948	0.001509	0.00238326
ENSG00000007202	KIAA0100	-1.07091	-0.0988308	0.00158908	0.00250139
ENSG00000007255	TRAPPC6A	-1.51078	-0.595298	7.7e-06	1.75e-05
ENSG00000007264	MATK	-16.8169	-4.07184	1.85e-06	4.68e-06
ENSG00000007306	CEACAM7	1.08857	0.122434	0.766794	0.793679
ENSG00000007314	SCN4A	-1.56071	-0.642198	6.07e-05	0.000118145
ENSG00000007341	ST7L	-1.01933	-0.0276174	0.643439	0.679285
ENSG00000007372	PAX6	3.8119	1.93051	7.85e-14	1.67e-12
ENSG00000007376	RPUSD1	-1.02527	-0.0359993	0.489592	0.531013
ENSG00000007384	RHBDF1	-1.35623	-0.439599	3.27e-06	7.88e-06
ENSG00000007392	LUC7L	-1.18514	-0.245057	8.61e-07	2.32e-06
ENSG00000007516	BAIAP3	2.14936	1.10391	0.00142188	0.00225741
ENSG00000007520	TSR3	1.18588	0.245963	1.28e-05	2.79e-05
ENSG00000007541	PIGQ	-1.12234	-0.166511	0.00167003	0.00262086
ENSG00000007545	CRAMP1	-1.00162	-0.00233	0.944843	0.952122
ENSG00000007866	TEAD3	1.10616	0.145555	0.0153245	0.0210372
ENSG00000007923	DNAJC11	-1.15832	-0.212028	1.9e-06	4.78e-06
ENSG00000007944	MYLIP	1.26095	0.33451	2.47e-05	5.11e-05
ENSG00000007968	E2F2	1.0323	0.0458612	0.141845	0.169324
ENSG00000008018	PSMB1	-1.31577	-0.395904	4.61e-09	2.06e-08
ENSG00000008083	JARID2	-1.90304	-0.928307	8.64e-15	2.66e-13
ENSG00000008086	CDKL5	-1.12386	-0.168461	0.00131487	0.00209622
ENSG00000008118	CAMK1G	-3.46953	-1.79474	2.67e-05	5.51e-05
ENSG00000008128	CDK11A	-1.16603	-0.2216	0.000270157	0.000476858
ENSG00000008130	NADK	1.04521	0.0637879	0.056991	0.0723301
ENSG00000008196	TFAP2B	1.82853	0.870686	1.38e-06	3.57e-06
ENSG00000008256	CYTH3	1.58034	0.660233	3.43e-10	2.11e-09
ENSG00000008277	ADAM22	1.00446	0.00641508	0.898604	0.912269
ENSG00000008282	SYPL1	1.0331	0.0469859	0.122438	0.147602
ENSG00000008283	CYB561	-1.5192	-0.60331	0.000943342	0.00153851
ENSG00000008294	SPAG9	1.08707	0.120446	0.000777135	0.00128424
ENSG00000008300	CELSR3	-4.04207	-2.01509	2.91e-13	4.92e-12
ENSG00000008311	AASS	-1.22913	-0.297643	8.43e-08	2.78e-07
ENSG00000008324	SS18L2	-1.26698	-0.341391	9.6e-05	0.000180919
ENSG00000008382	MPND	1.0637	0.0890906	0.142065	0.169562
ENSG00000008394	MGST1	-1.19259	-0.254095	1.59e-07	4.94e-07
ENSG00000008405	CRY1	1.0637	0.0890923	0.107056	0.130358
ENSG00000008441	NFIX	2.40158	1.26399	2.74e-17	2.64e-15
ENSG00000008513	ST3GAL1	-1.04625	-0.0652318	0.0742768	0.0927034
ENSG00000008710	PKD1	1.00486	0.00699939	0.825183	0.846491
ENSG00000008735	MAPK8IP2	-1.48594	-0.571378	0.0415801	0.0537767
ENSG00000008838	MED24	-1.08577	-0.118721	0.000688705	0.00114653
ENSG00000008853	RHOBTB2	-2.92065	-1.54629	2.11e-11	1.86e-10
ENSG00000008869	HEATR5B	1.27425	0.349649	3.23e-07	9.46e-07
ENSG00000008952	SEC62	1.32133	0.40199	2.44e-09	1.17e-08
ENSG00000008988	RPS20	-1.31115	-0.390836	4.06e-10	2.45e-09
ENSG00000009307	CSDE1	-1.08761	-0.121159	0.000284867	0.000500898
ENSG00000009335	UBE3C	-1.03692	-0.0523001	0.0810626	0.100541
ENSG00000009413	REV3L	1.0144	0.0206205	0.572713	0.611276
ENSG00000009694	TENM1	1.91856	0.940022	2.87e-14	7.18e-13
ENSG00000009709	PAX7	3.74563	1.90521	8.99e-10	4.86e-09
ENSG00000009780	FAM76A	-1.07512	-0.104496	0.111623	0.13555
ENSG00000009830	POMT2	-1.18335	-0.242879	0.000207978	0.000373122
ENSG00000009844	VTA1	-1.31653	-0.396738	4.18e-09	1.9e-08
ENSG00000009950	MLXIPL	-1.66443	-0.735027	0.00292006	0.00444347
ENSG00000009954	BAZ1B	-1.03747	-0.0530722	0.0530696	0.0676575
ENSG00000010017	RANBP9	1.00011	0.000152868	0.995966	0.996648
ENSG00000010030	ETV7	63.4168	5.98679	8.55e-09	3.57e-08
ENSG00000010072	SPRTN	-1.08649	-0.119674	0.0244652	0.0326874
ENSG00000010165	METTL13	-1.05676	-0.0796521	0.0627779	0.0791873
ENSG00000010219	DYRK4	-1.27556	-0.351132	1.54e-05	3.3e-05
ENSG00000010244	ZNF207	1.07852	0.109052	0.000367542	0.00063578
ENSG00000010256	UQCRC1	-1.05239	-0.0736656	0.0384344	0.0500098
ENSG00000010270	STARD3NL	-1.17449	-0.232034	2.94e-05	6.01e-05
ENSG00000010278	CD9	2.38893	1.25636	8.95e-12	8.97e-11
ENSG00000010292	NCAPD2	-1.48977	-0.575089	1.96e-12	2.44e-11
ENSG00000010295	IFFO1	-1.09904	-0.136243	0.0050296	0.00739547
ENSG00000010310	GIPR	-1.7967	-0.845352	2.8e-06	6.84e-06
ENSG00000010318	PHF7	-1.27392	-0.349272	0.0470114	0.0603259
ENSG00000010319	SEMA3G	1.94051	0.956436	0.000111225	0.000207455
ENSG00000010322	NISCH	1.03606	0.0511036	0.138068	0.165145
ENSG00000010361	FUZ	1.33733	0.419354	3.45e-07	1e-06
ENSG00000010404	IDS	1.0721	0.100439	0.001585	0.00249546
ENSG00000010539	ZNF200	1.24035	0.310753	5.26e-05	0.000103462
ENSG00000010626	LRRC23	-1.4532	-0.539233	0.000105426	0.000197462
ENSG00000010704	HFE	2.24687	1.16792	5.63e-11	4.35e-10
ENSG00000010803	SCMH1	-1.57282	-0.653355	3.97e-11	3.22e-10
ENSG00000010810	FYN	-3.10385	-1.63406	5.44e-16	2.88e-14
ENSG00000010818	HIVEP2	1.38941	0.474475	1.14e-07	3.65e-07
ENSG00000011007	ELOA	-1.03116	-0.0442695	0.12854	0.154495
ENSG00000011009	LYPLA2	-1.07271	-0.101256	0.0117333	0.016333
ENSG00000011021	CLCN6	-1.21386	-0.279607	1.64e-06	4.19e-06
ENSG00000011028	MRC2	1.59179	0.670651	1.33e-10	9.22e-10
ENSG00000011052	NME1-NME2	-1.24144	-0.31202	0.0140358	0.0193572
ENSG00000011105	TSPAN9	-1.13585	-0.183776	0.00106316	0.00171964
ENSG00000011114	BTBD7	-1.22427	-0.291924	1.81e-05	3.85e-05
ENSG00000011132	APBA3	1.27948	0.355563	9.08e-06	2.04e-05
ENSG00000011143	MKS1	-1.22463	-0.292342	5.47e-05	0.000107194
ENSG00000011198	ABHD5	-1.00084	-0.00121694	0.989265	0.990743
ENSG00000011201	ANOS1	-12.0382	-3.58954	3.84e-06	9.16e-06
ENSG00000011243	AKAP8L	-1.17826	-0.236657	1.18e-05	2.59e-05
ENSG00000011258	MBTD1	-1.70471	-0.769523	6.62e-12	6.91e-11
ENSG00000011260	UTP18	1.08658	0.119794	0.00541668	0.00793417
ENSG00000011275	RNF216	-1.06025	-0.0844081	0.0123159	0.0171085
ENSG00000011295	TTC19	-1.35421	-0.437453	4.36e-10	2.6e-09
ENSG00000011304	PTBP1	1.14993	0.201545	2.59e-07	7.72e-07
ENSG00000011332	DPF1	1.17498	0.232637	0.0012178	0.00195112
ENSG00000011376	LARS2	-1.31614	-0.396318	2.79e-07	8.26e-07
ENSG00000011405	PIK3C2A	1.03455	0.0490009	0.171893	0.202369
ENSG00000011422	PLAUR	1.1247	0.169542	0.0149718	0.0205705
ENSG00000011426	ANLN	1.38796	0.472967	5.25e-12	5.65e-11
ENSG00000011451	WIZ	1.19537	0.257462	5.44e-07	1.52e-06
ENSG00000011454	RABGAP1	-1.08051	-0.111714	0.000983121	0.00159901
ENSG00000011465	DCN	62.597	5.96802	2.07e-08	7.83e-08
ENSG00000011478	QPCTL	-1.1333	-0.180527	0.0326135	0.0428516
ENSG00000011485	PPP5C	1.40789	0.493533	5.9e-12	6.25e-11
ENSG00000011523	CEP68	-1.30051	-0.379075	3.15e-08	1.14e-07
ENSG00000011566	MAP4K3	1.20149	0.264827	8.75e-06	1.97e-05
ENSG00000011638	TMEM159	1.05294	0.0744215	0.580793	0.619009
ENSG00000011677	GABRA3	277.315	8.11538	2.22e-10	1.44e-09
ENSG00000012048	BRCA1	-1.37416	-0.45855	2.51e-11	2.16e-10
ENSG00000012061	ERCC1	1.72361	0.785436	1.51e-11	1.41e-10
ENSG00000012171	SEMA3B	-1.0101	-0.0144945	0.939458	0.947467
ENSG00000012174	MBTPS2	-1.06788	-0.0947479	0.0363859	0.0475018
ENSG00000012211	PRICKLE3	-1.05993	-0.0839661	0.190196	0.222227
ENSG00000012232	EXTL3	-1.43639	-0.522448	9.2e-11	6.66e-10
ENSG00000012660	ELOVL5	-1.22407	-0.291686	2.63e-08	9.69e-08
ENSG00000012822	CALCOCO1	1.4118	0.497535	2.15e-08	8.13e-08
ENSG00000012963	UBR7	1.03333	0.0473046	0.183706	0.215206
ENSG00000012983	MAP4K5	1.42064	0.506546	3.8e-10	2.31e-09
ENSG00000013016	EHD3	5.39607	2.43191	8.74e-14	1.82e-12
ENSG00000013275	PSMC4	1.15749	0.211001	1.5e-05	3.22e-05
ENSG00000013288	MAN2B2	-1.0913	-0.126043	0.00739131	0.0105988
ENSG00000013306	SLC25A39	1.01887	0.0269639	0.547873	0.587414
ENSG00000013364	MVP	6.22865	2.63892	2.78e-15	1.07e-13
ENSG00000013374	NUB1	1.20775	0.272322	2.92e-06	7.1e-06
ENSG00000013375	PGM3	1.88602	0.915343	7.67e-15	2.41e-13
ENSG00000013392	RWDD2A	1.2531	0.325496	0.000560852	0.00094517
ENSG00000013441	CLK1	1.27702	0.35278	2.36e-07	7.11e-07
ENSG00000013503	POLR3B	1.58963	0.668693	8.33e-09	3.49e-08
ENSG00000013523	ANGEL1	-2.15526	-1.10787	9.65e-14	1.98e-12
ENSG00000013561	RNF14	-1.27169	-0.346746	1.17e-07	3.75e-07
ENSG00000013563	DNASE1L1	1.3817	0.466449	9.43e-09	3.9e-08
ENSG00000013573	DDX11	-1.08787	-0.121511	0.00478694	0.00705801
ENSG00000013583	HEBP1	-1.31825	-0.398623	2.13e-06	5.33e-06
ENSG00000013588	GPRC5A	3.20866	1.68197	0.000141858	0.000260661
ENSG00000013619	MAMLD1	4.45735	2.15619	4.69e-13	7.37e-12
ENSG00000013810	TACC3	1.06658	0.0929939	0.00612589	0.00889606
ENSG00000014123	UFL1	-1.02928	-0.0416345	0.266777	0.304582
ENSG00000014138	POLA2	1.14285	0.192642	4.27e-05	8.53e-05
ENSG00000014164	ZC3H3	-1.36665	-0.450641	1.25e-08	4.99e-08
ENSG00000014216	CAPN1	1.62457	0.70006	1.13e-13	2.25e-12
ENSG00000014257	ACPP	-1.42137	-0.507281	0.00263765	0.00403702
ENSG00000014641	MDH1	1.17285	0.230014	5.56e-06	1.29e-05
ENSG00000014824	SLC30A9	-1.2	-0.263035	3.92e-07	1.13e-06
ENSG00000014914	MTMR11	-1.39902	-0.484418	0.000109518	0.000204436
ENSG00000014919	COX15	-1.55024	-0.632491	2.45e-11	2.12e-10
ENSG00000015133	CCDC88C	-1.5814	-0.661207	7.56e-11	5.62e-10
ENSG00000015153	YAF2	-1.06516	-0.0910684	0.137231	0.164205
ENSG00000015171	ZMYND11	1.42318	0.509114	9.45e-11	6.8e-10
ENSG00000015285	WAS	1.17595	0.233831	0.463894	0.505219
ENSG00000015413	DPEP1	2.43042	1.2812	0.00433812	0.00643697
ENSG00000015475	BID	-1.12003	-0.16354	0.0032289	0.00487883
ENSG00000015479	MATR3	-1.07957	-0.110462	0.00327492	0.00494471
ENSG00000015532	XYLT2	1.19464	0.25658	3.07e-05	6.26e-05
ENSG00000015568	RGPD5	1.95007	0.963523	0.000336237	0.000585273
ENSG00000015676	NUDCD3	1.1588	0.212627	8.7e-06	1.96e-05
ENSG00000016082	ISL1	422.715	8.72354	5.14e-11	4.03e-10
ENSG00000016391	CHDH	-6.13706	-2.61755	2.13e-08	8.06e-08
ENSG00000016864	GLT8D1	-1.0644	-0.0900471	0.0501384	0.0641316
ENSG00000017260	ATP2C1	1.17425	0.231744	5.31e-06	1.24e-05
ENSG00000017427	IGF1	3.36142	1.74907	6.78e-16	3.39e-14
ENSG00000017483	SLC38A5	1.24894	0.320705	1.48e-07	4.63e-07
ENSG00000017797	RALBP1	1.31133	0.391029	1.29e-09	6.68e-09
ENSG00000018189	RUFY3	-1.43167	-0.517694	6.54e-10	3.68e-09
ENSG00000018408	WWTR1	1.676	0.745026	7.46e-14	1.61e-12
ENSG00000018510	AGPS	1.40024	0.485675	3.99e-10	2.41e-09
ENSG00000018610	CXorf56	-1.21106	-0.276272	2.51e-05	5.2e-05
ENSG00000018699	TTC27	1.31663	0.396849	2.84e-06	6.92e-06
ENSG00000018869	ZNF582	1.98477	0.988969	1.41e-05	3.06e-05
ENSG00000019144	PHLDB1	1.60287	0.680659	7.74e-12	7.88e-11
ENSG00000019485	PRDM11	6.90886	2.78845	1.34e-18	2.7e-16
ENSG00000019549	SNAI2	1.06496	0.0907982	0.664838	0.699498
ENSG00000019991	HGF	386.723	8.59516	5.53e-11	4.29e-10
ENSG00000019995	ZRANB1	-1.69729	-0.76323	3.6e-12	4.08e-11
ENSG00000020129	NCDN	-1.43818	-0.524242	2.94e-09	1.38e-08
ENSG00000020181	ADGRA2	1.78271	0.834075	1.15e-13	2.28e-12
ENSG00000020256	ZFP64	-1.11796	-0.160872	0.00354847	0.00533016
ENSG00000020426	MNAT1	1.01632	0.0233574	0.648491	0.684034
ENSG00000020577	SAMD4A	-3.21352	-1.68415	8.83e-14	1.83e-12
ENSG00000020633	RUNX3	4.42034	2.14416	1.62e-15	6.87e-14
ENSG00000020922	MRE11A	1.24963	0.321505	9.32e-07	2.49e-06
ENSG00000021300	PLEKHB1	1.04787	0.0674641	0.669902	0.704217
ENSG00000021574	SPAST	1.65551	0.727278	9.33e-12	9.25e-11
ENSG00000021762	OSBPL5	-1.14472	-0.194989	0.0466172	0.0598534
ENSG00000021776	AQR	-1.02314	-0.0330035	0.257844	0.295053
ENSG00000021826	CPS1	-1.05709	-0.0800985	0.106752	0.130028
ENSG00000022267	FHL1	2.69394	1.42972	8.81e-18	1.14e-15
ENSG00000022277	RTFDC1	-1.03274	-0.0464751	0.134525	0.161208
ENSG00000022355	GABRA1	-1.04718	-0.066511	0.850976	0.869727
ENSG00000022567	SLC45A4	-1.11557	-0.157786	0.0437226	0.0563664
ENSG00000022840	RNF10	1.1133	0.154837	3.22e-05	6.56e-05
ENSG00000022976	ZNF839	-1.38426	-0.469114	4.61e-08	1.61e-07
ENSG00000023041	ZDHHC6	-1.39571	-0.480995	4.96e-09	2.2e-08
ENSG00000023171	GRAMD1B	1.59681	0.67519	5.04e-12	5.46e-11
ENSG00000023191	RNH1	1.45649	0.542496	5e-12	5.43e-11
ENSG00000023228	NDUFS1	1.26743	0.341908	9.49e-10	5.1e-09
ENSG00000023287	RB1CC1	-1.60065	-0.678661	2.46e-13	4.3e-12
ENSG00000023318	ERP44	-1.66309	-0.733863	1.42e-12	1.87e-11
ENSG00000023330	ALAS1	1.04509	0.0636266	0.130989	0.157263
ENSG00000023445	BIRC3	2.77402	1.47198	0.000100461	0.000188823
ENSG00000023516	AKAP11	-1.00047	-0.00067928	0.987304	0.989271
ENSG00000023572	GLRX2	-1.01146	-0.0164341	0.753937	0.782132
ENSG00000023608	SNAPC1	1.79142	0.841103	3.59e-10	2.2e-09
ENSG00000023697	DERA	-1.2784	-0.354341	6.89e-07	1.89e-06
ENSG00000023734	STRAP	-1.57669	-0.6569	7.75e-14	1.65e-12
ENSG00000023839	ABCC2	1.10413	0.142912	0.383898	0.424942
ENSG00000023902	PLEKHO1	1.13522	0.18297	0.000382778	0.000660502
ENSG00000023909	GCLM	1.65554	0.7273	2.45e-10	1.57e-09
ENSG00000024048	UBR2	-1.10178	-0.139837	0.000415739	0.000713855
ENSG00000024422	EHD2	3.91239	1.96805	4.89e-12	5.32e-11
ENSG00000024526	DEPDC1	1.08437	0.116857	0.000549453	0.000927322
ENSG00000024862	CCDC28A	-1.39784	-0.483197	2.75e-07	8.15e-07
ENSG00000025039	RRAGD	-2.81536	-1.49332	3.66e-12	4.14e-11
ENSG00000025156	HSF2	-1.08498	-0.117666	0.0112644	0.0157238
ENSG00000025293	PHF20	-1.08276	-0.114713	0.00205563	0.00318868
ENSG00000025423	HSD17B6	-2.13659	-1.09531	0.000679962	0.0011325
ENSG00000025434	NR1H3	-1.17579	-0.233626	0.0169349	0.0231216
ENSG00000025708	TYMP	6.23624	2.64068	5.66e-11	4.38e-10
ENSG00000025770	NCAPH2	1.63389	0.70831	2.39e-12	2.9e-11
ENSG00000025772	TOMM34	-1.37283	-0.457156	1.12e-09	5.87e-09
ENSG00000025796	SEC63	-1.02795	-0.0397709	0.204856	0.238162
ENSG00000025800	KPNA6	-1.0415	-0.0586657	0.0656294	0.0825899
ENSG00000026025	VIM	-1.49203	-0.577277	5.18e-14	1.18e-12
ENSG00000026036	RTEL1-TNFRSF6B	-1.18017	-0.238996	0.000628144	0.00105174
ENSG00000026103	FAS	-1.28064	-0.356863	0.00148925	0.00235444
ENSG00000026297	RNASET2	2.55448	1.35303	1.2e-11	1.15e-10
ENSG00000026508	CD44	8.49581	3.08675	1.23e-12	1.66e-11
ENSG00000026559	KCNG1	-8.37596	-3.06625	3.7e-16	2.09e-14
ENSG00000026652	AGPAT4	-1.86065	-0.895805	1.85e-09	9.11e-09
ENSG00000026950	BTN3A1	1.88254	0.91268	1.29e-11	1.23e-10
ENSG00000027001	MIPEP	-1.50932	-0.593898	1.63e-07	5.07e-07
ENSG00000027644	INSRR	-20.1882	-4.33544	9.53e-07	2.54e-06
ENSG00000027697	IFNGR1	-1.03453	-0.0489765	0.330784	0.370896
ENSG00000027847	B4GALT7	-1.0925	-0.12763	0.0628887	0.0793208
ENSG00000027869	SH2D2A	-4.7778	-2.25635	2.2e-09	1.06e-08
ENSG00000028116	VRK2	1.80673	0.853381	4.99e-10	2.93e-09
ENSG00000028137	TNFRSF1B	12.5996	3.65531	3.61e-13	5.94e-12
ENSG00000028203	VEZT	1.09624	0.132569	0.00392923	0.00586758
ENSG00000028310	BRD9	-1.31655	-0.396764	1.77e-09	8.75e-09
ENSG00000028528	SNX1	1.12341	0.167884	2.89e-05	5.92e-05
ENSG00000028839	TBPL1	-1.04118	-0.0582198	0.285018	0.323663
ENSG00000029153	ARNTL2	1.69007	0.757085	5.16e-10	3e-09
ENSG00000029363	BCLAF1	-1.17272	-0.229864	1.08e-06	2.85e-06
ENSG00000029364	SLC39A9	-1.12074	-0.164456	0.000328736	0.00057253
ENSG00000029639	TFB1M	-1.17037	-0.22696	0.00287755	0.00438168
ENSG00000029725	RABEP1	-1.05821	-0.0816195	0.0207639	0.0280119
ENSG00000029993	HMGB3	-1.12842	-0.174305	1.47e-05	3.17e-05
ENSG00000030066	NUP160	1.0326	0.0462843	0.201702	0.234732
ENSG00000030110	BAK1	-1.11066	-0.151413	0.0165514	0.0226249
ENSG00000030419	IKZF2	2.19388	1.13348	1.04e-14	3.08e-13
ENSG00000030582	GRN	1.0516	0.0725877	0.0301167	0.0397268
ENSG00000031003	FAM13B	-1.31647	-0.396676	1.37e-08	5.44e-08
ENSG00000031081	ARHGAP31	-1.62523	-0.700642	2.05e-09	9.99e-09
ENSG00000031691	CENPQ	-1.34659	-0.429307	5.67e-07	1.58e-06
ENSG00000031698	SARS	-1.26875	-0.343411	4.06e-09	1.85e-08
ENSG00000031823	RANBP3	1.29235	0.369997	9.12e-09	3.79e-08
ENSG00000032219	ARID4A	-1.49288	-0.578098	2.68e-10	1.7e-09
ENSG00000032389	TSSC1	1.11358	0.155204	0.00597713	0.00869259
ENSG00000032444	PNPLA6	1.74865	0.806243	1.76e-13	3.25e-12
ENSG00000032742	IFT88	1.03539	0.0501734	0.507467	0.547778
ENSG00000033011	ALG1	1.18873	0.249417	0.00140124	0.00222596
ENSG00000033030	ZCCHC8	-1.02802	-0.039862	0.274569	0.312746
ENSG00000033050	ABCF2	-1.02192	-0.0312767	0.406409	0.447674
ENSG00000033100	CHPF2	-1.03961	-0.0560389	0.205001	0.238296
ENSG00000033170	FUT8	1.61559	0.692059	9.81e-10	5.25e-09
ENSG00000033178	UBA6	-1.16025	-0.21444	3.5e-06	8.39e-06
ENSG00000033327	GAB2	1.61638	0.692763	3.64e-09	1.67e-08
ENSG00000033627	ATP6V0A1	-1.71372	-0.777128	3.44e-12	3.94e-11
ENSG00000033800	PIAS1	-1.14783	-0.198913	2.55e-05	5.28e-05
ENSG00000033867	SLC4A7	-1.28378	-0.360402	3.14e-07	9.2e-07
ENSG00000034053	APBA2	-1.07517	-0.104571	0.00386756	0.00577979
ENSG00000034152	MAP2K3	-1.1218	-0.165819	0.000459802	0.000784907
ENSG00000034510	TMSB10	1.39252	0.477694	1.61e-09	8.09e-09
ENSG00000034533	ASTE1	1.34138	0.42372	0.00179888	0.00281032
ENSG00000034677	RNF19A	-1.05942	-0.0832715	0.0960538	0.11788
ENSG00000034693	PEX3	1.28121	0.357511	1.76e-05	3.73e-05
ENSG00000034713	GABARAPL2	-1.23447	-0.303896	1.02e-05	2.25e-05
ENSG00000035115	SH3YL1	1.12068	0.164377	0.00114038	0.0018355
ENSG00000035141	FAM136A	1.41178	0.497515	5.87e-10	3.36e-09
ENSG00000035403	VCL	1.9587	0.969897	1.72e-14	4.7e-13
ENSG00000035499	DEPDC1B	-1.23286	-0.302005	4.22e-07	1.21e-06
ENSG00000035664	DAPK2	2.18391	1.12691	8.2e-15	2.54e-13
ENSG00000035681	NSMAF	1.07228	0.100679	0.0284868	0.0376694
ENSG00000035687	ADSS	-1.03008	-0.0427605	0.253949	0.290844
ENSG00000035862	TIMP2	1.2873	0.364348	1.64e-08	6.37e-08
ENSG00000035928	RFC1	-1.36778	-0.45184	2.02e-10	1.33e-09
ENSG00000036054	TBC1D23	1.01411	0.0202137	0.701962	0.734226
ENSG00000036257	CUL3	1.35716	0.440587	1.69e-10	1.13e-09
ENSG00000036448	MYOM2	2.61894	1.38898	3.79e-13	6.19e-12
ENSG00000036530	CYP46A1	-4.49017	-2.16677	2.75e-06	6.71e-06
ENSG00000036549	ZZZ3	-1.11365	-0.155297	0.000451824	0.000771944
ENSG00000036672	USP2	-1.77361	-0.826686	6.32e-07	1.74e-06
ENSG00000037042	TUBG2	1.01739	0.0248692	0.659932	0.694963
ENSG00000037241	RPL26L1	-1.46258	-0.548518	7.83e-10	4.31e-09
ENSG00000037280	FLT4	2.00887	1.00638	2.8e-08	1.02e-07
ENSG00000037474	NSUN2	-1.54898	-0.631314	4.15e-12	4.63e-11
ENSG00000037637	FBXO42	-1.10604	-0.1454	0.00579848	0.00844958
ENSG00000037749	MFAP3	-1.46567	-0.551563	1.69e-08	6.57e-08
ENSG00000037757	MRI1	1.54588	0.628429	1.64e-11	1.51e-10
ENSG00000037897	METTL1	1.15588	0.208992	0.00451067	0.00667268
ENSG00000037965	HOXC8	1.44494	0.531014	8.11e-05	0.000154651
ENSG00000038002	AGA	2.31248	1.20944	5.97e-10	3.41e-09
ENSG00000038210	PI4K2B	1.45924	0.545216	1.51e-09	7.62e-09
ENSG00000038219	BOD1L1	-1.09144	-0.126228	0.00124997	0.00200057
ENSG00000038274	MAT2B	-1.08401	-0.116375	0.000398557	0.000685816
ENSG00000038295	TLL1	5.62329	2.49141	7.29e-08	2.44e-07
ENSG00000038358	EDC4	-1.19247	-0.253958	8.63e-07	2.32e-06
ENSG00000038382	TRIO	-1.70374	-0.768704	1.44e-13	2.76e-12
ENSG00000038427	VCAN	-1738.53	-10.7636	3.61e-13	5.94e-12
ENSG00000038532	CLEC16A	-1.00149	-0.00215221	0.960107	0.965788
ENSG00000039123	SKIV2L2	-1.35072	-0.433727	1.04e-10	7.39e-10
ENSG00000039139	DNAH5	-3.90069	-1.96373	0.0054822	0.00802211
ENSG00000039319	ZFYVE16	-1.04408	-0.0622259	0.0646359	0.0813969
ENSG00000039523	FAM65A	-1.00219	-0.00315693	0.925782	0.935844
ENSG00000039560	RAI14	1.05832	0.0817783	0.0263785	0.035063
ENSG00000039650	PNKP	1.37578	0.460253	2.85e-09	1.34e-08
ENSG00000040199	PHLPP2	1.2324	0.30147	4.25e-06	1.01e-05
ENSG00000040275	SPDL1	-1.00525	-0.00755589	0.801454	0.825095
ENSG00000040341	STAU2	-1.19391	-0.255691	5.11e-07	1.44e-06
ENSG00000040487	PQLC2	-1.10311	-0.141575	0.0241472	0.0323
ENSG00000040531	CTNS	1.14167	0.191142	0.0133531	0.0184617
ENSG00000040608	RTN4R	1.7333	0.79352	1.52e-07	4.76e-07
ENSG00000040633	PHF23	1.27374	0.349069	2.4e-07	7.22e-07
ENSG00000040731	CDH10	3.37006	1.75277	3.03e-11	2.55e-10
ENSG00000040933	INPP4A	1.02483	0.0353883	0.405414	0.44673
ENSG00000041357	PSMA4	-1.16484	-0.220131	1.37e-06	3.55e-06
ENSG00000041515	MYO16	12.3038	3.62103	1.68e-11	1.54e-10
ENSG00000041802	LSG1	-1.17777	-0.236056	1.05e-05	2.32e-05
ENSG00000041880	PARP3	1.45296	0.538999	9.71e-05	0.000182946
ENSG00000041982	TNC	1.25032	0.3223	7.61e-09	3.22e-08
ENSG00000041988	THAP3	-1.06434	-0.0899589	0.205132	0.238432
ENSG00000042062	FAM65C	7.04296	2.81618	4.36e-11	3.5e-10
ENSG00000042088	TDP1	-1.53662	-0.619765	5.07e-10	2.96e-09
ENSG00000042286	AIFM2	1.72055	0.782871	3.29e-08	1.18e-07
ENSG00000042317	SPATA7	-2.14303	-1.09965	4.87e-07	1.38e-06
ENSG00000042429	MED17	1.36321	0.447005	6.97e-09	2.97e-08
ENSG00000042445	RETSAT	1.55482	0.636746	8.63e-10	4.7e-09
ENSG00000042493	CAPG	3.81124	1.93026	2e-11	1.79e-10
ENSG00000042753	AP2S1	-1.1023	-0.140522	0.000277069	0.00048804
ENSG00000042832	TG	-4.7559	-2.24972	0.000127524	0.000235859
ENSG00000043039	BARX2	4.37464	2.12916	2.44e-18	4.42e-16
ENSG00000043093	DCUN1D1	1.18302	0.242472	4.41e-05	8.79e-05
ENSG00000043143	JADE2	1.60802	0.685285	2.08e-11	1.84e-10
ENSG00000043355	ZIC2	-4.23163	-2.08121	4.84e-20	2.56e-17
ENSG00000043514	TRIT1	-1.43022	-0.516233	2.08e-09	1.01e-08
ENSG00000043591	ADRB1	-8.22872	-3.04067	1.04e-17	1.29e-15
ENSG00000044090	CUL7	1.01695	0.0242477	0.518746	0.558978
ENSG00000044115	CTNNA1	1.19227	0.253711	1.05e-08	4.27e-08
ENSG00000044446	PHKA2	-1.10837	-0.148443	8.43e-05	0.000160287
ENSG00000044459	CNTLN	1.2946	0.372511	6.67e-07	1.83e-06
ENSG00000044524	EPHA3	1.76184	0.817082	2.38e-11	2.06e-10
ENSG00000044574	HSPA5	1.01128	0.0161862	0.580356	0.618696
ENSG00000046604	DSG2	-9.69607	-3.2774	1.15e-06	3.01e-06
ENSG00000046647	GEMIN8	-1.34033	-0.422588	8.07e-05	0.000153972
ENSG00000046651	OFD1	-1.42346	-0.509401	2.57e-09	1.22e-08
ENSG00000046653	GPM6B	-45.9257	-5.52123	7.47e-09	3.16e-08
ENSG00000046889	PREX2	-141.128	-7.14086	5.32e-10	3.08e-09
ENSG00000047056	WDR37	-1.07595	-0.105609	0.0989234	0.121162
ENSG00000047188	YTHDC2	-1.15823	-0.211925	1.78e-06	4.51e-06
ENSG00000047230	CTPS2	-1.28843	-0.365613	2.62e-07	7.81e-07
ENSG00000047249	ATP6V1H	-1.48051	-0.566092	1.67e-09	8.35e-09
ENSG00000047315	POLR2B	-1.18009	-0.238899	2.4e-07	7.2e-07
ENSG00000047346	KIAA1370	-1.36827	-0.452357	5.49e-06	1.28e-05
ENSG00000047410	TPR	-1.08325	-0.115363	0.000279523	0.000492094
ENSG00000047578	KIAA0556	1.19017	0.251163	1.83e-06	4.63e-06
ENSG00000047579	DTNBP1	1.78264	0.834017	2.21e-11	1.94e-10
ENSG00000047597	XK	1.3213	0.401958	0.0146271	0.0201227
ENSG00000047621	C12orf4	1.21155	0.276852	6.28e-05	0.000121891
ENSG00000047634	SCML1	-1.17934	-0.237983	0.000701844	0.00116689
ENSG00000047644	WWC3	1.5435	0.626209	7.94e-10	4.36e-09
ENSG00000047849	MAP4	1.23272	0.301846	2.71e-09	1.28e-08
ENSG00000047932	GOPC	1.01273	0.0182426	0.569108	0.607792
ENSG00000048028	USP28	-1.29145	-0.368987	4.64e-08	1.62e-07
ENSG00000048052	HDAC9	-1.02723	-0.0387584	0.870779	0.887044
ENSG00000048140	TSPAN17	1.06273	0.0877783	0.0271667	0.0360424
ENSG00000048162	NOP16	-1.33303	-0.414714	7.44e-08	2.48e-07
ENSG00000048342	CC2D2A	3.06396	1.6154	1.91e-08	7.31e-08
ENSG00000048392	RRM2B	-1.65657	-0.728203	2.36e-10	1.52e-09
ENSG00000048405	ZNF800	1.04094	0.0578805	0.270532	0.308563
ENSG00000048471	SNX29	-1.06046	-0.0846858	0.121288	0.146326
ENSG00000048540	LMO3	-1.89107	-0.919204	2.53e-14	6.4e-13
ENSG00000048544	MRPS10	-1.26629	-0.340608	3.15e-08	1.14e-07
ENSG00000048649	RSF1	1.05518	0.0774917	0.0176885	0.0240872
ENSG00000048707	VPS13D	1.04968	0.0699438	0.0907206	0.111667
ENSG00000048828	FAM120A	1.08457	0.117124	0.000476053	0.000811187
ENSG00000048991	R3HDM1	1.32792	0.409169	1.51e-09	7.63e-09
ENSG00000049130	KITLG	-2.12033	-1.08429	7.92e-06	1.79e-05
ENSG00000049167	ERCC8	-1.59614	-0.674585	2.4e-09	1.15e-08
ENSG00000049192	ADAMTS6	-12.7204	-3.66907	1.89e-09	9.29e-09
ENSG00000049239	H6PD	-1.17032	-0.2269	0.000219676	0.000392882
ENSG00000049245	VAMP3	1.16401	0.21911	5.93e-06	1.37e-05
ENSG00000049246	PER3	2.21279	1.14587	1.74e-08	6.7e-08
ENSG00000049323	LTBP1	8.26606	3.0472	5.11e-18	7.68e-16
ENSG00000049449	RCN1	1.4026	0.488103	1.32e-10	9.11e-10
ENSG00000049540	ELN	-1.43295	-0.518986	1.7e-11	1.56e-10
ENSG00000049541	RFC2	-1.20841	-0.273111	1.74e-07	5.38e-07
ENSG00000049618	ARID1B	-1.03625	-0.0513696	0.0936435	0.115045
ENSG00000049656	CLPTM1L	-1.53442	-0.61769	2.45e-12	2.95e-11
ENSG00000049759	NEDD4L	-1.31841	-0.398803	7.54e-08	2.51e-07
ENSG00000049769	PPP1R3F	-2.02774	-1.01987	1.14e-08	4.61e-08
ENSG00000049860	HEXB	-1.19134	-0.252587	2.93e-06	7.13e-06
ENSG00000049883	PTCD2	-1.82229	-0.865753	1.17e-11	1.13e-10
ENSG00000050030	NEXMIF	6.37374	2.67214	1.68e-09	8.36e-09
ENSG00000050130	JKAMP	-1.02024	-0.0289028	0.50075	0.541472
ENSG00000050165	DKK3	14.8893	3.89621	1.05e-12	1.46e-11
ENSG00000050344	NFE2L3	-2.57476	-1.36444	1.46e-08	5.75e-08
ENSG00000050393	MCUR1	1.19232	0.253771	2.97e-07	8.75e-07
ENSG00000050405	LIMA1	3.88801	1.95903	9.81e-21	8.77e-18
ENSG00000050426	LETMD1	-1.15104	-0.202941	0.00112999	0.00182041
ENSG00000050438	SLC4A8	-12.8177	-3.68007	6.95e-11	5.22e-10
ENSG00000050555	LAMC3	-1.32835	-0.409633	0.164093	0.19377
ENSG00000050628	PTGER3	1.51813	0.602298	1.65e-12	2.11e-11
ENSG00000050748	MAPK9	-1.26512	-0.339277	2.91e-08	1.06e-07
ENSG00000050820	BCAR1	1.16479	0.220067	4.89e-05	9.66e-05
ENSG00000051009	FAM160A2	1.0112	0.0160621	0.67873	0.712567
ENSG00000051108	HERPUD1	1.13024	0.17663	0.000220413	0.000394112
ENSG00000051128	HOMER3	-1.55298	-0.635041	5.75e-07	1.6e-06
ENSG00000051180	RAD51	-1.05889	-0.0825468	0.085316	0.105442
ENSG00000051341	POLQ	-1.07951	-0.110377	0.00925295	0.0130772
ENSG00000051382	PIK3CB	-1.09022	-0.124616	0.035947	0.0469745
ENSG00000051596	THOC3	-1.47191	-0.557685	2.09e-11	1.85e-10
ENSG00000051620	HEBP2	-1.19509	-0.257115	0.0148958	0.0204679
ENSG00000051825	MPHOSPH9	-1.54816	-0.630553	1.02e-10	7.25e-10
ENSG00000052126	PLEKHA5	1.0263	0.0374532	0.424133	0.465381
ENSG00000052723	SIKE1	-1.25225	-0.324523	3.8e-08	1.35e-07
ENSG00000052749	RRP12	-1.59349	-0.672186	1.45e-11	1.35e-10
ENSG00000052795	FNIP2	1.13936	0.188227	0.0243024	0.032486
ENSG00000052802	MSMO1	1.99636	0.997369	6.89e-13	1.01e-11
ENSG00000052841	TTC17	1.23174	0.300695	1.82e-08	6.98e-08
ENSG00000052850	ALX4	-1.8812	-0.911651	2.69e-06	6.59e-06
ENSG00000053108	FSTL4	-2.76524	-1.4674	2.69e-08	9.91e-08
ENSG00000053254	FOXN3	-1.86626	-0.900149	6.69e-13	9.87e-12
ENSG00000053328	METTL24	-1.31352	-0.39344	0.000835478	0.00137345
ENSG00000053371	AKR7A2	1.15089	0.202747	0.00043362	0.000742656
ENSG00000053372	MRTO4	-1.03013	-0.0428206	0.279162	0.317529
ENSG00000053501	USE1	1.53921	0.622186	1.94e-07	5.94e-07
ENSG00000053524	MCF2L2	5.00598	2.32365	0.00240671	0.00370435
ENSG00000053747	LAMA3	1.01828	0.0261278	0.672894	0.706947
ENSG00000053770	AP5M1	-1.4184	-0.504265	7.75e-11	5.74e-10
ENSG00000053900	ANAPC4	1.05996	0.0840134	0.141775	0.169252
ENSG00000054116	TRAPPC3	1.03733	0.0528765	0.221686	0.256321
ENSG00000054118	THRAP3	1.06631	0.0926277	0.00188985	0.00294715
ENSG00000054148	PHPT1	-1.24305	-0.313886	1.52e-07	4.76e-07
ENSG00000054267	ARID4B	-1.06395	-0.0894317	0.0161022	0.0220464
ENSG00000054277	OPN3	-1.45934	-0.54532	1.19e-07	3.81e-07
ENSG00000054282	SDCCAG8	-1.41406	-0.499845	1.65e-07	5.11e-07
ENSG00000054392	HHAT	-5.17868	-2.37258	6.1e-10	3.47e-09
ENSG00000054523	KIF1B	-1.38548	-0.470381	6.77e-10	3.8e-09
ENSG00000054598	FOXC1	1.05978	0.0837674	0.54936	0.588851
ENSG00000054611	TBC1D22A	1.50048	0.585428	6.25e-08	2.12e-07
ENSG00000054654	SYNE2	1.58843	0.667601	2.05e-11	1.82e-10
ENSG00000054690	PLEKHH1	1.01541	0.0220653	0.881976	0.896803
ENSG00000054793	ATP9A	1.75371	0.810413	3.31e-13	5.53e-12
ENSG00000054938	CHRDL2	-2.01778	-1.01277	0.00701817	0.0100964
ENSG00000054965	FAM168A	1.33222	0.413835	2.54e-09	1.21e-08
ENSG00000054967	RELT	-1.21022	-0.275268	0.000309656	0.000541527
ENSG00000055044	NOP58	1.42439	0.510342	8.19e-12	8.29e-11
ENSG00000055070	SZRD1	1.0312	0.0443218	0.122379	0.147554
ENSG00000055118	KCNH2	-1.65638	-0.728038	8.87e-12	8.9e-11
ENSG00000055130	CUL1	1.19934	0.262242	8.36e-07	2.26e-06
ENSG00000055147	FAM114A2	-1.023	-0.0328059	0.547796	0.58737
ENSG00000055163	CYFIP2	-1.38623	-0.471172	3.55e-10	2.18e-09
ENSG00000055208	TAB2	1.03847	0.0544613	0.142569	0.170112
ENSG00000055211	GINM1	1.00896	0.0128628	0.725598	0.756196
ENSG00000055332	EIF2AK2	1.24276	0.313546	5.61e-08	1.92e-07
ENSG00000055483	USP36	1.11646	0.158931	0.000422969	0.000725419
ENSG00000055609	KMT2C	-1.17653	-0.234536	4.67e-05	9.26e-05
ENSG00000055732	MCOLN3	1.71129	0.775083	0.00846674	0.0120294
ENSG00000055917	PUM2	1.18117	0.240215	2.94e-07	8.68e-07
ENSG00000055950	MRPL43	-1.42195	-0.50787	2.03e-08	7.7e-08
ENSG00000056050	C4orf27	1.43294	0.518983	1.11e-08	4.52e-08
ENSG00000056097	ZFR	1.03041	0.0432187	0.123742	0.149107
ENSG00000056277	ZNF280C	-1.19502	-0.257034	0.000133846	0.00024687
ENSG00000056487	PHF21B	-2.66107	-1.412	9.17e-09	3.81e-08
ENSG00000056558	TRAF1	1.94101	0.956804	0.00530412	0.00777992
ENSG00000056586	RC3H2	-1.14201	-0.191579	3.87e-05	7.78e-05
ENSG00000056736	IL17RB	-2.63155	-1.39591	2.75e-05	5.65e-05
ENSG00000056972	TRAF3IP2	-1.93475	-0.952144	4.81e-11	3.79e-10
ENSG00000056998	GYG2	2.43894	1.28626	6.96e-16	3.46e-14
ENSG00000057019	DCBLD2	1.04776	0.0673124	0.0739653	0.092329
ENSG00000057252	SOAT1	1.29826	0.376577	4.42e-08	1.55e-07
ENSG00000057294	PKP2	23.2538	4.53939	7.92e-15	2.48e-13
ENSG00000057608	GDI2	-1.05065	-0.0712868	0.00928785	0.0131231
ENSG00000057663	ATG5	1.23953	0.309793	6.86e-07	1.88e-06
ENSG00000057704	TMCC3	-2.07181	-1.05089	0.00050463	0.000855802
ENSG00000057757	PITHD1	1.09096	0.1256	0.00447931	0.0066324
ENSG00000057935	MTA3	1.01951	0.0278763	0.445318	0.486701
ENSG00000058056	USP13	1.08988	0.124175	0.0102278	0.0143729
ENSG00000058063	ATP11B	1.08614	0.11921	0.00154044	0.00242982
ENSG00000058085	LAMC2	1.92712	0.946444	0.00957817	0.0135107
ENSG00000058091	CDK14	-1.31978	-0.400301	2.31e-10	1.49e-09
ENSG00000058262	SEC61A1	1.3552	0.438507	3.67e-10	2.24e-09
ENSG00000058272	PPP1R12A	1.14132	0.190701	4.52e-06	1.07e-05
ENSG00000058335	RASGRF1	-5.76475	-2.52726	4.99e-07	1.41e-06
ENSG00000058404	CAMK2B	-1.9958	-0.99697	0.0132114	0.0182782
ENSG00000058453	CROCC	-1.24051	-0.310934	1.35e-06	3.49e-06
ENSG00000058600	POLR3E	-1.42248	-0.508408	3.81e-10	2.31e-09
ENSG00000058668	ATP2B4	-1.3054	-0.384491	1.06e-09	5.59e-09
ENSG00000058673	ZC3H11A	1.18056	0.239471	9.71e-06	2.16e-05
ENSG00000058729	RIOK2	-1.21471	-0.280618	1.55e-06	3.96e-06
ENSG00000058799	YIPF1	1.05621	0.0788988	0.242225	0.278249
ENSG00000058804	NDC1	-1.09164	-0.126491	0.0018957	0.00295571
ENSG00000059122	FLYWCH1	-1.18855	-0.249208	9.8e-06	2.18e-05
ENSG00000059145	UNKL	-1.15287	-0.205231	0.000219397	0.000392427
ENSG00000059377	TBXAS1	4.31035	2.1078	3.44e-09	1.59e-08
ENSG00000059378	PARP12	2.1488	1.10353	1.12e-11	1.08e-10
ENSG00000059573	ALDH18A1	-1.2976	-0.37584	5.69e-09	2.49e-08
ENSG00000059588	TARBP1	-1.68636	-0.753912	7.24e-11	5.42e-10
ENSG00000059691	GATB	1.36975	0.453917	1.33e-05	2.9e-05
ENSG00000059728	MXD1	-1.06861	-0.095733	0.475501	0.516915
ENSG00000059758	CDK17	1.339	0.421158	3.76e-08	1.33e-07
ENSG00000059769	DNAJC25	-1.17402	-0.231463	0.0014208	0.00225593
ENSG00000059804	SLC2A3	-4.34	-2.1177	1.71e-17	1.83e-15
ENSG00000059915	PSD	-13.1735	-3.71956	5.45e-10	3.15e-09
ENSG00000060069	CTDP1	-1.62309	-0.698747	2.34e-10	1.51e-09
ENSG00000060138	YBX3	-1.20203	-0.265469	3.03e-08	1.1e-07
ENSG00000060237	WNK1	-1.09154	-0.126363	0.000156641	0.000286028
ENSG00000060339	CCAR1	1.02957	0.0420427	0.141666	0.169148
ENSG00000060491	OGFR	1.23008	0.298748	4.14e-07	1.19e-06
ENSG00000060642	PIGV	-1.08616	-0.119241	0.115871	0.140306
ENSG00000060656	PTPRU	-1.82308	-0.866375	5.79e-15	1.9e-13
ENSG00000060688	SNRNP40	-1.00935	-0.0134282	0.743277	0.772668
ENSG00000060709	RIMBP2	96.9752	6.59954	8.16e-09	3.42e-08
ENSG00000060718	COL11A1	-2.24194	-1.16475	2.66e-15	1.03e-13
ENSG00000060749	QSER1	-1.18696	-0.24727	5.26e-06	1.23e-05
ENSG00000060762	MPC1	-1.38114	-0.465863	2.78e-08	1.02e-07
ENSG00000060971	ACAA1	1.09772	0.134508	0.00569801	0.0083137
ENSG00000060982	BCAT1	-1.30145	-0.380121	1.05e-09	5.54e-09
ENSG00000061273	HDAC7	2.49673	1.32004	3.42e-14	8.39e-13
ENSG00000061337	LZTS1	-1.44123	-0.5273	9.49e-05	0.000179165
ENSG00000061455	PRDM6	-2.22513	-1.15389	0.00551007	0.00805923
ENSG00000061656	SPAG4	1.29436	0.372234	0.31826	0.358075
ENSG00000061676	NCKAP1	2.12758	1.08921	5.05e-16	2.7e-14
ENSG00000061794	MRPS35	-1.15537	-0.208349	1.55e-05	3.32e-05
ENSG00000061918	GUCY1B3	85.6875	6.42101	8.44e-09	3.53e-08
ENSG00000061936	SFSWAP	-1.26135	-0.33497	2.73e-08	1e-07
ENSG00000061938	TNK2	-1.23139	-0.300287	2.57e-06	6.31e-06
ENSG00000061987	MON2	1.00406	0.00585218	0.889959	0.904178
ENSG00000062038	CDH3	1.28725	0.364287	7.19e-05	0.000138208
ENSG00000062194	GPBP1	-1.33447	-0.416272	1.51e-09	7.62e-09
ENSG00000062282	DGAT2	1.919	0.940351	3.53e-06	8.45e-06
ENSG00000062370	ZNF112	1.39073	0.475845	9.2e-06	2.06e-05
ENSG00000062485	CS	-1.20127	-0.264563	1.01e-08	4.14e-08
ENSG00000062524	LTK	7.16044	2.84005	4.07e-09	1.85e-08
ENSG00000062582	MRPS24	-1.07739	-0.107538	0.0400253	0.051891
ENSG00000062598	ELMO2	-1.16056	-0.214827	5.32e-05	0.000104585
ENSG00000062650	WAPL	-1.60643	-0.683857	2.96e-12	3.45e-11
ENSG00000062716	VMP1	1.01765	0.0252475	0.462263	0.503591
ENSG00000062725	APPBP2	1.01117	0.0160264	0.637767	0.674358
ENSG00000062822	POLD1	1.33233	0.413953	2.23e-10	1.45e-09
ENSG00000063015	SEZ6	-3.73197	-1.89994	7.52e-07	2.05e-06
ENSG00000063046	EIF4B	-1.08488	-0.11753	0.000308132	0.000539156
ENSG00000063127	SLC6A16	-1.01405	-0.0201355	0.866799	0.883773
ENSG00000063169	GLTSCR1	1.18554	0.245543	3.65e-05	7.36e-05
ENSG00000063176	SPHK2	1.46335	0.549275	8.11e-08	2.68e-07
ENSG00000063177	RPL18	1.09406	0.129697	7.84e-05	0.00014991
ENSG00000063180	CA11	-1.01433	-0.0205279	0.762386	0.789879
ENSG00000063241	ISOC2	1.06658	0.0929908	0.0438227	0.0564819
ENSG00000063244	U2AF2	1.06669	0.0931407	0.0024715	0.00379863
ENSG00000063245	EPN1	1.35408	0.437318	1.59e-10	1.07e-09
ENSG00000063322	MED29	1.5327	0.61608	1.41e-10	9.64e-10
ENSG00000063438	AHRR	10.5229	3.39545	2.23e-11	1.95e-10
ENSG00000063587	ZNF275	-1.11387	-0.155586	0.000527825	0.000893348
ENSG00000063601	MTMR1	1.02829	0.0402414	0.189582	0.22159
ENSG00000063660	GPC1	1.34491	0.427513	2.72e-06	6.65e-06
ENSG00000063761	ADCK1	-2.17924	-1.12383	1.44e-08	5.71e-08
ENSG00000063854	HAGH	-1.30079	-0.379386	3.75e-07	1.09e-06
ENSG00000063978	RNF4	1.18766	0.248122	1.93e-06	4.86e-06
ENSG00000064012	CASP8	2.97713	1.57392	1.18e-15	5.33e-14
ENSG00000064042	LIMCH1	-34.3608	-5.10269	1.68e-15	7.07e-14
ENSG00000064102	INTS13	1.04581	0.0646245	0.155473	0.184374
ENSG00000064115	TM7SF3	-1.09463	-0.130442	0.00107333	0.00173433
ENSG00000064195	DLX3	2.07956	1.05628	2.28e-08	8.55e-08
ENSG00000064199	SPA17	-1.80104	-0.848833	1.87e-09	9.21e-09
ENSG00000064300	NGFR	-1.33241	-0.414039	2.16e-09	1.05e-08
ENSG00000064309	CDON	3.83213	1.93815	2.11e-17	2.15e-15
ENSG00000064313	TAF2	-1.04828	-0.068024	0.036523	0.0476659
ENSG00000064393	HIPK2	2.15956	1.11074	1.68e-14	4.62e-13
ENSG00000064419	TNPO3	1.05745	0.080595	0.0126968	0.0176163
ENSG00000064489	BORCS8-MEF2B	2.87319	1.52265	2.75e-09	1.3e-08
ENSG00000064490	RFXANK	1.83398	0.874981	1.08e-11	1.05e-10
ENSG00000064545	TMEM161A	-1.18118	-0.240231	5.05e-05	9.97e-05
ENSG00000064547	LPAR2	1.1431	0.192951	0.042948	0.0554479
ENSG00000064601	CTSA	1.44388	0.529954	9.27e-11	6.69e-10
ENSG00000064607	SUGP2	-1.34891	-0.431791	2.83e-09	1.33e-08
ENSG00000064651	SLC12A2	1.42603	0.512004	5.03e-08	1.74e-07
ENSG00000064652	SNX24	1.18745	0.24787	0.000859638	0.00141015
ENSG00000064666	CNN2	1.235	0.304507	2.63e-07	7.83e-07
ENSG00000064687	ABCA7	1.45117	0.537217	6.83e-05	0.000131831
ENSG00000064692	SNCAIP	-40.7588	-5.34904	5e-08	1.73e-07
ENSG00000064703	DDX20	-1.19373	-0.255478	6.99e-06	1.6e-05
ENSG00000064726	BTBD1	1.3112	0.390893	1.73e-09	8.57e-09
ENSG00000064763	FAR2	-2.86461	-1.51834	0.00117342	0.00188584
ENSG00000064932	SBNO2	1.00811	0.0116583	0.738935	0.768651
ENSG00000064933	PMS1	1.10384	0.142535	0.00323154	0.00488144
ENSG00000064961	HMG20B	1.5524	0.634496	5.85e-10	3.35e-09
ENSG00000064989	CALCRL	1.46087	0.546833	3.94e-07	1.14e-06
ENSG00000064995	TAF11	-1.32339	-0.40424	8.58e-07	2.31e-06
ENSG00000064999	ANKS1A	-1.38624	-0.47118	3.74e-08	1.33e-07
ENSG00000065000	AP3D1	1.28531	0.362119	4.51e-10	2.68e-09
ENSG00000065029	ZNF76	-1.55903	-0.640646	5.19e-10	3.02e-09
ENSG00000065054	SLC9A3R2	1.71222	0.775869	9.6e-11	6.9e-10
ENSG00000065057	NTHL1	-1.10461	-0.14354	0.00655035	0.00947143
ENSG00000065060	UHRF1BP1	-1.31947	-0.399955	1.7e-08	6.59e-08
ENSG00000065135	GNAI3	-1.02113	-0.0301622	0.32347	0.36343
ENSG00000065150	IPO5	-1.00744	-0.0106903	0.669468	0.703808
ENSG00000065154	OAT	1.19108	0.25227	9.1e-05	0.000172217
ENSG00000065183	WDR3	-1.29948	-0.377936	2.24e-09	1.08e-08
ENSG00000065243	PKN2	1.02485	0.0354148	0.267862	0.305712
ENSG00000065268	WDR18	1.19179	0.253132	3.47e-05	7.02e-05
ENSG00000065308	TRAM2	-1.0064	-0.00920361	0.773504	0.79939
ENSG00000065320	NTN1	4.82601	2.27083	1.64e-06	4.19e-06
ENSG00000065328	MCM10	-1.16758	-0.223525	1.32e-05	2.87e-05
ENSG00000065357	DGKA	1.68906	0.756218	4.19e-09	1.9e-08
ENSG00000065361	ERBB3	-1.16746	-0.223377	0.333058	0.373107
ENSG00000065413	ANKRD44	3.15741	1.65874	4.75e-11	3.76e-10
ENSG00000065427	KARS	-1.22113	-0.288214	3.08e-08	1.11e-07
ENSG00000065457	ADAT1	-1.75519	-0.811625	2.17e-08	8.19e-08
ENSG00000065485	PDIA5	1.22049	0.287463	2.65e-05	5.47e-05
ENSG00000065491	TBC1D22B	-1.06153	-0.0861424	0.169625	0.199904
ENSG00000065518	NDUFB4	-1.16754	-0.223478	1.39e-05	3e-05
ENSG00000065526	SPEN	1.06411	0.0896491	0.00570188	0.00831861
ENSG00000065534	MYLK	1.52152	0.605512	1.48e-09	7.51e-09
ENSG00000065548	ZC3H15	1.19888	0.261685	6.8e-07	1.86e-06
ENSG00000065559	MAP2K4	-1.01159	-0.0166289	0.654541	0.689939
ENSG00000065600	TMEM206	-1.32925	-0.410615	2.01e-07	6.12e-07
ENSG00000065609	SNAP91	-7.56383	-2.91912	9.89e-07	2.63e-06
ENSG00000065613	SLK	-1.19579	-0.257959	3.01e-06	7.3e-06
ENSG00000065615	CYB5R4	-1.3564	-0.439781	2.48e-07	7.43e-07
ENSG00000065621	GSTO2	1.09419	0.129864	0.741257	0.770867
ENSG00000065665	SEC61A2	-1.77691	-0.829367	2.29e-10	1.48e-09
ENSG00000065675	PRKCQ	-3.98244	-1.99365	5.01e-05	9.89e-05
ENSG00000065717	TLE2	1.70879	0.772972	1.42e-09	7.22e-09
ENSG00000065802	ASB1	1.04314	0.0609291	0.105006	0.128055
ENSG00000065809	FAM107B	-1.36884	-0.452954	2.8e-08	1.02e-07
ENSG00000065833	ME1	-1.0417	-0.0589427	0.16104	0.190386
ENSG00000065882	TBC1D1	1.11286	0.154271	0.00172338	0.00269879
ENSG00000065883	CDK13	-1.07421	-0.103277	0.00173128	0.0027109
ENSG00000065911	MTHFD2	-1.49515	-0.58029	1.04e-12	1.44e-11
ENSG00000065923	SLC9A7	1.32229	0.403034	3.57e-07	1.04e-06
ENSG00000065970	FOXJ2	1.07969	0.110616	0.0213648	0.028784
ENSG00000065978	YBX1	-1.08562	-0.118515	0.00051081	0.000865462
ENSG00000065989	PDE4A	-1.47844	-0.564078	2.33e-08	8.7e-08
ENSG00000066027	PPP2R5A	1.0197	0.0281414	0.494037	0.535076
ENSG00000066044	ELAVL1	-1.00028	-0.000404345	0.988021	0.989743
ENSG00000066084	DIP2B	1.31925	0.399715	2.53e-08	9.37e-08
ENSG00000066117	SMARCD1	-1.13388	-0.181265	1.51e-05	3.24e-05
ENSG00000066135	KDM4A	-1.08444	-0.116946	0.00346616	0.00521431
ENSG00000066136	NFYC	1.33999	0.422222	1.9e-08	7.26e-08
ENSG00000066230	SLC9A3	-1.30671	-0.385937	0.00163714	0.00257251
ENSG00000066248	NGEF	-4.86451	-2.28229	1.21e-08	4.86e-08
ENSG00000066279	ASPM	1.09865	0.13573	0.000482804	0.000821819
ENSG00000066322	ELOVL1	1.49648	0.581571	5.43e-11	4.23e-10
ENSG00000066379	ZNRD1	-1.26824	-0.342833	2.24e-05	4.68e-05
ENSG00000066422	ZBTB11	-1.19187	-0.253231	3.73e-06	8.91e-06
ENSG00000066427	ATXN3	-1.31047	-0.390083	7.18e-07	1.96e-06
ENSG00000066455	GOLGA5	-1.06712	-0.0937199	0.0342092	0.0448311
ENSG00000066468	FGFR2	-2.58246	-1.36875	1.9e-15	7.89e-14
ENSG00000066557	LRRC40	1.01568	0.0224393	0.579924	0.61833
ENSG00000066583	ISOC1	1.30598	0.385132	2.4e-06	5.94e-06
ENSG00000066629	EML1	1.36287	0.446647	1.36e-08	5.39e-08
ENSG00000066651	TRMT11	-1.21412	-0.279915	3.29e-05	6.68e-05
ENSG00000066654	THUMPD1	-1.07326	-0.101995	0.00833677	0.0118584
ENSG00000066697	MSANTD3	1.02224	0.0317335	0.489648	0.531015
ENSG00000066735	KIF26A	1.14373	0.193741	0.448037	0.48934
ENSG00000066739	ATG2B	-1.4386	-0.524664	7.87e-10	4.33e-09
ENSG00000066777	ARFGEF1	-1.47984	-0.565437	6.83e-11	5.15e-10
ENSG00000066827	ZFAT	1.03713	0.0525901	0.60403	0.641764
ENSG00000066855	MTFR1	-1.08033	-0.111475	0.0116083	0.0161702
ENSG00000066923	STAG3	-1.35827	-0.441775	0.0997812	0.122138
ENSG00000066926	FECH	-1.00011	-0.000160974	0.996348	0.996906
ENSG00000066933	MYO9A	-1.11322	-0.154737	0.00122168	0.00195656
ENSG00000067057	PFKP	1.55413	0.636107	3.52e-13	5.84e-12
ENSG00000067064	IDI1	1.32492	0.405909	1.92e-08	7.33e-08
ENSG00000067066	SP100	10.8478	3.43933	6.4e-17	5.39e-15
ENSG00000067082	KLF6	1.17225	0.229285	1.35e-05	2.93e-05
ENSG00000067113	PLPP1	-1.06268	-0.0877118	0.189468	0.221473
ENSG00000067141	NEO1	-3.01848	-1.59382	4.12e-17	3.78e-15
ENSG00000067167	TRAM1	-1.03459	-0.0490572	0.0965754	0.118484
ENSG00000067177	PHKA1	-14.5261	-3.86057	2.53e-15	9.84e-14
ENSG00000067182	TNFRSF1A	-1.67409	-0.743374	4.23e-13	6.79e-12
ENSG00000067191	CACNB1	-1.30035	-0.3789	3.15e-06	7.61e-06
ENSG00000067208	EVI5	1.08952	0.123691	0.0231287	0.0310046
ENSG00000067221	STOML1	1.08523	0.117997	0.256003	0.293062
ENSG00000067225	PKM	-1.20227	-0.265761	3.97e-09	1.81e-08
ENSG00000067248	DHX29	-1.36074	-0.44439	1.27e-09	6.62e-09
ENSG00000067334	DNTTIP2	-1.07803	-0.108391	0.00630804	0.00914325
ENSG00000067365	METTL22	-1.12989	-0.176181	0.00318734	0.00481966
ENSG00000067369	TP53BP1	-1.24865	-0.320366	2.93e-08	1.07e-07
ENSG00000067445	TRO	-1.0146	-0.0209068	0.638009	0.674526
ENSG00000067533	RRP15	1.0287	0.0408278	0.330226	0.370374
ENSG00000067560	RHOA	1.05018	0.0706305	0.0112935	0.0157617
ENSG00000067596	DHX8	-1.10943	-0.149824	0.000377636	0.000652328
ENSG00000067601	PMS2L4	1.37488	0.459307	0.0328969	0.0432063
ENSG00000067606	PRKCZ	2.37489	1.24786	0.00117415	0.00188683
ENSG00000067704	IARS2	-1.04851	-0.0683402	0.0169554	0.0231477
ENSG00000067715	SYT1	-1.25252	-0.324831	4.84e-09	2.16e-08
ENSG00000067798	NAV3	-2.03604	-1.02577	5.09e-08	1.76e-07
ENSG00000067829	IDH3G	1.12974	0.175991	7.88e-05	0.000150487
ENSG00000067836	ROGDI	1.5537	0.635712	3.07e-06	7.42e-06
ENSG00000067840	PDZD4	-4.53454	-2.18096	1.44e-08	5.68e-08
ENSG00000067842	ATP2B3	-8.17902	-3.03193	1.07e-06	2.83e-06
ENSG00000067900	ROCK1	-1.03176	-0.0451107	0.256013	0.293062
ENSG00000067955	CBFB	1.12407	0.168729	2.21e-05	4.63e-05
ENSG00000067992	PDK3	-1.00052	-0.000751089	0.993944	0.99481
ENSG00000068001	HYAL2	-1.25501	-0.327698	1.24e-05	2.71e-05
ENSG00000068024	HDAC4	1.59628	0.674716	8.49e-11	6.22e-10
ENSG00000068028	RASSF1	1.27397	0.349332	7.75e-06	1.76e-05
ENSG00000068078	FGFR3	-1.09853	-0.13557	0.200604	0.233557
ENSG00000068079	IFI35	7.60531	2.92701	3.72e-13	6.1e-12
ENSG00000068097	HEATR6	-1.13259	-0.179621	0.00125574	0.00200831
ENSG00000068120	COASY	1.05717	0.0802092	0.0250094	0.033359
ENSG00000068137	PLEKHH3	-1.15259	-0.204885	0.000407007	0.000699608
ENSG00000068305	MEF2A	1.28814	0.365285	5.81e-08	1.98e-07
ENSG00000068308	OTUD5	1.0476	0.0670855	0.0964387	0.118326
ENSG00000068323	TFE3	1.13367	0.180995	5.91e-05	0.000115271
ENSG00000068354	TBC1D25	1.16372	0.218749	0.00127461	0.00203646
ENSG00000068366	ACSL4	1.02177	0.0310654	0.291926	0.33097
ENSG00000068383	INPP5A	-1.29698	-0.375158	4.41e-06	1.04e-05
ENSG00000068394	GPKOW	-1.00277	-0.00398699	0.94129	0.949136
ENSG00000068400	GRIPAP1	-1.17847	-0.23692	3.37e-05	6.84e-05
ENSG00000068438	FTSJ1	1.28021	0.356375	2.71e-07	8.05e-07
ENSG00000068489	PRR11	1.12696	0.172435	2.1e-05	4.41e-05
ENSG00000068615	REEP1	2.10627	1.07469	2.17e-07	6.57e-07
ENSG00000068650	ATP11A	-1.33036	-0.41182	6.3e-09	2.72e-08
ENSG00000068654	POLR1A	1.36589	0.449837	1.12e-08	4.53e-08
ENSG00000068697	LAPTM4A	-1.0595	-0.0833772	0.00998533	0.0140493
ENSG00000068724	TTC7A	1.4696	0.555428	1.53e-05	3.28e-05
ENSG00000068745	IP6K2	-1.17594	-0.233809	1.86e-05	3.93e-05
ENSG00000068784	SRBD1	1.04512	0.0636752	0.302056	0.34154
ENSG00000068796	KIF2A	-1.33254	-0.414177	5.4e-10	3.12e-09
ENSG00000068831	RASGRP2	-2.64387	-1.40265	0.00244981	0.00376672
ENSG00000068878	PSME4	1.14406	0.194167	3.02e-05	6.18e-05
ENSG00000068885	IFT80	1.10413	0.142912	0.0114132	0.0159178
ENSG00000068903	SIRT2	1.51699	0.601214	1.31e-09	6.77e-09
ENSG00000068912	ERLEC1	1.24929	0.321112	1.97e-06	4.94e-06
ENSG00000068971	PPP2R5B	1.61339	0.690094	3.35e-06	8.06e-06
ENSG00000069011	PITX1	2.06738	1.0478	4.75e-13	7.46e-12
ENSG00000069020	MAST4	-14.7888	-3.88643	5.64e-10	3.24e-09
ENSG00000069188	SDK2	-8.16624	-3.02967	2.13e-06	5.33e-06
ENSG00000069248	NUP133	-1.09124	-0.125964	0.00147588	0.00233623
ENSG00000069275	NUCKS1	-1.25632	-0.329201	2.64e-09	1.25e-08
ENSG00000069329	VPS35	-1.20423	-0.268109	3.02e-08	1.1e-07
ENSG00000069345	DNAJA2	-1.07595	-0.105606	0.00352845	0.00530355
ENSG00000069399	BCL3	2.32499	1.21722	1.44e-15	6.25e-14
ENSG00000069424	KCNAB2	1.19237	0.253828	0.00840064	0.0119397
ENSG00000069482	GAL	11.9048	3.57347	2.42e-08	9e-08
ENSG00000069493	CLEC2D	-1.8342	-0.875149	3.7e-07	1.07e-06
ENSG00000069509	FUNDC1	1.02761	0.0392977	0.494955	0.535962
ENSG00000069667	RORA	-1.61779	-0.694026	2.26e-07	6.82e-07
ENSG00000069696	DRD4	3.85275	1.94589	9.45e-06	2.11e-05
ENSG00000069702	TGFBR3	3.26574	1.70741	2.05e-13	3.7e-12
ENSG00000069849	ATP1B3	-1.46435	-0.550258	2.02e-11	1.8e-10
ENSG00000069869	NEDD4	1.26619	0.340499	1.93e-06	4.85e-06
ENSG00000069943	PIGB	1.40289	0.488401	1.55e-05	3.33e-05
ENSG00000069956	MAPK6	-1.26695	-0.341363	8.9e-09	3.71e-08
ENSG00000069966	GNB5	2.41652	1.27293	1.35e-13	2.6e-12
ENSG00000069974	RAB27A	2.3802	1.25108	2.25e-10	1.46e-09
ENSG00000069998	CECR5	-1.434	-0.520046	3.02e-11	2.54e-10
ENSG00000070010	UFD1L	1.11548	0.157669	0.000150136	0.000274836
ENSG00000070018	LRP6	-1.34301	-0.425473	7.94e-10	4.37e-09
ENSG00000070047	PHRF1	1.19382	0.255586	2.23e-06	5.54e-06
ENSG00000070061	IKBKAP	-1.00386	-0.00555501	0.864191	0.881393
ENSG00000070081	NUCB2	1.23984	0.310153	1.85e-06	4.67e-06
ENSG00000070087	PFN2	-1.18	-0.238788	1.78e-07	5.5e-07
ENSG00000070159	PTPN3	1.10464	0.143573	0.0119339	0.0166008
ENSG00000070182	SPTB	6.17124	2.62556	3.39e-07	9.88e-07
ENSG00000070214	SLC44A1	1.14801	0.19914	4.77e-05	9.45e-05
ENSG00000070269	TMEM260	-1.09287	-0.128124	0.0503963	0.0644378
ENSG00000070366	SMG6	1.14644	0.197162	0.000136981	0.000252277
ENSG00000070367	EXOC5	-1.12765	-0.173323	2.2e-05	4.6e-05
ENSG00000070371	CLTCL1	1.60602	0.683488	9.29e-06	2.08e-05
ENSG00000070404	FSTL3	1.42852	0.51452	2.5e-05	5.17e-05
ENSG00000070413	DGCR2	1.06502	0.0908742	0.010482	0.0146929
ENSG00000070423	RNF126	1.36257	0.446332	7.51e-08	2.5e-07
ENSG00000070444	MNT	1.04799	0.067624	0.0534655	0.0681136
ENSG00000070476	ZXDC	-1.32759	-0.408815	5.01e-08	1.73e-07
ENSG00000070495	JMJD6	-1.0398	-0.0563104	0.23563	0.271313
ENSG00000070501	POLB	-1.58859	-0.667751	9.94e-09	4.09e-08
ENSG00000070540	WIPI1	-1.05272	-0.0741261	0.687726	0.720836
ENSG00000070610	GBA2	-1.60452	-0.682143	1.31e-12	1.75e-11
ENSG00000070614	NDST1	-1.58368	-0.663279	1.63e-12	2.1e-11
ENSG00000070669	ASNS	-3.69009	-1.88365	2.54e-17	2.52e-15
ENSG00000070718	AP3M2	-1.37647	-0.460975	5.98e-07	1.66e-06
ENSG00000070748	CHAT	5.50952	2.46193	5.89e-09	2.56e-08
ENSG00000070756	PABPC1	-1.49518	-0.580323	7.02e-13	1.03e-11
ENSG00000070759	TESK2	1.11814	0.161103	0.259793	0.297094
ENSG00000070761	CFAP20	-1.13705	-0.185301	0.000183039	0.00033089
ENSG00000070770	CSNK2A2	-1.1516	-0.203641	4.77e-06	1.12e-05
ENSG00000070778	PTPN21	1.20655	0.270884	0.000884183	0.00144746
ENSG00000070785	EIF2B3	-1.25856	-0.331773	2.48e-06	6.12e-06
ENSG00000070808	CAMK2A	1.20227	0.265761	0.0512081	0.0654086
ENSG00000070814	TCOF1	-1.72504	-0.786628	3.67e-15	1.35e-13
ENSG00000070831	CDC42	1.10766	0.147512	2.79e-05	5.73e-05
ENSG00000070882	OSBPL3	1.47212	0.557891	4.93e-09	2.19e-08
ENSG00000070915	SLC12A3	161.692	7.33711	5.09e-10	2.97e-09
ENSG00000070950	RAD18	-1.4327	-0.518741	8.33e-08	2.75e-07
ENSG00000070961	ATP2B1	-1.4846	-0.570075	1.13e-11	1.1e-10
ENSG00000071051	NCK2	-1.75828	-0.814163	4.26e-13	6.82e-12
ENSG00000071054	MAP4K4	1.33789	0.419955	4.11e-11	3.32e-10
ENSG00000071073	MGAT4A	1.99477	0.996223	3.59e-12	4.07e-11
ENSG00000071082	RPL31	1.39192	0.477078	1.77e-12	2.23e-11
ENSG00000071127	WDR1	1.29595	0.374012	2.58e-10	1.64e-09
ENSG00000071189	SNX13	-1.14854	-0.199795	8.26e-05	0.000157346
ENSG00000071205	ARHGAP10	4.45792	2.15637	1.22e-12	1.65e-11
ENSG00000071242	RPS6KA2	-4.88431	-2.28815	4.38e-13	6.92e-12
ENSG00000071243	ING3	1.06656	0.0929648	0.11377	0.13798
ENSG00000071246	VASH1	-4.69612	-2.23147	7.34e-16	3.61e-14
ENSG00000071282	LMCD1	-2.02749	-1.0197	6.98e-11	5.24e-10
ENSG00000071462	WBSCR22	-1.46124	-0.547191	4.32e-10	2.58e-09
ENSG00000071537	SEL1L	-1.15481	-0.20765	2.41e-05	5e-05
ENSG00000071539	TRIP13	-1.03163	-0.0449244	0.236	0.271719
ENSG00000071553	ATP6AP1	-1.20917	-0.274017	1.92e-07	5.88e-07
ENSG00000071564	TCF3	1.29695	0.375125	1.03e-09	5.48e-09
ENSG00000071575	TRIB2	-5.36432	-2.4234	5.17e-15	1.73e-13
ENSG00000071626	DAZAP1	1.05882	0.0824573	0.00535044	0.00784152
ENSG00000071655	MBD3	1.44565	0.531719	2.25e-10	1.46e-09
ENSG00000071794	HLTF	-1.56939	-0.650201	2.87e-12	3.37e-11
ENSG00000071859	FAM50A	-1.02438	-0.0347565	0.23511	0.270771
ENSG00000071889	FAM3A	1.29109	0.368586	1.6e-08	6.24e-08
ENSG00000071894	CPSF1	-1.03709	-0.0525442	0.0659392	0.0829473
ENSG00000071967	CYBRD1	3.79669	1.92474	3.23e-19	8.67e-17
ENSG00000071994	PDCD2	-1.12555	-0.170633	4.81e-05	9.51e-05
ENSG00000072041	SLC6A15	-1.13903	-0.1878	3.03e-05	6.19e-05
ENSG00000072042	RDH11	1.07127	0.099323	0.0115195	0.0160535
ENSG00000072062	PRKACA	1.2205	0.287468	4.9e-07	1.39e-06
ENSG00000072071	ADGRL1	-1.50194	-0.586823	1.23e-12	1.66e-11
ENSG00000072110	ACTN1	1.66961	0.739514	1.65e-13	3.07e-12
ENSG00000072121	ZFYVE26	1.03432	0.0486778	0.369509	0.41052
ENSG00000072133	RPS6KA6	12.5912	3.65434	4.32e-10	2.58e-09
ENSG00000072134	EPN2	-1.01481	-0.0212066	0.630651	0.667448
ENSG00000072135	PTPN18	-1.21847	-0.285071	0.00278192	0.0042433
ENSG00000072163	LIMS2	13.884	3.79535	4.57e-15	1.58e-13
ENSG00000072182	ASIC4	-1.63463	-0.708964	0.0129335	0.0179169
ENSG00000072195	SPEG	1.39867	0.484056	8.69e-07	2.34e-06
ENSG00000072201	LNX1	-9.90845	-3.30866	5.12e-07	1.44e-06
ENSG00000072210	ALDH3A2	1.35235	0.435465	2.56e-09	1.22e-08
ENSG00000072274	TFRC	-1.07634	-0.106139	0.0104288	0.0146259
ENSG00000072310	SREBF1	1.04564	0.064381	0.0689718	0.0865051
ENSG00000072364	AFF4	-1.53605	-0.619225	8.73e-12	8.77e-11
ENSG00000072401	UBE2D1	-1.05044	-0.0709938	0.170727	0.201071
ENSG00000072415	MPP5	1.7488	0.806365	8.27e-13	1.19e-11
ENSG00000072422	RHOBTB1	-1.23699	-0.306837	0.00456991	0.00675597
ENSG00000072501	SMC1A	-1.13903	-0.187805	1.6e-06	4.09e-06
ENSG00000072506	HSD17B10	-1.32304	-0.403861	1.96e-09	9.61e-09
ENSG00000072518	MARK2	1.14589	0.196471	8.08e-05	0.000154076
ENSG00000072571	HMMR	-1.55441	-0.636372	1.56e-12	2.02e-11
ENSG00000072609	CHFR	1.03039	0.0431855	0.398248	0.439556
ENSG00000072657	TRHDE	4.89518	2.29136	4.8e-14	1.11e-12
ENSG00000072682	P4HA2	1.19841	0.261126	0.00724419	0.0104018
ENSG00000072736	NFATC3	-1.25131	-0.323439	2.54e-08	9.4e-08
ENSG00000072756	TRNT1	-1.14444	-0.194647	0.000826691	0.00135943
ENSG00000072778	ACADVL	1.26832	0.342916	1.41e-09	7.22e-09
ENSG00000072786	STK10	-1.11365	-0.155294	0.00449134	0.00664654
ENSG00000072803	FBXW11	-1.51063	-0.595146	2.92e-11	2.47e-10
ENSG00000072832	CRMP1	-30.2141	-4.91715	2.06e-16	1.32e-14
ENSG00000072840	EVC	1.16524	0.220624	0.000814066	0.00134058
ENSG00000072849	DERL2	1.14115	0.190491	0.000241427	0.000429111
ENSG00000072864	NDE1	1.42098	0.506887	1.2e-10	8.42e-10
ENSG00000072952	MRVI1	-5.57445	-2.47883	3.3e-08	1.18e-07
ENSG00000072954	TMEM38A	1.91786	0.939495	2.06e-11	1.82e-10
ENSG00000072958	AP1M1	1.33428	0.416059	3.82e-09	1.75e-08
ENSG00000073008	PVR	1.85902	0.894545	5.08e-15	1.7e-13
ENSG00000073050	XRCC1	1.06256	0.0875503	0.0329658	0.0432869
ENSG00000073060	SCARB1	-1.16711	-0.222941	1.45e-05	3.12e-05
ENSG00000073111	MCM2	-1.04085	-0.0577635	0.0329662	0.0432869
ENSG00000073150	PANX2	3.69286	1.88474	2.69e-09	1.27e-08
ENSG00000073169	SELO	1.0387	0.0547733	0.245192	0.281396
ENSG00000073331	ALPK1	-1.50032	-0.585272	2.04e-07	6.21e-07
ENSG00000073350	LLGL2	1.37006	0.454237	1.46e-06	3.76e-06
ENSG00000073417	PDE8A	-1.14376	-0.19378	7.77e-05	0.000148608
ENSG00000073464	CLCN4	4.88568	2.28856	9.44e-07	2.52e-06
ENSG00000073536	NLE1	-1.29026	-0.367664	9.88e-08	3.21e-07
ENSG00000073578	SDHA	1.87109	0.903878	1.42e-15	6.18e-14
ENSG00000073584	SMARCE1	-1.07713	-0.107191	0.000965097	0.0015716
ENSG00000073605	GSDMB	1.08242	0.114254	0.120109	0.145002
ENSG00000073614	KDM5A	-1.18391	-0.243555	9.73e-07	2.59e-06
ENSG00000073670	ADAM11	-1.26202	-0.335735	0.046999	0.0603196
ENSG00000073711	PPP2R3A	2.36043	1.23905	1.95e-08	7.44e-08
ENSG00000073712	FERMT2	1.16696	0.22275	8.62e-05	0.000163641
ENSG00000073792	IGF2BP2	-1.19451	-0.256414	5.26e-05	0.000103577
ENSG00000073803	MAP3K13	3.05043	1.60901	2.91e-13	4.92e-12
ENSG00000073849	ST6GAL1	-1.23807	-0.308091	2.1e-05	4.41e-05
ENSG00000073910	FRY	1.16964	0.226069	0.525073	0.565077
ENSG00000073921	PICALM	1.70399	0.768921	5.21e-14	1.18e-12
ENSG00000073969	NSF	1.23299	0.302166	6.28e-07	1.73e-06
ENSG00000074047	GLI2	1.13788	0.186351	0.00206888	0.00320893
ENSG00000074054	CLASP1	1.47774	0.563389	2.95e-12	3.44e-11
ENSG00000074071	MRPS34	-1.16535	-0.220767	1.45e-05	3.13e-05
ENSG00000074181	NOTCH3	-1.92097	-0.941833	1.11e-13	2.22e-12
ENSG00000074201	CLNS1A	1.16473	0.219999	3.25e-06	7.84e-06
ENSG00000074219	TEAD2	1.05088	0.0715916	0.0701763	0.0878924
ENSG00000074266	EED	1.27029	0.345152	9.44e-07	2.52e-06
ENSG00000074319	TSG101	1.23377	0.303075	1.2e-06	3.13e-06
ENSG00000074356	NCBP3	-1.07992	-0.110929	0.00211013	0.00326819
ENSG00000074370	ATP2A3	4.05528	2.0198	2.84e-12	3.35e-11
ENSG00000074410	CA12	3.00077	1.58533	1.92e-12	2.4e-11
ENSG00000074527	NTN4	4.04537	2.01627	4.15e-13	6.68e-12
ENSG00000074582	BCS1L	1.40966	0.495345	1.07e-08	4.34e-08
ENSG00000074590	NUAK1	1.11541	0.157578	0.271613	0.309643
ENSG00000074603	DPP8	-1.17641	-0.234389	5.85e-06	1.35e-05
ENSG00000074621	SLC24A1	1.00581	0.00835334	0.931202	0.940673
ENSG00000074657	ZNF532	1.03517	0.0498628	0.0754408	0.0940541
ENSG00000074695	LMAN1	1.15305	0.205451	4.42e-06	1.04e-05
ENSG00000074696	HACD3	-1.14365	-0.193649	1.09e-06	2.87e-06
ENSG00000074755	ZZEF1	-1.24055	-0.310981	7.79e-07	2.11e-06
ENSG00000074800	ENO1	-1.44053	-0.526601	1.16e-13	2.29e-12
ENSG00000074842	C19orf10	1.06599	0.0921999	0.0242844	0.0324647
ENSG00000074855	ANO8	1.03174	0.0450791	0.249503	0.286059
ENSG00000074935	TUBE1	-1.64141	-0.714937	1.88e-09	9.26e-09
ENSG00000074964	ARHGEF10L	-1.02322	-0.0331212	0.602022	0.63997
ENSG00000074966	TXK	31.5827	4.98106	5.37e-12	5.75e-11
ENSG00000075089	ACTR6	-1.19574	-0.257898	2.8e-05	5.75e-05
ENSG00000075131	TIPIN	-1.16433	-0.219504	0.000992995	0.00161328
ENSG00000075142	SRI	-1.03238	-0.0459684	0.21782	0.252213
ENSG00000075151	EIF4G3	1.11264	0.153986	2.97e-05	6.09e-05
ENSG00000075188	NUP37	-1.26798	-0.342536	1.08e-07	3.47e-07
ENSG00000075213	SEMA3A	-14.9915	-3.90607	3.09e-20	2.07e-17
ENSG00000075218	GTSE1	1.48047	0.566051	1.24e-11	1.18e-10
ENSG00000075223	SEMA3C	-1.55869	-0.640334	0.00969793	0.0136724
ENSG00000075234	TTC38	1.525	0.608811	5.02e-09	2.22e-08
ENSG00000075239	ACAT1	1.34047	0.42274	3.17e-09	1.48e-08
ENSG00000075240	GRAMD4	-1.05799	-0.0813258	0.149061	0.177267
ENSG00000075275	CELSR1	-1.034	-0.0482421	0.247482	0.283944
ENSG00000075292	ZNF638	1.1254	0.170441	2.27e-05	4.74e-05
ENSG00000075303	SLC25A40	-1.04458	-0.0629234	0.208712	0.242243
ENSG00000075336	TIMM21	-1.42088	-0.506783	3.66e-08	1.3e-07
ENSG00000075340	ADD2	-3.21642	-1.68546	5.63e-11	4.35e-10
ENSG00000075388	FGF4	-8.20994	-3.03737	0.000507329	0.000860016
ENSG00000075391	RASAL2	-1.55304	-0.635097	5.47e-10	3.15e-09
ENSG00000075399	VPS9D1	1.43015	0.516166	0.00332639	0.00501813
ENSG00000075407	ZNF37A	1.33459	0.416399	2.96e-08	1.08e-07
ENSG00000075413	MARK3	-1.12377	-0.168342	9.96e-05	0.00018732
ENSG00000075415	SLC25A3	-1.07282	-0.101403	0.000984714	0.00160115
ENSG00000075420	FNDC3B	1.21216	0.277583	7.95e-07	2.15e-06
ENSG00000075426	FOSL2	1.3384	0.420505	1.28e-07	4.05e-07
ENSG00000075461	CACNG4	-42.4437	-5.40748	7.6e-08	2.53e-07
ENSG00000075539	FRYL	-1.438	-0.524064	5.88e-11	4.51e-10
ENSG00000075568	TMEM131	1.52533	0.609124	5.89e-11	4.52e-10
ENSG00000075618	FSCN1	1.14468	0.194942	1.73e-06	4.4e-06
ENSG00000075624	ACTB	1.19125	0.252478	1.05e-09	5.57e-09
ENSG00000075651	PLD1	3.11639	1.63988	5.66e-14	1.26e-12
ENSG00000075702	WDR62	1.3228	0.403591	5.49e-08	1.88e-07
ENSG00000075711	DLG1	1.23302	0.3022	8.61e-08	2.83e-07
ENSG00000075785	RAB7A	-1.10294	-0.141351	0.000949291	0.00154743
ENSG00000075790	BCAP29	1.21417	0.279969	6.32e-05	0.000122564
ENSG00000075826	SEC31B	-2.17919	-1.12379	3.97e-12	4.47e-11
ENSG00000075856	SART3	-1.15664	-0.209939	2.12e-06	5.31e-06
ENSG00000075884	ARHGAP15	-58.7712	-5.87704	6.48e-08	2.19e-07
ENSG00000075914	EXOSC7	-1.00604	-0.00868063	0.832836	0.853689
ENSG00000075945	KIFAP3	1.07039	0.0981319	0.0771535	0.0960331
ENSG00000075975	MKRN2	-1.06491	-0.0907268	0.0445462	0.0573455
ENSG00000076003	MCM6	1.18671	0.246965	3.66e-08	1.3e-07
ENSG00000076043	REXO2	1.50023	0.585187	1.12e-09	5.87e-09
ENSG00000076053	RBM7	1.34928	0.432187	1.74e-07	5.37e-07
ENSG00000076067	RBMS2	2.04542	1.0324	2.17e-13	3.87e-12
ENSG00000076108	BAZ2A	-1.28003	-0.35618	1.37e-09	7.02e-09
ENSG00000076201	PTPN23	1.04308	0.0608489	0.116585	0.141085
ENSG00000076242	MLH1	1.33513	0.416978	2.92e-08	1.06e-07
ENSG00000076248	UNG	-1.05653	-0.0793342	0.0269278	0.035743
ENSG00000076258	FMO4	-1.56147	-0.642909	0.0232005	0.031088
ENSG00000076321	KLHL20	1.13977	0.188749	0.00370119	0.00554455
ENSG00000076344	RGS11	-8.23501	-3.04177	3.59e-07	1.04e-06
ENSG00000076351	SLC46A1	-1.4058	-0.491388	1.13e-05	2.49e-05
ENSG00000076356	PLXNA2	3.12989	1.64611	2.83e-10	1.79e-09
ENSG00000076382	SPAG5	1.11698	0.159599	1.85e-05	3.92e-05
ENSG00000076513	ANKRD13A	1.11383	0.155533	0.00597071	0.0086849
ENSG00000076554	TPD52	3.21234	1.68362	1.39e-17	1.6e-15
ENSG00000076555	ACACB	-1.03244	-0.0460592	0.437685	0.479237
ENSG00000076604	TRAF4	-1.1034	-0.141956	0.0019455	0.00302924
ENSG00000076641	PAG1	-3.09817	-1.63142	2.3e-13	4.06e-12
ENSG00000076650	GPATCH1	1.04049	0.0572683	0.334813	0.374995
ENSG00000076662	ICAM3	1.08545	0.118299	0.552111	0.591564
ENSG00000076685	NT5C2	-1.38963	-0.474698	1.13e-09	5.94e-09
ENSG00000076706	MCAM	-2.23006	-1.15709	4.47e-12	4.94e-11
ENSG00000076716	GPC4	-1.50207	-0.58695	2.99e-12	3.48e-11
ENSG00000076770	MBNL3	4.19791	2.06967	1.19e-17	1.4e-15
ENSG00000076826	CAMSAP3	1.87618	0.907796	1.5e-05	3.22e-05
ENSG00000076864	RAP1GAP	1.17496	0.232615	0.0348345	0.0455874
ENSG00000076924	XAB2	-1.03905	-0.0552706	0.132455	0.158822
ENSG00000076928	ARHGEF1	1.14466	0.194918	3.7e-06	8.84e-06
ENSG00000076944	STXBP2	1.55905	0.640663	1.56e-11	1.45e-10
ENSG00000076984	MAP2K7	1.14617	0.196819	7.07e-05	0.000136176
ENSG00000077044	DGKD	1.71607	0.77911	4.1e-14	9.75e-13
ENSG00000077063	CTTNBP2	1.14219	0.1918	0.000110963	0.000207013
ENSG00000077092	RARB	85.224	6.41319	8.17e-11	6.01e-10
ENSG00000077097	TOP2B	1.01216	0.0174333	0.47948	0.520959
ENSG00000077147	TM9SF3	-1.50137	-0.586279	2.28e-12	2.79e-11
ENSG00000077150	NFKB2	-1.86483	-0.899042	2.41e-11	2.08e-10
ENSG00000077152	UBE2T	-1.12906	-0.175122	4.98e-05	9.84e-05
ENSG00000077157	PPP1R12B	-1.83363	-0.874705	1.81e-12	2.28e-11
ENSG00000077232	DNAJC10	2.20658	1.14181	9e-16	4.23e-14
ENSG00000077235	GTF3C1	-1.23926	-0.309478	8.14e-09	3.42e-08
ENSG00000077254	USP33	1.04216	0.0595746	0.0285474	0.0377465
ENSG00000077264	PAK3	-4.10524	-2.03747	1.19e-07	3.8e-07
ENSG00000077274	CAPN6	-2.06211	-1.04412	4.99e-15	1.68e-13
ENSG00000077279	DCX	-197.429	-7.62519	2.9e-14	7.22e-13
ENSG00000077312	SNRPA	1.03795	0.053738	0.0877809	0.108289
ENSG00000077348	EXOSC5	1.2076	0.272145	0.000343682	0.000597266
ENSG00000077380	DYNC1I2	1.90173	0.927314	6.64e-16	3.35e-14
ENSG00000077454	LRCH4	-1.23447	-0.303893	3.39e-05	6.88e-05
ENSG00000077458	FAM76B	1.26009	0.333527	1.72e-06	4.38e-06
ENSG00000077463	SIRT6	1.2254	0.293254	3.56e-05	7.2e-05
ENSG00000077514	POLD3	1.06224	0.0871072	0.0144099	0.0198409
ENSG00000077522	ACTN2	1.7132	0.77669	1.38e-11	1.31e-10
ENSG00000077549	CAPZB	1.09048	0.124957	0.000421162	0.000722704
ENSG00000077585	GPR137B	1.37025	0.454444	6.69e-08	2.26e-07
ENSG00000077684	JADE1	1.78146	0.833059	8.8e-13	1.25e-11
ENSG00000077713	SLC25A43	1.67327	0.742669	2.1e-08	7.94e-08
ENSG00000077721	UBE2A	1.13418	0.181652	7.89e-06	1.79e-05
ENSG00000077782	FGFR1	-3.6836	-1.88112	2.4e-19	7.16e-17
ENSG00000077942	FBLN1	-1.73398	-0.794089	6.62e-14	1.44e-12
ENSG00000078018	MAP2	-34.1523	-5.09391	1.41e-09	7.22e-09
ENSG00000078043	PIAS2	1.08531	0.118107	0.0132104	0.0182782
ENSG00000078061	ARAF	1.06217	0.0870205	0.0308179	0.0405985
ENSG00000078070	MCCC1	-1.17503	-0.232692	0.000402759	0.00069275
ENSG00000078081	LAMP3	17.8023	4.15399	4.7e-11	3.74e-10
ENSG00000078114	NEBL	1.05002	0.0704211	0.269878	0.307883
ENSG00000078124	ACER3	-1.26757	-0.342068	2.31e-06	5.74e-06
ENSG00000078140	UBE2K	-1.24057	-0.311003	4.36e-08	1.53e-07
ENSG00000078142	PIK3C3	1.66127	0.732286	2.36e-12	2.87e-11
ENSG00000078177	N4BP2	-1.12231	-0.166467	0.00155107	0.00244563
ENSG00000078237	TIGAR	1.1033	0.14182	0.0621965	0.0784969
ENSG00000078246	TULP3	1.21189	0.277259	5.02e-07	1.41e-06
ENSG00000078269	SYNJ2	1.94368	0.958789	3.6e-13	5.93e-12
ENSG00000078304	PPP2R5C	-1.00113	-0.00163307	0.952925	0.959545
ENSG00000078319	PMS2L1	-1.10226	-0.140471	0.205301	0.238576
ENSG00000078328	RBFOX1	3.75898	1.91034	3.14e-06	7.59e-06
ENSG00000078369	GNB1	-1.00243	-0.00349856	0.880305	0.895274
ENSG00000078401	EDN1	1.31168	0.391412	0.040624	0.0526247
ENSG00000078403	MLLT10	1.12635	0.171649	0.000174343	0.000315843
ENSG00000078487	ZCWPW1	-1.14628	-0.196957	0.423846	0.465192
ENSG00000078549	ADCYAP1R1	-128.027	-7.0003	1.53e-09	7.72e-09
ENSG00000078596	ITM2A	-1.37534	-0.459792	6.47e-12	6.77e-11
ENSG00000078618	NRDC	-1.03808	-0.0539218	0.0492773	0.0630876
ENSG00000078668	VDAC3	-1.34416	-0.426709	3.85e-10	2.34e-09
ENSG00000078674	PCM1	-1.20024	-0.263326	4.13e-08	1.45e-07
ENSG00000078687	TNRC6C	-1.58804	-0.667247	1.25e-10	8.68e-10
ENSG00000078699	CBFA2T2	-1.47948	-0.565089	8.91e-11	6.47e-10
ENSG00000078725	BRINP1	-49.2943	-5.62335	1.7e-08	6.59e-08
ENSG00000078747	ITCH	-1.06294	-0.0880634	0.0125331	0.0173951
ENSG00000078804	TP53INP2	-1.18509	-0.244994	8.1e-06	1.83e-05
ENSG00000078808	SDF4	1.01114	0.0159891	0.579344	0.617821
ENSG00000078814	MYH7B	-1.87939	-0.910267	0.00837297	0.0119055
ENSG00000078900	TP73	1.82152	0.86514	4.63e-12	5.09e-11
ENSG00000078902	TOLLIP	1.40141	0.486875	1.04e-08	4.24e-08
ENSG00000078967	UBE2D4	1.23724	0.307124	0.00951683	0.0134324
ENSG00000079101	CLUL1	22.0343	4.46168	2.54e-08	9.4e-08
ENSG00000079102	RUNX1T1	196.284	7.6168	1.05e-09	5.56e-09
ENSG00000079134	THOC1	1.76343	0.818382	4.2e-11	3.39e-10
ENSG00000079150	FKBP7	1.26705	0.341478	0.000659367	0.00109956
ENSG00000079156	OSBPL6	-3.73233	-1.90008	3.93e-09	1.79e-08
ENSG00000079215	SLC1A3	-10.0097	-3.32332	6.53e-18	9.47e-16
ENSG00000079246	XRCC5	1.21243	0.277899	6.86e-09	2.93e-08
ENSG00000079277	MKNK1	1.10611	0.145498	0.0139884	0.0192969
ENSG00000079308	TNS1	-2.22747	-1.15541	9.7e-14	1.98e-12
ENSG00000079313	REXO1	1.12397	0.168598	0.000944801	0.00154058
ENSG00000079332	SAR1A	1.18944	0.25028	1.51e-07	4.73e-07
ENSG00000079335	CDC14A	1.24846	0.320145	0.00159956	0.0025169
ENSG00000079337	RAPGEF3	8.57965	3.10092	2.65e-13	4.56e-12
ENSG00000079385	CEACAM1	45.147	5.49656	3.78e-12	4.27e-11
ENSG00000079387	SENP1	-1.06289	-0.0879951	0.0333264	0.0437384
ENSG00000079432	CIC	1.67795	0.746703	2.38e-14	6.1e-13
ENSG00000079435	LIPE	1.61094	0.687899	8.97e-07	2.4e-06
ENSG00000079459	FDFT1	-1.07397	-0.102955	0.0146732	0.0201775
ENSG00000079462	PAFAH1B3	1.21311	0.278715	1.12e-06	2.93e-06
ENSG00000079482	OPHN1	-1.10391	-0.142622	0.0272851	0.0361934
ENSG00000079616	KIF22	-1.07185	-0.100099	0.00256467	0.00393317
ENSG00000079691	LRRC16A	1.88536	0.914843	1.8e-12	2.27e-11
ENSG00000079739	PGM1	-1.12011	-0.163638	0.000112246	0.000209237
ENSG00000079785	DDX1	1.014	0.0200562	0.520723	0.560884
ENSG00000079805	DNM2	1.06946	0.0968764	0.00210311	0.00325794
ENSG00000079819	EPB41L2	-1.2697	-0.34449	8.27e-11	6.08e-10
ENSG00000079931	MOXD1	-3.9867	-1.9952	5.02e-06	1.17e-05
ENSG00000079950	STX7	-1.21603	-0.282181	4.69e-07	1.33e-06
ENSG00000079974	RABL2B	1.15053	0.202304	0.000232327	0.000414034
ENSG00000079999	KEAP1	1.08117	0.112598	0.00866953	0.0122991
ENSG00000080189	SLC35C2	-1.16156	-0.216064	0.000124121	0.000229987
ENSG00000080200	CRYBG3	2.47672	1.30843	2.53e-06	6.24e-06
ENSG00000080298	RFX3	-3.59486	-1.84593	1.87e-16	1.24e-14
ENSG00000080345	RIF1	1.7073	0.771721	3.95e-14	9.46e-13
ENSG00000080371	RAB21	1.16111	0.215504	2.49e-05	5.16e-05
ENSG00000080503	SMARCA2	-1.51958	-0.603669	5.12e-11	4.01e-10
ENSG00000080546	SESN1	-1.1589	-0.212758	0.0274963	0.0364585
ENSG00000080573	COL5A3	3.65099	1.86829	9.17e-09	3.81e-08
ENSG00000080603	SRCAP	-1.1586	-0.212378	0.000815706	0.00134274
ENSG00000080608	PUM3	-1.18073	-0.23968	4.92e-07	1.39e-06
ENSG00000080618	CPB2	1.59448	0.673082	0.000278688	0.000490678
ENSG00000080802	CNOT4	1.13572	0.183612	0.000878973	0.00143966
ENSG00000080815	PSEN1	1.12276	0.167045	0.000570624	0.000961136
ENSG00000080819	CPOX	-1.11764	-0.160459	0.00732871	0.0105137
ENSG00000080822	CLDND1	1.05093	0.0716632	0.0533528	0.0679808
ENSG00000080823	MOK	-2.83803	-1.50489	4.39e-11	3.52e-10
ENSG00000080824	HSP90AA1	-1.72277	-0.784729	3.45e-16	1.98e-14
ENSG00000080839	RBL1	-1.02469	-0.0351865	0.328957	0.369079
ENSG00000080845	DLGAP4	-1.29036	-0.367771	2.45e-07	7.35e-07
ENSG00000080854	IGSF9B	-19.8451	-4.31071	1.74e-11	1.58e-10
ENSG00000080947	CROCCP3	-1.20237	-0.26588	0.00292914	0.00445645
ENSG00000080986	NDC80	1.6132	0.689921	7.05e-11	5.28e-10
ENSG00000081014	AP4E1	-1.05418	-0.0761239	0.0775399	0.0964766
ENSG00000081019	RSBN1	1.03245	0.0460785	0.242083	0.278166
ENSG00000081026	MAGI3	-1.12713	-0.172657	0.00150081	0.00237103
ENSG00000081052	COL4A4	7.64612	2.93473	7.77e-14	1.65e-12
ENSG00000081059	TCF7	1.32209	0.402824	7.32e-05	0.00014061
ENSG00000081087	OSTM1	1.06413	0.0896727	0.0616455	0.0778688
ENSG00000081138	CDH7	8.62632	3.10875	4.67e-12	5.12e-11
ENSG00000081154	PCNP	-1.06472	-0.0904708	0.00682894	0.00984542
ENSG00000081177	EXD2	-1.21624	-0.282428	4.8e-05	9.51e-05
ENSG00000081181	ARG2	-1.44911	-0.535171	3.96e-07	1.14e-06
ENSG00000081189	MEF2C	-13.8258	-3.78929	1.26e-09	6.54e-09
ENSG00000081277	PKP1	50.8373	5.66782	1.02e-08	4.19e-08
ENSG00000081307	UBA5	1.1595	0.213509	0.000105146	0.000196984
ENSG00000081320	STK17B	2.1648	1.11423	6.77e-13	9.96e-12
ENSG00000081377	CDC14B	-1.50889	-0.593488	6.43e-06	1.48e-05
ENSG00000081386	ZNF510	-1.56291	-0.644238	3.37e-09	1.56e-08
ENSG00000081665	ZNF506	9.79383	3.29187	9.08e-13	1.28e-11
ENSG00000081692	JMJD4	1.01023	0.0146855	0.801745	0.82529
ENSG00000081721	DUSP12	-1.39427	-0.47951	1.88e-08	7.18e-08
ENSG00000081760	AACS	2.0657	1.04663	2.45e-12	2.95e-11
ENSG00000081791	KIAA0141	-1.24187	-0.312516	6.57e-06	1.51e-05
ENSG00000081803	CADPS2	-1.72477	-0.786406	1.02e-13	2.06e-12
ENSG00000081818	PCDHB4	-1.04882	-0.0687701	0.801215	0.824903
ENSG00000081842	PCDHA6	-3.52935	-1.8194	5.47e-09	2.4e-08
ENSG00000081853	PCDHGA2	7.608	2.92752	4.24e-06	1.01e-05
ENSG00000081870	HSPB11	1.238	0.308015	1.22e-07	3.89e-07
ENSG00000081913	PHLPP1	-1.27577	-0.351366	2.58e-07	7.69e-07
ENSG00000081923	ATP8B1	3.62754	1.85899	2.62e-16	1.6e-14
ENSG00000081985	IL12RB2	1.07894	0.109615	0.0712009	0.0891064
ENSG00000082014	SMARCD3	-1.24369	-0.314625	1.48e-06	3.81e-06
ENSG00000082068	WDR70	-1.5459	-0.62845	4.18e-10	2.51e-09
ENSG00000082146	STRADB	1.1809	0.239885	1.58e-05	3.38e-05
ENSG00000082153	BZW1	1.21363	0.279328	1.46e-08	5.78e-08
ENSG00000082196	C1QTNF3	-2.98154	-1.57606	2.86e-10	1.8e-09
ENSG00000082212	ME2	-1.03817	-0.0540398	0.0799955	0.0993322
ENSG00000082213	C5orf22	-2.02375	-1.01703	8.6e-14	1.8e-12
ENSG00000082258	CCNT2	1.21805	0.284571	1.84e-07	5.66e-07
ENSG00000082269	FAM135A	-1.11373	-0.155396	0.0127778	0.0177211
ENSG00000082397	EPB41L3	25.7919	4.68885	3.89e-19	1.03e-16
ENSG00000082438	COBLL1	6.67356	2.73846	6.21e-17	5.28e-15
ENSG00000082458	DLG3	-1.3499	-0.432857	1.95e-08	7.42e-08
ENSG00000082497	SERTAD4	-86.6624	-6.43733	5.56e-15	1.83e-13
ENSG00000082512	TRAF5	2.6052	1.38139	4.98e-13	7.75e-12
ENSG00000082515	MRPL22	-1.36923	-0.453367	6.85e-10	3.83e-09
ENSG00000082516	GEMIN5	-1.32298	-0.403793	1.16e-09	6.06e-09
ENSG00000082641	NFE2L1	-1.03877	-0.0548762	0.068186	0.0855929
ENSG00000082684	SEMA5B	-1.5066	-0.591292	0.000206023	0.000369903
ENSG00000082701	GSK3B	-1.17216	-0.229166	1.43e-05	3.09e-05
ENSG00000082781	ITGB5	-1.46348	-0.549404	2.1e-12	2.59e-11
ENSG00000082805	ERC1	1.18721	0.247577	1.27e-05	2.78e-05
ENSG00000082898	XPO1	1.15543	0.208424	6.72e-07	1.85e-06
ENSG00000082996	RNF13	-1.02086	-0.0297875	0.530721	0.570544
ENSG00000083067	TRPM3	-14.9261	-3.89976	3.86e-09	1.76e-08
ENSG00000083093	PALB2	-1.15598	-0.209118	0.000435996	0.000746646
ENSG00000083097	DOPEY1	1.2675	0.341991	2.26e-08	8.48e-08
ENSG00000083099	LYRM2	1.07696	0.106964	0.0137966	0.0190437
ENSG00000083123	BCKDHB	-1.20938	-0.274262	6.41e-05	0.000124173
ENSG00000083168	KAT6A	-1.56691	-0.647925	2.26e-12	2.77e-11
ENSG00000083223	ZCCHC6	-1.03902	-0.0552271	0.183875	0.215374
ENSG00000083290	ULK2	1.13162	0.178389	0.00168213	0.00263856
ENSG00000083312	TNPO1	-1.2519	-0.324124	9.52e-09	3.93e-08
ENSG00000083444	PLOD1	1.07735	0.107492	0.0113976	0.0159001
ENSG00000083454	P2RX5	6.6843	2.74078	1.33e-11	1.26e-10
ENSG00000083457	ITGAE	-1.14376	-0.193789	0.00420835	0.00626174
ENSG00000083520	DIS3	-1.08831	-0.122088	0.00401483	0.00599042
ENSG00000083535	PIBF1	1.01778	0.0254324	0.648398	0.683981
ENSG00000083544	TDRD3	-1.0302	-0.0429258	0.432269	0.473661
ENSG00000083635	NUFIP1	-1.10072	-0.138446	0.100025	0.122409
ENSG00000083642	PDS5B	1.12349	0.167992	0.000264521	0.000467525
ENSG00000083720	OXCT1	-1.00999	-0.014339	0.660776	0.695624
ENSG00000083750	RRAGB	1.47715	0.562821	6.92e-06	1.58e-05
ENSG00000083799	CYLD	-1.81492	-0.859905	6.02e-13	8.99e-12
ENSG00000083807	SLC27A5	1.02589	0.0368723	0.742493	0.771953
ENSG00000083812	ZNF324	-1.01446	-0.0207096	0.751997	0.78065
ENSG00000083814	ZNF671	416.145	8.70094	2.43e-11	2.1e-10
ENSG00000083817	ZNF416	1.60793	0.685204	2.06e-06	5.16e-06
ENSG00000083828	ZNF586	1.2603	0.333768	0.00467661	0.00690294
ENSG00000083838	ZNF446	1.00928	0.0133325	0.863637	0.880995
ENSG00000083844	ZNF264	1.66282	0.733634	4.67e-09	2.09e-08
ENSG00000083845	RPS5	1.0307	0.0436227	0.190116	0.22215
ENSG00000083857	FAT1	2.36149	1.2397	7.81e-14	1.66e-12
ENSG00000083896	YTHDC1	-1.13229	-0.179247	4.34e-05	8.64e-05
ENSG00000083937	CHMP2B	-1.1477	-0.198744	0.000883441	0.00144639
ENSG00000084070	SMAP2	-1.77187	-0.825275	9.05e-12	9.04e-11
ENSG00000084072	PPIE	-1.16225	-0.216914	2.16e-05	4.52e-05
ENSG00000084073	ZMPSTE24	1.00827	0.0118792	0.811838	0.834717
ENSG00000084090	STARD7	1.30237	0.38114	1.39e-09	7.09e-09
ENSG00000084092	NOA1	-1.37582	-0.460293	1.67e-08	6.5e-08
ENSG00000084093	REST	1.18419	0.243895	7.78e-06	1.76e-05
ENSG00000084110	HAL	1.40487	0.49044	0.143813	0.171457
ENSG00000084112	SSH1	-1.04395	-0.0620523	0.0434773	0.0560636
ENSG00000084207	GSTP1	1.29341	0.371179	6.2e-10	3.52e-09
ENSG00000084234	APLP2	-1.12779	-0.173493	3.9e-06	9.3e-06
ENSG00000084444	FAM234B	-2.66205	-1.41254	3.01e-13	5.08e-12
ENSG00000084463	WBP11	-1.03275	-0.0464936	0.101453	0.124061
ENSG00000084623	EIF3I	-1.28237	-0.358813	3.67e-10	2.24e-09
ENSG00000084628	NKAIN1	-17.1132	-4.09704	1.21e-10	8.47e-10
ENSG00000084636	COL16A1	-1.42825	-0.514247	0.0448359	0.0577079
ENSG00000084652	TXLNA	1.15442	0.207168	2.13e-06	5.32e-06
ENSG00000084676	NCOA1	-1.41473	-0.500526	8e-10	4.4e-09
ENSG00000084693	AGBL5	-1.03614	-0.0512146	0.153855	0.18259
ENSG00000084731	KIF3C	1.13734	0.185662	0.00180689	0.00282244
ENSG00000084733	RAB10	1.29692	0.375091	6.69e-10	3.76e-09
ENSG00000084754	HADHA	1.25816	0.331315	1.7e-09	8.45e-09
ENSG00000084764	MAPRE3	1.05464	0.0767544	0.383847	0.424915
ENSG00000084774	CAD	1.27992	0.356058	2.96e-09	1.39e-08
ENSG00000085063	CD59	1.43074	0.516757	1.27e-10	8.83e-10
ENSG00000085117	CD82	1.95915	0.970225	9.54e-06	2.13e-05
ENSG00000085185	BCORL1	-1.40214	-0.487629	4.32e-10	2.58e-09
ENSG00000085224	ATRX	-1.18622	-0.246373	3.8e-07	1.1e-06
ENSG00000085231	AK6	-1.82224	-0.865712	1.9e-11	1.7e-10
ENSG00000085274	MYNN	1.02584	0.0368099	0.520921	0.561021
ENSG00000085276	MECOM	-1.05281	-0.0742443	0.56663	0.605507
ENSG00000085365	SCAMP1	-1.20828	-0.272958	3.32e-06	7.98e-06
ENSG00000085377	PREP	1.03817	0.0540481	0.145857	0.1737
ENSG00000085382	HACE1	1.26641	0.34075	1.3e-06	3.37e-06
ENSG00000085415	SEH1L	1.36517	0.449081	4.58e-09	2.05e-08
ENSG00000085433	WDR47	1.17752	0.235749	0.00201918	0.00313487
ENSG00000085449	WDFY1	1.32053	0.401112	7.86e-11	5.8e-10
ENSG00000085465	OVGP1	-1.60999	-0.687053	1.96e-05	4.14e-05
ENSG00000085491	SLC25A24	-1.06308	-0.0882558	0.0330656	0.0433997
ENSG00000085511	MAP3K4	-1.40685	-0.492471	8.31e-10	4.54e-09
ENSG00000085514	PILRA	1.05632	0.0790521	0.673004	0.707017
ENSG00000085552	IGSF9	-3.35362	-1.74572	1.12e-13	2.22e-12
ENSG00000085644	ZNF213	-1.00753	-0.010823	0.83821	0.858869
ENSG00000085662	AKR1B1	-1.62553	-0.700909	1.84e-13	3.38e-12
ENSG00000085719	CPNE3	1.10234	0.14057	0.000177304	0.000320979
ENSG00000085721	RRN3	-1.24652	-0.317907	5e-08	1.73e-07
ENSG00000085733	CTTN	1.04561	0.0643449	0.0245018	0.0327307
ENSG00000085760	MTIF2	-1.05032	-0.0708228	0.0801781	0.0995513
ENSG00000085788	DDHD2	-1.40081	-0.486257	1.01e-09	5.38e-09
ENSG00000085832	EPS15	1.41831	0.504169	1.77e-10	1.18e-09
ENSG00000085840	ORC1	-1.10357	-0.142177	0.00169578	0.00265817
ENSG00000085871	MGST2	-1.67211	-0.741668	0.00221376	0.00342143
ENSG00000085872	CHERP	1.0043	0.00618735	0.849041	0.868087
ENSG00000085978	ATG16L1	1.79752	0.846009	4.55e-13	7.18e-12
ENSG00000085982	USP40	1.36806	0.452136	6.84e-09	2.93e-08
ENSG00000085998	POMGNT1	-1.03642	-0.051608	0.194179	0.226585
ENSG00000085999	RAD54L	-1.16036	-0.214573	2.35e-05	4.9e-05
ENSG00000086015	MAST2	-1.02837	-0.0403571	0.232549	0.268072
ENSG00000086061	DNAJA1	1.22268	0.290047	9.62e-08	3.13e-07
ENSG00000086062	B4GALT1	1.8102	0.856146	4.18e-14	9.91e-13
ENSG00000086065	CHMP5	-1.05369	-0.0754509	0.0307068	0.0404587
ENSG00000086102	NFX1	-1.26596	-0.340231	3.29e-08	1.18e-07
ENSG00000086189	DIMT1	-1.20219	-0.265669	5.82e-07	1.62e-06
ENSG00000086200	IPO11	-1.29898	-0.377383	3.34e-09	1.55e-08
ENSG00000086232	EIF2AK1	-1.06097	-0.0853896	0.00488453	0.00719334
ENSG00000086289	EPDR1	2.67109	1.41743	5.97e-15	1.95e-13
ENSG00000086300	SNX10	-9.7687	-3.28817	4.79e-07	1.36e-06
ENSG00000086475	SEPHS1	-1.74985	-0.807231	9.84e-14	2.01e-12
ENSG00000086504	MRPL28	1.06555	0.0915954	0.00890345	0.0126143
ENSG00000086506	HBQ1	1.34175	0.424114	0.198491	0.23133
ENSG00000086544	ITPKC	1.26779	0.34232	0.000644956	0.0010772
ENSG00000086548	CEACAM6	3.15453	1.65743	4.79e-19	1.17e-16
ENSG00000086589	RBM22	-1.39318	-0.478378	2.7e-10	1.71e-09
ENSG00000086598	TMED2	-1.00589	-0.00847378	0.765556	0.792754
ENSG00000086619	ERO1B	1.25697	0.329953	1.45e-05	3.13e-05
ENSG00000086666	ZFAND6	1.12986	0.176148	0.000918178	0.0014999
ENSG00000086696	HSD17B2	21.0874	4.39831	3.51e-15	1.3e-13
ENSG00000086712	TXLNG	-1.07773	-0.108001	0.00277703	0.00423665
ENSG00000086717	PPEF1	4.23276	2.0816	9.07e-05	0.000171713
ENSG00000086730	LAT2	-1.18664	-0.246882	0.422336	0.463788
ENSG00000086758	HUWE1	-1.15846	-0.212203	0.000104893	0.000196556
ENSG00000086827	ZW10	1.15244	0.204693	0.000374632	0.000647556
ENSG00000086848	ALG9	1.05812	0.08151	0.0852339	0.105357
ENSG00000087008	ACOX3	-1.02456	-0.0350019	0.615131	0.652525
ENSG00000087053	MTMR2	1.3315	0.413054	1.3e-07	4.13e-07
ENSG00000087074	PPP1R15A	1.24664	0.318049	1.55e-06	3.97e-06
ENSG00000087076	HSD17B14	-1.62212	-0.697884	9.85e-06	2.19e-05
ENSG00000087077	TRIP6	1.3259	0.406967	7.03e-10	3.92e-09
ENSG00000087085	ACHE	-4.03784	-2.01359	8.59e-07	2.31e-06
ENSG00000087086	FTL	1.1925	0.253987	7.97e-09	3.35e-08
ENSG00000087087	SRRT	1.31866	0.399072	8.35e-11	6.13e-10
ENSG00000087088	BAX	1.41593	0.501746	4.15e-10	2.49e-09
ENSG00000087095	NLK	-1.39643	-0.481744	1.27e-07	4.01e-07
ENSG00000087111	PIGS	-1.34626	-0.428953	2.35e-08	8.78e-08
ENSG00000087152	ATXN7L3	1.13731	0.185619	1.21e-05	2.65e-05
ENSG00000087157	PGS1	-1.30975	-0.389292	1.52e-07	4.75e-07
ENSG00000087191	PSMC5	1.06402	0.0895319	0.00992139	0.0139667
ENSG00000087206	UIMC1	-1.26749	-0.341972	4.47e-07	1.27e-06
ENSG00000087245	MMP2	1.45186	0.537898	4.97e-11	3.9e-10
ENSG00000087253	LPCAT2	2.37635	1.24875	5.91e-16	3.07e-14
ENSG00000087258	GNAO1	-12.2095	-3.60993	4.74e-15	1.62e-13
ENSG00000087263	OGFOD1	1.14479	0.195084	1.16e-05	2.55e-05
ENSG00000087266	SH3BP2	-1.02381	-0.0339549	0.421945	0.463422
ENSG00000087269	NOP14	1.07057	0.0983777	0.018387	0.0249856
ENSG00000087274	ADD1	1.59364	0.672328	1.16e-13	2.29e-12
ENSG00000087299	L2HGDH	-1.07771	-0.107963	0.0367329	0.0479198
ENSG00000087301	TXNDC16	1.46848	0.554322	4.18e-05	8.36e-05
ENSG00000087302	C14orf166	-1.10021	-0.137775	0.000516453	0.000874561
ENSG00000087303	NID2	2.50496	1.32479	6.46e-14	1.42e-12
ENSG00000087338	GMCL1	1.40279	0.488302	2.98e-09	1.4e-08
ENSG00000087365	SF3B2	1.25013	0.322073	8.24e-09	3.46e-08
ENSG00000087448	KLHL42	1.02369	0.0337793	0.319762	0.35959
ENSG00000087460	GNAS	1.19276	0.254305	2.25e-07	6.8e-07
ENSG00000087470	DNM1L	1.04223	0.0596779	0.0558027	0.0709507
ENSG00000087494	PTHLH	1.10115	0.139006	0.238763	0.274606
ENSG00000087502	ERGIC2	1.14696	0.197821	0.0020047	0.00311419
ENSG00000087510	TFAP2C	18.5482	4.21321	1.45e-06	3.74e-06
ENSG00000087586	AURKA	1.57811	0.658197	3.22e-13	5.4e-12
ENSG00000087589	CASS4	39.16	5.29131	7.67e-12	7.83e-11
ENSG00000087842	PIR	-1.57305	-0.653562	5.43e-09	2.39e-08
ENSG00000087884	AAMDC	1.45638	0.54239	0.000174343	0.000315843
ENSG00000087903	RFX2	1.74144	0.800277	3.71e-09	1.7e-08
ENSG00000087995	METTL2A	-1.14271	-0.192456	0.0010227	0.00165736
ENSG00000088002	SULT2B1	2.04065	1.02903	0.0101552	0.0142796
ENSG00000088035	ALG6	-1.40951	-0.49519	1.68e-10	1.13e-09
ENSG00000088038	CNOT3	1.25714	0.330146	6.31e-08	2.14e-07
ENSG00000088053	GP6	3.81583	1.932	0.00016673	0.000303246
ENSG00000088179	PTPN4	1.0657	0.0917955	0.186684	0.218456
ENSG00000088205	DDX18	1.17865	0.23713	1.16e-06	3.04e-06
ENSG00000088247	KHSRP	1.2706	0.345506	1.55e-09	7.82e-09
ENSG00000088256	GNA11	1.26238	0.336147	2.22e-08	8.35e-08
ENSG00000088280	ASAP3	-1.2474	-0.318926	3.83e-06	9.13e-06
ENSG00000088298	EDEM2	-1.29706	-0.37525	1.68e-06	4.29e-06
ENSG00000088305	DNMT3B	-2.15575	-1.10819	9e-12	9e-11
ENSG00000088325	TPX2	1.11188	0.153002	1.89e-05	3.99e-05
ENSG00000088340	FER1L4	2.68357	1.42415	7.01e-10	3.91e-09
ENSG00000088356	PDRG1	-1.09509	-0.131054	0.0137928	0.0190401
ENSG00000088367	EPB41L1	1.75075	0.807969	5.57e-13	8.41e-12
ENSG00000088387	DOCK9	-1.25287	-0.325242	0.000502914	0.000853161
ENSG00000088448	ANKRD10	-1.12312	-0.167515	0.000495793	0.000842058
ENSG00000088451	TGDS	-1.03925	-0.0555445	0.4578	0.49902
ENSG00000088538	DOCK3	-6.62536	-2.728	2.33e-06	5.76e-06
ENSG00000088543	C3orf18	-1.2927	-0.370385	0.00445378	0.00659581
ENSG00000088682	COQ9	-1.1991	-0.261954	5.62e-06	1.31e-05
ENSG00000088727	KIF9	-2.01581	-1.01136	7.95e-06	1.8e-05
ENSG00000088756	ARHGAP28	-28.7631	-4.84615	4.67e-07	1.33e-06
ENSG00000088766	CRLS1	-1.1797	-0.238414	1.75e-05	3.72e-05
ENSG00000088808	PPP1R13B	1.11814	0.161105	0.195574	0.228179
ENSG00000088812	ATRN	-1.33023	-0.411671	1.5e-07	4.69e-07
ENSG00000088826	SMOX	-1.23236	-0.301423	6.89e-05	0.000132958
ENSG00000088832	FKBP1A	1.09126	0.125998	0.000291021	0.000511105
ENSG00000088833	NSFL1C	-1.02164	-0.0308849	0.367103	0.408064
ENSG00000088836	SLC4A11	1.89612	0.923051	2.11e-07	6.41e-07
ENSG00000088854	C20orf194	1.43808	0.524146	2.77e-06	6.77e-06
ENSG00000088876	ZNF343	-1.03875	-0.054848	0.361317	0.402271
ENSG00000088881	EBF4	1.55288	0.634945	0.00199403	0.00309911
ENSG00000088882	CPXM1	-6.08798	-2.60596	1.5e-10	1.02e-09
ENSG00000088888	MAVS	-1.13394	-0.181344	3.92e-05	7.88e-05
ENSG00000088899	LZTS3	-1.14951	-0.201025	0.00462585	0.00683302
ENSG00000088930	XRN2	-1.16691	-0.222691	4.4e-07	1.26e-06
ENSG00000088970	KIZ	1.2225	0.289833	0.000540901	0.00091387
ENSG00000088986	DYNLL1	1.38441	0.469273	8.81e-10	4.77e-09
ENSG00000089006	SNX5	1.01366	0.0195798	0.555426	0.594554
ENSG00000089009	RPL6	-1.21679	-0.28308	1.57e-08	6.16e-08
ENSG00000089022	MAPKAPK5	-1.31544	-0.395545	1.84e-08	7.06e-08
ENSG00000089041	P2RX7	2.83499	1.50334	3.05e-06	7.38e-06
ENSG00000089048	ESF1	-1.06703	-0.0936074	0.0454828	0.0584716
ENSG00000089050	RBBP9	-1.14318	-0.193048	0.000753236	0.00124654
ENSG00000089053	ANAPC5	-1.06843	-0.0954971	0.00365376	0.00547963
ENSG00000089057	SLC23A2	1.53793	0.62099	4.01e-13	6.49e-12
ENSG00000089060	SLC8B1	1.95921	0.970272	7.76e-09	3.27e-08
ENSG00000089063	TMEM230	-1.1412	-0.190555	7.54e-05	0.000144535
ENSG00000089091	DZANK1	-1.83377	-0.874809	1.84e-07	5.66e-07
ENSG00000089094	KDM2B	-1.15892	-0.212787	1.21e-05	2.65e-05
ENSG00000089123	TASP1	-1.14184	-0.191361	0.0402406	0.0521491
ENSG00000089127	OAS1	5.16965	2.37007	1.72e-11	1.57e-10
ENSG00000089154	GCN1	-1.09902	-0.136212	0.000412929	0.000709182
ENSG00000089157	RPLP0	-1.21786	-0.284348	2.68e-07	7.98e-07
ENSG00000089159	PXN	1.40422	0.489765	2.11e-12	2.6e-11
ENSG00000089163	SIRT4	-1.58161	-0.661398	0.0109353	0.0152909
ENSG00000089169	RPH3A	-13.4376	-3.7482	2.83e-05	5.81e-05
ENSG00000089177	KIF16B	-1.05131	-0.0721817	0.188193	0.220078
ENSG00000089195	TRMT6	1.01897	0.0271051	0.509578	0.549762
ENSG00000089220	PEBP1	-1.12407	-0.168734	1.18e-05	2.59e-05
ENSG00000089225	TBX5	1.45119	0.537236	1.23e-11	1.17e-10
ENSG00000089234	BRAP	-1.03315	-0.0470559	0.244878	0.281076
ENSG00000089248	ERP29	1.00689	0.00990944	0.750369	0.779184
ENSG00000089250	NOS1	65.5481	6.03448	1.99e-08	7.56e-08
ENSG00000089280	FUS	1.07318	0.101894	0.00120476	0.00193235
ENSG00000089289	IGBP1	-1.06018	-0.0843085	0.0470577	0.0603757
ENSG00000089327	FXYD5	1.43998	0.526045	3.28e-08	1.18e-07
ENSG00000089335	ZNF302	1.29991	0.378415	2.42e-06	5.98e-06
ENSG00000089351	GRAMD1A	-1.10867	-0.148834	0.000808348	0.00133199
ENSG00000089486	CDIP1	1.24278	0.313567	6.73e-07	1.85e-06
ENSG00000089505	CMTM1	-1.64717	-0.719987	0.00102599	0.00166184
ENSG00000089597	GANAB	1.04242	0.0599363	0.028725	0.037975
ENSG00000089639	GMIP	1.05182	0.0728927	0.205857	0.239187
ENSG00000089682	RBM41	-1.10672	-0.146296	0.00680848	0.0098182
ENSG00000089685	BIRC5	1.04034	0.0570547	0.0529652	0.0675404
ENSG00000089692	LAG3	1.31879	0.399215	0.0222674	0.0299123
ENSG00000089693	MLF2	-1.08991	-0.124215	0.000572689	0.000964311
ENSG00000089723	OTUB2	-2.02371	-1.017	3.58e-05	7.23e-05
ENSG00000089737	DDX24	-1.22469	-0.292416	3.04e-08	1.1e-07
ENSG00000089775	ZBTB25	-1.08948	-0.123637	0.0455481	0.0585509
ENSG00000089818	NECAP1	-1.00829	-0.0119167	0.819301	0.841463
ENSG00000089820	ARHGAP4	2.00048	1.00034	4.28e-06	1.01e-05
ENSG00000089876	DHX32	-2.31435	-1.21061	8.6e-14	1.8e-12
ENSG00000089902	RCOR1	1.11076	0.151541	4.88e-05	9.66e-05
ENSG00000089916	GPATCH2L	-1.40119	-0.48665	4.59e-09	2.06e-08
ENSG00000090006	LTBP4	1.55835	0.64002	4.8e-12	5.24e-11
ENSG00000090013	BLVRB	1.38659	0.471544	1.13e-07	3.63e-07
ENSG00000090020	SLC9A1	1.226	0.293957	2.18e-06	5.44e-06
ENSG00000090054	SPTLC1	1.01166	0.0167305	0.601908	0.63989
ENSG00000090060	PAPOLA	-1.10046	-0.138106	4.17e-05	8.36e-05
ENSG00000090061	CCNK	-1.19859	-0.261333	1.74e-06	4.41e-06
ENSG00000090097	PCBP4	-2.27556	-1.18622	8.75e-11	6.38e-10
ENSG00000090238	YPEL3	1.24006	0.31041	0.0103379	0.0145149
ENSG00000090263	MRPS33	-1.26102	-0.334593	7.57e-06	1.72e-05
ENSG00000090266	NDUFB2	1.02351	0.0335256	0.353224	0.393943
ENSG00000090273	NUDC	-1.01373	-0.0196665	0.498863	0.539685
ENSG00000090316	MAEA	-1.00266	-0.00383025	0.921257	0.932091
ENSG00000090339	ICAM1	-1.44255	-0.528625	0.0856389	0.105833
ENSG00000090372	STRN4	1.08997	0.124287	0.00190403	0.00296811
ENSG00000090376	IRAK3	-3.7154	-1.89352	0.000104852	0.000196502
ENSG00000090432	MUL1	-1.07353	-0.102364	0.0478128	0.0612859
ENSG00000090447	TFAP4	-1.00474	-0.0068268	0.877629	0.892891
ENSG00000090470	PDCD7	-1.37453	-0.458943	4.03e-08	1.42e-07
ENSG00000090487	SPG21	1.60303	0.680802	2.82e-13	4.79e-12
ENSG00000090520	DNAJB11	-1.1629	-0.217722	3.58e-05	7.23e-05
ENSG00000090530	P3H2	-1.21665	-0.282912	0.0342431	0.0448646
ENSG00000090554	FLT3LG	2.66625	1.41481	4.98e-08	1.72e-07
ENSG00000090565	RAB11FIP3	1.19909	0.26194	2.74e-06	6.7e-06
ENSG00000090581	GNPTG	-1.06474	-0.0905017	0.102202	0.124883
ENSG00000090612	ZNF268	1.45921	0.545185	1.86e-08	7.11e-08
ENSG00000090615	GOLGA3	1.2355	0.305096	9.95e-08	3.22e-07
ENSG00000090621	PABPC4	1.00945	0.0135762	0.611019	0.648419
ENSG00000090661	CERS4	1.33031	0.411765	4.15e-06	9.84e-06
ENSG00000090674	MCOLN1	1.23059	0.299344	0.000145246	0.00026637
ENSG00000090686	USP48	-1.02717	-0.0386738	0.191884	0.224004
ENSG00000090776	EFNB1	1.53266	0.616042	1.15e-12	1.57e-11
ENSG00000090857	PDPR	-1.02478	-0.0353167	0.242932	0.278982
ENSG00000090861	AARS	-1.3409	-0.423201	1.09e-10	7.69e-10
ENSG00000090863	GLG1	-1.02995	-0.0425705	0.125196	0.150769
ENSG00000090889	KIF4A	1.10441	0.143279	0.000261154	0.00046198
ENSG00000090905	TNRC6A	-1.18551	-0.245506	4.67e-08	1.62e-07
ENSG00000090924	PLEKHG2	1.06624	0.0925307	0.0250435	0.0334017
ENSG00000090932	DLL3	-1.17836	-0.236783	0.072705	0.0908473
ENSG00000090971	NAT14	-1.02741	-0.0390168	0.44286	0.48426
ENSG00000090975	PITPNM2	1.76167	0.816945	3.06e-08	1.11e-07
ENSG00000090989	EXOC1	-1.38342	-0.468234	3.45e-09	1.59e-08
ENSG00000091009	RBM27	-1.82314	-0.866423	7.58e-15	2.4e-13
ENSG00000091010	POU4F3	-2.99948	-1.58471	0.00461758	0.00682269
ENSG00000091039	OSBPL8	1.20032	0.263415	2.18e-07	6.59e-07
ENSG00000091073	DTX2	-1.05583	-0.0783817	0.230093	0.265411
ENSG00000091127	PUS7	-1.06862	-0.0957422	0.00907619	0.0128432
ENSG00000091129	NRCAM	-23.0555	-4.52704	1.56e-12	2.02e-11
ENSG00000091136	LAMB1	2.04969	1.0354	1.29e-16	9.41e-15
ENSG00000091137	SLC26A4	1.31013	0.389713	0.12573	0.151344
ENSG00000091140	DLD	-1.16652	-0.222211	4.34e-07	1.24e-06
ENSG00000091157	WDR7	1.16512	0.220482	0.00165649	0.00260088
ENSG00000091164	TXNL1	1.28481	0.361559	5.13e-08	1.77e-07
ENSG00000091317	CMTM6	1.10369	0.142329	0.000638528	0.00106735
ENSG00000091409	ITGA6	-1.93527	-0.952538	2.56e-09	1.22e-08
ENSG00000091428	RAPGEF4	-2.72045	-1.44384	0.000548012	0.000924986
ENSG00000091436	MAP3K20	2.94463	1.55809	2.01e-17	2.09e-15
ENSG00000091483	FH	-1.22957	-0.298151	4.92e-08	1.7e-07
ENSG00000091490	SEL1L3	-1.172	-0.228974	0.0397045	0.0515232
ENSG00000091513	TF	-1.50086	-0.585789	0.00469525	0.00692981
ENSG00000091527	CDV3	1.20798	0.272591	2.81e-08	1.03e-07
ENSG00000091542	ALKBH5	-1.06489	-0.0907041	0.012279	0.0170632
ENSG00000091583	APOH	23.1803	4.53483	1.77e-07	5.44e-07
ENSG00000091592	NLRP1	-4.42826	-2.14674	6.24e-13	9.28e-12
ENSG00000091622	PITPNM3	-1.69694	-0.762938	1.01e-05	2.25e-05
ENSG00000091640	SPAG7	-1.09054	-0.12504	0.0056509	0.00825246
ENSG00000091651	ORC6	-1.2789	-0.354903	8.7e-07	2.34e-06
ENSG00000091656	ZFHX4	1.77514	0.827931	1.88e-11	1.69e-10
ENSG00000091732	ZC3HC1	-1.08733	-0.120795	0.00914369	0.012933
ENSG00000091831	ESR1	3.61812	1.85524	2.49e-05	5.16e-05
ENSG00000091844	RGS17	-7.2475	-2.85748	6.17e-09	2.67e-08
ENSG00000091947	TMEM101	1.06541	0.0914102	0.0747447	0.0932439
ENSG00000091986	CCDC80	-2.39139	-1.25785	2.43e-08	9.02e-08
ENSG00000092010	PSME1	2.30237	1.20312	6.9e-16	3.44e-14
ENSG00000092020	PPP2R3C	1.07894	0.109614	0.0547854	0.0697013
ENSG00000092036	HAUS4	-1.11129	-0.152235	0.0218486	0.0293866
ENSG00000092051	JPH4	-6.23159	-2.6396	2.17e-07	6.57e-07
ENSG00000092068	SLC7A8	-1.10378	-0.142458	0.0864623	0.106777
ENSG00000092094	OSGEP	-1.09944	-0.136769	0.00333276	0.00502631
ENSG00000092096	SLC22A17	-2.55428	-1.35292	1.26e-10	8.76e-10
ENSG00000092098	RNF31	-1.07038	-0.0981209	0.0642724	0.0809708
ENSG00000092108	SCFD1	1.21197	0.277348	2.61e-06	6.42e-06
ENSG00000092140	G2E3	-1.03399	-0.0482231	0.198229	0.231076
ENSG00000092148	HECTD1	-1.0564	-0.0791596	0.0261638	0.0348122
ENSG00000092199	HNRNPC	-1.02456	-0.0350048	0.147514	0.175518
ENSG00000092200	RPGRIP1	-1.49034	-0.575643	0.0769406	0.0957977
ENSG00000092201	SUPT16H	-1.14574	-0.196275	3.11e-06	7.51e-06
ENSG00000092203	TOX4	1.10651	0.146016	0.000931107	0.00151917
ENSG00000092208	GEMIN2	-1.42124	-0.507151	4.03e-06	9.59e-06
ENSG00000092295	TGM1	1.3147	0.394737	0.0177714	0.0241919
ENSG00000092330	TINF2	1.22396	0.29156	6.22e-05	0.000120855
ENSG00000092421	SEMA6A	3.42652	1.77674	2.84e-12	3.34e-11
ENSG00000092439	TRPM7	1.07769	0.107942	0.00196639	0.0030588
ENSG00000092445	TYRO3	-1.72199	-0.784079	5.73e-13	8.62e-12
ENSG00000092470	WDR76	1.06326	0.0884898	0.0128096	0.0177606
ENSG00000092529	CAPN3	3.02987	1.59925	1.83e-05	3.87e-05
ENSG00000092531	SNAP23	1.06437	0.0900027	0.0150714	0.0207038
ENSG00000092621	PHGDH	-1.42074	-0.506638	1.85e-11	1.67e-10
ENSG00000092758	COL9A3	5.87508	2.55461	7.87e-16	3.86e-14
ENSG00000092820	EZR	1.96234	0.972572	8.14e-17	6.58e-15
ENSG00000092841	MYL6	1.33355	0.415274	5.47e-11	4.26e-10
ENSG00000092847	AGO1	-1.30622	-0.3854	4.28e-09	1.93e-08
ENSG00000092850	TEKT2	-2.38868	-1.25622	1.1e-06	2.88e-06
ENSG00000092853	CLSPN	-1.02744	-0.0390601	0.342728	0.383113
ENSG00000092871	RFFL	-1.19523	-0.257283	0.000219171	0.000392067
ENSG00000092931	MFSD11	1.01241	0.0177958	0.777571	0.803181
ENSG00000092964	DPYSL2	-1.04101	-0.0579882	0.0197882	0.0267803
ENSG00000092969	TGFB2	5.35783	2.42165	1.19e-17	1.4e-15
ENSG00000092978	GPATCH2	-1.43778	-0.523838	3.07e-08	1.11e-07
ENSG00000093000	NUP50	1.46302	0.548946	1.06e-11	1.04e-10
ENSG00000093009	CDC45	1.43879	0.524858	4.98e-11	3.91e-10
ENSG00000093010	COMT	-1.00751	-0.0107955	0.779148	0.804396
ENSG00000093072	CECR1	-4.95116	-2.30777	1.04e-08	4.24e-08
ENSG00000093100	XXbac-B461K10.4	1.59136	0.670262	1.69e-10	1.13e-09
ENSG00000093144	ECHDC1	1.10911	0.149401	0.000657611	0.00109709
ENSG00000093167	LRRFIP2	1.02364	0.033712	0.406087	0.447349
ENSG00000093183	SEC22C	1.00103	0.00147868	0.968691	0.97351
ENSG00000093217	XYLB	1.06291	0.0880132	0.424056	0.465328
ENSG00000094631	HDAC6	1.0664	0.0927493	0.0375381	0.0489346
ENSG00000094804	CDC6	1.15085	0.202703	2.27e-06	5.63e-06
ENSG00000094841	UPRT	1.11655	0.159043	0.0576043	0.0730736
ENSG00000094880	CDC23	-1.59433	-0.672953	9.97e-13	1.39e-11
ENSG00000094914	AAAS	1.01117	0.0160274	0.62938	0.666497
ENSG00000094916	CBX5	-1.94284	-0.958168	3.69e-15	1.35e-13
ENSG00000094975	SUCO	-1.32841	-0.4097	9.88e-09	4.06e-08
ENSG00000095002	MSH2	1.0787	0.109297	0.00278242	0.00424365
ENSG00000095015	MAP3K1	-1.02101	-0.0299912	0.568114	0.606818
ENSG00000095059	DHPS	-1.18918	-0.249968	3.29e-06	7.91e-06
ENSG00000095066	HOOK2	-1.03345	-0.0474687	0.342009	0.382378
ENSG00000095139	ARCN1	1.49298	0.578191	5.21e-12	5.61e-11
ENSG00000095203	EPB41L4B	-1.68146	-0.749714	9.15e-05	0.00017315
ENSG00000095209	TMEM38B	-1.34237	-0.424787	7.81e-06	1.77e-05
ENSG00000095261	PSMD5	1.62642	0.701696	1.08e-11	1.05e-10
ENSG00000095319	NUP188	-1.05428	-0.0762585	0.00765739	0.0109521
ENSG00000095321	CRAT	1.10091	0.138692	0.00814442	0.0116033
ENSG00000095380	NANS	1.15747	0.210979	0.000151766	0.000277663
ENSG00000095383	TBC1D2	1.44593	0.532003	3.09e-05	6.31e-05
ENSG00000095397	DFNB31	1.66151	0.732499	6.18e-11	4.7e-10
ENSG00000095485	CWF19L1	-1.58259	-0.662291	6.44e-11	4.88e-10
ENSG00000095539	SEMA4G	1.86066	0.895818	3.03e-06	7.33e-06
ENSG00000095564	BTAF1	-1.14512	-0.195497	7.03e-05	0.000135302
ENSG00000095574	IKZF5	-1.54538	-0.627959	2.84e-09	1.33e-08
ENSG00000095596	CYP26A1	35.9935	5.16966	1.43e-06	3.68e-06
ENSG00000095739	BAMBI	1.35154	0.434606	2.35e-07	7.08e-07
ENSG00000095787	WAC	-1.16423	-0.219373	7.24e-07	1.97e-06
ENSG00000095794	CREM	-1.03554	-0.0503843	0.311864	0.351765
ENSG00000095906	NUBP2	-1.30912	-0.3886	9.96e-09	4.09e-08
ENSG00000095951	HIVEP1	-1.13599	-0.183947	0.000893727	0.00146204
ENSG00000096060	FKBP5	-2.82758	-1.49957	8.91e-15	2.72e-13
ENSG00000096063	SRPK1	-1.17721	-0.235371	3.65e-07	1.06e-06
ENSG00000096070	BRPF3	1.29742	0.375651	4.08e-08	1.44e-07
ENSG00000096080	MRPS18A	1.07145	0.0995632	0.0279894	0.0370573
ENSG00000096092	TMEM14A	1.33216	0.413763	3.49e-05	7.07e-05
ENSG00000096093	EFHC1	-1.82664	-0.869194	8.23e-12	8.32e-11
ENSG00000096384	HSP90AB1	-1.70705	-0.771505	1.25e-16	9.32e-15
ENSG00000096401	CDC5L	-1.04829	-0.0680396	0.0423026	0.0546715
ENSG00000096433	ITPR3	1.87692	0.908367	2.06e-15	8.37e-14
ENSG00000096654	ZNF184	-1.1614	-0.215869	0.00157708	0.0024842
ENSG00000096696	DSP	-4.93534	-2.30315	8.23e-09	3.45e-08
ENSG00000096717	SIRT1	1.26649	0.34084	9.41e-08	3.07e-07
ENSG00000096746	HNRNPH3	1.04588	0.064714	0.0587121	0.0744028
ENSG00000096872	IFT74	-1.01407	-0.0201632	0.690795	0.723628
ENSG00000096968	JAK2	1.15872	0.212527	0.000258948	0.000458431
ENSG00000097007	ABL1	1.08179	0.113424	0.00173936	0.00272303
ENSG00000097021	ACOT7	-1.19539	-0.257479	2.2e-06	5.47e-06
ENSG00000097033	SH3GLB1	-1.07661	-0.106492	0.00308352	0.00467276
ENSG00000097046	CDC7	-1.25176	-0.323963	8.22e-07	2.22e-06
ENSG00000097096	SYDE2	3.74804	1.90614	4.9e-14	1.12e-12
ENSG00000099139	PCSK5	-55.742	-5.80069	2.25e-11	1.97e-10
ENSG00000099194	SCD	-1.42203	-0.507954	4.38e-12	4.85e-11
ENSG00000099203	TMED1	1.06506	0.0909369	0.128812	0.1548
ENSG00000099204	ABLIM1	-1.79745	-0.845953	2.53e-13	4.39e-12
ENSG00000099219	ERMP1	-1.02246	-0.0320432	0.536965	0.576563
ENSG00000099246	RAB18	1.22233	0.289635	6.19e-06	1.43e-05
ENSG00000099250	NRP1	-1.03456	-0.0490138	0.641345	0.677473
ENSG00000099251	HSD17B7P2	1.10261	0.140917	0.440025	0.481505
ENSG00000099282	TSPAN15	5.93645	2.5696	3.86e-14	9.27e-13
ENSG00000099284	H2AFY2	3.46746	1.79388	5.71e-19	1.31e-16
ENSG00000099290	WASHC2A	1.41453	0.500319	1.14e-10	8.04e-10
ENSG00000099308	MAST3	1.11835	0.161368	0.00863402	0.0122552
ENSG00000099326	MZF1	1.11017	0.150784	0.0110024	0.0153768
ENSG00000099330	OCEL1	1.46378	0.5497	0.000115866	0.000215436
ENSG00000099331	MYO9B	1.26732	0.341777	1.58e-09	7.95e-09
ENSG00000099337	KCNK6	3.4367	1.78102	2.42e-08	9.01e-08
ENSG00000099341	PSMD8	1.32121	0.401858	1.04e-09	5.54e-09
ENSG00000099364	FBXL19	-1.08509	-0.117808	0.00247601	0.00380518
ENSG00000099365	STX1B	-3.45772	-1.78982	2.85e-08	1.04e-07
ENSG00000099377	HSD3B7	5.92547	2.56693	1.31e-06	3.4e-06
ENSG00000099381	SETD1A	-1.07903	-0.109737	0.00354136	0.00532098
ENSG00000099385	BCL7C	1.18582	0.245887	1.68e-05	3.59e-05
ENSG00000099399	MAGEB2	-1.36416	-0.448013	0.121594	0.146651
ENSG00000099622	CIRBP	-1.07605	-0.105749	0.00200752	0.00311797
ENSG00000099624	ATP5D	1.33725	0.419274	3.4e-09	1.57e-08
ENSG00000099625	CBARP	-1.38695	-0.471913	2.28e-05	4.76e-05
ENSG00000099715	PCDH11Y	23.7045	4.56709	1.39e-06	3.59e-06
ENSG00000099783	HNRNPM	-1.00817	-0.0117453	0.656739	0.691938
ENSG00000099785	2023-03-02	1.68455	0.752363	9.06e-09	3.77e-08
ENSG00000099795	NDUFB7	1.19454	0.256457	1.52e-05	3.27e-05
ENSG00000099797	TECR	-1.08263	-0.114535	0.0016726	0.00262414
ENSG00000099800	TIMM13	1.06391	0.0893752	0.0167811	0.0229233
ENSG00000099804	CDC34	-1.01389	-0.0198951	0.606282	0.644029
ENSG00000099810	MTAP	-1.0294	-0.0418029	0.867136	0.88406
ENSG00000099814	CEP170B	1.46516	0.551055	3.48e-08	1.24e-07
ENSG00000099817	POLR2E	1.23914	0.309336	9.75e-08	3.17e-07
ENSG00000099821	POLRMT	-1.02425	-0.0345719	0.354932	0.395629
ENSG00000099822	HCN2	1.06564	0.0917197	0.699352	0.731686
ENSG00000099840	IZUMO4	2.01532	1.01101	0.000424539	0.000727956
ENSG00000099849	RASSF7	2.31611	1.2117	4.03e-12	4.52e-11
ENSG00000099860	GADD45B	1.17099	0.227725	0.0214618	0.028905
ENSG00000099864	PALM	1.07627	0.106041	0.0258057	0.0343642
ENSG00000099866	MADCAM1	1.02787	0.0396636	0.899212	0.912714
ENSG00000099875	MKNK2	1.36157	0.445271	1.48e-09	7.52e-09
ENSG00000099889	ARVCF	-2.51716	-1.3318	1.31e-10	9.1e-10
ENSG00000099899	TRMT2A	1.04294	0.0606521	0.132572	0.15895
ENSG00000099901	RANBP1	-1.1277	-0.173378	2.21e-05	4.62e-05
ENSG00000099904	ZDHHC8	-1.0759	-0.105545	0.0254422	0.0339138
ENSG00000099910	KLHL22	-1.07936	-0.110176	0.0224503	0.0301405
ENSG00000099917	MED15	-1.08621	-0.119299	0.00342932	0.00516324
ENSG00000099940	SNAP29	1.11507	0.15713	0.000720655	0.00119643
ENSG00000099942	CRKL	-1.13016	-0.176529	1.18e-05	2.58e-05
ENSG00000099949	LZTR1	1.19933	0.262224	2.1e-06	5.26e-06
ENSG00000099953	MMP11	-1.6168	-0.693143	2.9e-07	8.57e-07
ENSG00000099954	CECR2	-2.54085	-1.34531	3.06e-16	1.81e-14
ENSG00000099956	SMARCB1	-1.13658	-0.1847	1.45e-05	3.13e-05
ENSG00000099958	DERL3	1.09994	0.137425	0.402225	0.44352
ENSG00000099968	BCL2L13	-1.0309	-0.0439108	0.222043	0.256696
ENSG00000099974	DDTL	1.18207	0.241311	0.273568	0.311694
ENSG00000099977	DDT	-1.04852	-0.0683509	0.11771	0.142329
ENSG00000099991	CABIN1	-1.33221	-0.413823	1.17e-09	6.13e-09
ENSG00000099992	TBC1D10A	1.26903	0.343725	0.000716718	0.00119014
ENSG00000099995	SF3A1	1.22723	0.295408	3.04e-08	1.1e-07
ENSG00000099999	RNF215	1.10304	0.141484	0.0249837	0.033333
ENSG00000100003	SEC14L2	2.07341	1.05201	7.81e-06	1.77e-05
ENSG00000100014	SPECC1L	1.00743	0.0106813	0.756079	0.78395
ENSG00000100023	PPIL2	-1.07215	-0.100503	0.0210293	0.0283462
ENSG00000100027	YPEL1	-1.61539	-0.691881	7.1e-08	2.38e-07
ENSG00000100028	SNRPD3	-1.14384	-0.193882	1.83e-05	3.88e-05
ENSG00000100029	PES1	1.0748	0.104071	0.00360965	0.00541649
ENSG00000100030	MAPK1	1.09218	0.127209	0.000182231	0.000329502
ENSG00000100031	GGT1	-1.71113	-0.774954	9.44e-06	2.11e-05
ENSG00000100033	PRODH	7.03264	2.81407	8.41e-16	3.99e-14
ENSG00000100034	PPM1F	-1.17754	-0.235779	1.1e-05	2.43e-05
ENSG00000100036	SLC35E4	1.30537	0.384462	0.0682886	0.0857084
ENSG00000100038	TOP3B	-1.30732	-0.386614	4.73e-08	1.64e-07
ENSG00000100056	DGCR14	1.0959	0.132116	0.0316507	0.0416546
ENSG00000100058	CRYBB2P1	-1.17249	-0.22957	0.000801467	0.00132187
ENSG00000100065	CARD10	2.19295	1.13287	0.000206974	0.000371444
ENSG00000100068	LRP5L	1.2276	0.295836	0.00107294	0.00173387
ENSG00000100075	SLC25A1	1.25992	0.333333	9.26e-08	3.02e-07
ENSG00000100077	ADRBK2	-1.80612	-0.852896	1.8e-09	8.9e-09
ENSG00000100078	PLA2G3	-1.33865	-0.420779	0.0202856	0.0273943
ENSG00000100083	GGA1	1.21237	0.277825	8.89e-06	2e-05
ENSG00000100084	HIRA	-1.02875	-0.0408953	0.259066	0.296305
ENSG00000100092	SH3BP1	1.41407	0.499849	3.18e-07	9.32e-07
ENSG00000100095	SEZ6L	-213.744	-7.73974	8.79e-13	1.25e-11
ENSG00000100097	LGALS1	2.45709	1.29695	6.77e-18	9.56e-16
ENSG00000100099	HPS4	-1.15404	-0.206688	0.000706462	0.00117384
ENSG00000100104	SRRD	1.04836	0.0681401	0.144031	0.171692
ENSG00000100105	PATZ1	1.14245	0.192132	0.000199098	0.00035867
ENSG00000100106	TRIOBP	1.70745	0.771841	5.16e-13	7.98e-12
ENSG00000100109	TFIP11	-1.03327	-0.0472183	0.274392	0.312567
ENSG00000100116	GCAT	-1.24078	-0.311251	0.000281192	0.000494761
ENSG00000100124	ANKRD54	1.19596	0.258167	2.72e-05	5.61e-05
ENSG00000100129	EIF3L	1.07743	0.107597	0.000291	0.000511105
ENSG00000100138	SNU13	1.0423	0.0597719	0.0895388	0.110322
ENSG00000100139	MICALL1	1.40637	0.491977	3.29e-07	9.62e-07
ENSG00000100142	POLR2F	1.00711	0.0102217	0.794118	0.818328
ENSG00000100147	CCDC134	1.21293	0.278494	0.0275809	0.0365617
ENSG00000100150	DEPDC5	1.20772	0.272291	4.08e-05	8.19e-05
ENSG00000100151	PICK1	-1.05216	-0.0733584	0.111919	0.135889
ENSG00000100154	TTC28	-1.03217	-0.0456766	0.226633	0.261778
ENSG00000100162	CENPM	1.62046	0.696405	1.65e-09	8.25e-09
ENSG00000100167	2023-09-03	-1.81086	-0.856672	4.66e-05	9.25e-05
ENSG00000100196	KDELR3	2.14111	1.09836	3.53e-09	1.62e-08
ENSG00000100197	CYP2D6	3.18657	1.672	1.7e-06	4.32e-06
ENSG00000100201	DDX17	1.18993	0.250872	6.56e-08	2.21e-07
ENSG00000100207	TCF20	1.36086	0.444518	7.38e-10	4.1e-09
ENSG00000100209	HSCB	1.0388	0.0549226	0.496608	0.537535
ENSG00000100211	CBY1	1.04325	0.0610905	0.320374	0.360178
ENSG00000100216	TOMM22	1.20971	0.274666	8.79e-06	1.98e-05
ENSG00000100219	XBP1	1.61493	0.691471	1.56e-12	2.02e-11
ENSG00000100220	RTCB	1.15405	0.20671	3.2e-06	7.73e-06
ENSG00000100221	JOSD1	1.52508	0.608884	3.15e-12	3.65e-11
ENSG00000100225	FBXO7	1.62724	0.702423	2.65e-13	4.57e-12
ENSG00000100226	GTPBP1	1.18194	0.241151	1.08e-06	2.84e-06
ENSG00000100227	POLDIP3	1.45778	0.543774	5.43e-12	5.81e-11
ENSG00000100228	RAB36	-1.97221	-0.979815	1.38e-10	9.46e-10
ENSG00000100234	TIMP3	23.953	4.58214	5.47e-15	1.82e-13
ENSG00000100239	PPP6R2	1.66563	0.736067	8e-13	1.15e-11
ENSG00000100241	SBF1	1.20798	0.272596	1.05e-07	3.4e-07
ENSG00000100242	SUN2	1.61422	0.690841	9.88e-13	1.38e-11
ENSG00000100243	CYB5R3	1.71725	0.780099	5.26e-12	5.65e-11
ENSG00000100246	DNAL4	1.36209	0.445817	6.58e-07	1.81e-06
ENSG00000100258	LMF2	1.85459	0.891098	7.02e-14	1.52e-12
ENSG00000100263	RHBDD3	1.01635	0.0234035	0.613048	0.650443
ENSG00000100266	PACSIN2	1.28683	0.363825	1.04e-08	4.24e-08
ENSG00000100271	TTLL1	-1.0858	-0.118758	0.364201	0.405202
ENSG00000100280	AP1B1	1.25815	0.331299	8.19e-09	3.44e-08
ENSG00000100281	HMGXB4	1.34557	0.428217	6.08e-10	3.46e-09
ENSG00000100284	TOM1	1.43409	0.520133	6.59e-08	2.23e-07
ENSG00000100288	CHKB	1.17892	0.237467	0.000312133	0.000545562
ENSG00000100292	HMOX1	1.9271	0.946428	7.28e-06	1.66e-05
ENSG00000100294	MCAT	1.07728	0.10739	0.0619402	0.0782103
ENSG00000100296	THOC5	1.28894	0.366182	4.17e-08	1.47e-07
ENSG00000100297	MCM5	1.44167	0.527744	1.18e-12	1.6e-11
ENSG00000100299	ARSA	1.58234	0.662062	1.99e-08	7.56e-08
ENSG00000100300	TSPO	2.07056	1.05002	4.97e-15	1.68e-13
ENSG00000100302	RASD2	-2.02059	-1.01478	4.81e-08	1.67e-07
ENSG00000100304	TTLL12	1.25935	0.332676	1.8e-08	6.91e-08
ENSG00000100307	CBX7	-1.19796	-0.260578	0.00141215	0.00224262
ENSG00000100316	RPL3	-1.00328	-0.00472576	0.839892	0.860209
ENSG00000100319	ZMAT5	1.28374	0.360351	0.000248504	0.000440861
ENSG00000100320	RBFOX2	1.2859	0.362782	2.21e-10	1.44e-09
ENSG00000100321	SYNGR1	-1.18451	-0.244287	2.55e-05	5.28e-05
ENSG00000100324	TAB1	1.03993	0.0564868	0.208178	0.241641
ENSG00000100325	ASCC2	1.1575	0.211008	2.53e-05	5.24e-05
ENSG00000100330	MTMR3	1.18165	0.240801	4.93e-06	1.15e-05
ENSG00000100335	MIEF1	1.01941	0.0277322	0.406017	0.447302
ENSG00000100336	APOL4	-16.8628	-4.07578	6.63e-06	1.52e-05
ENSG00000100342	APOL1	35.7863	5.16134	5.05e-10	2.96e-09
ENSG00000100344	PNPLA3	-1.49352	-0.578721	1.94e-07	5.94e-07
ENSG00000100345	MYH9	2.41424	1.27157	5.6e-18	8.19e-16
ENSG00000100346	CACNA1I	1.17383	0.231225	9.56e-05	0.000180304
ENSG00000100347	SAMM50	1.29612	0.374195	5.36e-08	1.84e-07
ENSG00000100348	TXN2	1.19519	0.25724	6e-06	1.39e-05
ENSG00000100350	FOXRED2	1.35423	0.437471	1.01e-08	4.14e-08
ENSG00000100353	EIF3D	1.07935	0.110163	0.000668843	0.00111455
ENSG00000100354	TNRC6B	1.24628	0.317624	2.28e-07	6.87e-07
ENSG00000100359	SGSM3	1.3677	0.451748	7.51e-09	3.18e-08
ENSG00000100360	IFT27	-1.85954	-0.894948	8.78e-10	4.76e-09
ENSG00000100364	KIAA0930	-1.03327	-0.0472226	0.183221	0.214701
ENSG00000100372	SLC25A17	1.29566	0.37369	8.02e-08	2.66e-07
ENSG00000100376	FAM118A	1.5077	0.592346	8.45e-09	3.54e-08
ENSG00000100379	KCTD17	-1.07533	-0.104783	0.138842	0.16601
ENSG00000100380	ST13	-1.02193	-0.0313012	0.233768	0.269304
ENSG00000100387	RBX1	1.26077	0.334302	2.25e-07	6.79e-07
ENSG00000100393	EP300	1.51937	0.60347	2.61e-12	3.13e-11
ENSG00000100395	L3MBTL2	1.25248	0.324792	4.86e-07	1.38e-06
ENSG00000100401	RANGAP1	1.44016	0.526234	4.64e-12	5.09e-11
ENSG00000100403	ZC3H7B	1.83176	0.873227	1.88e-15	7.83e-14
ENSG00000100410	PHF5A	1.19778	0.260365	2.68e-05	5.52e-05
ENSG00000100412	ACO2	1.18051	0.239414	2.97e-07	8.76e-07
ENSG00000100413	POLR3H	1.22901	0.297493	1.17e-05	2.57e-05
ENSG00000100416	TRMU	1.14991	0.201526	6.22e-05	0.000120857
ENSG00000100417	PMM1	1.3356	0.41749	5.33e-07	1.49e-06
ENSG00000100418	DESI1	1.52569	0.609467	2.64e-11	2.26e-10
ENSG00000100422	CERK	1.04764	0.0671413	0.0775851	0.0965179
ENSG00000100425	BRD1	1.21076	0.275913	1.86e-06	4.7e-06
ENSG00000100426	ZBED4	1.07099	0.098943	0.0175257	0.0238817
ENSG00000100427	MLC1	26.0249	4.70182	1.3e-22	3.01e-19
ENSG00000100429	HDAC10	1.40278	0.488292	1.15e-07	3.7e-07
ENSG00000100439	ABHD4	1.49617	0.58127	9.6e-09	3.96e-08
ENSG00000100441	KHNYN	1.06781	0.0946514	0.0188411	0.0255723
ENSG00000100442	FKBP3	1.24171	0.312331	2.55e-07	7.63e-07
ENSG00000100445	SDR39U1	-1.15995	-0.214065	0.000272601	0.000480818
ENSG00000100461	RBM23	-1.1398	-0.188778	5.98e-05	0.000116524
ENSG00000100462	PRMT5	-1.31602	-0.396186	5.6e-10	3.22e-09
ENSG00000100473	COCH	2.33256	1.22192	2.82e-10	1.79e-09
ENSG00000100478	AP4S1	1.69791	0.763761	2.45e-06	6.04e-06
ENSG00000100479	POLE2	1.07751	0.107707	0.0817769	0.101333
ENSG00000100483	VCPKMT	-1.13038	-0.17681	0.0732743	0.0915375
ENSG00000100485	SOS2	1.16548	0.220919	0.00020601	0.000369903
ENSG00000100490	CDKL1	4.38341	2.13205	6.98e-09	2.98e-08
ENSG00000100503	NIN	-1.06441	-0.0900536	0.0385174	0.0501057
ENSG00000100504	PYGL	-1.02599	-0.0370208	0.634564	0.671147
ENSG00000100505	TRIM9	-2.2262	-1.15458	4.56e-07	1.3e-06
ENSG00000100519	PSMC6	-1.06314	-0.0883291	0.0218353	0.0293711
ENSG00000100522	GNPNAT1	1.39613	0.481429	5.59e-09	2.45e-08
ENSG00000100523	DDHD1	-1.06345	-0.0887479	0.0597236	0.0756013
ENSG00000100526	CDKN3	1.46738	0.553245	5.89e-09	2.56e-08
ENSG00000100528	CNIH1	-1.08649	-0.119681	0.000587519	0.000987422
ENSG00000100532	CGRRF1	-1.05835	-0.081817	0.3919	0.432817
ENSG00000100554	ATP6V1D	-1.11164	-0.152686	0.00098475	0.00160115
ENSG00000100564	PIGH	1.02012	0.0287418	0.71474	0.746184
ENSG00000100567	PSMA3	-1.31407	-0.394037	1.72e-08	6.66e-08
ENSG00000100568	VTI1B	-1.15405	-0.206703	6.55e-05	0.000126823
ENSG00000100575	TIMM9	-1.23153	-0.300452	1.79e-05	3.81e-05
ENSG00000100577	GSTZ1	1.16255	0.217297	0.0400114	0.0518813
ENSG00000100578	KIAA0586	-1.50608	-0.590799	3.19e-10	1.98e-09
ENSG00000100580	TMED8	-1.4128	-0.498558	8.65e-10	4.71e-09
ENSG00000100583	SAMD15	-1.59208	-0.67091	0.00821869	0.0117028
ENSG00000100591	AHSA1	1.11049	0.15119	0.000138383	0.000254713
ENSG00000100592	DAAM1	-1.74491	-0.803154	2.47e-08	9.15e-08
ENSG00000100593	ISM2	-1.0797	-0.110626	0.772145	0.798345
ENSG00000100596	SPTLC2	1.00059	0.000857965	0.982599	0.985232
ENSG00000100599	RIN3	3.29196	1.71895	5.02e-08	1.74e-07
ENSG00000100600	LGMN	-1.37062	-0.454827	5.77e-09	2.52e-08
ENSG00000100601	ALKBH1	-1.00613	-0.00881327	0.892204	0.906229
ENSG00000100603	SNW1	-1.01691	-0.0241924	0.493347	0.534437
ENSG00000100605	ITPK1	1.70966	0.773708	6.34e-12	6.65e-11
ENSG00000100612	DHRS7	-2.13171	-1.09201	3.29e-06	7.91e-06
ENSG00000100614	PPM1A	-1.04639	-0.0654258	0.0995613	0.121906
ENSG00000100625	SIX4	-1.59537	-0.673888	7.01e-08	2.35e-07
ENSG00000100626	GALNT16	-10.2766	-3.36129	6.79e-09	2.91e-08
ENSG00000100629	C14orf145	1.05033	0.0708409	0.252059	0.288865
ENSG00000100632	ERH	-1.13999	-0.189021	4.26e-05	8.51e-05
ENSG00000100644	HIF1A	1.03411	0.0483911	0.11466	0.138945
ENSG00000100647	SUSD6	1.06482	0.0906075	0.129725	0.155816
ENSG00000100650	SRSF5	-1.22908	-0.297578	1.18e-08	4.74e-08
ENSG00000100664	EIF5	-1.01034	-0.0148354	0.550803	0.590319
ENSG00000100697	DICER1	-1.34063	-0.422916	3.12e-09	1.46e-08
ENSG00000100711	ZFYVE21	1.14481	0.195109	0.00426187	0.00633259
ENSG00000100714	MTHFD1	-1.04587	-0.0647073	0.0193167	0.0261804
ENSG00000100722	ZC3H14	-1.11757	-0.160366	0.000324992	0.000566624
ENSG00000100726	TELO2	1.20661	0.270959	8.33e-07	2.25e-06
ENSG00000100731	PCNX1	-1.59907	-0.677233	4.4e-13	6.95e-12
ENSG00000100744	GSKIP	-1.17495	-0.232594	0.00353517	0.00531217
ENSG00000100749	VRK1	-1.44428	-0.530353	1.94e-10	1.28e-09
ENSG00000100764	PSMC1	-1.13202	-0.178896	2.59e-05	5.35e-05
ENSG00000100767	PAPLN	1.40455	0.490109	0.00601126	0.00873906
ENSG00000100784	RPS6KA5	-1.32229	-0.403038	7.09e-05	0.000136515
ENSG00000100796	SMEK1	-1.07973	-0.110671	0.0031006	0.00469555
ENSG00000100802	C14orf93	-1.41485	-0.500648	0.000206905	0.000371362
ENSG00000100804	PSMB5	-1.12531	-0.170318	6.28e-05	0.000121906
ENSG00000100811	YY1	-1.03421	-0.0485276	0.142613	0.170152
ENSG00000100813	ACIN1	-1.10843	-0.148517	1.87e-05	3.96e-05
ENSG00000100814	CCNB1IP1	-1.6219	-0.697689	2.61e-11	2.23e-10
ENSG00000100815	TRIP11	-1.1031	-0.141569	0.00168909	0.00264871
ENSG00000100823	APEX1	-1.13065	-0.177147	4.25e-05	8.49e-05
ENSG00000100836	PABPN1	-1.06702	-0.0935915	0.00572493	0.00834769
ENSG00000100842	EFS	1.20671	0.27108	0.000170143	0.000309
ENSG00000100852	ARHGAP5	1.11275	0.154127	0.00151088	0.00238576
ENSG00000100865	CINP	-1.13375	-0.1811	0.00423519	0.00629767
ENSG00000100883	SRP54	1.05879	0.0824201	0.0348141	0.0455644
ENSG00000100888	CHD8	-1.01623	-0.0232242	0.402854	0.444152
ENSG00000100889	PCK2	-1.66347	-0.734197	5.71e-06	1.32e-05
ENSG00000100890	KIAA0391	-1.06631	-0.0926248	0.0313752	0.0413158
ENSG00000100897	DCAF11	-1.1282	-0.174022	0.000629459	0.00105351
ENSG00000100902	PSMA6	-1.21935	-0.286115	6.31e-08	2.14e-07
ENSG00000100906	NFKBIA	1.48218	0.56772	8.43e-09	3.53e-08
ENSG00000100908	EMC9	1.48239	0.567921	1.06e-07	3.43e-07
ENSG00000100911	PSME2	2.11887	1.0833	5.32e-13	8.15e-12
ENSG00000100916	BRMS1L	1.41013	0.495827	4.71e-08	1.64e-07
ENSG00000100918	REC8	1.36304	0.446824	5.74e-08	1.96e-07
ENSG00000100926	TM9SF1	1.31462	0.394649	1.34e-06	3.47e-06
ENSG00000100934	SEC23A	1.16885	0.225085	1.3e-06	3.37e-06
ENSG00000100938	GMPR2	1.12536	0.170388	0.000138735	0.000255302
ENSG00000100941	PNN	-1.24507	-0.316226	1.75e-08	6.74e-08
ENSG00000100949	RABGGTA	1.55056	0.632787	8.34e-08	2.75e-07
ENSG00000100968	NFATC4	-2.48355	-1.3124	2.64e-13	4.56e-12
ENSG00000100979	PLTP	-1.13785	-0.186313	4.86e-05	9.61e-05
ENSG00000100982	PCIF1	-1.18911	-0.24988	4.36e-05	8.69e-05
ENSG00000100983	GSS	-1.02582	-0.0367793	0.442102	0.483547
ENSG00000100985	MMP9	-2.46762	-1.30312	3.47e-08	1.24e-07
ENSG00000100991	TRPC4AP	-1.00236	-0.0033961	0.905532	0.918143
ENSG00000100994	PYGB	1.22582	0.293747	4.94e-08	1.71e-07
ENSG00000100997	ABHD12	-1.02193	-0.0312999	0.470287	0.511662
ENSG00000101000	PROCR	-1.13897	-0.187726	0.00767179	0.0109717
ENSG00000101003	GINS1	-1.62926	-0.704217	1.65e-12	2.11e-11
ENSG00000101004	NINL	-1.48963	-0.574958	1.32e-10	9.11e-10
ENSG00000101017	CD40	1.33746	0.4195	1.87e-05	3.96e-05
ENSG00000101019	UQCC1	-1.38563	-0.470538	8.91e-10	4.82e-09
ENSG00000101040	ZMYND8	-1.25488	-0.327547	4.79e-09	2.14e-08
ENSG00000101049	SGK2	1.46525	0.551148	0.00823643	0.011725
ENSG00000101052	IFT52	-1.05737	-0.0804849	0.106667	0.129944
ENSG00000101057	MYBL2	1.10072	0.138452	0.000105012	0.000196756
ENSG00000101079	NDRG3	-1.21831	-0.284877	2.29e-06	5.68e-06
ENSG00000101084	C20orf24	-1.3005	-0.37907	3.81e-08	1.35e-07
ENSG00000101096	NFATC2	-3.90555	-1.96552	4.84e-05	9.58e-05
ENSG00000101098	RIMS4	-8.40261	-3.07084	2.58e-05	5.33e-05
ENSG00000101104	PABPC1L	-1.04701	-0.0662703	0.16269	0.192196
ENSG00000101109	STK4	-1.1226	-0.166842	0.000346776	0.000602058
ENSG00000101115	SALL4	11.1417	3.4779	1.4e-11	1.32e-10
ENSG00000101126	ADNP	1.01583	0.0226548	0.454833	0.496122
ENSG00000101132	PFDN4	-1.26	-0.333426	1.2e-06	3.13e-06
ENSG00000101134	DOK5	-1.0621	-0.0869163	0.800516	0.824341
ENSG00000101138	CSTF1	1.23135	0.300239	1.65e-07	5.11e-07
ENSG00000101144	BMP7	-1.11137	-0.152345	0.0395517	0.0513432
ENSG00000101146	RAE1	-1.27153	-0.346563	4.82e-08	1.67e-07
ENSG00000101150	TPD52L2	1.27719	0.352975	4.85e-09	2.16e-08
ENSG00000101152	DNAJC5	1.02984	0.0424176	0.178578	0.209611
ENSG00000101158	NELFCD	-1.10271	-0.141057	8.08e-05	0.000154159
ENSG00000101161	PRPF6	-1.058	-0.0813332	0.0390479	0.0507506
ENSG00000101166	PRELID3B	-1.15199	-0.204134	6.88e-06	1.57e-05
ENSG00000101181	MTG2	-1.08923	-0.123302	0.00708289	0.0101847
ENSG00000101182	PSMA7	-1.30359	-0.382489	1.85e-09	9.14e-09
ENSG00000101187	SLCO4A1	1.94237	0.957818	1.02e-08	4.19e-08
[truncated: 14,076 more rows]

## Sheet: S8C ETS1-Low ∩ High 
Ebegboni et al., Supplemental Table S8C: The intersection of TC-32 pLOC ETS1-Low and pLOC ETS1-High differentially expressed genes
TC-32-ETS1-Low	TC-32-ETS1-Low	TC-32-ETS1-Low	TC-32-ETS1-Low	TC-32-ETS1-Low	TC-32-ETS1-Low	TC-32-ETS1-High	TC-32-ETS1-High	TC-32-ETS1-High	TC-32-ETS1-High	TC-32-ETS1-High
ENSID GENE	GENE SYMBOL	FOLD-CHANGE	Log2 FC	p value	FDR	GENE SYMBOL	FOLD-CHANGE	Log2 FC	p value	FDR
ENSG00000164434	FABP7	-1777.89	-10.796	6.23e-14	2.53e-12	FABP7	-4526.91	-12.1443	2.48e-15	9.73e-14
ENSG00000038427	VCAN	-1761.06	-10.7822	6.17e-12	9.11e-11	VCAN	-1738.53	-10.7636	3.61e-13	5.94e-12
ENSG00000174469	CNTNAP2	-661.48	-9.36955	3.32e-10	2.5e-09	CNTNAP2	-1324.37	-10.3711	4.51e-11	3.61e-10
ENSG00000131914	LIN28A	-565.275	-9.14281	6.24e-10	4.25e-09	LIN28A	-1062.31	-10.053	1.74e-11	1.59e-10
ENSG00000172020	GAP43	-491.613	-8.94138	2.3e-13	6.9e-12	GAP43	-952.426	-9.89546	3.71e-14	8.97e-13
ENSG00000261409	RP6-24A23.7	-684.276	-9.41843	7.12e-10	4.71e-09	RP6-24A23.7	-924.2	-9.85206	2.72e-11	2.32e-10
ENSG00000133124	IRS4	-526.898	-9.04138	2.92e-10	2.24e-09	IRS4	-514.633	-9.0074	4.85e-11	3.82e-10
ENSG00000152578	GRIA4	-440.983	-8.78458	5.48e-10	3.8e-09	GRIA4	-431.506	-8.75324	8.49e-11	6.22e-10
ENSG00000184156	KCNQ3	-434.993	-8.76485	3.07e-10	2.34e-09	KCNQ3	-425.346	-8.73249	5.77e-11	4.44e-10
ENSG00000188153	COL4A5	-1173.14	-10.1962	2.68e-10	2.08e-09	COL4A5	-343.427	-8.42386	2.74e-13	4.69e-12
ENSG00000179314	WSCD1	-76.1533	-6.25083	7.37e-11	6.96e-10	WSCD1	-219.256	-7.77647	1.16e-10	8.14e-10
ENSG00000100095	SEZ6L	-429.408	-8.7462	5.58e-10	3.86e-09	SEZ6L	-213.744	-7.73974	8.79e-13	1.25e-11
ENSG00000141668	CBLN2	-149.45	-7.22352	7.76e-09	3.69e-08	CBLN2	-204.733	-7.6776	4.88e-10	2.87e-09
ENSG00000077279	DCX	-788.685	-9.62331	6.04e-10	4.13e-09	DCX	-197.429	-7.62519	2.9e-14	7.22e-13
ENSG00000162706	CADM3	-142.054	-7.1503	1.16e-08	5.25e-08	CADM3	-194.724	-7.60529	6.72e-10	3.77e-09
ENSG00000168772	CXXC4	-40.8701	-5.35298	1.26e-11	1.63e-10	CXXC4	-192.391	-7.5879	7.98e-12	8.1e-11
ENSG00000165300	SLITRK5	-745.454	-9.54198	1.07e-09	6.7e-09	SLITRK5	-185.11	-7.53224	6e-12	6.32e-11
ENSG00000172348	RCAN2	-43.2445	-5.43445	4.26e-10	3.08e-09	RCAN2	-181.441	-7.50335	3.17e-10	1.97e-09
ENSG00000250722	SEPP1	-64.5122	-6.0115	3.46e-16	5.13e-14	SEPP1	-151.975	-7.24769	1.78e-17	1.89e-15
ENSG00000182168	UNC5C	-122.858	-6.94085	2.91e-08	1.19e-07	UNC5C	-148.221	-7.2116	5.23e-09	2.31e-08
ENSG00000046889	PREX2	-101.762	-6.66905	6.85e-09	3.32e-08	PREX2	-141.128	-7.14086	5.32e-10	3.08e-09
ENSG00000165626	BEND7	-106.341	-6.73256	1.19e-09	7.34e-09	BEND7	-134.883	-7.07556	7.56e-11	5.62e-10
ENSG00000078549	ADCYAP1R1	-66.025	-6.04494	4.97e-08	1.9e-07	ADCYAP1R1	-128.027	-7.0003	1.53e-09	7.72e-09
ENSG00000136630	HLX	-117.073	-6.87127	4.08e-09	2.11e-08	HLX	-127.835	-6.99814	1.38e-11	1.31e-10
ENSG00000175928	LRRN1	-144.362	-7.17355	4.21e-07	1.28e-06	LRRN1	-110.426	-6.78693	1.22e-07	3.88e-07
ENSG00000183775	KCTD16	-160.334	-7.32493	1.76e-13	5.64e-12	KCTD16	-110.093	-6.78258	6.44e-15	2.09e-13
ENSG00000134595	SOX3	-243.286	-7.92651	6.56e-10	4.41e-09	SOX3	-107.995	-6.75482	7.83e-12	7.96e-11
ENSG00000152583	SPARCL1	-107.024	-6.7418	6.01e-09	2.95e-08	SPARCL1	-106.321	-6.73228	1.72e-09	8.54e-09
ENSG00000184005	ST6GALNAC3	-192.223	-7.58664	2.33e-09	1.3e-08	ST6GALNAC3	-104.463	-6.70685	8.71e-10	4.73e-09
ENSG00000164532	TBX20	-73.6565	-6.20274	1.01e-08	4.66e-08	TBX20	-102.726	-6.68266	8.72e-10	4.73e-09
ENSG00000146648	EGFR	-79.091	-6.30544	6.15e-09	3.01e-08	EGFR	-98.6657	-6.62448	5.52e-10	3.18e-09
ENSG00000103723	AP3B2	-19.531	-4.28769	7.31e-10	4.82e-09	AP3B2	-95.6316	-6.57942	1.15e-08	4.65e-08
ENSG00000109956	B3GAT1	-22.1123	-4.46677	1.22e-09	7.47e-09	B3GAT1	-95.5065	-6.57753	1.8e-09	8.91e-09
ENSG00000118971	CCND2	-76.193	-6.25159	2.86e-12	5.04e-11	CCND2	-95.2598	-6.5738	9.96e-14	2.02e-12
ENSG00000116711	PLA2G4A	-6.38629	-2.67498	2.18e-11	2.53e-10	PLA2G4A	-92.4287	-6.53027	2.5e-12	3.01e-11
ENSG00000118257	NRP2	-60.0145	-5.90724	1.79e-08	7.68e-08	NRP2	-91.8422	-6.52109	6.72e-10	3.77e-09
ENSG00000005108	THSD7A	-72.1852	-6.17363	9.39e-09	4.36e-08	THSD7A	-89.9026	-6.49029	1.28e-09	6.64e-09
ENSG00000082497	SERTAD4	-48.3665	-5.59594	3.14e-14	1.48e-12	SERTAD4	-86.6624	-6.43733	5.56e-15	1.83e-13
ENSG00000185811	IKZF1	-86.0659	-6.42737	3.05e-08	1.23e-07	IKZF1	-86.6107	-6.43647	8.88e-09	3.7e-08
ENSG00000128052	KDR	-144.116	-7.17108	6.24e-13	1.5e-11	KDR	-85.3985	-6.41614	3.92e-15	1.41e-13
ENSG00000149294	NCAM1	-5.03996	-2.33341	6.85e-18	3.33e-15	NCAM1	-80.7223	-6.3349	6.7e-20	2.99e-17
ENSG00000243232	PCDHAC2	-72.7724	-6.18532	1.51e-07	5.09e-07	PCDHAC2	-79.49	-6.3127	1.97e-09	9.64e-09
ENSG00000142408	CACNG8	-6.90051	-2.7867	3.92e-13	1.06e-11	CACNG8	-76.634	-6.25991	2.48e-14	6.32e-13
ENSG00000162490	DRAXIN	-40.518	-5.34049	1.12e-10	9.96e-10	DRAXIN	-75.9164	-6.24634	1.02e-11	1e-10
ENSG00000164197	RNF180	-12.9866	-3.69895	9.49e-09	4.4e-08	RNF180	-75.6914	-6.24206	2.39e-09	1.15e-08
ENSG00000133169	BEX1	-123.255	-6.94551	1.42e-12	2.87e-11	BEX1	-75.2449	-6.23352	4.7e-15	1.62e-13
ENSG00000143469	SYT14	-154.933	-7.2755	2.35e-09	1.31e-08	SYT14	-73.825	-6.20604	1.86e-11	1.67e-10
ENSG00000175899	A2M	-19.2335	-4.26555	1.57e-09	9.26e-09	A2M	-70.9217	-6.14816	2.12e-10	1.39e-09
ENSG00000174343	CHRNA9	-6.37316	-2.67201	3.93e-15	3.19e-13	CHRNA9	-68.1698	-6.09106	1.48e-15	6.38e-14
ENSG00000267506	RP11-13K12.1	-15.4271	-3.9474	2.4e-07	7.74e-07	RP11-13K12.1	-67.2338	-6.07111	1.05e-08	4.27e-08
ENSG00000155974	GRIP1	-79.1103	-6.30579	3.04e-08	1.23e-07	GRIP1	-66.2354	-6.04953	5.03e-09	2.23e-08
ENSG00000197565	COL4A6	-68.7253	-6.10277	1.53e-08	6.7e-08	COL4A6	-65.594	-6.03549	5.34e-09	2.35e-08
ENSG00000279750	RP11-33H15.1	-12.9097	-3.69039	2.43e-09	1.34e-08	RP11-33H15.1	-64.4986	-6.0112	2.27e-10	1.47e-09
ENSG00000185842	DNAH14	-17.4333	-4.12377	2.99e-11	3.31e-10	DNAH14	-64.475	-6.01067	7.51e-12	7.71e-11
ENSG00000204131	NHSL2	-5.23687	-2.38871	1.77e-16	3.29e-14	NHSL2	-63.3458	-5.98518	1.26e-18	2.7e-16
ENSG00000280322	RP6-24A23.8	-42.5794	-5.41208	1.08e-07	3.78e-07	RP6-24A23.8	-59.438	-5.89331	1.13e-08	4.57e-08
ENSG00000075884	ARHGAP15	-69.767	-6.12447	3.33e-07	1.04e-06	ARHGAP15	-58.7712	-5.87704	6.48e-08	2.19e-07
ENSG00000255330	RP3-403A15.5	-152.132	-7.24918	8.34e-09	3.93e-08	RP3-403A15.5	-57.3971	-5.8429	6.5e-11	4.92e-10
ENSG00000185532	PRKG1	-7.83459	-2.96986	3.77e-06	9.33e-06	PRKG1	-55.8426	-5.80329	9.59e-09	3.95e-08
ENSG00000163618	CADPS	-112.799	-6.81761	1.8e-09	1.04e-08	CADPS	-55.7731	-5.8015	1.37e-10	9.43e-10
ENSG00000099139	PCSK5	-65.6693	-6.03715	3.23e-10	2.44e-09	PCSK5	-55.742	-5.80069	2.25e-11	1.97e-10
ENSG00000134215	VAV3	-41.9149	-5.38939	1.37e-07	4.69e-07	VAV3	-53.9414	-5.75332	1.54e-08	6.03e-08
ENSG00000122641	INHBA	-65.2509	-6.02793	2.02e-08	8.55e-08	INHBA	-53.5408	-5.74257	4.76e-09	2.13e-08
ENSG00000173482	PTPRM	-147.52	-7.20476	8.83e-09	4.12e-08	PTPRM	-53.5299	-5.74227	4.04e-10	2.44e-09
ENSG00000149557	FEZ1	-71.0191	-6.15014	2.36e-08	9.83e-08	FEZ1	-52.2957	-5.70862	2.98e-10	1.87e-09
ENSG00000168280	KIF5C	-253.112	-7.98363	2.59e-10	2.03e-09	KIF5C	-52.2064	-5.70615	9.43e-14	1.94e-12
ENSG00000186340	THBS2	-50.4988	-5.65818	3.32e-08	1.33e-07	THBS2	-51.2318	-5.67897	1.6e-08	6.26e-08
ENSG00000108018	SORCS1	-44.4688	-5.47472	1.1e-09	6.88e-09	SORCS1	-50.4776	-5.65757	9.07e-11	6.57e-10
ENSG00000179331	RAB39A	-64.8822	-6.01975	3.67e-08	1.45e-07	RAB39A	-50.077	-5.64608	1.74e-08	6.7e-08
ENSG00000078725	BRINP1	-73.1491	-6.19277	2.65e-08	1.09e-07	BRINP1	-49.2943	-5.62335	1.7e-08	6.59e-08
ENSG00000166833	NAV2	-10.2355	-3.35551	7.99e-08	2.89e-07	NAV2	-48.1722	-5.59013	2.71e-08	9.96e-08
ENSG00000132692	BCAN	-33.0002	-5.0444	3.41e-13	9.41e-12	BCAN	-46.999	-5.55456	1.35e-14	3.85e-13
ENSG00000157470	FAM81A	-14.2071	-3.82854	1.87e-07	6.18e-07	FAM81A	-46.7734	-5.54762	1.15e-08	4.64e-08
ENSG00000046653	GPM6B	-15.7193	-3.97446	1.59e-08	6.93e-08	GPM6B	-45.9257	-5.52123	7.47e-09	3.16e-08
ENSG00000112562	SMOC2	-15.34	-3.93923	3.17e-17	9.74e-15	SMOC2	-45.8803	-5.5198	3.66e-18	6.02e-16
ENSG00000180287	PLD5	-30.1759	-4.91533	8.61e-08	3.08e-07	PLD5	-44.4092	-5.47279	5.07e-09	2.24e-08
ENSG00000154654	NCAM2	-103.383	-6.69186	2.56e-08	1.06e-07	NCAM2	-43.5045	-5.44309	5.65e-08	1.93e-07
ENSG00000169594	BNC1	-30.9868	-4.95358	4.11e-07	1.26e-06	BNC1	-43.2187	-5.43358	4.75e-08	1.65e-07
ENSG00000143473	KCNH1	-11.6641	-3.54401	1.76e-05	3.84e-05	KCNH1	-42.6619	-5.41488	5.91e-08	2.01e-07
ENSG00000075461	CACNG4	-49.5804	-5.6317	2.19e-07	7.12e-07	CACNG4	-42.4437	-5.40748	7.6e-08	2.53e-07
ENSG00000143994	ABHD1	-1.52739	-0.611069	0.00838693	0.0117979	ABHD1	-41.9746	-5.39145	3.26e-08	1.17e-07
ENSG00000104332	SFRP1	-92.9462	-6.53832	1.83e-10	1.51e-09	SFRP1	-41.4089	-5.37187	9.82e-11	7.03e-10
ENSG00000237863	RP6-24A23.3	-29.5151	-4.88338	1.05e-06	2.94e-06	RP6-24A23.3	-41.1479	-5.36275	1.23e-07	3.91e-07
ENSG00000064692	SNCAIP	-12.1663	-3.60482	2.67e-07	8.51e-07	SNCAIP	-40.7588	-5.34904	5e-08	1.73e-07
ENSG00000153707	PTPRD	-29.2003	-4.86791	2.35e-07	7.59e-07	PTPRD	-40.5832	-5.34281	2.66e-08	9.78e-08
ENSG00000197241	SLC2A7	-20.4894	-4.3568	9.76e-07	2.75e-06	SLC2A7	-40.3012	-5.33275	2.72e-08	9.99e-08
ENSG00000006210	CX3CL1	-4.59126	-2.19889	9.98e-07	2.81e-06	CX3CL1	-40.221	-5.32988	1.93e-09	9.48e-09
ENSG00000175175	PPM1E	-24.7583	-4.62984	4.38e-11	4.5e-10	PPM1E	-39.0229	-5.28625	1.35e-12	1.8e-11
ENSG00000183023	SLC8A1	-20.2352	-4.33879	1.27e-08	5.71e-08	SLC8A1	-38.8041	-5.27814	1e-09	5.36e-09
ENSG00000133863	TEX15	-10.9549	-3.4535	1.35e-12	2.76e-11	TEX15	-38.7836	-5.27738	1.78e-13	3.28e-12
ENSG00000118495	PLAGL1	-156.854	-7.29328	4.14e-09	2.14e-08	PLAGL1	-38.5404	-5.2683	1.64e-12	2.1e-11
ENSG00000129538	RNASE1	-27.3406	-4.77297	6.17e-07	1.82e-06	RNASE1	-38.0893	-5.25132	7.17e-08	2.4e-07
ENSG00000140600	SH3GL3	-32.0882	-5.00397	8.61e-08	3.09e-07	SH3GL3	-37.9561	-5.24626	4.09e-08	1.44e-07
ENSG00000159224	GIP	-11.1762	-3.48236	3.69e-09	1.93e-08	GIP	-37.1093	-5.21371	4.38e-10	2.61e-09
ENSG00000150471	ADGRL3	-37.2259	-5.21823	1.35e-07	4.61e-07	ADGRL3	-35.6059	-5.15404	6.28e-08	2.13e-07
ENSG00000170382	LRRN2	-11.7833	-3.55867	1.16e-05	2.63e-05	LRRN2	-35.4116	-5.14615	1.14e-07	3.66e-07
ENSG00000110002	VWA5A	-2.03316	-1.02372	1.4e-08	6.19e-08	VWA5A	-35.1399	-5.13504	1.53e-11	1.43e-10
ENSG00000132688	NES	-16.9713	-4.08503	2.59e-15	2.34e-13	NES	-35.0674	-5.13206	5.4e-16	2.87e-14
ENSG00000147459	DOCK5	-15.7359	-3.97598	1.45e-07	4.93e-07	DOCK5	-34.7995	-5.12099	6.27e-10	3.55e-09
ENSG00000260548	RP6-24A23.6	-24.8889	-4.63743	1.03e-06	2.89e-06	RP6-24A23.6	-34.5344	-5.10996	1.22e-07	3.88e-07
ENSG00000064042	LIMCH1	-105.244	-6.71759	7.13e-13	1.68e-11	LIMCH1	-34.3608	-5.10269	1.68e-15	7.07e-14
ENSG00000078018	MAP2	-27.8802	-4.80117	1.02e-09	6.42e-09	MAP2	-34.1523	-5.09391	1.41e-09	7.22e-09
ENSG00000177519	RPRM	-82.4611	-6.36564	2.52e-08	1.04e-07	RPRM	-33.8294	-5.08021	7.2e-10	4.01e-09
ENSG00000151812	SLC35F4	-24.549	-4.61759	4e-08	1.57e-07	SLC35F4	-33.7686	-5.07761	6.76e-08	2.27e-07
ENSG00000102048	ASB9	-22.9364	-4.51957	6.58e-07	1.92e-06	ASB9	-33.7461	-5.07665	6.41e-08	2.17e-07
ENSG00000125355	TMEM255A	-27.248	-4.76808	1.77e-10	1.46e-09	TMEM255A	-33.5861	-5.06979	1.18e-11	1.14e-10
ENSG00000121904	CSMD2	-43.3993	-5.4396	2.23e-07	7.24e-07	CSMD2	-33.4414	-5.06356	3.13e-07	9.2e-07
ENSG00000102935	ZNF423	-33.3494	-5.05959	2.01e-13	6.27e-12	ZNF423	-33.1803	-5.05226	1.93e-15	7.98e-14
ENSG00000152932	RAB3C	-32.854	-5.038	1.4e-06	3.83e-06	RAB3C	-33.0836	-5.04805	6.73e-07	1.85e-06
ENSG00000110148	CCKBR	-11.1921	-3.48441	6.46e-08	2.4e-07	CCKBR	-32.9437	-5.04193	4.84e-08	1.68e-07
ENSG00000106772	PRUNE2	-16.9925	-4.08683	3.46e-06	8.63e-06	PRUNE2	-32.8375	-5.03727	1.07e-07	3.45e-07
ENSG00000138829	FBN2	-56.7776	-5.82725	6.11e-13	1.48e-11	FBN2	-32.8019	-5.03571	4.34e-15	1.53e-13
ENSG00000152270	PDE3B	-9.12971	-3.19057	4.44e-08	1.72e-07	PDE3B	-32.1951	-5.00877	3.83e-07	1.11e-06
ENSG00000162105	SHANK2	-16.5364	-4.04757	2.85e-06	7.25e-06	SHANK2	-32.096	-5.00432	7.77e-08	2.58e-07
ENSG00000150625	GPM6A	-9.57893	-3.25987	1.92e-05	4.16e-05	GPM6A	-31.776	-4.98986	6.69e-08	2.26e-07
ENSG00000158528	PPP1R9A	-38.6709	-5.27318	4.47e-11	4.57e-10	PPP1R9A	-31.699	-4.98636	2.79e-11	2.37e-10
ENSG00000179761	PIPOX	-33.3622	-5.06014	3.03e-13	8.64e-12	PIPOX	-31.2979	-4.96799	1.27e-14	3.65e-13
ENSG00000225156	AC012354.6	-4.65446	-2.21861	9.52e-05	0.000181338	AC012354.6	-31.0631	-4.95713	1.6e-07	4.97e-07
ENSG00000114771	AADAC	-23.01	-4.52419	1.63e-06	4.37e-06	AADAC	-30.6583	-4.93821	3.09e-07	9.09e-07
ENSG00000169071	ROR2	-45.2654	-5.50034	1.85e-11	2.2e-10	ROR2	-30.6245	-4.93661	3.28e-13	5.49e-12
ENSG00000158458	NRG2	-7.02119	-2.81172	5.18e-08	1.96e-07	NRG2	-30.4043	-4.9262	1.93e-09	9.48e-09
ENSG00000165072	MAMDC2	-15.4161	-3.94637	5.29e-06	1.27e-05	MAMDC2	-30.3145	-4.92194	1.56e-07	4.88e-07
ENSG00000072832	CRMP1	-164.155	-7.35892	1.67e-12	3.25e-11	CRMP1	-30.2141	-4.91715	2.06e-16	1.32e-14
ENSG00000145536	ADAMTS16	-21.574	-4.43122	8.78e-07	2.5e-06	ADAMTS16	-30.0564	-4.9096	1.05e-07	3.39e-07
ENSG00000178919	FOXE1	-12.7556	-3.67306	2.54e-05	5.38e-05	FOXE1	-29.9933	-4.90657	1.6e-07	4.97e-07
ENSG00000244355	LY6G6D	-10.9073	-3.44722	8.02e-07	2.31e-06	LY6G6D	-29.9537	-4.90466	1.59e-07	4.96e-07
ENSG00000169085	C8orf46	-14.4557	-3.85357	1.24e-05	2.79e-05	C8orf46	-29.7807	-4.89631	8.1e-07	2.19e-06
ENSG00000280237	RP11-259P6.2	-17.2115	-4.1053	1.46e-12	2.94e-11	RP11-259P6.2	-29.6106	-4.88804	3.47e-12	3.97e-11
ENSG00000160801	PTH1R	-133.22	-7.05767	9.73e-09	4.5e-08	PTH1R	-29.0527	-4.8606	1.07e-10	7.58e-10
ENSG00000284837	RP11-803F22.1	-20.5997	-4.36455	4.6e-06	1.12e-05	RP11-803F22.1	-28.9919	-4.85758	4.52e-07	1.29e-06
ENSG00000088756	ARHGAP28	-5.34081	-2.41706	9.18e-05	0.000175512	ARHGAP28	-28.7631	-4.84615	4.67e-07	1.33e-06
ENSG00000247416	RP11-629G13.1	-3.8888	-1.95932	6.15e-05	0.000121098	RP11-629G13.1	-28.7331	-4.84464	1.48e-07	4.65e-07
ENSG00000189212	DPY19L2P1	-176.814	-7.46609	3.44e-09	1.82e-08	DPY19L2P1	-28.6068	-4.83828	4.92e-11	3.87e-10
ENSG00000259404	CTD-2071L7.1	-16.2722	-4.02434	7.32e-06	1.72e-05	CTD-2071L7.1	-28.4443	-4.83007	2.05e-07	6.23e-07
ENSG00000158352	SHROOM4	-5.04087	-2.33367	2.12e-10	1.71e-09	SHROOM4	-28.3705	-4.82632	5.46e-12	5.83e-11
ENSG00000189367	KIAA0408	-99.1278	-6.63122	2.76e-12	4.89e-11	KIAA0408	-27.51	-4.78188	1.34e-14	3.82e-13
ENSG00000129654	FOXJ1	-41.4133	-5.37202	8.05e-08	2.91e-07	FOXJ1	-27.4631	-4.77942	5.14e-08	1.77e-07
ENSG00000156395	SORCS3	-13.9131	-3.79837	6.77e-06	1.6e-05	SORCS3	-27.4591	-4.77922	1.8e-07	5.54e-07
ENSG00000206120	EGFEM1P	-19.229	-4.26521	4.48e-06	1.09e-05	EGFEM1P	-27.0547	-4.75781	4.54e-07	1.29e-06
ENSG00000197245	FAM110D	-10.2493	-3.35745	1.37e-07	4.69e-07	FAM110D	-26.74	-4.74093	5.28e-08	1.81e-07
ENSG00000206190	ATP10A	-18.6729	-4.22287	2.54e-05	5.39e-05	ATP10A	-26.4803	-4.72685	2.12e-06	5.3e-06
ENSG00000223572	CKMT1A	-6.79484	-2.76444	2.34e-09	1.3e-08	CKMT1A	-26.4735	-4.72647	1.67e-08	6.49e-08
ENSG00000165973	NELL1	-73.0266	-6.19035	5.15e-11	5.13e-10	NELL1	-26.3709	-4.72087	2.54e-13	4.4e-12
ENSG00000162687	KCNT2	-24.8612	-4.63583	1.82e-07	6.03e-07	KCNT2	-26.1696	-4.70982	4.14e-09	1.88e-08
ENSG00000203877	RIPPLY2	-18.5911	-4.21654	3.12e-06	7.86e-06	RIPPLY2	-26.0992	-4.70594	3.24e-07	9.49e-07
ENSG00000168267	PTF1A	-9.83768	-3.29832	3.32e-08	1.33e-07	PTF1A	-25.9214	-4.69607	2.9e-09	1.36e-08
ENSG00000272887	CSPG4P5	-7.75692	-2.95548	0.00467622	0.00681786	CSPG4P5	-25.1604	-4.65308	2.78e-05	5.72e-05
ENSG00000152315	KCNK13	-17.8078	-4.15444	2.13e-06	5.59e-06	KCNK13	-24.9539	-4.64119	2.49e-07	7.47e-07
ENSG00000203706	SERTAD4-AS1	-22.9055	-4.51762	4.45e-07	1.35e-06	SERTAD4-AS1	-24.9157	-4.63899	2.06e-07	6.27e-07
ENSG00000169122	FAM110B	-6.36744	-2.67071	0.00021148	0.000381617	FAM110B	-24.5806	-4.61945	3.37e-07	9.83e-07
ENSG00000239922	RP11-71N10.1	-12.6175	-3.65735	5.36e-06	1.29e-05	RP11-71N10.1	-24.1418	-4.59346	4.94e-07	1.39e-06
ENSG00000115361	ACADL	-16.9186	-4.08053	7.97e-06	1.86e-05	ACADL	-24.065	-4.58887	1.37e-06	3.54e-06
ENSG00000237289	CKMT1B	-3.34065	-1.74013	3.7e-10	2.74e-09	CKMT1B	-23.9667	-4.58296	1.72e-10	1.15e-09
ENSG00000269416	CTB-175P5.4	-15.3445	-3.93965	1.14e-05	2.57e-05	CTB-175P5.4	-23.9408	-4.5814	9.1e-07	2.43e-06
ENSG00000155622	XAGE2	-79.7674	-6.31773	1.34e-08	5.99e-08	XAGE2	-23.8922	-4.57847	6.2e-10	3.52e-09
ENSG00000145362	ANK2	-20.2627	-4.34075	2.3e-09	1.29e-08	ANK2	-23.8434	-4.57552	3.22e-10	2e-09
ENSG00000136237	RAPGEF5	-11.1109	-3.4739	9.09e-06	2.1e-05	RAPGEF5	-23.7174	-4.56788	4.5e-07	1.28e-06
ENSG00000157510	AFAP1L1	-4.33762	-2.1169	8.11e-07	2.33e-06	AFAP1L1	-23.6088	-4.56125	1.27e-07	4.03e-07
ENSG00000170955	PRKCDBP	-12.8016	-3.67826	4.32e-08	1.67e-07	PRKCDBP	-23.5447	-4.55733	5.08e-10	2.96e-09
ENSG00000249751	ECSCR	-16.6277	-4.05552	2.49e-06	6.42e-06	ECSCR	-23.5354	-4.55676	2.88e-07	8.51e-07
ENSG00000281406	BLACAT1	-10.9719	-3.45574	5.95e-09	2.93e-08	BLACAT1	-23.243	-4.53873	8.61e-11	6.3e-10
ENSG00000107807	TLX1	-28.704	-4.84318	1.01e-06	2.83e-06	TLX1	-23.2373	-4.53837	2.3e-06	5.7e-06
ENSG00000091129	NRCAM	-7.0521	-2.81805	8.51e-12	1.18e-10	NRCAM	-23.0555	-4.52704	1.56e-12	2.02e-11
ENSG00000146122	DAAM2	-42.1812	-5.39853	5.25e-12	8.06e-11	DAAM2	-23.0406	-4.5261	1.33e-13	2.58e-12
ENSG00000155961	RAB39B	-35.9556	-5.16814	2.79e-10	2.15e-09	RAB39B	-23.013	-4.52437	1.71e-11	1.57e-10
ENSG00000198759	EGFL6	-16.2922	-4.02611	3.34e-06	8.35e-06	EGFL6	-23.0027	-4.52373	3.69e-07	1.07e-06
ENSG00000204950	LRRC10B	-8.69341	-3.11992	2.94e-12	5.15e-11	LRRC10B	-22.9738	-4.52192	1.62e-13	3.01e-12
ENSG00000152402	GUCY1A2	-14.8779	-3.8951	3.03e-06	7.66e-06	GUCY1A2	-22.8104	-4.51162	1.23e-07	3.91e-07
ENSG00000138964	PARVG	-25.7033	-4.68388	8.44e-09	3.97e-08	PARVG	-22.5456	-4.49478	5.39e-10	3.12e-09
ENSG00000157570	TSPAN18	-2.43221	-1.28226	8.16e-13	1.87e-11	TSPAN18	-22.2677	-4.47688	1.78e-16	1.19e-14
ENSG00000102271	KLHL4	-19.3317	-4.2729	2.73e-06	6.96e-06	KLHL4	-22.1693	-4.47049	2.47e-06	6.08e-06
ENSG00000118298	CA14	-46.2699	-5.532	1.23e-12	2.56e-11	CA14	-22.0182	-4.46063	1.17e-14	3.41e-13
ENSG00000259439	RP11-89K21.1	-15.4708	-3.95147	4.29e-06	1.05e-05	RP11-89K21.1	-21.9136	-4.45376	4.83e-07	1.37e-06
ENSG00000120156	TEK	-8.58016	-3.101	4.63e-05	9.34e-05	TEK	-21.9129	-4.45371	7.86e-07	2.13e-06
ENSG00000182916	TCEAL7	-16.7625	-4.06716	2.11e-08	8.9e-08	TCEAL7	-21.9072	-4.45333	1.08e-09	5.71e-09
ENSG00000139445	FOXN4	-4.56922	-2.19195	0.000678156	0.00112676	FOXN4	-21.7101	-4.44029	2.45e-06	6.05e-06
ENSG00000272549	RP11-351J23.2	-33.1352	-5.05029	2.4e-07	7.72e-07	RP11-351J23.2	-21.6123	-4.43378	5.58e-07	1.56e-06
ENSG00000146072	TNFRSF21	-19.4864	-4.28439	7.29e-15	5.12e-13	TNFRSF21	-21.6003	-4.43298	1.27e-16	9.41e-15
ENSG00000183578	TNFAIP8L3	-9.57514	-3.25929	0.000204749	0.000370516	TNFAIP8L3	-21.4979	-4.42612	8.71e-06	1.96e-05
ENSG00000115896	PLCL1	-31.8566	-4.99352	1.44e-09	8.63e-09	PLCL1	-21.3096	-4.41343	8.57e-11	6.27e-10
ENSG00000111319	SCNN1A	-5.04178	-2.33393	8.12e-06	1.89e-05	SCNN1A	-21.1103	-4.39987	1.03e-06	2.73e-06
ENSG00000143032	BARHL2	-148.974	-7.21891	2.65e-09	1.45e-08	BARHL2	-20.8387	-4.3812	2.31e-11	2.01e-10
ENSG00000214548	MEG3	-4.80843	-2.26556	5.35e-10	3.73e-09	MEG3	-20.8077	-4.37905	1.84e-11	1.66e-10
ENSG00000124212	PTGIS	-14.9302	-3.90016	5.36e-06	1.29e-05	PTGIS	-20.7231	-4.37317	9.68e-07	2.57e-06
ENSG00000231023	RP11-314E23.1	-6.07132	-2.60201	6.66e-10	4.47e-09	RP11-314E23.1	-20.401	-4.35057	6.59e-11	4.98e-10
ENSG00000168079	SCARA5	-5.66897	-2.50309	1.11e-05	2.52e-05	SCARA5	-20.3687	-4.34828	3.49e-07	1.01e-06
ENSG00000027644	INSRR	-6.81237	-2.76816	1.4e-05	3.13e-05	INSRR	-20.1882	-4.33544	9.53e-07	2.54e-06
ENSG00000227954	TARID	-2.83388	-1.50278	0.00475907	0.0069298	TARID	-20.0356	-4.32449	1.25e-06	3.26e-06
ENSG00000080854	IGSF9B	-13.2678	-3.72986	8.91e-11	8.16e-10	IGSF9B	-19.8451	-4.31071	1.74e-11	1.58e-10
ENSG00000156140	ADAMTS3	-4.14377	-2.05094	0.000260777	0.000464394	ADAMTS3	-19.7507	-4.30383	1.37e-06	3.54e-06
ENSG00000166863	TAC3	-1.83052	-0.872252	0.004648	0.00677918	TAC3	-19.6855	-4.29906	3.15e-07	9.23e-07
ENSG00000105894	PTN	-159.101	-7.3138	1.46e-09	8.73e-09	PTN	-19.6625	-4.29737	5.69e-11	4.39e-10
ENSG00000138795	LEF1	-14.3266	-3.84063	8.82e-06	2.04e-05	LEF1	-19.573	-4.29079	1.68e-06	4.27e-06
ENSG00000147485	PXDNL	-10.2997	-3.36453	1.12e-06	3.12e-06	PXDNL	-19.4623	-4.28261	2.67e-07	7.93e-07
ENSG00000168081	PNOC	-20.8143	-4.3795	2.4e-15	2.22e-13	PNOC	-19.359	-4.27493	3.14e-17	2.94e-15
ENSG00000177301	KCNA2	-5.37475	-2.4262	2.74e-17	8.94e-15	KCNA2	-19.1889	-4.2622	2.38e-21	2.95e-18
ENSG00000166394	CYB5R2	-14.1186	-3.81953	1.14e-05	2.57e-05	CYB5R2	-19.127	-4.25754	1.6e-06	4.09e-06
ENSG00000152092	ASTN1	-11.7615	-3.556	1.63e-12	3.18e-11	ASTN1	-19.0788	-4.2539	1.01e-13	2.05e-12
ENSG00000273274	ZBTB8B	-17.5391	-4.1325	2.19e-06	5.72e-06	ZBTB8B	-18.8347	-4.23532	1.84e-06	4.65e-06
ENSG00000154319	FAM167A	-24.9109	-4.6387	1.27e-09	7.76e-09	FAM167A	-18.7573	-4.22938	1.98e-10	1.31e-09
ENSG00000214338	SOGA3	-64.8822	-6.01975	1.61e-10	1.35e-09	SOGA3	-18.7506	-4.22886	4.35e-12	4.82e-11
ENSG00000151490	PTPRO	-26.0385	-4.70257	4.88e-07	1.47e-06	PTPRO	-18.6324	-4.21974	4.39e-08	1.54e-07
ENSG00000187678	SPRY4	-2.90681	-1.53944	1.58e-09	9.31e-09	SPRY4	-18.6092	-4.21794	4.34e-12	4.82e-11
ENSG00000255444	RP11-702H23.3	-19.1041	-4.25581	4.81e-06	1.17e-05	RP11-702H23.3	-18.599	-4.21715	3.05e-06	7.38e-06
ENSG00000168309	FAM107A	-9.15827	-3.19507	3.03e-06	7.66e-06	FAM107A	-18.4057	-4.20208	1.09e-06	2.87e-06
ENSG00000164488	DACT2	-5.38448	-2.42881	8.3e-13	1.89e-11	DACT2	-18.3809	-4.20014	2.49e-14	6.32e-13
ENSG00000132334	PTPRE	-12.5073	-3.6447	1.71e-05	3.74e-05	PTPRE	-18.3546	-4.19807	1.44e-06	3.72e-06
ENSG00000260918	RP11-731J8.2	-21.5694	-4.43091	1.45e-06	3.94e-06	RP11-731J8.2	-18.2172	-4.18723	1.86e-06	4.7e-06
ENSG00000143248	RGS5	-43.3623	-5.43837	7.31e-19	8.35e-16	RGS5	-18.1868	-4.18482	9.11e-23	3.01e-19
ENSG00000136378	ADAMTS7	-36.3365	-5.18335	4.44e-10	3.19e-09	ADAMTS7	-18.1773	-4.18407	4e-13	6.48e-12
ENSG00000103742	IGDCC4	-4.18473	-2.06513	1.54e-11	1.91e-10	IGDCC4	-18.1329	-4.18054	5.55e-14	1.24e-12
ENSG00000105967	TFEC	-14.9095	-3.89816	6.47e-11	6.25e-10	TFEC	-18.0413	-4.17323	4.58e-12	5.05e-11
ENSG00000268027	AC006129.2	-6.73497	-2.75167	0.000254841	0.000454583	AC006129.2	-17.9813	-4.16842	3.48e-06	8.35e-06
ENSG00000165495	PKNOX2	-25.7361	-4.68572	3.94e-07	1.21e-06	PKNOX2	-17.7051	-4.14609	4.23e-07	1.21e-06
ENSG00000151632	AKR1C2	-2.63628	-1.39851	1.5e-07	5.06e-07	AKR1C2	-17.682	-4.14421	9.18e-10	4.96e-09
ENSG00000141576	RNF157	-6.17168	-2.62566	2.37e-09	1.32e-08	RNF157	-17.5525	-4.1336	3.32e-10	2.05e-09
ENSG00000167207	NOD2	-16.445	-4.03958	1.47e-09	8.75e-09	NOD2	-17.4333	-4.12378	9.67e-11	6.94e-10
ENSG00000225449	AC079776.7	-11.6583	-3.54328	7.77e-05	0.00015043	AC079776.7	-17.3304	-4.11524	5.2e-06	1.21e-05
ENSG00000103647	CORO2B	-5.01964	-2.32759	1.38e-06	3.77e-06	CORO2B	-17.325	-4.11478	2.08e-07	6.33e-07
ENSG00000146530	VWDE	-51.8468	-5.69618	1.03e-07	3.63e-07	VWDE	-17.2751	-4.11062	3.42e-08	1.22e-07
ENSG00000114948	ADAM23	-25.1237	-4.65098	5.07e-11	5.06e-10	ADAM23	-17.2327	-4.10708	1.17e-11	1.13e-10
ENSG00000204347	BTBD17	-87.2074	-6.44638	1.08e-08	4.93e-08	BTBD17	-17.2058	-4.10483	1.32e-09	6.84e-09
ENSG00000151388	ADAMTS12	-11.4465	-3.51684	0.000175344	0.000320459	ADAMTS12	-17.1706	-4.10187	1.02e-05	2.25e-05
ENSG00000175445	LPL	-11.4753	-3.52047	0.000140262	0.000260328	LPL	-17.1611	-4.10107	8.63e-06	1.94e-05
ENSG00000084628	NKAIN1	-12.8886	-3.68802	2e-09	1.15e-08	NKAIN1	-17.1132	-4.09704	1.21e-10	8.47e-10
ENSG00000100336	APOL4	-5.44271	-2.44433	0.000129976	0.00024239	APOL4	-16.8628	-4.07578	6.63e-06	1.52e-05
ENSG00000186007	LEMD1	-7.05958	-2.81958	0.000102049	0.000193352	LEMD1	-16.8482	-4.07452	1.99e-06	5e-06
ENSG00000007264	MATK	-4.72079	-2.23903	0.00114151	0.00182827	MATK	-16.8169	-4.07184	1.85e-06	4.68e-06
ENSG00000197168	NEK5	-9.82216	-3.29604	1.67e-08	7.25e-08	NEK5	-16.7187	-4.06339	9.67e-10	5.18e-09
ENSG00000123243	ITIH5	-11.1691	-3.48145	4.1e-05	8.36e-05	ITIH5	-16.637	-4.05632	3.38e-06	8.13e-06
ENSG00000203999	RP11-290F20.1	-12.9393	-3.69369	3.82e-08	1.51e-07	RP11-290F20.1	-16.4783	-4.0425	2.02e-09	9.84e-09
ENSG00000007062	PROM1	-23.395	-4.54813	2.7e-06	6.91e-06	PROM1	-16.4694	-4.04172	5.18e-06	1.21e-05
ENSG00000135144	DTX1	-3.98993	-1.99636	0.00037464	0.000650154	DTX1	-16.2163	-4.01937	5.68e-06	1.32e-05
ENSG00000163359	COL6A3	-20.47	-4.35544	9.15e-08	3.26e-07	COL6A3	-16.2047	-4.01834	1.04e-08	4.26e-08
ENSG00000133019	CHRM3	-3.35318	-1.74553	0.000776547	0.00127776	CHRM3	-16.0167	-4.0015	1.11e-05	2.45e-05
ENSG00000163485	ADORA1	-8.18442	-3.03288	9.32e-08	3.32e-07	ADORA1	-15.905	-3.99141	5.71e-09	2.5e-08
ENSG00000108798	ABI3	-11.936	-3.57725	7.67e-08	2.8e-07	ABI3	-15.8804	-3.98918	4.72e-09	2.11e-08
ENSG00000175040	CHST2	-6.81678	-2.76909	0.000379794	0.00065824	CHST2	-15.8529	-3.98667	2.85e-06	6.94e-06
ENSG00000224417	RP11-503C24.6	-8.97107	-3.16528	4.4e-05	8.91e-05	RP11-503C24.6	-15.829	-3.98449	1.8e-06	4.56e-06
ENSG00000179028	RP11-363G10.2	-8.99691	-3.16943	2.42e-05	5.14e-05	RP11-363G10.2	-15.7397	-3.97634	1.2e-06	3.14e-06
ENSG00000182776	RP11-114H20.1	-8.99691	-3.16943	2.42e-05	5.14e-05	RP11-114H20.1	-15.7397	-3.97634	1.2e-06	3.14e-06
ENSG00000163531	NFASC	-15.8139	-3.98312	2.33e-08	9.71e-08	NFASC	-15.7212	-3.97464	1.02e-08	4.19e-08
ENSG00000143502	SUSD4	-7.06143	-2.81996	0.00372943	0.00551296	SUSD4	-15.6616	-3.96916	6.68e-05	0.000129069
ENSG00000110076	NRXN2	-7.55521	-2.91747	3.43e-07	1.07e-06	NRXN2	-15.3937	-3.94426	1.09e-08	4.44e-08
ENSG00000242574	HLA-DMB	-10.3662	-3.37382	0.000205729	0.000372072	HLA-DMB	-15.3653	-3.9416	2.05e-05	4.31e-05
ENSG00000147655	RSPO2	-4.08862	-2.03161	0.0050554	0.00732928	RSPO2	-15.3407	-3.93929	8.68e-06	1.96e-05
ENSG00000272405	RP11-284F21.10	-7.26106	-2.86018	1.52e-06	4.13e-06	RP11-284F21.10	-15.3232	-3.93765	8.07e-08	2.67e-07
ENSG00000169836	TACR3	-14.4848	-3.85646	0.000100099	0.000189996	TACR3	-15.2142	-3.92735	2.67e-05	5.5e-05
ENSG00000173262	SLC2A14	-8.16759	-3.02991	8.62e-05	0.000165278	SLC2A14	-15.1657	-3.92274	1.34e-05	2.92e-05
ENSG00000203780	FANK1	-28.5116	-4.83348	1.41e-06	3.84e-06	FANK1	-15.1081	-3.91725	3.04e-06	7.37e-06
ENSG00000186472	PCLO	-6.67806	-2.73943	2.16e-09	1.22e-08	PCLO	-15.0067	-3.90754	3.31e-11	2.75e-10
ENSG00000075213	SEMA3A	-4.1886	-2.06647	7e-16	8.54e-14	SEMA3A	-14.9915	-3.90607	3.09e-20	2.07e-17
ENSG00000111728	ST8SIA1	-10.8807	-3.4437	9.72e-06	2.23e-05	ST8SIA1	-14.9551	-3.90257	1.9e-06	4.79e-06
ENSG00000154122	ANKH	-17.9502	-4.16593	4.32e-11	4.45e-10	ANKH	-14.9377	-3.90089	1.03e-12	1.43e-11
ENSG00000083067	TRPM3	-3.30761	-1.72579	5.07e-07	1.52e-06	TRPM3	-14.9261	-3.89976	3.86e-09	1.76e-08
ENSG00000188158	NHS	-7.38864	-2.88531	6.15e-13	1.48e-11	NHS	-14.9237	-3.89954	4.64e-14	1.08e-12
ENSG00000129595	EPB41L4A	-22.0078	-4.45994	7.11e-07	2.07e-06	EPB41L4A	-14.8956	-3.89682	8.06e-08	2.67e-07
ENSG00000069020	MAST4	-34.3974	-5.10423	7.09e-10	4.69e-09	MAST4	-14.7888	-3.88643	5.64e-10	3.24e-09
ENSG00000154310	TNIK	-21.9428	-4.45567	9.22e-09	4.28e-08	TNIK	-14.7654	-3.88415	1.75e-09	8.67e-09
ENSG00000144893	MED12L	-10.7783	-3.43005	3.97e-10	2.9e-09	MED12L	-14.7634	-3.88395	1.48e-11	1.38e-10
ENSG00000128268	MGAT3	-10.9118	-3.44782	7.89e-14	3.04e-12	MGAT3	-14.458	-3.85379	4.03e-15	1.44e-13
ENSG00000223784	RP11-554I8.2	-24.8149	-4.63314	6.55e-10	4.41e-09	RP11-554I8.2	-14.4511	-3.85311	3.36e-10	2.07e-09
ENSG00000106070	GRB10	-9.26012	-3.21103	0.000166759	0.000305571	GRB10	-14.391	-3.8471	1.04e-05	2.3e-05
ENSG00000141404	GNAL	-4.34729	-2.12012	1.23e-05	2.77e-05	GNAL	-14.335	-3.84147	1.48e-07	4.63e-07
ENSG00000122870	BICC1	-8.85581	-3.14662	5.45e-09	2.71e-08	BICC1	-14.2915	-3.83709	1.11e-10	7.87e-10
ENSG00000251664	PCDHA12	-14.1464	-3.82236	7.07e-06	1.66e-05	PCDHA12	-14.2302	-3.83089	1.41e-05	3.06e-05
ENSG00000145147	SLIT2	-10.3574	-3.37259	1.34e-13	4.52e-12	SLIT2	-14.214	-3.82924	1.25e-14	3.6e-13
ENSG00000197635	DPP4	-13.9819	-3.80549	1.2e-05	2.71e-05	DPP4	-14.2104	-3.82887	2.35e-06	5.81e-06
ENSG00000164764	SBSPON	-36.5132	-5.19035	4.69e-10	3.33e-09	SBSPON	-13.939	-3.80105	8.23e-12	8.32e-11
ENSG00000172986	GXYLT2	-12.8417	-3.68276	1.13e-12	2.41e-11	GXYLT2	-13.8686	-3.79375	2.8e-14	7.03e-13
ENSG00000157423	HYDIN	-8.18604	-3.03317	3.69e-10	2.73e-09	HYDIN	-13.8647	-3.79334	6.39e-11	4.84e-10
ENSG00000081189	MEF2C	-15.4609	-3.95055	1.98e-08	8.4e-08	MEF2C	-13.8258	-3.78929	1.26e-09	6.54e-09
ENSG00000119686	FLVCR2	-22.7422	-4.5073	1.36e-07	4.65e-07	FLVCR2	-13.746	-3.78094	7.05e-09	3e-08
ENSG00000167654	ATCAY	-8.9982	-3.16964	0.00012294	0.000230093	ATCAY	-13.6497	-3.7708	1.16e-05	2.55e-05
ENSG00000147234	FRMPD3	-4.4386	-2.15011	0.00498607	0.00723269	FRMPD3	-13.6376	-3.76951	3.12e-05	6.36e-05
ENSG00000117020	AKT3	-32.6214	-5.02775	2.74e-16	4.52e-14	AKT3	-13.5404	-3.7592	2.01e-19	6.41e-17
ENSG00000187068	C3orf70	-16.8574	-4.07531	4.12e-08	1.61e-07	C3orf70	-13.531	-3.75819	3.12e-09	1.46e-08
ENSG00000180113	TDRD6	-8.50643	-3.08855	0.000165834	0.000303946	TDRD6	-13.4524	-3.74979	9.5e-06	2.12e-05
ENSG00000089169	RPH3A	-8.5534	-3.0965	0.00050306	0.000853751	RPH3A	-13.4376	-3.7482	2.83e-05	5.81e-05
ENSG00000150627	WDR17	-3.23047	-1.69174	7.01e-09	3.39e-08	WDR17	-13.328	-3.73639	3.3e-11	2.74e-10
ENSG00000059915	PSD	-5.47732	-2.45347	1.8e-08	7.72e-08	PSD	-13.1735	-3.71956	5.45e-10	3.15e-09
ENSG00000101463	SYNDIG1	-4.58886	-2.19813	5.24e-09	2.62e-08	SYNDIG1	-13.1529	-3.71731	5.87e-11	4.51e-10
ENSG00000145777	TSLP	-7.53547	-2.9137	1.97e-06	5.2e-06	TSLP	-13.127	-3.71447	1.26e-07	4e-07
ENSG00000226067	CH17-118O6.2	-3.19129	-1.67414	0.000229583	0.000411915	CH17-118O6.2	-13.0991	-3.7114	4.14e-06	9.83e-06
ENSG00000175556	LONRF3	-21.8801	-4.45155	6.49e-07	1.9e-06	LONRF3	-13.071	-3.70829	1.13e-07	3.64e-07
ENSG00000129295	LRRC6	-14.0927	-3.81688	3.4e-09	1.8e-08	LRRC6	-13.0682	-3.70799	3.46e-10	2.12e-09
ENSG00000211829	TRDC	-9.35895	-3.22635	0.000187359	0.000340821	TRDC	-13.0585	-3.70692	2.16e-05	4.53e-05
ENSG00000104490	NCALD	-21.4705	-4.42428	9.49e-06	2.18e-05	NCALD	-13.0332	-3.70412	1.59e-05	3.41e-05
ENSG00000138193	PLCE1	-11.8631	-3.56841	6.02e-08	2.25e-07	PLCE1	-12.9881	-3.69912	1.08e-08	4.38e-08
ENSG00000254837	AP001372.2	-13.6677	-3.7727	3.15e-15	2.67e-13	AP001372.2	-12.9393	-3.69369	4.92e-17	4.39e-15
ENSG00000050438	SLC4A8	-21.428	-4.42142	2.09e-09	1.19e-08	SLC4A8	-12.8177	-3.68007	6.95e-11	5.22e-10
ENSG00000175287	PHYHD1	-10.6273	-3.4097	4.85e-05	9.74e-05	PHYHD1	-12.7703	-3.67473	1.45e-06	3.73e-06
ENSG00000110427	KIAA1549L	-35.7911	-5.16153	6.24e-14	2.53e-12	KIAA1549L	-12.721	-3.66914	1.71e-16	1.17e-14
ENSG00000049192	ADAMTS6	-17.1304	-4.09848	1.27e-08	5.7e-08	ADAMTS6	-12.7204	-3.66907	1.89e-09	9.29e-09
ENSG00000164100	NDST3	-68.0516	-6.08856	3e-08	1.22e-07	NDST3	-12.7051	-3.66734	2.77e-08	1.01e-07
ENSG00000167037	SGSM1	-3.66715	-1.87466	0.0104302	0.014456	SGSM1	-12.6942	-3.6661	3.36e-05	6.81e-05
ENSG00000183691	NOG	-5.48484	-2.45545	2.93e-11	3.26e-10	NOG	-12.6273	-3.65847	9.53e-13	1.34e-11
ENSG00000116132	PRRX1	-33.6978	-5.07458	5.08e-09	2.55e-08	PRRX1	-12.5837	-3.65348	5.76e-10	3.3e-09
ENSG00000109255	NMU	-55.7356	-5.80053	5.06e-08	1.93e-07	NMU	-12.4904	-3.64274	3.83e-10	2.32e-09
ENSG00000215267	RP11-445P17.4	-9.95179	-3.31496	7.42e-07	2.15e-06	RP11-445P17.4	-12.4858	-3.64221	6.86e-08	2.31e-07
ENSG00000198400	NTRK1	-9.17605	-3.19787	8.63e-07	2.47e-06	NTRK1	-12.4821	-3.64179	1.39e-07	4.39e-07
ENSG00000162344	FGF19	-21.4205	-4.42092	3.86e-12	6.39e-11	FGF19	-12.4567	-3.63885	7.16e-15	2.29e-13
ENSG00000156218	ADAMTSL3	-44.8059	-5.48562	2.15e-08	9.04e-08	ADAMTSL3	-12.4555	-3.63871	1.68e-09	8.39e-09
ENSG00000144668	ITGA9	-24.4838	-4.61376	3.08e-07	9.68e-07	ITGA9	-12.4458	-3.63759	3.42e-08	1.23e-07
ENSG00000143318	CASQ1	-7.65747	-2.93687	0.000952951	0.00154655	CASQ1	-12.3871	-3.63077	4.96e-05	9.79e-05
ENSG00000165061	ZMAT4	-23.213	-4.53686	3.76e-06	9.32e-06	ZMAT4	-12.3846	-3.63048	9.06e-06	2.03e-05
ENSG00000175093	SPSB4	-11.1443	-3.47824	5.25e-08	1.99e-07	SPSB4	-12.3609	-3.62771	5.65e-09	2.47e-08
ENSG00000166033	HTRA1	-5.96966	-2.57765	5.25e-13	1.32e-11	HTRA1	-12.2618	-3.6161	1.11e-14	3.27e-13
ENSG00000233622	CYP2T2P	-6.18286	-2.62827	2.54e-06	6.53e-06	CYP2T2P	-12.2295	-3.61229	6.26e-06	1.44e-05
ENSG00000087258	GNAO1	-3.25825	-1.7041	6.37e-12	9.35e-11	GNAO1	-12.2095	-3.60993	4.74e-15	1.62e-13
ENSG00000138083	SIX3	-4.42027	-2.14413	1.95e-08	8.3e-08	SIX3	-12.1683	-3.60506	6.71e-10	3.76e-09
ENSG00000229953	RP11-284F21.7	-3.197	-1.67672	0.00341115	0.00507658	RP11-284F21.7	-12.0701	-3.59337	1.66e-05	3.55e-05
ENSG00000134871	COL4A2	-4.34189	-2.11832	2.58e-16	4.39e-14	COL4A2	-12.0674	-3.59305	1.8e-19	6.04e-17
ENSG00000250641	XXbac-BPG32J3.19	-6.44408	-2.68797	0.00595381	0.00854658	XXbac-BPG32J3.19	-12.0395	-3.58971	0.000307749	0.000538544
ENSG00000011201	ANOS1	-17.2495	-4.10848	2.79e-06	7.1e-06	ANOS1	-12.0382	-3.58954	3.84e-06	9.16e-06
ENSG00000107249	GLIS3	-5.79015	-2.5336	1.02e-10	9.18e-10	GLIS3	-12.0007	-3.58505	1.56e-11	1.44e-10
ENSG00000134775	FHOD3	-5.39831	-2.43251	0.000396778	0.00068582	FHOD3	-11.9215	-3.57549	7.78e-06	1.76e-05
ENSG00000143603	KCNN3	-7.29023	-2.86596	1.16e-07	4.02e-07	KCNN3	-11.8299	-3.56436	6.38e-09	2.75e-08
ENSG00000119121	TRPM6	-7.18128	-2.84424	0.000302439	0.000532715	TRPM6	-11.7518	-3.55481	1.35e-05	2.93e-05
ENSG00000278959	RP11-455I9.1	-3.27292	-1.71058	2.12e-05	4.55e-05	RP11-455I9.1	-11.6873	-3.54687	1.08e-05	2.38e-05
ENSG00000171604	CXXC5	-22.2097	-4.47312	2.67e-12	4.75e-11	CXXC5	-11.6642	-3.54402	1.72e-14	4.71e-13
ENSG00000105251	SHD	-14.5242	-3.86039	3.93e-07	1.21e-06	SHD	-11.6158	-3.53802	1.77e-08	6.82e-08
ENSG00000137142	IGFBPL1	-17.7817	-4.15232	3.29e-08	1.32e-07	IGFBPL1	-11.506	-3.52431	1.33e-09	6.86e-09
ENSG00000153291	SLC25A27	-40.8802	-5.35333	1.21e-08	5.44e-08	SLC25A27	-11.3595	-3.50583	2.64e-10	1.67e-09
ENSG00000188582	PAQR9	-3.60785	-1.85114	0.00916468	0.0128299	PAQR9	-11.3316	-3.50228	1.59e-05	3.4e-05
ENSG00000130294	KIF1A	-34.1896	-5.09548	2.97e-07	9.37e-07	KIF1A	-11.2849	-3.49633	4.37e-08	1.53e-07
ENSG00000162576	MXRA8	-6.69557	-2.74321	1.24e-07	4.29e-07	MXRA8	-11.2719	-3.49466	5.1e-08	1.76e-07
ENSG00000144278	GALNT13	-49.5518	-5.63086	6.61e-12	9.6e-11	GALNT13	-11.2499	-3.49185	5.35e-14	1.21e-12
ENSG00000152952	PLOD2	-35.1432	-5.13518	4.23e-11	4.38e-10	PLOD2	-11.2363	-3.4901	4.8e-13	7.53e-12
ENSG00000131409	LRRC4B	-26.063	-4.70393	2.65e-11	3.01e-10	LRRC4B	-11.2005	-3.4855	5.34e-13	8.18e-12
ENSG00000114279	FGF12	-6.48439	-2.69697	0.000521516	0.000883011	FGF12	-10.9715	-3.45569	1.19e-05	2.61e-05
ENSG00000175426	PCSK1	-8.04718	-3.00848	5.71e-06	1.37e-05	PCSK1	-10.824	-3.43617	8.63e-06	1.94e-05
ENSG00000119147	C2orf40	-2.50093	-1.32247	0.000607075	0.0010169	C2orf40	-10.8108	-3.4344	8.14e-06	1.84e-05
ENSG00000131459	GFPT2	-12.0854	-3.5952	1.44e-11	1.81e-10	GFPT2	-10.7415	-3.42512	1.01e-12	1.41e-11
ENSG00000151883	PARP8	-7.93057	-2.98743	3.8e-06	9.4e-06	PARP8	-10.7186	-3.42205	6.8e-06	1.56e-05
ENSG00000119684	MLH3	-13.3813	-3.74214	2.91e-10	2.23e-09	MLH3	-10.6457	-3.4122	2.22e-11	1.94e-10
ENSG00000279400	CTD-2353F22.2	-3.57198	-1.83672	3.81e-07	1.17e-06	CTD-2353F22.2	-10.6354	-3.41081	3.49e-09	1.61e-08
ENSG00000215475	SIAH3	-8.19969	-3.03557	4.62e-05	9.32e-05	SIAH3	-10.5337	-3.39694	1.14e-05	2.51e-05
ENSG00000103710	RASL12	-7.78539	-2.96077	6.79e-05	0.000132948	RASL12	-10.5231	-3.39549	1.38e-05	3e-05
ENSG00000225930	AC026150.5	-18.5423	-4.21275	2.86e-06	7.27e-06	AC026150.5	-10.5037	-3.39282	1.87e-05	3.95e-05
ENSG00000130224	LRCH2	-165.448	-7.37023	4.98e-12	7.77e-11	LRCH2	-10.452	-3.3857	2.12e-16	1.34e-14
ENSG00000177990	DPY19L2	-56.1085	-5.81015	1.09e-10	9.75e-10	DPY19L2	-10.3755	-3.37511	2.45e-12	2.95e-11
ENSG00000174607	UGT8	-37.2673	-5.21984	8.12e-12	1.13e-10	UGT8	-10.3662	-3.37381	5.49e-15	1.82e-13
ENSG00000112319	EYA4	-4.91791	-2.29804	7.4e-15	5.17e-13	EYA4	-10.3612	-3.37312	8.41e-18	1.1e-15
ENSG00000203688	RP11-351J23.1	-53.5726	-5.74342	2.1e-14	1.1e-12	RP11-351J23.1	-10.3428	-3.37055	2.94e-17	2.78e-15
ENSG00000116852	KIF21B	-8.87382	-3.14955	7.13e-08	2.62e-07	KIF21B	-10.2848	-3.36244	9.26e-09	3.84e-08
ENSG00000100626	GALNT16	-16.3665	-4.03267	6.26e-08	2.33e-07	GALNT16	-10.2766	-3.36129	6.79e-09	2.91e-08
ENSG00000170500	LONRF2	-2.86563	-1.51885	1.96e-11	2.31e-10	LONRF2	-10.2169	-3.35289	2.46e-14	6.28e-13
ENSG00000206557	TRIM71	-6.71546	-2.74749	5.04e-11	5.05e-10	TRIM71	-10.2071	-3.3515	5.33e-12	5.71e-11
ENSG00000175274	TP53I11	-9.47474	-3.24409	2.67e-14	1.32e-12	TP53I11	-10.1973	-3.35011	1.01e-16	7.84e-15
ENSG00000166780	C16orf45	-18.4819	-4.20804	1.32e-11	1.69e-10	C16orf45	-10.1425	-3.34234	4.82e-13	7.55e-12
ENSG00000172572	PDE3A	-17.7556	-4.1502	7.34e-07	2.13e-06	PDE3A	-10.0514	-3.32932	5.53e-07	1.55e-06
ENSG00000165124	SVEP1	-8.21899	-3.03896	1.39e-06	3.8e-06	SVEP1	-10.0384	-3.32746	3.9e-07	1.13e-06
ENSG00000079215	SLC1A3	-4.0611	-2.02187	1.61e-15	1.63e-13	SLC1A3	-10.0097	-3.32332	6.53e-18	9.47e-16
ENSG00000143631	FLG	-7.79107	-2.96182	5.46e-05	0.000108491	FLG	-9.96352	-3.31666	2.25e-05	4.69e-05
ENSG00000072201	LNX1	-5.87332	-2.55418	3.19e-05	6.64e-05	LNX1	-9.90845	-3.30866	5.12e-07	1.44e-06
ENSG00000107562	CXCL12	-5.30904	-2.40845	1.25e-13	4.29e-12	CXCL12	-9.88473	-3.3052	6.1e-15	1.99e-13
ENSG00000198221	MLLT4-AS1	-4.49551	-2.16848	1.86e-08	7.98e-08	MLLT4-AS1	-9.86279	-3.302	4.86e-10	2.86e-09
ENSG00000107611	CUBN	-5.42626	-2.43996	9.43e-09	4.38e-08	CUBN	-9.82235	-3.29607	1.75e-10	1.17e-09
ENSG00000086300	SNX10	-5.29769	-2.40536	3.53e-05	7.29e-05	SNX10	-9.7687	-3.28817	4.79e-07	1.36e-06
ENSG00000214575	CPEB1	-11.7528	-3.55494	1.91e-05	4.14e-05	CPEB1	-9.76565	-3.28772	1.17e-05	2.56e-05
ENSG00000187498	COL4A1	-3.34434	-1.74172	4.25e-14	1.88e-12	COL4A1	-9.73889	-3.28376	4.89e-18	7.52e-16
ENSG00000046604	DSG2	-11.3122	-3.49981	9.93e-06	2.27e-05	DSG2	-9.69607	-3.2774	1.15e-06	3.01e-06
ENSG00000120068	HOXB8	-5.89406	-2.55926	3.77e-13	1.02e-11	HOXB8	-9.65795	-3.27172	8.49e-15	2.62e-13
ENSG00000237268	RP13-492C18.2	-9.71245	-3.27983	3.56e-05	7.33e-05	RP13-492C18.2	-9.65134	-3.27073	1.63e-05	3.49e-05
ENSG00000184792	OSBP2	-3.51294	-1.81268	4.14e-05	8.43e-05	OSBP2	-9.6437	-3.26959	3.16e-07	9.27e-07
ENSG00000236345	RP11-59D5__B.2	-2.53874	-1.34411	0.000649204	0.00108338	RP11-59D5__B.2	-9.61852	-3.26581	4.23e-05	8.45e-05
ENSG00000163297	ANTXR2	-12.7558	-3.67308	7.36e-08	2.69e-07	ANTXR2	-9.58184	-3.2603	1.5e-08	5.91e-08
ENSG00000187123	LYPD6	-19.3427	-4.27372	2.19e-08	9.19e-08	LYPD6	-9.56424	-3.25765	7.2e-09	3.06e-08
ENSG00000182463	TSHZ2	-26.929	-4.75109	5.48e-09	2.72e-08	TSHZ2	-9.5472	-3.25508	5.99e-10	3.42e-09
ENSG00000126785	RHOJ	-3.35863	-1.74787	0.00270211	0.00408676	RHOJ	-9.47515	-3.24415	0.000198267	0.000357214
ENSG00000119630	PGF	-18.1287	-4.18021	7.25e-15	5.11e-13	PGF	-9.45771	-3.24149	8.71e-17	7.01e-15
ENSG00000135324	MRAP2	-14.1507	-3.8228	7.18e-06	1.69e-05	MRAP2	-9.33396	-3.22249	1.56e-05	3.34e-05
ENSG00000165349	SLC7A3	-16.2145	-4.01921	2.96e-06	7.5e-06	SLC7A3	-9.26062	-3.21111	2.39e-06	5.91e-06
ENSG00000196557	CACNA1H	-5.99314	-2.58331	2.37e-07	7.65e-07	CACNA1H	-9.24621	-3.20886	8.07e-09	3.39e-08
ENSG00000165449	SLC16A9	-7.02743	-2.813	1.54e-08	6.75e-08	SLC16A9	-9.18974	-3.20002	1.85e-09	9.13e-09
ENSG00000179363	TMEM31	-5.71794	-2.51549	0.000965438	0.0015646	TMEM31	-9.11395	-3.18808	5.15e-05	0.000101399
ENSG00000139116	KIF21A	-8.19404	-3.03457	5.94e-07	1.75e-06	KIF21A	-9.08974	-3.18424	1.61e-07	5e-07
ENSG00000177181	RIMKLA	-2.5485	-1.34965	9.46e-05	0.000180362	RIMKLA	-9.06997	-3.1811	1.81e-07	5.56e-07
ENSG00000184408	KCND2	-19.459	-4.28237	1.79e-06	4.76e-06	KCND2	-9.03404	-3.17537	4.94e-07	1.39e-06
ENSG00000172733	PURG	-9.25424	-3.21011	2.89e-08	1.18e-07	PURG	-9.00573	-3.17084	7.54e-11	5.61e-10
ENSG00000249550	RP11-438N16.1	-10.3061	-3.36543	4.8e-07	1.45e-06	RP11-438N16.1	-8.98147	-3.16695	3.62e-08	1.29e-07
ENSG00000215218	UBE2QL1	-24.2744	-4.60136	9.61e-17	2.17e-14	UBE2QL1	-8.96827	-3.16483	2e-19	6.41e-17
ENSG00000227051	C14orf132	-54.5023	-5.76825	1.43e-11	1.8e-10	C14orf132	-8.92938	-3.15856	1.54e-14	4.26e-13
ENSG00000260266	CTD-2311M21.2	-6.11614	-2.61262	0.000435898	0.00074746	CTD-2311M21.2	-8.90602	-3.15478	5.62e-05	0.00011014
ENSG00000139910	NOVA1	-14.4574	-3.85374	2.98e-07	9.41e-07	NOVA1	-8.74102	-3.1278	4.76e-08	1.65e-07
ENSG00000164398	ACSL6	-2.05158	-1.03673	0.0025053	0.00381144	ACSL6	-8.675	-3.11686	8.66e-07	2.33e-06
ENSG00000109906	ZBTB16	-11.2835	-3.49615	7.79e-09	3.7e-08	ZBTB16	-8.66366	-3.11498	1.66e-10	1.11e-09
ENSG00000120162	MOB3B	-4.2327	-2.08158	1.41e-05	3.13e-05	MOB3B	-8.62964	-3.1093	8.59e-07	2.31e-06
ENSG00000159307	SCUBE1	-12.264	-3.61635	9.89e-06	2.27e-05	SCUBE1	-8.49994	-3.08745	1.9e-05	4.02e-05
ENSG00000283496	ZNF511-PRAP1	-5.91634	-2.56471	0.00238939	0.00364341	ZNF511-PRAP1	-8.49663	-3.08689	0.000232855	0.000414876
ENSG00000102445	KIAA0226L	-6.09614	-2.6079	3.04e-09	1.63e-08	KIAA0226L	-8.48083	-3.08421	3.63e-10	2.22e-09
ENSG00000147465	STAR	-5.80223	-2.53661	0.000224646	0.000403963	STAR	-8.47459	-3.08314	3.15e-05	6.41e-05
ENSG00000231764	DLX6-AS1	-2.42965	-1.28075	1.26e-08	5.67e-08	DLX6-AS1	-8.47412	-3.08306	7.19e-12	7.43e-11
ENSG00000178878	APOLD1	-7.91617	-2.9848	9.26e-13	2.08e-11	APOLD1	-8.44578	-3.07823	1.91e-14	5.08e-13
ENSG00000187783	TMEM72	-1.51113	-0.595625	3.2e-07	1e-06	TMEM72	-8.44444	-3.078	2.69e-13	4.62e-12
ENSG00000162981	FAM84A	-5.58431	-2.48138	4.87e-08	1.86e-07	FAM84A	-8.42619	-3.07488	1.47e-09	7.47e-09
ENSG00000165029	ABCA1	-19.4936	-4.28493	7.72e-14	3e-12	ABCA1	-8.41586	-3.07311	7.99e-17	6.5e-15
ENSG00000198682	PAPSS2	-8.02075	-3.00374	1.43e-09	8.59e-09	PAPSS2	-8.41514	-3.07299	7.91e-11	5.84e-10
ENSG00000182957	SPATA13	-5.38757	-2.42964	9.4e-14	3.48e-12	SPATA13	-8.40611	-3.07144	6.06e-17	5.19e-15
ENSG00000101098	RIMS4	-8.84303	-3.14454	9.87e-05	0.000187583	RIMS4	-8.40261	-3.07084	2.58e-05	5.33e-05
ENSG00000148798	INA	-6.39883	-2.67781	5.31e-15	4.01e-13	INA	-8.39008	-3.06868	4.91e-17	4.39e-15
ENSG00000188517	COL25A1	-12.9617	-3.69618	1.65e-05	3.63e-05	COL25A1	-8.38322	-3.0675	3.11e-06	7.53e-06
ENSG00000026559	KCNG1	-1.95724	-0.968821	6.96e-11	6.66e-10	KCNG1	-8.37596	-3.06625	3.7e-16	2.09e-14
ENSG00000139174	PRICKLE1	-6.67018	-2.73773	1.61e-05	3.54e-05	PRICKLE1	-8.37076	-3.06536	7e-05	0.000134778
ENSG00000163032	VSNL1	-12.5889	-3.65408	2.3e-05	4.9e-05	VSNL1	-8.31893	-3.0564	3.75e-06	8.95e-06
ENSG00000122012	SV2C	-5.21286	-2.38208	2.66e-14	1.32e-12	SV2C	-8.24293	-3.04316	3.37e-16	1.95e-14
ENSG00000131771	PPP1R1B	-8.51105	-3.08934	6.78e-07	1.98e-06	PPP1R1B	-8.23577	-3.0419	1.07e-07	3.45e-07
ENSG00000076344	RGS11	-10.4213	-3.38146	2.6e-05	5.49e-05	RGS11	-8.23501	-3.04177	3.59e-07	1.04e-06
ENSG00000043591	ADRB1	-3.538	-1.82294	1.19e-14	7.24e-13	ADRB1	-8.22872	-3.04067	1.04e-17	1.29e-15
ENSG00000160963	COL26A1	-6.31185	-2.65806	2.34e-05	4.99e-05	COL26A1	-8.21947	-3.03904	3.5e-06	8.39e-06
ENSG00000075388	FGF4	-3.83173	-1.93799	0.01574	0.0212447	FGF4	-8.20994	-3.03737	0.000507329	0.000860016
ENSG00000067842	ATP2B3	-8.90436	-3.15451	2.47e-05	5.25e-05	ATP2B3	-8.17902	-3.03193	1.07e-06	2.83e-06
ENSG00000069188	SDK2	-11.333	-3.50246	1.09e-05	2.49e-05	SDK2	-8.16624	-3.02967	2.13e-06	5.33e-06
ENSG00000189120	SP6	-6.11808	-2.61308	1.07e-06	3e-06	SP6	-8.15228	-3.0272	1.44e-07	4.53e-07
ENSG00000152779	SLC16A12	-1.79794	-0.846348	0.0310222	0.0402483	SLC16A12	-8.14043	-3.0251	6.17e-05	0.000120004
ENSG00000169862	CTNND2	-17.1363	-4.09899	1.08e-06	3.01e-06	CTNND2	-8.13381	-3.02393	1.4e-07	4.42e-07
ENSG00000162814	SPATA17	-3.40198	-1.76637	4.74e-06	1.15e-05	SPATA17	-8.10305	-3.01846	1.7e-07	5.27e-07
ENSG00000157388	CACNA1D	-6.91563	-2.78986	0.000133076	0.000247797	CACNA1D	-8.10202	-3.01828	4.21e-05	8.41e-05
ENSG00000148082	SHC3	-7.04786	-2.81719	1.94e-10	1.58e-09	SHC3	-8.042	-3.00755	1.21e-11	1.15e-10
ENSG00000196139	AKR1C3	-1.64947	-0.721999	1.36e-08	6.07e-08	AKR1C3	-8.03217	-3.00579	9.05e-15	2.75e-13
ENSG00000165633	VSTM4	-11.7512	-3.55473	1.97e-05	4.26e-05	VSTM4	-7.97687	-2.99582	4.33e-05	8.64e-05
ENSG00000125850	OVOL2	-2.88839	-1.53027	0.00124117	0.00197444	OVOL2	-7.92648	-2.98668	3.99e-05	8e-05
ENSG00000109265	KIAA1211	-51.5217	-5.68711	1.05e-10	9.44e-10	KIAA1211	-7.91599	-2.98477	1.85e-12	2.31e-11
ENSG00000237943	RP11-5N23.2	-7.87535	-2.97734	6.32e-05	0.000124125	RP11-5N23.2	-7.90295	-2.98239	2.19e-06	5.45e-06
ENSG00000146904	EPHA1	-5.93087	-2.56824	4.76e-07	1.44e-06	EPHA1	-7.89944	-2.98175	4.66e-08	1.62e-07
ENSG00000172123	SLFN12	-7.30663	-2.86921	8.37e-15	5.75e-13	SLFN12	-7.87243	-2.97681	5.7e-16	2.98e-14
ENSG00000119715	ESRRB	-7.29176	-2.86627	2.3e-07	7.46e-07	ESRRB	-7.87031	-2.97642	1.7e-08	6.6e-08
ENSG00000162873	KLHDC8A	-4.63519	-2.21263	5.67e-08	2.13e-07	KLHDC8A	-7.85114	-2.9729	2.55e-09	1.21e-08
ENSG00000172236	TPSAB1	-7.44428	-2.89613	1.05e-07	3.69e-07	TPSAB1	-7.82007	-2.96718	1.03e-08	4.23e-08
ENSG00000152495	CAMK4	-21.379	-4.41813	9.83e-13	2.18e-11	CAMK4	-7.81001	-2.96532	1.11e-14	3.27e-13
ENSG00000162946	DISC1	-5.18888	-2.37542	1.83e-09	1.06e-08	DISC1	-7.79371	-2.96231	6.98e-11	5.24e-10
ENSG00000135917	SLC19A3	-3.05504	-1.61119	2.15e-13	6.57e-12	SLC19A3	-7.77397	-2.95865	2.61e-16	1.6e-14
ENSG00000149599	DUSP15	-7.31996	-2.87184	0.000388494	0.000672372	DUSP15	-7.76715	-2.95738	6.28e-05	0.000121906
ENSG00000125931	CITED1	-2.19793	-1.13614	0.00258296	0.00392287	CITED1	-7.74238	-2.95278	4.42e-05	8.79e-05
ENSG00000141639	MAPK4	-7.21792	-2.85158	7.98e-07	2.3e-06	MAPK4	-7.69104	-2.94318	7.29e-08	2.44e-07
ENSG00000167703	SLC43A2	-3.62964	-1.85983	1.17e-09	7.19e-09	SLC43A2	-7.67331	-2.93985	4.02e-12	4.52e-11
ENSG00000187210	GCNT1	-7.31974	-2.87179	1.64e-07	5.47e-07	GCNT1	-7.63669	-2.93295	4.3e-08	1.51e-07
ENSG00000135248	FAM71F1	-6.1727	-2.6259	1.14e-09	7.09e-09	FAM71F1	-7.63494	-2.93262	3.12e-11	2.62e-10
ENSG00000172476	RAB40A	-4.1748	-2.06171	0.0138814	0.0188795	RAB40A	-7.59857	-2.92573	0.00064425	0.00107613
ENSG00000065609	SNAP91	-23.3542	-4.54561	2.91e-06	7.37e-06	SNAP91	-7.56383	-2.91912	9.89e-07	2.63e-06
ENSG00000134323	MYCN	-14.17	-3.82476	9.72e-12	1.31e-10	MYCN	-7.55823	-2.91805	9.68e-15	2.91e-13
ENSG00000278937	RP11-139H14.5	-2.70684	-1.43661	1.64e-06	4.41e-06	RP11-139H14.5	-7.55656	-2.91773	1.03e-09	5.48e-09
ENSG00000117266	CDK18	-2.40212	-1.26431	1.48e-12	2.97e-11	CDK18	-7.55434	-2.91731	8.34e-16	3.97e-14
ENSG00000149131	SERPING1	-2.89293	-1.53253	5.68e-12	8.6e-11	SERPING1	-7.53285	-2.9132	3.38e-14	8.34e-13
ENSG00000165152	TMEM246	-12.6116	-3.65668	3.67e-07	1.13e-06	TMEM246	-7.53245	-2.91312	5.74e-07	1.6e-06
ENSG00000163590	PPM1L	-1.74432	-0.802661	5.15e-09	2.58e-08	PPM1L	-7.50843	-2.90851	9.97e-14	2.02e-12
ENSG00000227110	AC087859.1	-3.45847	-1.79013	4.15e-07	1.27e-06	AC087859.1	-7.48021	-2.90308	2.61e-09	1.24e-08
ENSG00000163395	IGFN1	-5.00842	-2.32436	1.77e-05	3.87e-05	IGFN1	-7.42207	-2.89182	8.22e-07	2.22e-06
ENSG00000277531	LLNLF-187D8.1	-1.53938	-0.622345	0.00849893	0.0119492	LLNLF-187D8.1	-7.35688	-2.87909	5e-06	1.17e-05
ENSG00000167083	GNGT2	-4.60199	-2.20226	2.03e-07	6.65e-07	GNGT2	-7.34824	-2.8774	6.81e-09	2.91e-08
ENSG00000197253	TPSB2	-4.91987	-2.29862	5.72e-06	1.37e-05	TPSB2	-7.33657	-2.87511	6.12e-07	1.69e-06
ENSG00000182732	RGS6	-5.96493	-2.5765	0.00310613	0.00464946	RGS6	-7.31524	-2.87091	0.000663244	0.0011058
ENSG00000146197	RP3-329A5.4	-16.2035	-4.01823	2.62e-05	5.53e-05	RP3-329A5.4	-7.29901	-2.8677	0.00019336	0.000348647
ENSG00000168135	KCNJ4	-7.0933	-2.82646	8.12e-08	2.93e-07	KCNJ4	-7.29792	-2.86749	3.27e-08	1.18e-07
ENSG00000104059	FAM189A1	-10.6519	-3.41305	2.3e-10	1.83e-09	FAM189A1	-7.28063	-2.86406	7.66e-12	7.83e-11
ENSG00000244694	PTCHD4	-9.40815	-3.23391	0.000489473	0.000832811	PTCHD4	-7.25697	-2.85937	0.000314982	0.000550124
ENSG00000101333	PLCB4	-2.28528	-1.19237	2.17e-13	6.61e-12	PLCB4	-7.2565	-2.85927	1.48e-17	1.67e-15
ENSG00000137285	TUBB2B	-3.92986	-1.97448	4.58e-18	2.44e-15	TUBB2B	-7.25353	-2.85868	6.28e-22	1.01e-18
ENSG00000167680	SEMA6B	-2.92804	-1.54993	4.84e-12	7.6e-11	SEMA6B	-7.24959	-2.8579	3.9e-15	1.41e-13
ENSG00000091844	RGS17	-6.14362	-2.61909	2.24e-08	9.4e-08	RGS17	-7.2475	-2.85748	6.17e-09	2.67e-08
ENSG00000106415	GLCCI1	-3.19512	-1.67587	1.22e-11	1.58e-10	GLCCI1	-7.22892	-2.85378	4.13e-14	9.82e-13
ENSG00000143195	ILDR2	-7.35986	-2.87968	9.25e-05	0.000176586	ILDR2	-7.21787	-2.85157	7.85e-05	0.000149929
ENSG00000131831	RAI2	-8.7891	-3.13572	7.48e-05	0.000145309	RAI2	-7.20735	-2.84947	0.000134289	0.000247658
ENSG00000184210	DGAT2L6	-2.4124	-1.27047	0.00598929	0.00859519	DGAT2L6	-7.19314	-2.84662	4.15e-05	8.32e-05
ENSG00000153814	JAZF1	-72.5089	-6.18009	2.36e-09	1.31e-08	JAZF1	-7.19261	-2.84652	2.29e-10	1.48e-09
ENSG00000109339	MAPK10	-3.68961	-1.88347	7.95e-12	1.12e-10	MAPK10	-7.17048	-2.84207	3.07e-14	7.62e-13
ENSG00000105290	APLP1	-7.81774	-2.96675	2.96e-15	2.53e-13	APLP1	-7.16205	-2.84037	2.59e-17	2.52e-15
ENSG00000253641	RP11-981G7.2	-3.34192	-1.74068	0.000134004	0.00024938	RP11-981G7.2	-7.15597	-2.83915	6.9e-06	1.58e-05
ENSG00000223802	CERS1	-4.4694	-2.16008	3.05e-08	1.24e-07	CERS1	-7.14714	-2.83737	5.42e-10	3.13e-09
ENSG00000259030	FPGT-TNNI3K	-3.65464	-1.86973	2.17e-05	4.65e-05	FPGT-TNNI3K	-7.11048	-2.82995	9.4e-08	3.07e-07
ENSG00000162669	HFM1	-3.99948	-1.99981	8.89e-06	2.05e-05	HFM1	-7.10108	-2.82804	3.33e-07	9.72e-07
ENSG00000185697	MYBL1	-7.23045	-2.85409	9.66e-14	3.55e-12	MYBL1	-7.07723	-2.82319	3.5e-15	1.3e-13
ENSG00000127252	HRASLS	-3.97557	-1.99116	0.000281071	0.000497818	HRASLS	-7.06258	-2.82019	6.99e-06	1.6e-05
ENSG00000267745	RP11-686D22.8	-5.39278	-2.43103	2.88e-10	2.21e-09	RP11-686D22.8	-7.06222	-2.82012	1.31e-10	9.11e-10
ENSG00000223953	C1QTNF5	-6.40956	-2.68022	0.000303475	0.000534362	C1QTNF5	-7.04489	-2.81658	1.12e-05	2.48e-05
ENSG00000182118	FAM89A	-9.66287	-3.27245	4.15e-09	2.14e-08	FAM89A	-7.00208	-2.80778	5.93e-11	4.54e-10
ENSG00000113361	CDH6	-37.9831	-5.24729	1.26e-07	4.35e-07	CDH6	-6.96034	-2.79916	2.38e-08	8.87e-08
ENSG00000128918	ALDH1A2	-6.38071	-2.67372	0.000142415	0.000263957	ALDH1A2	-6.95908	-2.7989	8.64e-05	0.000164044
ENSG00000224034	RP11-445P17.8	-9.37681	-3.2291	1.57e-05	3.45e-05	RP11-445P17.8	-6.90716	-2.78809	3.8e-07	1.1e-06
ENSG00000235903	RP11-139H14.3	-2.58546	-1.37042	4.46e-06	1.09e-05	RP11-139H14.3	-6.90582	-2.78781	1.88e-08	7.19e-08
ENSG00000225953	SATB2-AS1	-4.00285	-2.00103	6.04e-07	1.78e-06	SATB2-AS1	-6.86588	-2.77945	5.78e-08	1.97e-07
ENSG00000181143	MUC16	-1.93958	-0.955746	0.00758427	0.0107368	MUC16	-6.85458	-2.77707	7.03e-06	1.61e-05
ENSG00000183508	FAM46C	-2.95438	-1.56285	2.09e-06	5.48e-06	FAM46C	-6.85083	-2.77628	2.38e-08	8.87e-08
ENSG00000242267	SKINT1L	-6.48304	-2.69667	0.000829382	0.0013598	SKINT1L	-6.78486	-2.76232	0.00014934	0.000273473
ENSG00000126010	GRPR	-2.37989	-1.25089	0.00153469	0.0024062	GRPR	-6.76436	-2.75795	1.38e-05	2.99e-05
ENSG00000147642	SYBU	-2.53649	-1.34284	0.00146759	0.00230709	SYBU	-6.75721	-2.75643	9.56e-06	2.13e-05
ENSG00000006377	DLX6	-1.85733	-0.89323	1.15e-09	7.1e-09	DLX6	-6.74294	-2.75338	2.21e-14	5.74e-13
ENSG00000144655	CSRNP1	-7.48214	-2.90345	5.26e-16	6.88e-14	CSRNP1	-6.6963	-2.74336	2.57e-18	4.55e-16
ENSG00000196876	SCN8A	-4.91382	-2.29684	9.02e-09	4.2e-08	SCN8A	-6.67889	-2.73961	2.15e-10	1.4e-09
ENSG00000158186	MRAS	-2.91455	-1.54327	2.2e-06	5.75e-06	MRAS	-6.65344	-2.7341	2.44e-08	9.07e-08
ENSG00000088538	DOCK3	-3.66726	-1.8747	5.49e-05	0.00010901	DOCK3	-6.62536	-2.728	2.33e-06	5.76e-06
ENSG00000141622	RNF165	-11.72	-3.55089	7.87e-10	5.15e-09	RNF165	-6.58733	-2.71969	3.73e-11	3.06e-10
ENSG00000181961	OR4A16	-14.4955	-3.85753	6.12e-05	0.00012062	OR4A16	-6.56343	-2.71445	0.000366572	0.000634238
ENSG00000272668	RP11-190A12.10	-4.62862	-2.21058	3.97e-07	1.22e-06	RP11-190A12.10	-6.54611	-2.71064	1.34e-07	4.24e-07
ENSG00000166106	ADAMTS15	-26.1678	-4.70972	1.05e-06	2.95e-06	ADAMTS15	-6.53563	-2.70833	1.61e-06	4.1e-06
ENSG00000175262	C1orf127	-2.0173	-1.01243	1.4e-07	4.77e-07	C1orf127	-6.53318	-2.70778	1.56e-10	1.06e-09
ENSG00000205363	C15orf59	-5.60462	-2.48662	8.92e-07	2.54e-06	C15orf59	-6.50476	-2.7015	1.28e-07	4.05e-07
ENSG00000120885	CLU	-6.83386	-2.7727	1.54e-20	8.21e-17	CLU	-6.47686	-2.6953	1.39e-22	3.01e-19
ENSG00000223839	FAM95B1	-2.22267	-1.15229	0.0307284	0.039893	FAM95B1	-6.47216	-2.69425	0.000501565	0.000851321
ENSG00000267102	RP11-686D22.7	-6.11089	-2.61138	4.91e-09	2.48e-08	RP11-686D22.7	-6.45031	-2.68937	1.38e-09	7.07e-09
ENSG00000131773	KHDRBS3	-9.34372	-3.224	8.11e-13	1.86e-11	KHDRBS3	-6.43431	-2.68579	7.68e-15	2.41e-13
ENSG00000261175	CTD-2015G9.2	-14.7691	-3.88451	1.84e-06	4.89e-06	CTD-2015G9.2	-6.43253	-2.68539	2.5e-06	6.15e-06
ENSG00000186439	TRDN	-7.24781	-2.85754	3.56e-14	1.63e-12	TRDN	-6.41706	-2.68191	4.46e-16	2.45e-14
ENSG00000136155	SCEL	-5.67731	-2.50521	9.73e-06	2.23e-05	SCEL	-6.41103	-2.68056	3.12e-06	7.54e-06
ENSG00000154822	PLCL2	-8.79497	-3.13668	4.02e-05	8.21e-05	PLCL2	-6.40862	-2.68001	4.71e-06	1.11e-05
ENSG00000185339	TCN2	-5.973	-2.57846	1.19e-07	4.12e-07	TCN2	-6.35051	-2.66687	1.79e-08	6.89e-08
ENSG00000145864	GABRB2	-11.689	-3.54708	2.67e-09	1.46e-08	GABRB2	-6.34727	-2.66614	4.71e-10	2.78e-09
ENSG00000172771	EFCAB12	-5.77705	-2.53033	3.86e-07	1.19e-06	EFCAB12	-6.31332	-2.6584	2.81e-08	1.03e-07
ENSG00000182632	CCNYL2	-3.3651	-1.75065	2.64e-06	6.77e-06	CCNYL2	-6.3117	-2.65803	9.15e-08	2.99e-07
ENSG00000154678	PDE1C	-10.9655	-3.45489	3.33e-10	2.5e-09	PDE1C	-6.30427	-2.65633	3.29e-10	2.03e-09
ENSG00000171766	GATM	-3.30528	-1.72477	1.58e-09	9.32e-09	GATM	-6.3014	-2.65567	1.37e-11	1.3e-10
ENSG00000092051	JPH4	-15.8336	-3.98492	3.76e-07	1.16e-06	JPH4	-6.23159	-2.6396	2.17e-07	6.57e-07
ENSG00000149948	HMGA2	-3.94982	-1.98179	4.93e-16	6.51e-14	HMGA2	-6.2306	-2.63937	1.28e-19	4.69e-17
ENSG00000272505	RP11-981G7.6	-4.63196	-2.21162	5.33e-09	2.66e-08	RP11-981G7.6	-6.22279	-2.63756	6.96e-10	3.89e-09
ENSG00000154096	THY1	-14.6217	-3.87004	1.24e-16	2.64e-14	THY1	-6.18565	-2.62892	1.31e-18	2.7e-16
ENSG00000116678	LEPR	-5.70466	-2.51214	2.98e-12	5.2e-11	LEPR	-6.16329	-2.6237	1.44e-13	2.76e-12
ENSG00000016391	CHDH	-6.95455	-2.79796	7.7e-08	2.81e-07	CHDH	-6.13706	-2.61755	2.13e-08	8.06e-08
ENSG00000088882	CPXM1	-24.4038	-4.60903	6.95e-10	4.62e-09	CPXM1	-6.08798	-2.60596	1.5e-10	1.02e-09
ENSG00000162738	VANGL2	-26.0805	-4.7049	1.82e-16	3.34e-14	VANGL2	-6.05443	-2.59799	8.23e-19	1.79e-16
ENSG00000165929	TC2N	-8.08634	-3.01549	1.52e-10	1.29e-09	TC2N	-6.02783	-2.59164	3.5e-11	2.88e-10
ENSG00000108852	MPP2	-4.30573	-2.10626	5.86e-13	1.43e-11	MPP2	-6.01814	-2.58932	4.51e-15	1.57e-13
ENSG00000157890	MEGF11	-7.58827	-2.92377	5.08e-07	1.52e-06	MEGF11	-6.00979	-2.58732	4.36e-07	1.25e-06
ENSG00000151090	THRB	-46.6748	-5.54457	4.63e-11	4.71e-10	THRB	-6.00031	-2.58504	4.55e-12	5.02e-11
ENSG00000174672	BRSK2	-5.24843	-2.39189	2.79e-12	4.93e-11	BRSK2	-5.99315	-2.58331	7.77e-14	1.65e-12
ENSG00000135424	ITGA7	-5.2072	-2.38051	1.66e-14	9.37e-13	ITGA7	-5.98062	-2.5803	5.25e-17	4.62e-15
ENSG00000141429	GALNT1	-11.0912	-3.47135	1.7e-11	2.07e-10	GALNT1	-5.9674	-2.5771	1.2e-12	1.62e-11
ENSG00000277147	RP11-640M9.1	-3.05777	-1.61248	5.61e-06	1.34e-05	RP11-640M9.1	-5.96268	-2.57596	2.69e-07	8.01e-07
ENSG00000180071	ANKRD18A	-7.06351	-2.82038	0.000298365	0.000526293	ANKRD18A	-5.92861	-2.56769	0.00040248	0.000692345
ENSG00000198513	ATL1	-19.8353	-4.31	3.29e-08	1.32e-07	ATL1	-5.9283	-2.56762	4.01e-09	1.82e-08
ENSG00000186469	GNG2	-6.01433	-2.5884	3.78e-14	1.72e-12	GNG2	-5.91774	-2.56505	6.99e-16	3.46e-14
ENSG00000178882	FAM101A	-5.29171	-2.40373	0.000795217	0.00130714	FAM101A	-5.91593	-2.5646	1.21e-05	2.65e-05
ENSG00000180066	C10orf91	-2.96721	-1.56911	0.000304099	0.000535226	C10orf91	-5.89266	-2.55892	4.18e-06	9.92e-06
ENSG00000136943	CTSV	-3.87153	-1.9529	1.47e-10	1.26e-09	CTSV	-5.86574	-2.55231	8.86e-13	1.26e-11
ENSG00000235217	TSPYL3	-4.26613	-2.09293	1.04e-07	3.64e-07	TSPYL3	-5.86483	-2.55209	1.59e-09	8e-09
ENSG00000119514	GALNT12	-8.74298	-3.12813	1.76e-11	2.12e-10	GALNT12	-5.84057	-2.54611	1.57e-12	2.03e-11
ENSG00000150594	ADRA2A	-10.9373	-3.45119	5.07e-09	2.55e-08	ADRA2A	-5.8168	-2.54023	2e-09	9.75e-09
ENSG00000139410	SDSL	-2.94197	-1.55678	0.00114816	0.001838	SDSL	-5.80998	-2.53853	3.14e-05	6.4e-05
ENSG00000058335	RASGRF1	-4.84742	-2.27722	2.61e-06	6.7e-06	RASGRF1	-5.76475	-2.52726	4.99e-07	1.41e-06
ENSG00000135097	MSI1	-6.39623	-2.67722	1.19e-15	1.33e-13	MSI1	-5.74455	-2.5222	3.8e-17	3.51e-15
ENSG00000184185	KCNJ12	-3.59232	-1.84492	1.41e-11	1.78e-10	KCNJ12	-5.73652	-2.52018	4.89e-14	1.12e-12
ENSG00000205663	RP11-706O15.5	-2.30472	-1.20459	0.0336027	0.0434554	RP11-706O15.5	-5.71979	-2.51596	0.00320084	0.00483916
ENSG00000204103	MAFB	-11.8963	-3.57244	1.11e-10	9.91e-10	MAFB	-5.71521	-2.51481	1.82e-11	1.64e-10
ENSG00000146147	MLIP	-6.26918	-2.64828	1.64e-10	1.37e-09	MLIP	-5.68924	-2.50824	1.85e-11	1.66e-10
ENSG00000261279	ULK4P1	-3.29313	-1.71946	0.000697941	0.00115723	ULK4P1	-5.67408	-2.50439	2.15e-05	4.51e-05
ENSG00000181444	ZNF467	-16.3172	-4.02833	8.4e-10	5.44e-09	ZNF467	-5.67235	-2.50395	3.54e-11	2.91e-10
ENSG00000105464	GRIN2D	-3.44604	-1.78494	6.08e-14	2.51e-12	GRIN2D	-5.64551	-2.4971	5.84e-16	3.04e-14
ENSG00000204961	PCDHA9	-8.81874	-3.14057	1.64e-06	4.42e-06	PCDHA9	-5.64368	-2.49664	1.27e-06	3.32e-06
ENSG00000181577	C6orf223	-6.65593	-2.73464	2.41e-07	7.75e-07	C6orf223	-5.64024	-2.49576	1.4e-07	4.4e-07
ENSG00000198879	SFMBT2	-5.42782	-2.44037	4.23e-14	1.88e-12	SFMBT2	-5.62817	-2.49267	3.44e-16	1.98e-14
ENSG00000164867	NOS3	-4.5312	-2.17989	9.66e-06	2.22e-05	NOS3	-5.6243	-2.49167	1.52e-06	3.91e-06
ENSG00000165030	NFIL3	-8.24647	-3.04378	2.77e-14	1.35e-12	NFIL3	-5.61383	-2.48899	1.13e-15	5.18e-14
ENSG00000141750	STAC2	-6.83949	-2.77389	3.68e-11	3.89e-10	STAC2	-5.60011	-2.48545	3.42e-12	3.93e-11
ENSG00000148541	FAM13C	-7.09685	-2.82718	0.000505645	0.000857773	FAM13C	-5.58011	-2.48029	0.00100217	0.0016272
ENSG00000267547	RP11-686D22.4	-5.83437	-2.54458	1.72e-07	5.73e-07	RP11-686D22.4	-5.57998	-2.48026	2.16e-08	8.13e-08
ENSG00000072952	MRVI1	-4.04892	-2.01754	4.73e-07	1.43e-06	MRVI1	-5.57445	-2.47883	3.3e-08	1.18e-07
ENSG00000169129	AFAP1L2	-12.3701	-3.62878	4.9e-06	1.19e-05	AFAP1L2	-5.56669	-2.47682	2.45e-06	6.04e-06
ENSG00000163288	GABRB1	-20.4015	-4.3506	1.27e-06	3.5e-06	GABRB1	-5.5654	-2.47649	2.31e-05	4.81e-05
ENSG00000164483	SAMD3	-3.94381	-1.97959	1.77e-06	4.71e-06	SAMD3	-5.56004	-2.4751	2.42e-07	7.25e-07
ENSG00000136848	DAB2IP	-13.3114	-3.73459	1.04e-15	1.17e-13	DAB2IP	-5.55501	-2.47379	7.36e-18	1.03e-15
ENSG00000112773	FAM46A	-4.60626	-2.2036	2.92e-15	2.53e-13	FAM46A	-5.53837	-2.46946	2.51e-17	2.51e-15
ENSG00000117154	IGSF21	-11.5854	-3.53424	1.46e-07	4.96e-07	IGSF21	-5.51848	-2.46427	1.45e-08	5.73e-08
ENSG00000139971	C14orf37	-4.678	-2.22589	5.04e-12	7.83e-11	C14orf37	-5.5174	-2.46399	2.11e-14	5.5e-13
ENSG00000120915	EPHX2	-12.2055	-3.60946	1.99e-06	5.24e-06	EPHX2	-5.51037	-2.46215	1.16e-07	3.71e-07
ENSG00000145911	RP11-889L3.3	-4.2356	-2.08257	9.41e-07	2.66e-06	RP11-889L3.3	-5.50027	-2.4595	5.21e-08	1.79e-07
ENSG00000124615	MOCS1	-7.8576	-2.97409	1.58e-11	1.95e-10	MOCS1	-5.46658	-2.45064	5.76e-13	8.65e-12
ENSG00000119547	ONECUT2	-6.15162	-2.62097	1.87e-14	1.01e-12	ONECUT2	-5.37848	-2.4272	2.04e-16	1.31e-14
ENSG00000134198	TSPAN2	-5.1553	-2.36606	8.46e-10	5.48e-09	TSPAN2	-5.37629	-2.42661	8.62e-11	6.3e-10
ENSG00000251141	RP11-53O19.1	-2.88906	-1.5306	7.44e-05	0.00014448	RP11-53O19.1	-5.37135	-2.42529	1.34e-06	3.47e-06
ENSG00000120318	ARAP3	-2.66843	-1.41599	3.12e-11	3.41e-10	ARAP3	-5.36936	-2.42475	8.66e-14	1.81e-12
ENSG00000163171	CDC42EP3	-9.10637	-3.18688	5.98e-08	2.24e-07	CDC42EP3	-5.36605	-2.42386	9.09e-08	2.97e-07
ENSG00000071575	TRIB2	-13.4685	-3.75151	8.43e-13	1.91e-11	TRIB2	-5.36432	-2.4234	5.17e-15	1.73e-13
ENSG00000198208	RPS6KL1	-2.72711	-1.44737	9.26e-10	5.91e-09	RPS6KL1	-5.34951	-2.41941	2.13e-12	2.62e-11
ENSG00000143198	MGST3	-4.80309	-2.26396	1.32e-17	4.84e-15	MGST3	-5.34592	-2.41844	6.65e-20	2.99e-17
ENSG00000164841	TMEM74	-6.02369	-2.59065	2.4e-06	6.2e-06	TMEM74	-5.34012	-2.41687	3.77e-07	1.09e-06
ENSG00000155465	SLC7A7	-4.43759	-2.14978	1.24e-11	1.6e-10	SLC7A7	-5.33613	-2.41579	1.13e-12	1.55e-11
ENSG00000182853	VMO1	-6.54887	-2.71125	2.02e-06	5.33e-06	VMO1	-5.32169	-2.41188	2.21e-07	6.7e-07
ENSG00000158445	KCNB1	-6.37864	-2.67325	0.00058768	0.00098658	KCNB1	-5.27654	-2.39959	0.000664338	0.00110728
ENSG00000168702	LRP1B	-3.16185	-1.66077	3.27e-14	1.53e-12	LRP1B	-5.24522	-2.391	3.26e-17	3.04e-15
ENSG00000197183	NOL4L	-7.50774	-2.90838	3.64e-11	3.85e-10	NOL4L	-5.23287	-2.3876	4.71e-12	5.16e-11
ENSG00000186976	EFCAB6	-2.07842	-1.05549	0.00782746	0.0110576	EFCAB6	-5.22961	-2.3867	3.17e-05	6.45e-05
ENSG00000173432	SAA1	-1.55002	-0.632286	0.0181752	0.0243386	SAA1	-5.21619	-2.383	9.21e-06	2.06e-05
ENSG00000114473	IQCG	-3.87716	-1.955	3e-11	3.32e-10	IQCG	-5.20975	-2.38121	3.55e-13	5.88e-12
ENSG00000054392	HHAT	-5.76816	-2.52811	3.9e-09	2.03e-08	HHAT	-5.17868	-2.37258	6.1e-10	3.47e-09
ENSG00000117069	ST6GALNAC5	-1.65138	-0.723671	0.000752649	0.00124176	ST6GALNAC5	-5.13734	-2.36102	6.56e-08	2.22e-07
ENSG00000116991	SIPA1L2	-11.4853	-3.52171	1.53e-10	1.3e-09	SIPA1L2	-5.11571	-2.35494	1.2e-11	1.15e-10
ENSG00000233593	RP4-665J23.1	-2.98852	-1.57943	2.53e-05	5.37e-05	RP4-665J23.1	-5.11421	-2.35451	6.42e-07	1.77e-06
ENSG00000122778	KIAA1549	-3.94215	-1.97898	3.4e-15	2.82e-13	KIAA1549	-5.08681	-2.34676	2.55e-17	2.52e-15
ENSG00000204186	ZDBF2	-7.65862	-2.93708	5.02e-09	2.53e-08	ZDBF2	-5.06605	-2.34086	3.34e-09	1.55e-08
ENSG00000146233	CYP39A1	-20.7952	-4.37818	5.73e-06	1.37e-05	CYP39A1	-5.06252	-2.33986	0.000131119	0.000242156
ENSG00000166664	CHRFAM7A	-5.08286	-2.34564	2.13e-07	6.96e-07	CHRFAM7A	-5.05869	-2.33876	4.36e-08	1.53e-07
ENSG00000197948	FCHSD1	-3.31492	-1.72897	8.79e-05	0.00016825	FCHSD1	-5.05794	-2.33855	9.41e-06	2.1e-05
ENSG00000196220	SRGAP3	-9.20472	-3.20237	4.75e-07	1.43e-06	SRGAP3	-5.00004	-2.32194	2.61e-07	7.8e-07
ENSG00000196586	MYO6	-8.00334	-3.0006	1.84e-10	1.51e-09	MYO6	-4.96574	-2.31201	9.87e-11	7.06e-10
ENSG00000164330	EBF1	-7.62795	-2.9313	1.1e-08	5.03e-08	EBF1	-4.95249	-2.30815	2.07e-09	1.01e-08
ENSG00000001617	SEMA3F	-1.66607	-0.736447	9.07e-10	5.81e-09	SEMA3F	-4.95236	-2.30812	2.69e-16	1.63e-14
ENSG00000093072	CECR1	-10.5489	-3.39902	1.71e-08	7.38e-08	CECR1	-4.95116	-2.30777	1.04e-08	4.24e-08
ENSG00000096696	DSP	-9.96332	-3.31663	1.7e-08	7.35e-08	DSP	-4.93534	-2.30315	8.23e-09	3.45e-08
ENSG00000146416	AIG1	-8.82051	-3.14086	3.61e-12	6.08e-11	AIG1	-4.93344	-2.30259	3.24e-13	5.43e-12
ENSG00000241697	TMEFF1	-6.80013	-2.76556	4.01e-13	1.08e-11	TMEFF1	-4.93036	-2.30169	2.81e-12	3.31e-11
ENSG00000005379	BZRAP1	-8.74015	-3.12766	1.64e-06	4.41e-06	BZRAP1	-4.91399	-2.29689	1.79e-05	3.81e-05
ENSG00000163536	SERPINI1	-4.93566	-2.30324	8.73e-06	2.02e-05	SERPINI1	-4.90726	-2.29492	4.95e-06	1.16e-05
ENSG00000169891	REPS2	-6.69447	-2.74297	0.000144058	0.000266817	REPS2	-4.90462	-2.29414	0.00181652	0.00283665
ENSG00000102230	PCYT1B	-10.7501	-3.42627	8.05e-09	3.81e-08	PCYT1B	-4.89652	-2.29176	6.78e-09	2.9e-08
ENSG00000107518	ATRNL1	-16.8194	-4.07206	2.39e-06	6.2e-06	ATRNL1	-4.89055	-2.29	5.54e-08	1.9e-07
ENSG00000071242	RPS6KA2	-5.12011	-2.35618	4.71e-12	7.45e-11	RPS6KA2	-4.88431	-2.28815	4.38e-13	6.92e-12
ENSG00000112379	ARFGEF3	-14.2883	-3.83677	2.55e-12	4.59e-11	ARFGEF3	-4.88117	-2.28723	8.68e-14	1.81e-12
ENSG00000116396	KCNC4	-2.84283	-1.50733	1.62e-08	7.05e-08	KCNC4	-4.88092	-2.28715	1.34e-10	9.24e-10
ENSG00000113657	DPYSL3	-10.1223	-3.33946	2.39e-14	1.22e-12	DPYSL3	-4.87891	-2.28656	2.96e-15	1.13e-13
ENSG00000164742	ADCY1	-3.87089	-1.95266	2.51e-07	8.04e-07	ADCY1	-4.87866	-2.28648	3.04e-08	1.1e-07
ENSG00000066248	NGEF	-3.92057	-1.97106	7.17e-07	2.08e-06	NGEF	-4.86451	-2.28229	1.21e-08	4.86e-08
ENSG00000198088	NUP62CL	-9.14469	-3.19293	2.59e-10	2.03e-09	NUP62CL	-4.85856	-2.28053	4.34e-10	2.59e-09
ENSG00000266094	RASSF5	-1.67277	-0.742243	3.66e-07	1.13e-06	RASSF5	-4.84205	-2.27562	7.19e-12	7.43e-11
ENSG00000108387	2023-09-04	-3.84408	-1.94264	8.06e-05	0.000155356	2023-09-04	-4.83379	-2.27315	6.32e-06	1.45e-05
ENSG00000107821	KAZALD1	-2.8151	-1.49319	5.34e-11	5.3e-10	KAZALD1	-4.83346	-2.27305	5.45e-13	8.3e-12
ENSG00000105880	DLX5	-1.55438	-0.636343	1.56e-11	1.93e-10	DLX5	-4.82833	-2.27152	2.18e-18	4.12e-16
ENSG00000168243	GNG4	-3.22695	-1.69017	5.74e-12	8.65e-11	GNG4	-4.82636	-2.27094	1.16e-14	3.39e-13
ENSG00000182253	SYNM	-1.53325	-0.616594	7.28e-09	3.5e-08	SYNM	-4.8061	-2.26487	3.86e-16	2.17e-14
ENSG00000198719	DLL1	-4.64172	-2.21466	3.63e-05	7.48e-05	DLL1	-4.78115	-2.25736	2.23e-05	4.66e-05
ENSG00000027869	SH2D2A	-2.52147	-1.33426	1.86e-06	4.93e-06	SH2D2A	-4.7778	-2.25635	2.2e-09	1.06e-08
ENSG00000164626	KCNK5	-2.75945	-1.46438	0.000612387	0.00102451	KCNK5	-4.76296	-2.25186	4.87e-05	9.64e-05
ENSG00000248383	PCDHAC1	-6.23719	-2.6409	7.17e-06	1.68e-05	PCDHAC1	-4.76165	-2.25146	1.33e-05	2.89e-05
ENSG00000042832	TG	-3.45732	-1.78965	0.00204614	0.00315065	TG	-4.7559	-2.24972	0.000127524	0.000235859
ENSG00000243284	VSIG8	-3.62352	-1.85739	0.0111732	0.0154177	VSIG8	-4.74931	-2.24772	0.00199768	0.00310417
ENSG00000244607	CCDC13	-2.91398	-1.54299	0.00512651	0.00742296	CCDC13	-4.74624	-2.24678	0.00198015	0.00307902
ENSG00000142449	FBN3	-5.75126	-2.52388	0.000210601	0.00038016	FBN3	-4.73034	-2.24194	0.00188751	0.00294378
ENSG00000240038	AMY2B	-3.70329	-1.88881	1.22e-06	3.38e-06	AMY2B	-4.71821	-2.23824	1.87e-07	5.73e-07
ENSG00000130052	STARD8	-3.44715	-1.78541	1.95e-05	4.22e-05	STARD8	-4.71536	-2.23737	1.8e-06	4.56e-06
ENSG00000111859	NEDD9	-5.17563	-2.37174	4.18e-15	3.35e-13	NEDD9	-4.71115	-2.23608	1.04e-16	7.98e-15
ENSG00000197748	CFAP43	-4.40311	-2.13852	0.00483099	0.00702558	CFAP43	-4.70978	-2.23566	0.000202326	0.000363835
ENSG00000071246	VASH1	-4.24637	-2.08623	1.36e-13	4.58e-12	VASH1	-4.69612	-2.23147	7.34e-16	3.61e-14
ENSG00000167889	MGAT5B	-6.93906	-2.79474	1.33e-06	3.66e-06	MGAT5B	-4.6902	-2.22965	1.11e-06	2.91e-06
ENSG00000131044	TTLL9	-3.03054	-1.59957	0.0194565	0.0259414	TTLL9	-4.68329	-2.22752	0.000204072	0.000366769
ENSG00000151468	CCDC3	-2.29999	-1.20163	7.82e-08	2.84e-07	CCDC3	-4.66123	-2.22071	6.47e-10	3.65e-09
ENSG00000137726	FXYD6	-6.58929	-2.72012	4.11e-12	6.68e-11	FXYD6	-4.65775	-2.21963	1.06e-12	1.46e-11
ENSG00000122861	PLAU	-1.69548	-0.761693	6.78e-07	1.98e-06	PLAU	-4.64886	-2.21688	6.29e-11	4.78e-10
ENSG00000163421	PROK2	-2.22948	-1.15671	0.00169833	0.00264513	PROK2	-4.62333	-2.20893	1.04e-05	2.3e-05
ENSG00000126878	AIF1L	-4.13869	-2.04917	2.87e-14	1.39e-12	AIF1L	-4.58907	-2.1982	8.01e-16	3.89e-14
ENSG00000142920	AZIN2	-2.26073	-1.17679	2.27e-08	9.5e-08	AZIN2	-4.57469	-2.19367	1.64e-11	1.51e-10
ENSG00000186417	GLDN	-3.59012	-1.84403	2.67e-06	6.83e-06	GLDN	-4.5635	-2.19014	1.55e-06	3.96e-06
ENSG00000067840	PDZD4	-4.44258	-2.1514	1.71e-07	5.71e-07	PDZD4	-4.53454	-2.18096	1.44e-08	5.68e-08
ENSG00000276417	RP11-266K4.13	-1.89291	-0.920608	0.0372904	0.0478798	RP11-266K4.13	-4.51979	-2.17626	0.00305781	0.00463642
ENSG00000139800	ZIC5	-3.30775	-1.72585	9.74e-15	6.36e-13	ZIC5	-4.50773	-2.1724	1.36e-17	1.59e-15
ENSG00000185818	NAT8L	-2.0172	-1.01236	4.86e-12	7.63e-11	NAT8L	-4.49171	-2.16726	3.27e-16	1.91e-14
ENSG00000036530	CYP46A1	-5.59977	-2.48537	8.34e-06	1.94e-05	CYP46A1	-4.49017	-2.16677	2.75e-06	6.71e-06
ENSG00000007129	CEACAM21	-9.77995	-3.28983	3.39e-13	9.4e-12	CEACAM21	-4.48366	-2.16468	7.4e-14	1.6e-12
ENSG00000245573	BDNF-AS1	-2.01023	-1.00736	0.00396742	0.00584679	BDNF-AS1	-4.47311	-2.16128	1.39e-05	3.02e-05
ENSG00000250120	PCDHA10	-8.48935	-3.08565	8.84e-12	1.21e-10	PCDHA10	-4.46741	-2.15944	1.66e-12	2.13e-11
ENSG00000198774	RASSF9	-6.86677	-2.77963	6.72e-06	1.59e-05	RASSF9	-4.46383	-2.15828	6.39e-06	1.47e-05
ENSG00000213240	RP11-458D21.5	-2.45463	-1.29551	0.00813568	0.0114677	RP11-458D21.5	-4.46104	-2.15738	0.0276522	0.0366441
ENSG00000182621	PLCB1	-4.90557	-2.29442	1.84e-11	2.2e-10	PLCB1	-4.4583	-2.15649	3.69e-11	3.03e-10
ENSG00000145734	BDP1	-3.41075	-1.77009	9.92e-18	4.18e-15	BDP1	-4.44804	-2.15317	2.23e-20	1.63e-17
ENSG00000171388	APLN	-4.44147	-2.15104	1.64e-05	3.6e-05	APLN	-4.44211	-2.15125	2.31e-06	5.72e-06
ENSG00000171316	CHD7	-2.05252	-1.0374	9.22e-06	2.12e-05	CHD7	-4.43251	-2.14812	1.34e-08	5.32e-08
ENSG00000091592	NLRP1	-4.90366	-2.29386	9.75e-12	1.31e-10	NLRP1	-4.42826	-2.14674	6.24e-13	9.28e-12
ENSG00000159784	FAM131B	-7.09211	-2.82622	2.41e-10	1.9e-09	FAM131B	-4.42288	-2.14499	9.68e-12	9.56e-11
ENSG00000143320	CRABP2	-3.01274	-1.59108	5.07e-07	1.52e-06	CRABP2	-4.42088	-2.14433	5.95e-09	2.59e-08
ENSG00000215481	AP000356.8	-3.69145	-1.88419	3.47e-05	7.18e-05	AP000356.8	-4.40442	-2.13895	5.67e-06	1.32e-05
ENSG00000166387	PPFIBP2	-1.96608	-0.975325	0.00773011	0.0109287	PPFIBP2	-4.39773	-2.13676	3.55e-05	7.18e-05
ENSG00000104313	EYA1	-9.42887	-3.23708	1.57e-06	4.23e-06	EYA1	-4.37727	-2.13003	7.7e-06	1.75e-05
ENSG00000161642	ZNF385A	-2.18963	-1.13069	2.05e-12	3.86e-11	ZNF385A	-4.37647	-2.12977	4.8e-16	2.61e-14
ENSG00000106003	LFNG	-3.32163	-1.73189	1.39e-06	3.79e-06	LFNG	-4.36888	-2.12727	1e-07	3.25e-07
ENSG00000165821	SALL2	-4.67269	-2.22425	6.86e-18	3.33e-15	SALL2	-4.36679	-2.12657	2.53e-20	1.77e-17
ENSG00000235706	AL356017.3	-1.91782	-0.939465	0.000205045	0.000370969	AL356017.3	-4.36126	-2.12475	3.87e-07	1.12e-06
ENSG00000170775	GPR37	-6.08993	-2.60643	0.000260935	0.000464624	GPR37	-4.35914	-2.12404	0.000105496	0.000197571
ENSG00000164309	CMYA5	-2.93726	-1.55447	1.4e-07	4.77e-07	CMYA5	-4.35849	-2.12383	2.62e-09	1.25e-08
ENSG00000229921	C6orf54	-4.56205	-2.18968	0.00230288	0.00351922	C6orf54	-4.34663	-2.1199	6.36e-05	0.000123294
ENSG00000059804	SLC2A3	-3.62128	-1.8565	4.54e-16	6.1e-14	SLC2A3	-4.34	-2.1177	1.71e-17	1.83e-15
ENSG00000134853	PDGFRA	-3.29876	-1.72192	3.53e-11	3.76e-10	PDGFRA	-4.33734	-2.11681	3.55e-12	4.04e-11
ENSG00000130283	GDF1	-3.354	-1.74588	1.1e-05	2.49e-05	GDF1	-4.30507	-2.10604	8.73e-07	2.34e-06
ENSG00000122824	NUDT10	-7.22699	-2.8534	9.82e-15	6.39e-13	NUDT10	-4.27884	-2.09722	4.53e-16	2.48e-14
ENSG00000272491	RP5-1024N4.4	-6.03303	-2.59288	8.58e-05	0.000164489	RP5-1024N4.4	-4.26338	-2.092	0.000268312	0.000473861
ENSG00000162878	PKDCC	-1.88251	-0.912659	3.92e-08	1.54e-07	PKDCC	-4.26185	-2.09148	2.62e-12	3.13e-11
ENSG00000006837	CDKL3	-3.60979	-1.85191	2.43e-06	6.27e-06	CDKL3	-4.25836	-2.0903	3.27e-06	7.88e-06
ENSG00000131650	KREMEN2	-2.00731	-1.00526	0.000198035	0.000359098	KREMEN2	-4.2569	-2.0898	4.63e-07	1.32e-06
ENSG00000267648	RP11-686D22.3	-5.90319	-2.56149	2.22e-06	5.79e-06	RP11-686D22.3	-4.23712	-2.08309	5.13e-06	1.2e-05
ENSG00000239218	RPS20P22	-3.01329	-1.59134	4.36e-05	8.85e-05	RPS20P22	-4.23669	-2.08294	9.17e-07	2.45e-06
ENSG00000043355	ZIC2	-3.74008	-1.90307	1.13e-18	1.06e-15	ZIC2	-4.23163	-2.08121	4.84e-20	2.56e-17
ENSG00000198797	BRINP2	-2.14338	-1.09989	3.04e-06	7.69e-06	BRINP2	-4.22245	-2.07808	4.46e-09	2e-08
ENSG00000166206	GABRB3	-11.3772	-3.50808	8.99e-06	2.08e-05	GABRB3	-4.22121	-2.07766	1.36e-05	2.96e-05
ENSG00000166432	ZMAT1	-3.95191	-1.98255	5.69e-12	8.61e-11	ZMAT1	-4.21689	-2.07618	3.66e-14	8.87e-13
ENSG00000188483	IER5L	-6.1385	-2.61789	1.04e-12	2.28e-11	IER5L	-4.21183	-2.07445	1.32e-12	1.75e-11
ENSG00000106278	PTPRZ1	-2.52088	-1.33393	1.15e-12	2.43e-11	PTPRZ1	-4.21129	-2.07426	6.72e-16	3.38e-14
ENSG00000152763	WDR78	-2.30668	-1.20582	5.86e-06	1.4e-05	WDR78	-4.21126	-2.07425	1.62e-08	6.33e-08
ENSG00000144810	COL8A1	-8.24227	-3.04304	9.34e-08	3.33e-07	COL8A1	-4.19528	-2.06877	5.24e-08	1.8e-07
ENSG00000156463	SH3RF2	-2.52374	-1.33557	2.02e-12	3.8e-11	SH3RF2	-4.19136	-2.06742	9.41e-16	4.39e-14
ENSG00000137033	IL33	-2.91734	-1.54465	1.69e-12	3.27e-11	IL33	-4.18037	-2.06363	3.35e-15	1.26e-13
ENSG00000285367	RP11-437L7.2	-2.25971	-1.17614	0.00141902	0.00223645	RP11-437L7.2	-4.16897	-2.05969	2.2e-05	4.6e-05
ENSG00000163879	DNALI1	-2.31207	-1.20919	0.00105939	0.00170596	DNALI1	-4.15693	-2.05552	1.85e-05	3.91e-05
ENSG00000226091	RP11-90D4.2	-2.58297	-1.36903	1.07e-05	2.43e-05	RP11-90D4.2	-4.15218	-2.05387	1.73e-07	5.33e-07
ENSG00000279204	RP11-175K6.2	-3.81768	-1.9327	0.0315061	0.040853	RP11-175K6.2	-4.14051	-2.04981	0.010956	0.0153159
ENSG00000177640	CASC2	-3.16902	-1.66404	9.37e-08	3.33e-07	CASC2	-4.13962	-2.0495	5.85e-09	2.54e-08
ENSG00000130475	FCHO1	-3.49654	-1.80593	8.92e-08	3.19e-07	FCHO1	-4.13083	-2.04643	2.56e-08	9.45e-08
ENSG00000164076	CAMKV	-2.95432	-1.56282	0.000414128	0.000713651	CAMKV	-4.12614	-2.04479	4.43e-05	8.82e-05
ENSG00000164241	C5orf63	-2.82344	-1.49745	7.45e-07	2.16e-06	C5orf63	-4.11305	-2.04021	2.37e-08	8.84e-08
ENSG00000143858	SYT2	-4.35557	-2.12286	2.28e-06	5.92e-06	SYT2	-4.11075	-2.0394	7.38e-07	2.01e-06
ENSG00000142156	COL6A1	-8.46433	-3.0814	2.25e-15	2.1e-13	COL6A1	-4.10901	-2.03879	1.19e-16	9.04e-15
ENSG00000077264	PAK3	-86.8386	-6.44026	2.82e-08	1.15e-07	PAK3	-4.10524	-2.03747	1.19e-07	3.8e-07
ENSG00000260645	RP11-250B2.5	-2.80386	-1.48741	3e-05	6.28e-05	RP11-250B2.5	-4.0913	-2.03256	9.14e-06	2.05e-05
ENSG00000155886	SLC24A2	-5.37476	-2.4262	0.000135007	0.000251129	SLC24A2	-4.08754	-2.03123	2.31e-05	4.81e-05
ENSG00000119125	GDA	-7.28497	-2.86492	5.74e-10	3.96e-09	GDA	-4.087	-2.03104	1.49e-09	7.58e-09
ENSG00000281091	RP13-349O20.2	-2.2358	-1.16079	0.00133706	0.00211499	RP13-349O20.2	-4.07125	-2.02547	3.61e-05	7.28e-05
ENSG00000143494	VASH2	-3.18348	-1.6706	1.17e-09	7.2e-09	VASH2	-4.05929	-2.02123	3.58e-11	2.94e-10
ENSG00000008300	CELSR3	-2.22542	-1.15408	1.64e-09	9.65e-09	CELSR3	-4.04207	-2.01509	2.91e-13	4.92e-12
ENSG00000087085	ACHE	-3.55557	-1.83008	7.55e-06	1.77e-05	ACHE	-4.03784	-2.01359	8.59e-07	2.31e-06
ENSG00000182578	CSF1R	-10.3741	-3.37492	1.52e-07	5.12e-07	CSF1R	-4.03677	-2.0132	2.92e-07	8.61e-07
ENSG00000130203	APOE	-2.44317	-1.28875	6.52e-11	6.29e-10	APOE	-4.0309	-2.0111	4.78e-14	1.11e-12
ENSG00000146966	DENND2A	-3.78262	-1.91939	8.17e-12	1.14e-10	DENND2A	-4.03033	-2.0109	3.61e-13	5.94e-12
ENSG00000198342	ZNF442	-4.52111	-2.17668	0.000420088	0.000722908	ZNF442	-4.02969	-2.01067	0.000555031	0.00093595
ENSG00000250305	KIAA1456	-1.77798	-0.830238	2.09e-12	3.9e-11	KIAA1456	-4.00501	-2.00181	2.07e-17	2.13e-15
ENSG00000273294	C1QTNF3-AMACR	-8.20904	-3.03721	0.00876213	0.0122954	C1QTNF3-AMACR	-3.99621	-1.99863	0.00148715	0.00235199
ENSG00000132031	MATN3	-8.33124	-3.05853	5.3e-05	0.000105659	MATN3	-3.99173	-1.99701	6.77e-05	0.000130675
ENSG00000079931	MOXD1	-5.16535	-2.36886	5.7e-06	1.36e-05	MOXD1	-3.9867	-1.9952	5.02e-06	1.17e-05
ENSG00000165617	DACT1	-12.0116	-3.58636	5.42e-10	3.76e-09	DACT1	-3.98357	-1.99406	5.7e-10	3.27e-09
ENSG00000065675	PRKCQ	-4.41455	-2.14227	9.87e-05	0.000187699	PRKCQ	-3.98244	-1.99365	5.01e-05	9.89e-05
ENSG00000188848	BEND4	-1.51063	-0.595152	6.02e-05	0.000118898	BEND4	-3.9689	-1.98874	8.25e-10	4.52e-09
ENSG00000162944	RFTN2	-7.13604	-2.83512	2.17e-08	9.12e-08	RFTN2	-3.92659	-1.97328	2.94e-08	1.07e-07
ENSG00000156298	TSPAN7	-4.96584	-2.31204	4.17e-08	1.63e-07	TSPAN7	-3.92372	-1.97222	1.3e-07	4.12e-07
ENSG00000146592	CREB5	-2.54594	-1.3482	5.36e-10	3.73e-09	CREB5	-3.91869	-1.97037	4.05e-12	4.54e-11
ENSG00000153820	SPHKAP	-4.39363	-2.13541	0.000283753	0.000501902	SPHKAP	-3.90919	-1.96687	0.000294359	0.000516573
ENSG00000105419	MEIS3	-2.45106	-1.2934	4.43e-09	2.27e-08	MEIS3	-3.9063	-1.9658	6.33e-12	6.65e-11
ENSG00000101096	NFATC2	-16.4997	-4.04437	2.02e-06	5.32e-06	NFATC2	-3.90555	-1.96552	4.84e-05	9.58e-05
ENSG00000165194	PCDH19	-7.16453	-2.84087	3.37e-19	5.99e-16	PCDH19	-3.90452	-1.96514	7.54e-18	1.05e-15
ENSG00000224945	RP11-82L18.2	-2.52442	-1.33595	0.000178387	0.000325462	RP11-82L18.2	-3.90179	-1.96414	7.03e-06	1.61e-05
ENSG00000140092	FBLN5	-8.07543	-3.01354	9.59e-13	2.15e-11	FBLN5	-3.89503	-1.96163	7.9e-14	1.67e-12
ENSG00000143355	LHX9	-42.6686	-5.4151	1.68e-11	2.05e-10	LHX9	-3.89021	-1.95985	4.34e-13	6.88e-12
ENSG00000103599	IQCH	-3.6356	-1.86219	5.18e-07	1.55e-06	IQCH	-3.88591	-1.95825	7.12e-07	1.95e-06
ENSG00000183696	UPP1	-2.00681	-1.00491	4.27e-12	6.89e-11	UPP1	-3.88413	-1.95759	3.02e-16	1.79e-14
ENSG00000163959	SLC51A	-13.7784	-3.78434	4.75e-06	1.15e-05	SLC51A	-3.86874	-1.95187	2.42e-05	5.03e-05
ENSG00000187260	WDR86	-2.86235	-1.5172	0.000436085	0.000747702	WDR86	-3.86624	-1.95093	4.13e-05	8.27e-05
ENSG00000171811	CFAP46	-7.51758	-2.91027	5.75e-08	2.16e-07	CFAP46	-3.86438	-1.95024	1.33e-07	4.21e-07
ENSG00000188176	SMTNL2	-3.58248	-1.84096	0.000610417	0.00102164	SMTNL2	-3.82843	-1.93675	0.000194526	0.00035067
ENSG00000171617	ENC1	-7.32168	-2.87218	7.04e-10	4.66e-09	ENC1	-3.81674	-1.93234	2.57e-10	1.63e-09
ENSG00000187140	FOXD3	-2.09561	-1.06737	1.23e-11	1.59e-10	FOXD3	-3.81665	-1.93231	1.83e-14	4.89e-13
ENSG00000173947	PIFO	-4.42317	-2.14508	0.000132609	0.000247014	PIFO	-3.80872	-1.9293	2.18e-05	4.57e-05
ENSG00000123338	NCKAP1L	-3.88705	-1.95867	5.21e-10	3.64e-09	NCKAP1L	-3.80549	-1.92808	6.95e-11	5.22e-10
ENSG00000103852	TTC23	-1.75915	-0.814875	0.00420277	0.00617541	TTC23	-3.79851	-1.92543	4.44e-06	1.05e-05
ENSG00000139178	C1RL	-5.40075	-2.43316	8.34e-08	3e-07	C1RL	-3.77949	-1.91819	5.23e-08	1.8e-07
ENSG00000151062	CACNA2D4	-3.92557	-1.9729	0.0282798	0.0369119	CACNA2D4	-3.76952	-1.91438	0.0196186	0.0265649
ENSG00000063015	SEZ6	-4.26225	-2.09161	4.12e-07	1.26e-06	SEZ6	-3.73197	-1.89994	7.52e-07	2.05e-06
ENSG00000197461	PDGFA	-6.13351	-2.61671	0.00196294	0.00302895	PDGFA	-3.71657	-1.89397	0.00121308	0.00194472
ENSG00000250056	CTD-2195M18.1	-2.65257	-1.40739	0.0046921	0.00683852	CTD-2195M18.1	-3.71621	-1.89383	0.000534869	0.000904129
ENSG00000276724	RP11-1000B6.7	-1.57314	-0.65365	0.0326307	0.0422633	RP11-1000B6.7	-3.71247	-1.89238	0.000157066	0.000286772
ENSG00000203930	LINC00632	-2.71638	-1.44169	2.22e-11	2.57e-10	LINC00632	-3.69602	-1.88597	4.38e-14	1.03e-12
ENSG00000070669	ASNS	-2.39352	-1.25913	2.82e-13	8.15e-12	ASNS	-3.69009	-1.88365	2.54e-17	2.52e-15
ENSG00000115041	KCNIP3	-2.22862	-1.15615	0.00469725	0.00684352	KCNIP3	-3.68649	-1.88225	0.000184774	0.000333876
ENSG00000077782	FGFR1	-3.22238	-1.68813	1.3e-16	2.7e-14	FGFR1	-3.6836	-1.88112	2.4e-19	7.16e-17
ENSG00000163435	ELF3	-2.72994	-1.44887	8.12e-05	0.000156443	ELF3	-3.68192	-1.88046	2.26e-06	5.6e-06
ENSG00000259969	RP11-999E24.3	-3.24501	-1.69822	7.77e-06	1.82e-05	RP11-999E24.3	-3.67512	-1.87779	9.73e-07	2.59e-06
ENSG00000183246	RIMBP3C	-4.35932	-2.1241	0.0208246	0.027648	RIMBP3C	-3.65794	-1.87103	0.0367487	0.0479366
ENSG00000169760	NLGN1	-9.32447	-3.22102	1.56e-06	4.22e-06	NLGN1	-3.65112	-1.86834	1.06e-05	2.34e-05
ENSG00000172901	LVRN	-3.34343	-1.74133	0.00131606	0.00208409	LVRN	-3.64971	-1.86778	8.15e-05	0.00015535
ENSG00000166707	ZCCHC18	-4.06586	-2.02356	3.66e-06	9.09e-06	ZCCHC18	-3.64963	-1.86775	9.97e-07	2.64e-06
ENSG00000235172	CTB-114C7.3	-1.73461	-0.794613	0.015173	0.0205262	CTB-114C7.3	-3.64163	-1.86458	9.81e-05	0.000184707
ENSG00000166171	DPCD	-2.53672	-1.34297	1.37e-10	1.18e-09	DPCD	-3.63683	-1.86268	4.06e-13	6.55e-12
ENSG00000132915	PDE6A	-3.58504	-1.84199	3.98e-13	1.07e-11	PDE6A	-3.6275	-1.85898	4.84e-14	1.12e-12
ENSG00000132702	HAPLN2	-1.88084	-0.911379	0.0301507	0.039194	HAPLN2	-3.61444	-1.85377	0.000388815	0.000670559
ENSG00000080298	RFX3	-3.72455	-1.89706	8.49e-15	5.78e-13	RFX3	-3.59486	-1.84593	1.87e-16	1.24e-14
ENSG00000129244	ATP1B2	-3.95769	-1.98466	6.33e-06	1.5e-05	ATP1B2	-3.57453	-1.83775	1.31e-05	2.85e-05
ENSG00000256304	RP11-512M8.3	-2.2202	-1.15069	0.000498809	0.000847544	RP11-512M8.3	-3.57357	-1.83737	1.12e-06	2.95e-06
ENSG00000182985	CADM1	-3.06907	-1.6178	4.13e-06	1.02e-05	CADM1	-3.56045	-1.83206	2.78e-06	6.79e-06
ENSG00000170458	CD14	-3.55908	-1.8315	4e-05	8.18e-05	CD14	-3.55973	-1.83177	6.03e-05	0.000117348
ENSG00000272983	RP11-508N22.12	-2.04591	-1.03274	6.87e-07	2e-06	RP11-508N22.12	-3.55936	-1.83162	2.78e-09	1.31e-08
ENSG00000113389	NPR3	-8.62892	-3.10918	4.51e-05	9.12e-05	NPR3	-3.54654	-1.82641	2.22e-05	4.63e-05
ENSG00000205542	TMSB4X	-8.07878	-3.01414	1.21e-19	3.21e-16	TMSB4X	-3.54333	-1.82511	5.03e-19	1.19e-16
ENSG00000234405	LL0XNC01-250H12.3	-4.83712	-2.27415	0.00161985	0.00253153	LL0XNC01-250H12.3	-3.5429	-1.82493	0.00032108	0.000560227
ENSG00000187323	DCC	-3.50586	-1.80977	6.99e-16	8.54e-14	DCC	-3.54163	-1.82441	1.55e-17	1.72e-15
ENSG00000233396	RP11-458D21.1	-2.49964	-1.32172	8.11e-06	1.89e-05	RP11-458D21.1	-3.53504	-1.82173	8.66e-08	2.84e-07
ENSG00000081842	PCDHA6	-5.0376	-2.33274	8.27e-08	2.98e-07	PCDHA6	-3.52935	-1.8194	5.47e-09	2.4e-08
ENSG00000284681	AC104794.5	-2.80432	-1.48765	8.08e-08	2.92e-07	AC104794.5	-3.52878	-1.81917	2.01e-08	7.65e-08
ENSG00000163009	AC007240.1	-2.40547	-1.26632	3.04e-08	1.23e-07	AC007240.1	-3.52156	-1.81621	3.43e-10	2.11e-09
ENSG00000185250	PPIL6	-2.4259	-1.27852	4.69e-06	1.14e-05	PPIL6	-3.52042	-1.81575	1.94e-07	5.93e-07
ENSG00000196090	PTPRT	-5.87433	-2.55443	0.00162213	0.0025346	PTPRT	-3.51076	-1.81178	0.00191264	0.00298068
ENSG00000137877	SPTBN5	-2.49298	-1.31787	0.0150339	0.0203501	SPTBN5	-3.50887	-1.81101	0.000273947	0.000482912
ENSG00000168918	INPP5D	-2.68419	-1.42449	0.000252733	0.000451173	INPP5D	-3.50611	-1.80987	6.71e-05	0.000129686
ENSG00000167549	CORO6	-1.9282	-0.947257	9.98e-08	3.52e-07	CORO6	-3.4964	-1.80587	1.16e-10	8.13e-10
ENSG00000228672	PROB1	-2.54394	-1.34707	3.61e-07	1.12e-06	PROB1	-3.49314	-1.80452	9.52e-09	3.93e-08
ENSG00000196218	RYR1	-2.38965	-1.2568	0.00494803	0.00718078	RYR1	-3.49246	-1.80424	0.00101083	0.00163994
ENSG00000122756	CNTFR	-4.99779	-2.32129	8.76e-06	2.03e-05	CNTFR	-3.48883	-1.80274	1.62e-05	3.47e-05
ENSG00000231205	ZNF826P	-2.75094	-1.45993	0.000205748	0.000372072	ZNF826P	-3.4885	-1.80261	3.85e-05	7.75e-05
ENSG00000162745	OLFML2B	-3.38093	-1.75742	1.05e-10	9.45e-10	OLFML2B	-3.48741	-1.80215	7.35e-12	7.56e-11
ENSG00000284308	C2orf81	-3.0348	-1.6016	1.3e-07	4.49e-07	C2orf81	-3.48739	-1.80215	9.98e-09	4.1e-08
ENSG00000008118	CAMK1G	-3.44636	-1.78507	9.46e-06	2.17e-05	CAMK1G	-3.46953	-1.79474	2.67e-05	5.51e-05
ENSG00000099365	STX1B	-13.1405	-3.71595	2.11e-08	8.9e-08	STX1B	-3.45772	-1.78982	2.85e-08	1.04e-07
ENSG00000169302	STK32A	-7.06974	-2.82166	0.000266233	0.000473319	STK32A	-3.45751	-1.78973	0.00104911	0.00169861
ENSG00000130707	ASS1	-1.96082	-0.971456	4.44e-12	7.1e-11	ASS1	-3.45643	-1.78928	4.45e-16	2.45e-14
ENSG00000167371	PRRT2	-1.63132	-0.706044	2.04e-06	5.37e-06	PRRT2	-3.44961	-1.78643	1.39e-11	1.31e-10
ENSG00000275155	CTD-2595P9.4	-3.56444	-1.83367	0.00026566	0.000472405	CTD-2595P9.4	-3.43107	-1.77866	7.81e-05	0.000149343
ENSG00000184489	PTP4A3	-1.83725	-0.877546	0.00203619	0.00313653	PTP4A3	-3.42695	-1.77692	4.61e-05	9.16e-05
ENSG00000166341	DCHS1	-9.51115	-3.24962	3.49e-17	1.03e-14	DCHS1	-3.42328	-1.77538	7.19e-16	3.55e-14
ENSG00000256029	RP11-190A12.7	-1.51364	-0.598022	0.00816598	0.0115083	RP11-190A12.7	-3.4167	-1.7726	6.45e-06	1.48e-05
ENSG00000180190	TDRP	-2.77954	-1.47485	4.43e-09	2.27e-08	TDRP	-3.41657	-1.77255	8.11e-10	4.45e-09
ENSG00000169247	SH3TC2	-6.65638	-2.73474	0.000246297	0.000440323	SH3TC2	-3.41303	-1.77105	5.75e-05	0.000112332
ENSG00000159216	RUNX1	-2.53419	-1.34153	0.00948037	0.0132406	RUNX1	-3.41022	-1.76987	0.00101467	0.00164584
ENSG00000281508	CDR1-AS	-3.06093	-1.61397	6.71e-08	2.49e-07	CDR1-AS	-3.39685	-1.7642	3.4e-09	1.58e-08
ENSG00000135643	KCNMB4	-4.58786	-2.19782	8.55e-09	4.01e-08	KCNMB4	-3.38948	-1.76106	4.24e-09	1.92e-08
ENSG00000153944	MSI2	-2.34906	-1.23209	6.69e-15	4.73e-13	MSI2	-3.3855	-1.75937	4.25e-19	1.09e-16
ENSG00000155980	KIF5A	-2.22888	-1.15632	3.17e-11	3.44e-10	KIF5A	-3.38181	-1.7578	2.49e-14	6.32e-13
ENSG00000158296	SLC13A3	-7.30669	-2.86922	1.5e-08	6.6e-08	SLC13A3	-3.37934	-1.75674	9.64e-09	3.97e-08
ENSG00000280344	AC009166.7	-1.6244	-0.699909	4.81e-05	9.66e-05	AC009166.7	-3.37823	-1.75627	1.26e-08	5.03e-08
ENSG00000125848	FLRT3	-42.7183	-5.41678	8.05e-08	2.91e-07	FLRT3	-3.37812	-1.75622	6.03e-07	1.67e-06
ENSG00000279355	C6orf59	-3.46646	-1.79346	3.24e-05	6.73e-05	C6orf59	-3.36903	-1.75233	1.5e-05	3.23e-05
ENSG00000270885	RASL10B	-2.56289	-1.35777	4.67e-13	1.2e-11	RASL10B	-3.36805	-1.75192	4.32e-15	1.53e-13
ENSG00000260057	RP11-7O14.1	-2.18265	-1.12608	8.51e-06	1.97e-05	RP11-7O14.1	-3.35894	-1.74801	3.47e-07	1.01e-06
ENSG00000182389	CACNB4	-2.35275	-1.23435	0.00286322	0.00431045	CACNB4	-3.35718	-1.74725	0.000296958	0.000520794
ENSG00000188171	ZNF626	-18.0998	-4.1779	5.22e-06	1.26e-05	ZNF626	-3.35598	-1.74674	1.27e-05	2.77e-05
ENSG00000184349	EFNA5	-4.38293	-2.1319	1.2e-13	4.17e-12	EFNA5	-3.35466	-1.74617	3.57e-14	8.69e-13
ENSG00000085552	IGSF9	-5.17376	-2.37121	2.56e-13	7.54e-12	IGSF9	-3.35362	-1.74572	1.12e-13	2.22e-12
ENSG00000111058	ACSS3	-3.07928	-1.62259	3.82e-08	1.51e-07	ACSS3	-3.35165	-1.74487	3.54e-09	1.63e-08
ENSG00000164099	PRSS12	-12.1928	-3.60796	1.83e-09	1.06e-08	PRSS12	-3.35097	-1.74458	5.02e-09	2.23e-08
ENSG00000170464	DNAJC18	-2.69617	-1.43091	1.82e-12	3.47e-11	DNAJC18	-3.34633	-1.74258	7.74e-14	1.65e-12
ENSG00000170837	GPR27	-2.49696	-1.32017	6.06e-08	2.26e-07	GPR27	-3.34462	-1.74184	1.06e-09	5.6e-09
ENSG00000130540	SULT4A1	-6.85794	-2.77777	3.63e-06	9.04e-06	SULT4A1	-3.34264	-1.74099	6.27e-06	1.44e-05
ENSG00000137801	THBS1	-15.4795	-3.95229	2.83e-09	1.53e-08	THBS1	-3.33986	-1.73979	8.71e-09	3.64e-08
ENSG00000273237	CTB-119C2.1	-2.03585	-1.02563	0.000606985	0.00101686	CTB-119C2.1	-3.339	-1.73942	7.5e-06	1.71e-05
ENSG00000108175	ZMIZ1	-4.40258	-2.13835	3.35e-17	1.01e-14	ZMIZ1	-3.33265	-1.73667	2.59e-17	2.52e-15
ENSG00000231995	RP11-111F5.2	-2.80269	-1.48681	0.000218301	0.000393128	RP11-111F5.2	-3.32598	-1.73378	6.43e-05	0.000124731
ENSG00000140807	NKD1	-4.68781	-2.22891	7.83e-14	3.02e-12	NKD1	-3.32574	-1.73368	6.47e-14	1.42e-12
ENSG00000131724	IL13RA1	-15.5873	-3.9623	3.82e-12	6.37e-11	IL13RA1	-3.32313	-1.73254	1.17e-12	1.6e-11
ENSG00000178053	MLF1	-4.82938	-2.27184	2.15e-10	1.73e-09	MLF1	-3.31601	-1.72945	7.94e-11	5.86e-10
ENSG00000143850	PLEKHA6	-2.25154	-1.17091	0.00370962	0.00548607	PLEKHA6	-3.29355	-1.71964	0.00014316	0.000262845
ENSG00000120669	SOHLH2	-2.99109	-1.58067	2.22e-06	5.78e-06	SOHLH2	-3.29279	-1.71931	1.25e-08	5e-08
ENSG00000135074	ADAM19	-15.1166	-3.91806	7.47e-13	1.74e-11	ADAM19	-3.29278	-1.71931	8.77e-14	1.82e-12
ENSG00000142627	EPHA2	-2.09245	-1.06519	3.29e-14	1.53e-12	EPHA2	-3.29144	-1.71872	2.38e-18	4.35e-16
ENSG00000183150	GPR19	-3.42753	-1.77717	1.52e-06	4.13e-06	GPR19	-3.28464	-1.71574	8.71e-07	2.34e-06
ENSG00000139292	LGR5	-1.64566	-0.718662	6.29e-12	9.25e-11	LGR5	-3.28222	-1.71467	4.93e-17	4.39e-15
ENSG00000111275	ALDH2	-3.91001	-1.96717	6.16e-12	9.1e-11	ALDH2	-3.28191	-1.71454	3.66e-12	4.14e-11
ENSG00000149380	P4HA3	-2.88561	-1.52888	0.000376387	0.000652903	P4HA3	-3.27784	-1.71275	9.13e-05	0.000172834
ENSG00000221866	PLXNA4	-6.21438	-2.63561	0.000180648	0.000329324	PLXNA4	-3.27657	-1.71219	0.000882605	0.00144517
ENSG00000117016	RIMS3	-2.00204	-1.00147	3.84e-10	2.83e-09	RIMS3	-3.27645	-1.71213	1.57e-13	2.94e-12
ENSG00000153237	CCDC148	-1.77188	-0.825284	0.010625	0.0147095	CCDC148	-3.27419	-1.71114	0.000101561	0.000190801
ENSG00000155846	PPARGC1B	-2.22456	-1.15352	4.06e-12	6.61e-11	PPARGC1B	-3.26559	-1.70734	8.33e-16	3.97e-14
ENSG00000162755	KLHDC9	-2.75114	-1.46003	1.24e-05	2.78e-05	KLHDC9	-3.26289	-1.70615	2.65e-06	6.51e-06
ENSG00000105467	SYNGR4	-4.40863	-2.14033	4.5e-05	9.1e-05	SYNGR4	-3.26118	-1.7054	6.74e-05	0.00013023
ENSG00000105889	STEAP1B	-3.04151	-1.60479	0.000289563	0.000511669	STEAP1B	-3.25984	-1.7048	4.58e-05	9.1e-05
ENSG00000198429	ZNF69	-4.82737	-2.27124	4.89e-08	1.87e-07	ZNF69	-3.25864	-1.70427	5.16e-08	1.78e-07
ENSG00000146950	SHROOM2	-10.6493	-3.41269	3.2e-07	1e-06	SHROOM2	-3.25378	-1.70212	1.56e-06	3.99e-06
ENSG00000164128	NPY1R	-18.3935	-4.20113	1.45e-12	2.92e-11	NPY1R	-3.25247	-1.70153	7.79e-13	1.13e-11
ENSG00000116117	PARD3B	-6.99318	-2.80595	3.91e-10	2.87e-09	PARD3B	-3.24591	-1.69862	6.82e-10	3.82e-09
ENSG00000133134	BEX2	-3.17376	-1.66619	4e-10	2.91e-09	BEX2	-3.24218	-1.69697	9e-11	6.52e-10
ENSG00000120051	CFAP58	-3.03791	-1.60308	6.31e-06	1.5e-05	CFAP58	-3.24193	-1.69685	2.99e-05	6.12e-05
ENSG00000219926	OR7E104P	-1.91853	-0.940003	0.00216403	0.00332067	OR7E104P	-3.24021	-1.69609	5.79e-05	0.000113049
ENSG00000254806	SYS1-DBNDD2	-2.69669	-1.43119	0.00310929	0.00465244	SYS1-DBNDD2	-3.23747	-1.69487	0.000855615	0.00140398
ENSG00000163617	CCDC191	-3.63947	-1.86373	5.36e-09	2.67e-08	CCDC191	-3.23296	-1.69285	8.99e-10	4.86e-09
ENSG00000134531	EMP1	-5.46841	-2.45112	2.14e-18	1.47e-15	EMP1	-3.22964	-1.69137	4.16e-19	1.08e-16
ENSG00000075340	ADD2	-3.33214	-1.73645	4.89e-10	3.45e-09	ADD2	-3.21642	-1.68546	5.63e-11	4.35e-10
ENSG00000106789	CORO2A	-2.47541	-1.30767	9.11e-08	3.25e-07	CORO2A	-3.21355	-1.68417	3.21e-09	1.49e-08
ENSG00000020577	SAMD4A	-2.72224	-1.44479	3.28e-12	5.65e-11	SAMD4A	-3.21352	-1.68415	8.83e-14	1.83e-12
ENSG00000258947	TUBB3	-6.29988	-2.65532	3.4e-16	5.13e-14	TUBB3	-3.20902	-1.68214	1.37e-16	9.73e-15
ENSG00000133056	PIK3C2B	-2.10597	-1.07448	5.46e-09	2.71e-08	PIK3C2B	-3.20805	-1.6817	2.7e-12	3.22e-11
ENSG00000203288	RP11-98D18.9	-5.94153	-2.57083	0.000477899	0.000814852	RP11-98D18.9	-3.20476	-1.68022	0.000236872	0.000421481
ENSG00000261534	RP11-244O19.1	-7.15297	-2.83854	4.03e-06	9.93e-06	RP11-244O19.1	-3.20358	-1.67968	7.59e-05	0.000145471
ENSG00000166750	SLFN5	-3.19875	-1.67751	1.95e-13	6.16e-12	SLFN5	-3.19498	-1.67581	8.06e-14	1.7e-12
ENSG00000165238	WNK2	-5.92598	-2.56705	2.72e-15	2.43e-13	WNK2	-3.18411	-1.67089	1.32e-15	5.87e-14
ENSG00000187987	ZSCAN23	-1.75071	-0.807937	0.000129645	0.000241886	ZSCAN23	-3.18064	-1.66932	1.86e-07	5.7e-07
ENSG00000170681	MURC	-5.58277	-2.48098	8.97e-09	4.19e-08	MURC	-3.17217	-1.66547	1.87e-08	7.18e-08
ENSG00000275367	RP11-266K4.14	-2.81303	-1.49212	2.39e-05	5.09e-05	RP11-266K4.14	-3.16526	-1.66232	4.77e-06	1.12e-05
ENSG00000138738	PRDM5	-7.97045	-2.99466	5.26e-09	2.63e-08	PRDM5	-3.15859	-1.65928	4.33e-09	1.95e-08
ENSG00000197261	C6orf141	-2.26729	-1.18097	1.14e-11	1.5e-10	C6orf141	-3.15433	-1.65733	2.01e-15	8.24e-14
ENSG00000183114	FAM43B	-2.90387	-1.53798	0.000263185	0.000468317	FAM43B	-3.15377	-1.65708	3e-05	6.13e-05
ENSG00000006016	CRLF1	-3.78393	-1.91989	0.000310696	0.000545996	CRLF1	-3.15282	-1.65664	0.000325531	0.000567426
ENSG00000152784	PRDM8	-4.39257	-2.13507	0.000220599	0.000397043	PRDM8	-3.14941	-1.65508	0.000312891	0.00054671
ENSG00000137571	SLCO5A1	-1.8037	-0.850958	2.05e-14	1.08e-12	SLCO5A1	-3.14163	-1.65151	1.29e-18	2.7e-16
ENSG00000279192	RP11-701H24.6	-2.18755	-1.12932	4.49e-10	3.21e-09	RP11-701H24.6	-3.13718	-1.64947	8.09e-12	8.2e-11
ENSG00000173258	ZNF483	-3.18355	-1.67064	1.52e-09	9.04e-09	ZNF483	-3.13359	-1.64782	1.84e-10	1.22e-09
ENSG00000186409	CCDC30	-3.11153	-1.63763	1.32e-06	3.63e-06	CCDC30	-3.12971	-1.64603	2.25e-06	5.6e-06
ENSG00000172346	CSDC2	-5.53634	-2.46893	4.45e-12	7.1e-11	CSDC2	-3.12589	-1.64427	1.22e-11	1.17e-10
ENSG00000176907	C8orf4	-2.32659	-1.21822	2.14e-12	3.97e-11	C8orf4	-3.12052	-1.64179	1.07e-14	3.16e-13
ENSG00000123342	MMP19	-3.0976	-1.63115	0.000234194	0.000419483	MMP19	-3.11629	-1.63983	7.67e-05	0.000147002
ENSG00000174564	IL20RB	-1.85644	-0.892539	0.000446843	0.000765163	IL20RB	-3.11603	-1.63971	2.63e-06	6.45e-06
ENSG00000010810	FYN	-4.01973	-2.0071	4.05e-14	1.82e-12	FYN	-3.10385	-1.63406	5.44e-16	2.88e-14
ENSG00000076641	PAG1	-1.50294	-0.587789	5e-08	1.91e-07	PAG1	-3.09817	-1.63142	2.3e-13	4.06e-12
ENSG00000136842	TMOD1	-2.72877	-1.44825	0.00654681	0.00934082	TMOD1	-3.08962	-1.62743	0.00199061	0.00309439
ENSG00000271971	CTD-2006H14.2	-1.60102	-0.678995	0.00278578	0.00420106	CTD-2006H14.2	-3.08953	-1.62739	1.48e-06	3.8e-06
ENSG00000181418	DDN	-2.64479	-1.40315	0.000226787	0.000407357	DDN	-3.08619	-1.62583	3.69e-05	7.43e-05
ENSG00000147036	LANCL3	-16.6936	-4.06122	9.06e-11	8.29e-10	LANCL3	-3.08464	-1.6251	2.62e-11	2.24e-10
ENSG00000182264	IZUMO1	-2.22136	-1.15144	0.0200648	0.0267013	IZUMO1	-3.08255	-1.62413	0.00286834	0.0043689
ENSG00000261087	KB-1460A1.5	-2.14476	-1.10082	1.58e-07	5.31e-07	KB-1460A1.5	-3.08249	-1.62409	8.57e-10	4.67e-09
ENSG00000138821	SLC39A8	-3.78319	-1.9196	1.56e-13	5.1e-12	SLC39A8	-3.07841	-1.62219	4.61e-14	1.08e-12
ENSG00000198417	MT1F	-2.42083	-1.2755	4.98e-05	9.99e-05	MT1F	-3.07354	-1.6199	2.41e-06	5.95e-06
ENSG00000183196	CHST6	-1.77947	-0.831448	1.31e-06	3.59e-06	CHST6	-3.07338	-1.61982	8.14e-10	4.46e-09
ENSG00000115107	STEAP3	-1.55104	-0.633235	1.01e-09	6.4e-09	STEAP3	-3.07072	-1.61858	5.76e-16	3.01e-14
ENSG00000163449	TMEM169	-2.38365	-1.25317	2.08e-09	1.18e-08	TMEM169	-3.06619	-1.61645	2e-11	1.78e-10
ENSG00000149927	DOC2A	-1.50905	-0.593639	3.44e-06	8.58e-06	DOC2A	-3.066	-1.61636	1.68e-10	1.13e-09
ENSG00000182247	UBE2E2	-2.74334	-1.45593	6.41e-12	9.38e-11	UBE2E2	-3.06408	-1.61545	3.17e-13	5.33e-12
ENSG00000129521	EGLN3	-1.75409	-0.810723	3.75e-06	9.3e-06	EGLN3	-3.0594	-1.61325	6.68e-09	2.86e-08
ENSG00000128564	VGF	-1.69666	-0.762701	0.0125881	0.0172333	VGF	-3.05843	-1.61279	9.06e-05	0.000171556
ENSG00000228594	C1orf233	-2.00752	-1.00541	6.13e-10	4.18e-09	C1orf233	-3.05038	-1.60899	6.56e-13	9.7e-12
ENSG00000163412	EIF4E3	-3.78	-1.91839	9.62e-13	2.15e-11	EIF4E3	-3.04759	-1.60767	2.28e-13	4.03e-12
ENSG00000232611	RP11-1114A5.4	-3.11454	-1.63902	1.37e-10	1.18e-09	RP11-1114A5.4	-3.04142	-1.60474	6.4e-10	3.61e-09
ENSG00000169548	ZNF280A	-2.55197	-1.35161	0.000462381	0.000790247	ZNF280A	-3.0411	-1.60459	8.62e-05	0.000163641
ENSG00000158164	TMSB15A	-15.3491	-3.94009	2.49e-15	2.26e-13	TMSB15A	-3.03695	-1.60262	1.61e-15	6.86e-14
ENSG00000163362	C1orf106	-2.45994	-1.29862	6.68e-05	0.00013072	C1orf106	-3.03299	-1.60074	6.86e-06	1.57e-05
ENSG00000146021	KLHL3	-2.72402	-1.44574	1.82e-05	3.97e-05	KLHL3	-3.02537	-1.59711	6.27e-06	1.44e-05
ENSG00000118292	C1orf54	-2.01612	-1.01158	4.77e-07	1.44e-06	C1orf54	-3.0218	-1.59541	1.49e-09	7.53e-09
ENSG00000163053	SLC16A14	-2.8291	-1.50035	3.02e-05	6.31e-05	SLC16A14	-3.01876	-1.59396	6.15e-06	1.42e-05
ENSG00000067141	NEO1	-2.66683	-1.41513	2.87e-15	2.5e-13	NEO1	-3.01848	-1.59382	4.12e-17	3.78e-15
ENSG00000169213	RAB3B	-1.76551	-0.820084	2.69e-12	4.77e-11	RAB3B	-3.01302	-1.59121	3.02e-16	1.79e-14
ENSG00000139832	RAB20	-3.36886	-1.75226	6.24e-05	0.000122821	RAB20	-3.0096	-1.58957	7.8e-05	0.000149136
ENSG00000232104	RP11-509J21.1	-6.40051	-2.67819	1.48e-07	5.03e-07	RP11-509J21.1	-3.00668	-1.58817	6.74e-07	1.85e-06
ENSG00000005249	PRKAR2B	-3.6092	-1.85168	5.75e-10	3.96e-09	PRKAR2B	-3.00656	-1.58811	2.67e-10	1.69e-09
ENSG00000091010	POU4F3	-2.1736	-1.12009	0.0241716	0.0318302	POU4F3	-2.99948	-1.58471	0.00461758	0.00682269
ENSG00000215032	AC104113.2	-2.64255	-1.40193	7.14e-07	2.07e-06	AC104113.2	-2.99916	-1.58456	5.9e-08	2.01e-07
ENSG00000170689	HOXB9	-2.77114	-1.47048	4.41e-11	4.52e-10	HOXB9	-2.99904	-1.5845	1.74e-12	2.21e-11
ENSG00000132386	SERPINF1	-2.23956	-1.16322	2.26e-09	1.27e-08	SERPINF1	-2.99511	-1.58261	1.41e-10	9.68e-10
ENSG00000164039	BDH2	-3.19321	-1.67501	1.59e-12	3.12e-11	BDH2	-2.99414	-1.58214	1.58e-13	2.95e-12
ENSG00000113721	PDGFRB	-3.73438	-1.90087	1.72e-13	5.55e-12	PDGFRB	-2.99339	-1.58178	7.47e-15	2.38e-13
ENSG00000150054	MPP7	-2.19382	-1.13344	1.2e-06	3.31e-06	MPP7	-2.99283	-1.58151	1.76e-08	6.77e-08
ENSG00000179750	APOBEC3B	-1.84004	-0.879734	4.68e-09	2.38e-08	APOBEC3B	-2.98798	-1.57917	3.84e-12	4.33e-11
ENSG00000230798	RP4-792G4.2	-1.80454	-0.851629	1.33e-05	2.97e-05	RP4-792G4.2	-2.98416	-1.57733	1.12e-08	4.53e-08
ENSG00000082196	C1QTNF3	-2.13008	-1.09091	7.31e-08	2.68e-07	C1QTNF3	-2.98154	-1.57606	2.86e-10	1.8e-09
ENSG00000247081	RP11-318M2.2	-2.07127	-1.05052	0.00125762	0.00199804	RP11-318M2.2	-2.97475	-1.57277	6.27e-05	0.000121785
ENSG00000197893	NRAP	-3.12278	-1.64283	0.000513764	0.000870808	NRAP	-2.96984	-1.57038	0.00020036	0.000360622
ENSG00000273079	GRIN2B	-6.8239	-2.7706	0.000111046	0.000209359	GRIN2B	-2.96138	-1.56627	0.000301004	0.000527487
ENSG00000143847	PPFIA4	-1.52084	-0.604866	2.5e-06	6.44e-06	PPFIA4	-2.95384	-1.56259	4.59e-11	3.67e-10
ENSG00000280287	RP13-554M15.7	-3.30939	-1.72656	8.71e-08	3.12e-07	RP13-554M15.7	-2.95284	-1.5621	7.9e-09	3.33e-08
ENSG00000110042	DTX4	-6.04315	-2.5953	1.04e-10	9.42e-10	DTX4	-2.94359	-1.55758	6e-11	4.58e-10
ENSG00000161243	FBXO27	-1.64603	-0.718992	0.000592393	0.000994075	FBXO27	-2.94252	-1.55705	6.75e-07	1.85e-06
ENSG00000159713	TPPP3	-4.52349	-2.17744	6.12e-07	1.8e-06	TPPP3	-2.94028	-1.55595	5.08e-06	1.19e-05
ENSG00000171132	PRKCE	-2.45423	-1.29527	7e-10	4.65e-09	PRKCE	-2.93176	-1.55177	5.95e-12	6.29e-11
ENSG00000128266	GNAZ	-2.70449	-1.43536	4.32e-13	1.14e-11	GNAZ	-2.93	-1.5509	1.83e-14	4.89e-13
ENSG00000177508	IRX3	-1.52019	-0.604254	0.0106781	0.0147804	IRX3	-2.92743	-1.54963	5.09e-06	1.19e-05
ENSG00000225151	AC103965.1	-1.79728	-0.845818	9.32e-12	1.26e-10	AC103965.1	-2.92474	-1.54831	1.88e-16	1.24e-14
ENSG00000232653	GOLGA8N	-2.23288	-1.15891	2.79e-09	1.51e-08	GOLGA8N	-2.923	-1.54745	3.09e-11	2.6e-10
ENSG00000182134	TDRKH	-3.56288	-1.83304	1.58e-12	3.1e-11	TDRKH	-2.92282	-1.54736	6.22e-13	9.26e-12
ENSG00000123570	RAB9B	-7.52554	-2.9118	2.74e-09	1.49e-08	RAB9B	-2.92201	-1.54696	6.3e-09	2.72e-08
ENSG00000196502	SULT1A1	-1.5006	-0.585544	0.0006463	0.00107876	SULT1A1	-2.91809	-1.54502	4.86e-08	1.68e-07
ENSG00000279168	RP11-514P8.10	-2.30868	-1.20707	3.84e-05	7.87e-05	RP11-514P8.10	-2.91705	-1.54451	2.11e-06	5.27e-06
ENSG00000184923	NUTM2A	-2.36018	-1.2389	0.00393248	0.00579636	NUTM2A	-2.91041	-1.54122	0.000739964	0.00122609
ENSG00000249641	HOXC-AS5	-2.82739	-1.49947	2.54e-05	5.38e-05	HOXC-AS5	-2.907	-1.53953	1.73e-05	3.69e-05
ENSG00000197959	DNM3	-4.46906	-2.15997	2.29e-07	7.42e-07	DNM3	-2.90014	-1.53612	1.32e-06	3.43e-06
ENSG00000140876	NUDT7	-2.40619	-1.26675	0.00440354	0.00644851	NUDT7	-2.89923	-1.53567	0.0029317	0.0044595
ENSG00000164675	IQUB	-2.22603	-1.15447	0.000829272	0.00135976	IQUB	-2.89142	-1.53178	8.92e-05	0.000168963
ENSG00000149575	SCN2B	-3.71128	-1.89192	0.000356713	0.000621673	SCN2B	-2.88789	-1.53002	0.00213401	0.00330231
ENSG00000168939	SPRY3	-4.84062	-2.27519	5.45e-08	2.06e-07	SPRY3	-2.88739	-1.52976	7.27e-08	2.43e-07
ENSG00000172031	EPHX4	-4.10222	-2.0364	0.0104413	0.014469	EPHX4	-2.86731	-1.5197	0.0108003	0.0151113
ENSG00000184949	FAM227A	-3.2055	-1.68055	3.1e-09	1.66e-08	FAM227A	-2.86418	-1.51812	2.51e-08	9.3e-08
ENSG00000124813	RUNX2	-1.56914	-0.64997	5.96e-08	2.23e-07	RUNX2	-2.86048	-1.51626	2.67e-12	3.19e-11
ENSG00000198435	NRARP	-2.83729	-1.50451	2.37e-10	1.87e-09	NRARP	-2.85542	-1.51371	1.17e-10	8.19e-10
ENSG00000135472	FAIM2	-4.05127	-2.01837	2.34e-05	4.99e-05	FAIM2	-2.84801	-1.50995	0.00014407	0.000264394
ENSG00000138162	TACC2	-2.76394	-1.46673	5.67e-06	1.36e-05	TACC2	-2.84407	-1.50796	1.29e-06	3.34e-06
ENSG00000080823	MOK	-2.24689	-1.16793	1.95e-08	8.32e-08	MOK	-2.83803	-1.50489	4.39e-11	3.52e-10
ENSG00000230091	TMEM254-AS1	-2.19934	-1.13707	0.000431721	0.000740854	TMEM254-AS1	-2.83738	-1.50456	3.14e-05	6.39e-05
ENSG00000176595	KBTBD11	-3.76679	-1.91333	1.28e-09	7.78e-09	KBTBD11	-2.83679	-1.50426	4.27e-10	2.56e-09
ENSG00000142303	ADAMTS10	-2.53747	-1.34339	2.97e-12	5.18e-11	ADAMTS10	-2.82803	-1.4998	7.92e-15	2.48e-13
ENSG00000096060	FKBP5	-3.93028	-1.97463	8.1e-14	3.1e-12	FKBP5	-2.82758	-1.49957	8.91e-15	2.72e-13
ENSG00000113140	SPARC	-2.17377	-1.1202	9.19e-18	4.18e-15	SPARC	-2.82747	-1.49951	4.66e-20	2.56e-17
ENSG00000154309	DISP1	-2.81863	-1.49499	5.91e-09	2.91e-08	DISP1	-2.82745	-1.4995	1.16e-09	6.08e-09
ENSG00000123364	HOXC13	-2.47959	-1.3101	2.56e-11	2.92e-10	HOXC13	-2.82262	-1.49703	1.21e-13	2.36e-12
ENSG00000236609	ZNF853	-3.73856	-1.90248	8.9e-12	1.22e-10	ZNF853	-2.81964	-1.49551	4.31e-12	4.79e-11
ENSG00000277991	CH507-338C24.1	-1.57762	-0.657749	0.000566575	0.000954154	CH507-338C24.1	-2.81873	-1.49504	4.57e-07	1.3e-06
ENSG00000141519	CCDC40	-3.12203	-1.64248	1.48e-09	8.82e-09	CCDC40	-2.81209	-1.49164	1.82e-10	1.21e-09
ENSG00000257767	RP11-162P23.2	-3.38457	-1.75897	0.00226802	0.00346926	RP11-162P23.2	-2.81167	-1.49143	4.65e-05	9.23e-05
ENSG00000175352	NRIP3	-2.65598	-1.40924	3.23e-06	8.11e-06	NRIP3	-2.80112	-1.48601	1.17e-06	3.06e-06
ENSG00000167100	SAMD14	-2.45494	-1.29569	2.19e-08	9.19e-08	SAMD14	-2.80065	-1.48576	4.91e-10	2.88e-09
ENSG00000113645	WWC1	-1.78439	-0.835431	5.58e-06	1.34e-05	WWC1	-2.7986	-1.4847	3.83e-09	1.75e-08
ENSG00000249158	PCDHA11	-5.3859	-2.42919	0.00645254	0.0092129	PCDHA11	-2.79251	-1.48156	0.0198239	0.0268226
ENSG00000161149	AC002472.15	-2.49986	-1.32185	1.7e-05	3.73e-05	AC002472.15	-2.78901	-1.47975	1.46e-06	3.76e-06
ENSG00000230847	RP11-195E2.1	-2.20574	-1.14127	4.9e-05	9.84e-05	RP11-195E2.1	-2.77892	-1.47452	2.7e-06	6.61e-06
ENSG00000261594	TPBGL	-1.77834	-0.83053	0.0261325	0.034277	TPBGL	-2.77598	-1.473	0.000346438	0.000601601
ENSG00000188322	SBK1	-2.87419	-1.52315	1.6e-13	5.24e-12	SBK1	-2.77349	-1.4717	8.64e-15	2.66e-13
ENSG00000181085	MAPK15	-2.08722	-1.06158	1.38e-09	8.29e-09	MAPK15	-2.77209	-1.47097	1.91e-12	2.38e-11
ENSG00000172159	FRMD3	-2.58375	-1.36947	0.00236187	0.00360421	FRMD3	-2.77157	-1.4707	0.00208143	0.00322622
ENSG00000053108	FSTL4	-6.16419	-2.62391	8.65e-10	5.58e-09	FSTL4	-2.76524	-1.4674	2.69e-08	9.91e-08
ENSG00000128965	CHAC1	-1.61187	-0.688738	6.51e-06	1.54e-05	CHAC1	-2.7535	-1.46127	1.82e-09	8.99e-09
ENSG00000172935	MRGPRF	-2.53996	-1.34481	7.94e-05	0.000153289	MRGPRF	-2.7533	-1.46116	4.65e-05	9.23e-05
ENSG00000161638	ITGA5	-2.74635	-1.45752	9.75e-17	2.17e-14	ITGA5	-2.74745	-1.45809	5.2e-18	7.68e-16
ENSG00000197140	ADAM32	-2.42132	-1.27579	0.000165613	0.000303715	ADAM32	-2.74684	-1.45777	1.19e-05	2.61e-05
ENSG00000181016	LSMEM1	-2.1532	-1.10648	5.61e-05	0.000111306	LSMEM1	-2.74456	-1.45657	1.49e-06	3.83e-06
ENSG00000182809	CRIP2	-2.68632	-1.42563	2.41e-13	7.17e-12	CRIP2	-2.74134	-1.45488	8.68e-14	1.81e-12
ENSG00000127329	PTPRB	-11.3067	-3.49911	6.6e-07	1.93e-06	PTPRB	-2.73979	-1.45407	4.73e-05	9.37e-05
ENSG00000138771	SHROOM3	-2.22214	-1.15195	4.99e-13	1.27e-11	SHROOM3	-2.73824	-1.45325	2.51e-15	9.8e-14
ENSG00000139200	PIANP	-2.9886	-1.57947	2.26e-10	1.8e-09	PIANP	-2.73397	-1.451	2.49e-11	2.15e-10
ENSG00000215105	RP11-324B6.1	-2.90128	-1.53669	1.18e-07	4.09e-07	RP11-324B6.1	-2.73039	-1.44911	2.33e-08	8.73e-08
ENSG00000152377	SPOCK1	-5.63775	-2.49512	1.5e-07	5.08e-07	SPOCK1	-2.72646	-1.44703	4.68e-07	1.33e-06
ENSG00000158715	SLC45A3	-1.92002	-0.94112	1.62e-08	7.05e-08	SLC45A3	-2.7251	-1.44631	5.62e-11	4.35e-10
ENSG00000226314	ZNF389	-2.36288	-1.24055	0.000555509	0.000936306	ZNF389	-2.72383	-1.44564	2.06e-05	4.34e-05
ENSG00000260604	RP1-140K8.5	-5.71922	-2.51582	2e-07	6.57e-07	RP1-140K8.5	-2.72307	-1.44523	5.98e-06	1.38e-05
ENSG00000186314	PRELID2	-1.80229	-0.849835	6.88e-09	3.33e-08	PRELID2	-2.7227	-1.44504	3.56e-12	4.05e-11
ENSG00000091428	RAPGEF4	-2.16474	-1.11419	0.00294912	0.00443143	RAPGEF4	-2.72045	-1.44384	0.000548012	0.000924986
ENSG00000114812	VIPR1	-1.52677	-0.610481	4.78e-05	9.61e-05	VIPR1	-2.71345	-1.44013	1.33e-09	6.86e-09
ENSG00000228434	AC004951.6	-1.98718	-0.990724	2.9e-06	7.36e-06	AC004951.6	-2.71015	-1.43837	1.17e-08	4.7e-08
ENSG00000232872	CTAGE3P	-4.02806	-2.01008	0.000302083	0.000532146	CTAGE3P	-2.70065	-1.43331	0.000599071	0.00100568
ENSG00000259158	CTD-2540L5.4	-3.42328	-1.77538	7.77e-05	0.000150486	CTD-2540L5.4	-2.69799	-1.43188	6.18e-05	0.0001201
ENSG00000273805	RP11-620J15.4	-1.8553	-0.891655	0.0163606	0.0220229	RP11-620J15.4	-2.69653	-1.43111	0.000441913	0.000756054
ENSG00000133636	NTS	-16.0729	-4.00656	5.99e-11	5.85e-10	NTS	-2.69458	-1.43006	4.6e-11	3.67e-10
ENSG00000123191	ATP7B	-3.7029	-1.88866	6.09e-11	5.94e-10	ATP7B	-2.68371	-1.42423	3.18e-11	2.66e-10
ENSG00000246090	RP11-696N14.1	-2.45632	-1.2965	2.25e-05	4.81e-05	RP11-696N14.1	-2.68121	-1.42289	9.71e-06	2.16e-05
ENSG00000213085	CFAP45	-3.2731	-1.71066	0.000789863	0.00129861	CFAP45	-2.68012	-1.4223	0.000460001	0.000785164
ENSG00000168209	DDIT4	-1.62762	-0.70276	6.93e-06	1.63e-05	DDIT4	-2.67898	-1.42168	1.19e-09	6.23e-09
ENSG00000163637	PRICKLE2	-4.02416	-2.00869	2.8e-14	1.37e-12	PRICKLE2	-2.67185	-1.41784	7.9e-15	2.48e-13
ENSG00000228868	RP11-642N14.2	-6.82826	-2.77152	0.000162001	0.000297706	RP11-642N14.2	-2.67183	-1.41783	0.000465426	0.000793918
ENSG00000138758	2023-09-11	-2.89738	-1.53475	1.86e-16	3.34e-14	2023-09-11	-2.67058	-1.41715	4.91e-18	7.52e-16
ENSG00000155530	LRGUK	-2.3532	-1.23462	0.00789356	0.0111411	LRGUK	-2.66366	-1.41341	0.00080249	0.00132342
ENSG00000128311	TST	-1.71472	-0.77797	8.89e-07	2.53e-06	TST	-2.66253	-1.4128	5.44e-10	3.14e-09
ENSG00000084444	FAM234B	-2.19064	-1.13135	1.14e-11	1.5e-10	FAM234B	-2.66205	-1.41254	3.01e-13	5.08e-12
ENSG00000181722	ZBTB20	-1.82105	-0.86477	3.04e-06	7.69e-06	ZBTB20	-2.6616	-1.41229	6.16e-09	2.67e-08
ENSG00000056487	PHF21B	-1.69848	-0.764244	1.17e-05	2.63e-05	PHF21B	-2.66107	-1.412	9.17e-09	3.81e-08
ENSG00000213760	ATP6V1G2	-1.89674	-0.923525	4.75e-06	1.15e-05	ATP6V1G2	-2.65679	-1.40968	2.78e-07	8.24e-07
ENSG00000151229	SLC2A13	-1.7304	-0.791103	0.00440825	0.00645362	SLC2A13	-2.65541	-1.40894	5.94e-05	0.000115733
ENSG00000111077	TNS2	-4.21335	-2.07497	3.79e-09	1.98e-08	TNS2	-2.64662	-1.40415	1.86e-09	9.18e-09
ENSG00000170509	HSD17B13	-2.13947	-1.09725	0.00140664	0.0022187	HSD17B13	-2.64585	-1.40373	0.000238307	0.000423894
ENSG00000068831	RASGRP2	-2.81708	-1.4942	0.00443396	0.00648889	RASGRP2	-2.64387	-1.40265	0.00244981	0.00376672
ENSG00000167081	PBX3	-3.86571	-1.95074	1.92e-10	1.57e-09	PBX3	-2.64149	-1.40135	6.59e-10	3.7e-09
ENSG00000134955	SLC37A2	-1.67678	-0.745697	0.00976263	0.0136051	SLC37A2	-2.63608	-1.39839	0.000277273	0.000488293
ENSG00000056736	IL17RB	-3.32824	-1.73476	1.4e-05	3.12e-05	IL17RB	-2.63155	-1.39591	2.75e-05	5.65e-05
ENSG00000204963	PCDHA7	-2.95179	-1.56159	3.42e-05	7.08e-05	PCDHA7	-2.62391	-1.39172	6.09e-05	0.000118429
ENSG00000185437	SH3BGR	-2.23704	-1.16159	0.000359145	0.000625638	SH3BGR	-2.61931	-1.38919	1.69e-05	3.61e-05
ENSG00000118922	KLF12	-2.74737	-1.45805	1.16e-08	5.24e-08	KLF12	-2.61768	-1.38829	4.56e-10	2.7e-09
ENSG00000103888	CEMIP	-13.7427	-3.78059	1.16e-05	2.62e-05	CEMIP	-2.61497	-1.3868	0.000601811	0.00100986
ENSG00000159167	STC1	-4.03178	-2.01142	2.57e-10	2.01e-09	STC1	-2.61269	-1.38554	4.64e-11	3.7e-10
ENSG00000251493	FOXD1	-2.0902	-1.06364	4.65e-09	2.37e-08	FOXD1	-2.60898	-1.38349	5.81e-11	4.47e-10
ENSG00000170915	PAQR8	-1.97174	-0.979469	3.16e-09	1.69e-08	PAQR8	-2.60855	-1.38325	1.35e-11	1.28e-10
ENSG00000136099	PCDH8	-3.28024	-1.7138	7.6e-05	0.000147493	PCDH8	-2.60686	-1.38231	0.000269134	0.000475209
ENSG00000157343	ARMC12	-2.09077	-1.06403	0.000501124	0.000851006	ARMC12	-2.60652	-1.38212	3.47e-05	7.02e-05
ENSG00000183454	GRIN2A	-5.96687	-2.57697	2.21e-05	4.72e-05	GRIN2A	-2.6056	-1.38161	0.000450079	0.000769208
ENSG00000172350	ABCG4	-2.13443	-1.09385	0.0131405	0.0179481	ABCG4	-2.60536	-1.38148	0.00628609	0.00911389
ENSG00000261584	RP11-457M11.5	-1.9172	-0.939002	0.0001934	0.000351251	RP11-457M11.5	-2.60113	-1.37914	2.66e-07	7.91e-07
ENSG00000121900	TMEM54	-1.90491	-0.929723	5.23e-07	1.56e-06	TMEM54	-2.6011	-1.37912	1.2e-09	6.29e-09
ENSG00000183873	SCN5A	-3.9588	-1.98506	2.12e-07	6.93e-07	SCN5A	-2.59774	-1.37726	8.78e-07	2.36e-06
ENSG00000136098	NEK3	-2.00614	-1.00442	1.88e-08	8.03e-08	NEK3	-2.59639	-1.3765	1.3e-09	6.74e-09
ENSG00000215630	RP11-1280N14.4	-2.34643	-1.23047	1.3e-08	5.82e-08	RP11-1280N14.4	-2.58318	-1.36915	1.68e-09	8.37e-09
ENSG00000066468	FGFR2	-1.55222	-0.634329	3.17e-10	2.4e-09	FGFR2	-2.58246	-1.36875	1.9e-15	7.89e-14
ENSG00000237378	RP11-473M10.3	-2.214	-1.14665	0.0228352	0.0301598	RP11-473M10.3	-2.58202	-1.3685	0.00266815	0.00408136
ENSG00000182568	SATB1	-2.66981	-1.41674	0.00698088	0.00992587	SATB1	-2.58061	-1.36771	0.000898651	0.0014695
ENSG00000205978	NYNRIN	-4.30314	-2.10539	6.99e-13	1.65e-11	NYNRIN	-2.57358	-1.36378	7.91e-13	1.15e-11
ENSG00000130396	MLLT4	-2.5119	-1.32878	5.08e-17	1.37e-14	MLLT4	-2.56539	-1.35918	1.16e-17	1.39e-15
ENSG00000159761	C16orf86	-1.58211	-0.661849	0.0190266	0.0254149	C16orf86	-2.5651	-1.35901	0.000112737	0.000210056
ENSG00000138166	DUSP5	-1.75256	-0.809468	1.08e-08	4.94e-08	DUSP5	-2.56481	-1.35885	2.71e-12	3.22e-11
ENSG00000141524	TMC6	-1.88181	-0.912125	8.61e-07	2.46e-06	TMC6	-2.56468	-1.35878	8.5e-08	2.8e-07
ENSG00000170577	SIX2	-1.73787	-0.79732	0.00349246	0.00518553	SIX2	-2.56406	-1.35843	2.23e-05	4.66e-05
ENSG00000167971	CASKIN1	-2.17573	-1.1215	5.41e-09	2.69e-08	CASKIN1	-2.56315	-1.35792	4.64e-11	3.7e-10
ENSG00000092096	SLC22A17	-2.13195	-1.09218	4.06e-09	2.1e-08	SLC22A17	-2.55428	-1.35292	1.26e-10	8.76e-10
ENSG00000103855	CD276	-1.84197	-0.881247	2.48e-12	4.51e-11	CD276	-2.55314	-1.35227	6.5e-16	3.31e-14
ENSG00000258610	RP11-488C13.7	-5.45519	-2.44763	0.00127912	0.00202936	RP11-488C13.7	-2.55211	-1.35169	0.0007252	0.00120311
ENSG00000107779	BMPR1A	-1.63957	-0.713315	6.3e-11	6.11e-10	BMPR1A	-2.55195	-1.3516	7.86e-17	6.42e-15
ENSG00000135540	NHSL1	-3.28422	-1.71555	3.95e-16	5.55e-14	NHSL1	-2.54968	-1.35032	9.64e-16	4.47e-14
ENSG00000160345	C9orf116	-3.94852	-1.98131	7.83e-12	1.1e-10	C9orf116	-2.54887	-1.34986	7.72e-11	5.73e-10
ENSG00000168843	FSTL5	-5.23977	-2.3895	0.000315719	0.000554337	FSTL5	-2.54777	-1.34924	0.00270109	0.00412862
ENSG00000181885	CLDN7	-3.66364	-1.87328	0.0107099	0.0148232	CLDN7	-2.54636	-1.34844	0.0048458	0.00713956
ENSG00000182580	EPHB3	-4.43074	-2.14755	3.08e-13	8.73e-12	EPHB3	-2.5451	-1.34772	4.43e-13	6.99e-12
ENSG00000234456	AC004945.2	-1.69747	-0.763387	4.05e-08	1.58e-07	AC004945.2	-2.54461	-1.34745	2.29e-12	2.8e-11
ENSG00000099954	CECR2	-2.01298	-1.00933	2.69e-13	7.87e-12	CECR2	-2.54085	-1.34531	3.06e-16	1.81e-14
ENSG00000117477	CCDC181	-2.86761	-1.51985	2.57e-09	1.41e-08	CCDC181	-2.54061	-1.34517	4.86e-10	2.86e-09
ENSG00000257151	RP11-701H24.2	-2.41872	-1.27425	8.48e-12	1.18e-10	RP11-701H24.2	-2.53712	-1.34319	4.33e-13	6.88e-12
ENSG00000249931	GOLGA8K	-1.78087	-0.832578	0.00514415	0.00744647	GOLGA8K	-2.53532	-1.34217	0.000555612	0.000936732
ENSG00000132122	SPATA6	-2.78049	-1.47534	6.87e-10	4.58e-09	SPATA6	-2.5334	-1.34107	2.65e-11	2.27e-10
ENSG00000123901	GPR83	-2.43192	-1.28209	0.0314497	0.0407831	GPR83	-2.53274	-1.3407	0.0230639	0.0309204
ENSG00000111817	DSE	-5.05311	-2.33717	1.14e-10	1.01e-09	DSE	-2.53162	-1.34006	1.21e-09	6.3e-09
ENSG00000189195	BTBD8	-2.0528	-1.03759	1.31e-06	3.6e-06	BTBD8	-2.52832	-1.33818	3.47e-08	1.24e-07
ENSG00000187672	ERC2	-2.65568	-1.40908	5.12e-09	2.57e-08	ERC2	-2.52722	-1.33755	3.57e-10	2.19e-09
ENSG00000118402	ELOVL4	-4.45104	-2.15414	3.37e-12	5.74e-11	ELOVL4	-2.527	-1.33743	6.03e-12	6.34e-11
ENSG00000154479	CCDC173	-4.63299	-2.21194	0.000226327	0.000406712	CCDC173	-2.52504	-1.33631	0.00196043	0.00305012
ENSG00000182103	FAM181B	-3.59463	-1.84584	4.29e-10	3.1e-09	FAM181B	-2.52212	-1.33464	8.25e-10	4.52e-09
ENSG00000099889	ARVCF	-2.78744	-1.47894	2.88e-10	2.21e-09	ARVCF	-2.51716	-1.3318	1.31e-10	9.1e-10
ENSG00000101265	RASSF2	-4.57404	-2.19347	1.71e-12	3.3e-11	RASSF2	-2.51648	-1.33141	6.35e-13	9.42e-12
ENSG00000154134	ROBO3	-2.03612	-1.02582	1e-06	2.82e-06	ROBO3	-2.51513	-1.33064	3.47e-08	1.24e-07
ENSG00000183117	CSMD1	-7.50355	-2.90757	4.55e-05	9.18e-05	CSMD1	-2.50948	-1.32739	0.0019356	0.00301471
ENSG00000166963	MAP1A	-1.99657	-0.997527	1.73e-12	3.32e-11	MAP1A	-2.50742	-1.3262	2.83e-15	1.09e-13
ENSG00000112893	MAN2A1	-2.6512	-1.40664	4.37e-18	2.41e-15	MAN2A1	-2.50659	-1.32573	1.33e-18	2.7e-16
ENSG00000184905	TCEAL2	-7.10612	-2.82906	8.57e-06	1.99e-05	TCEAL2	-2.49917	-1.32145	0.0010081	0.00163583
ENSG00000197329	PELI1	-2.66039	-1.41164	2.76e-09	1.5e-08	PELI1	-2.49876	-1.32121	3.05e-10	1.9e-09
ENSG00000177707	NECTIN3	-14.8876	-3.89604	1.52e-11	1.89e-10	NECTIN3	-2.49233	-1.31749	2e-11	1.78e-10
ENSG00000145626	UGT3A1	-1.59653	-0.674941	0.0265331	0.0347739	UGT3A1	-2.49219	-1.31742	0.000675693	0.0011255
ENSG00000143674	RP5-862P8.2	-2.62376	-1.39164	3.34e-05	6.93e-05	RP5-862P8.2	-2.48581	-1.31371	3.6e-05	7.28e-05
ENSG00000100968	NFATC4	-3.78178	-1.91907	3.02e-13	8.62e-12	NFATC4	-2.48355	-1.3124	2.64e-13	4.56e-12
ENSG00000119522	DENND1A	-2.88011	-1.52612	4.5e-10	3.21e-09	DENND1A	-2.48269	-1.31191	2.54e-11	2.18e-10
ENSG00000119042	SATB2	-1.80031	-0.848247	1.1e-12	2.38e-11	SATB2	-2.48076	-1.31078	7.74e-18	1.05e-15
ENSG00000185710	RP11-645C24.2	-1.86168	-0.896608	0.00950902	0.0132783	RP11-645C24.2	-2.48037	-1.31055	0.00090461	0.00147879
ENSG00000109927	TECTA	-4.19737	-2.06948	3.41e-06	8.52e-06	TECTA	-2.47955	-1.31008	1.19e-05	2.61e-05
ENSG00000171428	NAT1	-2.02981	-1.02134	1.3e-06	3.58e-06	NAT1	-2.47863	-1.30954	1.09e-08	4.42e-08
ENSG00000240024	RP11-393B14.1	-2.26673	-1.18061	7.02e-06	1.65e-05	RP11-393B14.1	-2.47743	-1.30884	1.29e-06	3.36e-06
ENSG00000251349	MSANTD3-TMEFF1	-4.9145	-2.29704	1.46e-13	4.85e-12	MSANTD3-TMEFF1	-2.47493	-1.30739	6e-12	6.32e-11
ENSG00000247735	CTD-2574D22.2	-1.99132	-0.993726	4.08e-05	8.32e-05	CTD-2574D22.2	-2.47256	-1.306	1.66e-06	4.22e-06
ENSG00000197013	ZNF429	-2.54935	-1.35013	1.32e-06	3.63e-06	ZNF429	-2.47174	-1.30553	1.92e-06	4.83e-06
ENSG00000204052	LRRC73	-2.3448	-1.22947	0.000488555	0.000831515	LRRC73	-2.46896	-1.3039	0.000179774	0.000325243
ENSG00000100985	MMP9	-2.65449	-1.40843	9.51e-08	3.37e-07	MMP9	-2.46762	-1.30312	3.47e-08	1.24e-07
ENSG00000256061	DYX1C1	-1.64807	-0.72078	0.00032501	0.000569648	DYX1C1	-2.46507	-1.30163	5.63e-07	1.57e-06
ENSG00000102385	DRP2	-3.78599	-1.92067	4.98e-11	5e-10	DRP2	-2.4578	-1.29737	5.68e-11	4.38e-10
ENSG00000186310	NAP1L3	-7.45766	-2.89872	4.84e-07	1.46e-06	NAP1L3	-2.45641	-1.29655	1.01e-05	2.25e-05
ENSG00000173917	HOXB2	-1.75047	-0.807746	1.4e-09	8.39e-09	HOXB2	-2.45626	-1.29646	1.19e-11	1.14e-10
ENSG00000225163	AL133168.2	-1.83426	-0.875194	0.00972474	0.0135594	AL133168.2	-2.4556	-1.29608	0.000750096	0.00124159
ENSG00000162670	BRINP3	-1.7771	-0.829525	0.00487002	0.00707977	BRINP3	-2.45372	-1.29497	0.000230467	0.00041104
ENSG00000161381	PLXDC1	-6.19624	-2.63139	9.54e-09	4.42e-08	PLXDC1	-2.44867	-1.292	1.97e-07	6e-07
ENSG00000160321	ZNF208	-71.3265	-6.15637	3.67e-08	1.45e-07	ZNF208	-2.44701	-1.29102	5.77e-07	1.61e-06
ENSG00000204965	PCDHA5	-3.58935	-1.84372	0.000962968	0.00156107	PCDHA5	-2.44577	-1.29029	0.00175775	0.00275048
ENSG00000177283	FZD8	-2.03487	-1.02494	1.52e-12	3.01e-11	FZD8	-2.44524	-1.28998	4.25e-16	2.35e-14
ENSG00000112715	VEGFA	-1.83937	-0.879208	2.25e-13	6.81e-12	VEGFA	-2.44473	-1.28968	2.02e-16	1.31e-14
ENSG00000122477	LRRC39	-1.68514	-0.75287	0.00476846	0.00694222	LRRC39	-2.44277	-1.28852	5.57e-05	0.000109075
ENSG00000233967	RP11-250B2.3	-2.55707	-1.35449	0.0012753	0.00202391	RP11-250B2.3	-2.43875	-1.28614	0.000712527	0.00118367
ENSG00000213654	GPSM3	-3.61877	-1.8555	4.8e-11	4.86e-10	GPSM3	-2.43856	-1.28603	9.09e-11	6.57e-10
ENSG00000213420	GPC2	-3.86271	-1.94961	1.12e-11	1.47e-10	GPC2	-2.43705	-1.28514	2.43e-11	2.1e-10
ENSG00000137809	ITGA11	-5.62943	-2.49299	3.56e-05	7.33e-05	ITGA11	-2.43699	-1.2851	0.000757594	0.00125349
ENSG00000232160	RP5-842K24.2	-2.68521	-1.42503	3.17e-05	6.6e-05	RP5-842K24.2	-2.43294	-1.2827	8.73e-06	1.96e-05
ENSG00000140104	C14orf79	-2.22656	-1.15482	1.21e-09	7.44e-09	C14orf79	-2.42598	-1.27857	2.24e-10	1.46e-09
ENSG00000128578	STRIP2	-2.00143	-1.00103	6.09e-11	5.94e-10	STRIP2	-2.42153	-1.27592	1.07e-13	2.14e-12
ENSG00000149201	CCDC81	-1.73793	-0.797372	0.00465483	0.00678852	CCDC81	-2.421	-1.2756	0.000275186	0.000484989
ENSG00000186399	GOLGA8R	-1.83865	-0.878646	0.000624451	0.00104415	GOLGA8R	-2.41697	-1.2732	6.54e-05	0.000126648
ENSG00000272755	RP11-326G21.1	-1.71165	-0.775392	0.0133752	0.0182376	RP11-326G21.1	-2.41494	-1.27199	0.00135668	0.00215966
ENSG00000167552	TUBA1A	-4.48128	-2.16391	2.72e-19	5.92e-16	TUBA1A	-2.41483	-1.27192	4.35e-18	6.86e-16
ENSG00000204789	XXbac-BPG24O18.1	-1.91449	-0.936963	8.86e-06	2.05e-05	XXbac-BPG24O18.1	-2.41154	-1.26995	1.02e-07	3.31e-07
ENSG00000187479	C11orf96	-4.24983	-2.08741	0.00423836	0.00622542	C11orf96	-2.41151	-1.26994	0.000852318	0.00139914
ENSG00000103528	SYT17	-1.57503	-0.655376	8.45e-09	3.97e-08	SYT17	-2.4108	-1.26951	2.82e-12	3.32e-11
ENSG00000198153	ZNF849P	-2.09183	-1.06477	0.000207126	0.000374353	ZNF849P	-2.41016	-1.26913	2.06e-06	5.15e-06
ENSG00000134901	KDELC1	-2.10581	-1.07438	8.91e-10	5.71e-09	KDELC1	-2.40043	-1.26329	1.81e-11	1.64e-10
ENSG00000204379	XAGE1A	-5.32079	-2.41164	2.99e-11	3.31e-10	XAGE1A	-2.39906	-1.26247	0.000121388	0.000225184
ENSG00000272970	RP11-329B9.4	-1.92384	-0.943988	0.00433985	0.00636106	RP11-329B9.4	-2.39871	-1.26226	0.000170725	0.000309847
ENSG00000137094	DNAJB5	-3.83178	-1.93801	1.77e-11	2.13e-10	DNAJB5	-2.39361	-1.25919	1.09e-10	7.74e-10
ENSG00000165474	GJB2	-3.09162	-1.62836	0.0301808	0.0392267	GJB2	-2.39178	-1.25808	0.0156787	0.0214959
ENSG00000091986	CCDC80	-3.02531	-1.59708	7.66e-09	3.65e-08	CCDC80	-2.39139	-1.25785	2.43e-08	9.02e-08
ENSG00000092850	TEKT2	-1.96314	-0.973165	3.13e-05	6.53e-05	TEKT2	-2.38868	-1.25622	1.1e-06	2.88e-06
ENSG00000280184	RP3-466P17.3	-2.13905	-1.09697	2.39e-05	5.08e-05	RP3-466P17.3	-2.38362	-1.25316	1.32e-05	2.86e-05
ENSG00000128606	LRRC17	-3.55354	-1.82926	3.44e-06	8.58e-06	LRRC17	-2.38263	-1.25256	2.31e-06	5.73e-06
ENSG00000134013	LOXL2	-1.72924	-0.790135	0.000230176	0.000412886	LOXL2	-2.37871	-1.25018	2.4e-06	5.94e-06
ENSG00000214553	AC091178.1	-3.20489	-1.68027	0.000220282	0.000396517	AC091178.1	-2.37773	-1.24959	0.000625953	0.00104818
ENSG00000147145	LPAR4	-3.29435	-1.72	6.99e-07	2.03e-06	LPAR4	-2.36959	-1.24464	1.18e-06	3.08e-06
ENSG00000145284	SCD5	-1.92678	-0.946194	4.51e-12	7.19e-11	SCD5	-2.36585	-1.24236	2.86e-15	1.09e-13
ENSG00000198910	L1CAM	-9.94143	-3.31345	8.02e-08	2.9e-07	L1CAM	-2.36406	-1.24127	5.22e-06	1.22e-05
ENSG00000247157	RP11-434C1.1	-1.8801	-0.91081	0.000664094	0.00110546	RP11-434C1.1	-2.35772	-1.23739	5.45e-05	0.000106976
ENSG00000103811	CTSH	-1.88188	-0.912172	0.000463122	0.000791276	CTSH	-2.35711	-1.23702	3.44e-05	6.97e-05
ENSG00000132623	ANKEF1	-2.62019	-1.38967	6.97e-10	4.63e-09	ANKEF1	-2.35506	-1.23576	2.99e-10	1.87e-09
ENSG00000250091	DNAH10OS	-3.25329	-1.7019	8.6e-11	7.94e-10	DNAH10OS	-2.35069	-1.23308	2.11e-10	1.38e-09
ENSG00000261379	RP11-395N3.1	-1.8604	-0.895616	1.61e-05	3.53e-05	RP11-395N3.1	-2.3481	-1.23149	2.26e-07	6.83e-07
ENSG00000184922	FMNL1	-2.1992	-1.13698	0.000771657	0.00127049	FMNL1	-2.34099	-1.22712	0.000624944	0.00104671
ENSG00000121753	ADGRB2	-1.89184	-0.919792	7.94e-10	5.18e-09	ADGRB2	-2.33799	-1.22527	5.55e-13	8.41e-12
ENSG00000175806	MSRA	-2.22113	-1.15129	1.34e-08	5.98e-08	MSRA	-2.33563	-1.22381	1.37e-09	7.05e-09
ENSG00000133627	ACTR3B	-1.98235	-0.987211	5.55e-10	3.84e-09	ACTR3B	-2.33255	-1.22191	5.06e-12	5.48e-11
ENSG00000284874	SEPT5-GP1BB	-2.49327	-1.31804	2.68e-05	5.65e-05	SEPT5-GP1BB	-2.32959	-1.22008	9.65e-06	2.15e-05
ENSG00000121005	CRISPLD1	-2.59389	-1.37512	2.73e-13	7.93e-12	CRISPLD1	-2.32726	-1.21863	3.71e-14	8.97e-13
ENSG00000121966	CXCR4	-6.04315	-2.5953	9.72e-18	4.18e-15	CXCR4	-2.32523	-1.21737	1.94e-16	1.27e-14
ENSG00000279711	AP004782.1	-1.75193	-0.808945	0.0037931	0.00560072	AP004782.1	-2.32213	-1.21545	0.00129067	0.00205946
ENSG00000145882	PCYOX1L	-2.1166	-1.08175	5.16e-10	3.61e-09	PCYOX1L	-2.32035	-1.21434	1.09e-11	1.06e-10
ENSG00000161682	FAM171A2	-2.63942	-1.40022	4.89e-12	7.66e-11	FAM171A2	-2.31944	-1.21378	1.29e-11	1.22e-10
ENSG00000089876	DHX32	-2.06445	-1.04576	2.84e-12	5e-11	DHX32	-2.31435	-1.21061	8.6e-14	1.8e-12
ENSG00000133069	TMCC2	-2.2105	-1.14437	2.69e-09	1.47e-08	TMCC2	-2.31209	-1.2092	3.46e-10	2.13e-09
ENSG00000154079	SDHAF4	-1.93408	-0.951648	1.33e-07	4.56e-07	SDHAF4	-2.31066	-1.2083	1.34e-09	6.9e-09
ENSG00000183044	ABAT	-1.66309	-0.733864	7.01e-07	2.04e-06	ABAT	-2.30781	-1.20653	2.67e-10	1.7e-09
ENSG00000166165	CKB	-1.81713	-0.861661	1.31e-13	4.43e-12	CKB	-2.30408	-1.20419	6.38e-17	5.39e-15
ENSG00000105808	RASA4	-1.73154	-0.792057	9.1e-10	5.82e-09	RASA4	-2.30069	-1.20207	8.86e-13	1.26e-11
ENSG00000282381	RP11-328P23.4	-1.74404	-0.802431	0.0297239	0.0386769	RP11-328P23.4	-2.29703	-1.19977	0.00334153	0.00503766
ENSG00000135439	AGAP2	-3.10083	-1.63266	3.64e-07	1.13e-06	AGAP2	-2.28879	-1.19459	1.9e-06	4.78e-06
ENSG00000102387	TAF7L	-1.9115	-0.934705	0.00624259	0.00893226	TAF7L	-2.28311	-1.191	0.000555256	0.000936231
ENSG00000196372	ASB13	-1.76372	-0.818621	1.19e-09	7.3e-09	ASB13	-2.2825	-1.19061	3.53e-13	5.85e-12
ENSG00000105613	MAST1	-2.14277	-1.09948	7.41e-09	3.55e-08	MAST1	-2.28057	-1.1894	4.05e-10	2.44e-09
ENSG00000197380	DACT3	-4.8352	-2.27358	6.26e-06	1.49e-05	DACT3	-2.27997	-1.18901	5.85e-05	0.000114235
ENSG00000206561	COLQ	-2.05347	-1.03806	8.13e-06	1.89e-05	COLQ	-2.27683	-1.18703	1.2e-06	3.12e-06
ENSG00000090097	PCBP4	-3.11029	-1.63705	3.26e-11	3.53e-10	PCBP4	-2.27556	-1.18622	8.75e-11	6.38e-10
ENSG00000260317	RP11-48B3.4	-1.58852	-0.667686	0.00942776	0.0131705	RP11-48B3.4	-2.27502	-1.18588	0.00013573	0.000250202
ENSG00000147010	SH3KBP1	-2.11627	-1.08153	1.17e-13	4.12e-12	SH3KBP1	-2.27143	-1.1836	3.01e-15	1.14e-13
ENSG00000142798	HSPG2	-1.82665	-0.869198	2.83e-12	5e-11	HSPG2	-2.26985	-1.1826	2.54e-13	4.4e-12
ENSG00000164061	BSN	-1.82834	-0.870537	0.000340462	0.000595426	BSN	-2.26967	-1.18249	6.37e-05	0.00012354
ENSG00000224078	SNHG14	-2.22934	-1.15662	1.1e-14	6.86e-13	SNHG14	-2.26869	-1.18186	2.66e-16	1.61e-14
ENSG00000196739	COL27A1	-2.6693	-1.41646	1.44e-14	8.38e-13	COL27A1	-2.26625	-1.1803	3.75e-15	1.36e-13
ENSG00000197077	KIAA1671	-1.6676	-0.737775	5.99e-11	5.85e-10	KIAA1671	-2.26417	-1.17898	1.93e-14	5.11e-13
ENSG00000248445	CTB-118N6.3	-2.19335	-1.13314	0.00268434	0.00406334	CTB-118N6.3	-2.261	-1.17696	0.00384612	0.00574988
ENSG00000170927	PKHD1	-3.57582	-1.83827	1.51e-05	3.33e-05	PKHD1	-2.25997	-1.1763	0.00115232	0.00185396
ENSG00000204257	HLA-DMA	-1.59524	-0.673771	0.0281811	0.0367921	HLA-DMA	-2.25957	-1.17605	0.00125281	0.00200423
ENSG00000136158	SPRY2	-2.81956	-1.49547	1.17e-08	5.3e-08	SPRY2	-2.25661	-1.17416	2.88e-08	1.05e-07
ENSG00000232859	LYRM9	-1.83925	-0.879121	0.00073775	0.00121869	LYRM9	-2.25313	-1.17193	3.72e-05	7.5e-05
ENSG00000173198	CYSLTR1	-2.33657	-1.22439	0.00266447	0.00403609	CYSLTR1	-2.2526	-1.17159	0.00267998	0.00409791
ENSG00000261578	RP11-21L23.2	-1.55625	-0.638078	0.000217443	0.000391627	RP11-21L23.2	-2.24846	-1.16894	2.42e-07	7.25e-07
ENSG00000167771	RCOR2	-2.25748	-1.17471	4.71e-08	1.81e-07	RCOR2	-2.24617	-1.16746	1.29e-08	5.17e-08
ENSG00000279518	AC083843.4	-2.08891	-1.06275	0.00184229	0.00285601	AC083843.4	-2.24616	-1.16746	0.000580999	0.000977383
ENSG00000114656	KIAA1257	-1.65733	-0.72886	0.0272164	0.035614	KIAA1257	-2.24574	-1.16719	0.0115158	0.0160497
ENSG00000187266	EPOR	-1.90053	-0.926401	1.58e-08	6.89e-08	EPOR	-2.24324	-1.16558	5.29e-10	3.07e-09
ENSG00000060718	COL11A1	-6.1115	-2.61153	2.69e-17	8.94e-15	COL11A1	-2.24194	-1.16475	2.66e-15	1.03e-13
ENSG00000152078	TMEM56	-3.75437	-1.90857	9.88e-07	2.78e-06	TMEM56	-2.24088	-1.16406	1.13e-05	2.49e-05
ENSG00000161681	SHANK1	-1.547	-0.629476	3.58e-10	2.66e-09	SHANK1	-2.23673	-1.16139	1.75e-14	4.75e-13
ENSG00000076706	MCAM	-6.35735	-2.66843	1.08e-12	2.35e-11	MCAM	-2.23006	-1.15709	4.47e-12	4.94e-11
ENSG00000276805	RP11-291L22.9	-2.09262	-1.06531	1.88e-06	4.98e-06	RP11-291L22.9	-2.22944	-1.15668	4.93e-07	1.39e-06
ENSG00000166262	FAM227B	-2.03282	-1.02348	0.00191412	0.00296104	FAM227B	-2.2291	-1.15646	8.42e-05	0.000160113
ENSG00000079308	TNS1	-2.67109	-1.41743	6.2e-14	2.53e-12	TNS1	-2.22747	-1.15541	9.7e-14	1.98e-12
ENSG00000234648	AL162151.3	-8.44593	-3.07826	0.000694182	0.00115124	AL162151.3	-2.22636	-1.15469	0.0322877	0.0424513
ENSG00000163697	APBB2	-1.73099	-0.791597	6.04e-10	4.13e-09	APBB2	-2.22581	-1.15433	2.42e-13	4.24e-12
ENSG00000133640	LRRIQ1	-6.04238	-2.59512	3.1e-09	1.66e-08	LRRIQ1	-2.2258	-1.15433	7.66e-08	2.55e-07
ENSG00000061455	PRDM6	-2.4816	-1.31127	0.0119942	0.0164725	PRDM6	-2.22513	-1.15389	0.00551007	0.00805923
ENSG00000165168	CYBB	-3.28087	-1.71408	0.000190233	0.000345814	CYBB	-2.225	-1.15381	0.00131663	0.0020986
ENSG00000230707	RP11-364B14.3	-3.05626	-1.61177	0.00488437	0.0070974	RP11-364B14.3	-2.22303	-1.15253	0.014733	0.0202563
ENSG00000134539	KLRD1	-1.97135	-0.979183	0.014694	0.0199271	KLRD1	-2.2229	-1.15244	0.00443261	0.00656627
ENSG00000154188	ANGPT1	-2.79183	-1.48121	7.23e-06	1.7e-05	ANGPT1	-2.22243	-1.15214	5.03e-06	1.18e-05
ENSG00000279196	RP11-1072A3.3	-5.18608	-2.37464	7.92e-05	0.000152997	RP11-1072A3.3	-2.22196	-1.15183	0.00245115	0.00376843
ENSG00000134007	ADAM20	-1.87792	-0.909136	0.0287576	0.0374964	ADAM20	-2.22149	-1.15153	0.00566233	0.0082669
ENSG00000223591	RP11-22B10.1	-2.19607	-1.13492	0.00121681	0.00193878	RP11-22B10.1	-2.21646	-1.14826	0.000350086	0.000607674
ENSG00000137267	TUBB2A	-2.14505	-1.10101	3.71e-15	3.04e-13	TUBB2A	-2.21589	-1.14789	3.61e-16	2.05e-14
ENSG00000124313	IQSEC2	-2.83199	-1.50182	8.76e-13	1.98e-11	IQSEC2	-2.21548	-1.14762	9.17e-13	1.29e-11
ENSG00000164953	TMEM67	-1.54707	-0.629541	2.24e-09	1.26e-08	TMEM67	-2.21328	-1.14618	1.06e-12	1.47e-11
ENSG00000152503	TRIM36	-13.7915	-3.7857	3.31e-10	2.49e-09	TRIM36	-2.2131	-1.14607	1.65e-08	6.42e-08
ENSG00000148814	LRRC27	-1.66835	-0.738419	3.36e-07	1.05e-06	LRRC27	-2.21241	-1.14562	2.8e-09	1.32e-08
ENSG00000130413	STK33	-1.87764	-0.908921	1.02e-08	4.68e-08	STK33	-2.21106	-1.14474	2.49e-10	1.59e-09
ENSG00000179981	TSHZ1	-2.1186	-1.08311	1.35e-10	1.17e-09	TSHZ1	-2.20771	-1.14255	9.09e-12	9.07e-11
ENSG00000176834	VSIG10	-2.4632	-1.30053	5.74e-08	2.16e-07	VSIG10	-2.2063	-1.14163	7.61e-08	2.53e-07
ENSG00000160991	ORAI2	-1.97798	-0.984029	7.28e-13	1.71e-11	ORAI2	-2.20461	-1.14053	2.17e-15	8.76e-14
ENSG00000196302	RP11-497H16.5	-2.71366	-1.44024	0.000963977	0.00156254	RP11-497H16.5	-2.19785	-1.13609	0.0010612	0.00171681
ENSG00000214694	ARHGEF33	-2.11951	-1.08373	0.0071217	0.0101142	ARHGEF33	-2.19496	-1.13419	0.00407754	0.0060806
ENSG00000273148	RP5-1068E13.7	-1.84054	-0.880133	0.00357594	0.00530259	RP5-1068E13.7	-2.19302	-1.13292	0.000341576	0.000594249
ENSG00000183496	MEX3B	-3.80936	-1.92955	6.68e-11	6.42e-10	MEX3B	-2.19222	-1.13239	3.04e-10	1.9e-09
ENSG00000113231	PDE8B	-1.51531	-0.599611	0.0109778	0.0151638	PDE8B	-2.19183	-1.13214	0.000107937	0.00020172
ENSG00000113269	RNF130	-2.55046	-1.35076	8.2e-15	5.65e-13	RNF130	-2.19026	-1.1311	1.36e-15	6.03e-14
ENSG00000154639	CXADR	-2.59254	-1.37437	4.45e-14	1.95e-12	CXADR	-2.18901	-1.13028	1.74e-14	4.75e-13
ENSG00000237187	RP11-65F13.2	-9.81518	-3.29501	0.000119138	0.000223531	RP11-65F13.2	-2.18684	-1.12884	0.0165325	0.022601
ENSG00000152192	POU4F1	-1.67282	-0.74228	5.6e-10	3.87e-09	POU4F1	-2.1861	-1.12836	4.75e-14	1.1e-12
ENSG00000104290	FZD3	-1.91337	-0.936119	1.67e-11	2.04e-10	FZD3	-2.18581	-1.12817	6.06e-14	1.34e-12
ENSG00000170469	SPATA24	-1.73292	-0.793208	0.000920917	0.00149735	SPATA24	-2.18507	-1.12768	3.64e-05	7.35e-05
ENSG00000168646	AXIN2	-3.58783	-1.84311	4.47e-10	3.2e-09	AXIN2	-2.18395	-1.12694	1.02e-09	5.44e-09
ENSG00000149300	C11orf52	-2.96086	-1.56602	0.000305108	0.000536942	C11orf52	-2.18032	-1.12454	0.000929931	0.00151741
ENSG00000131711	MAP1B	-2.14202	-1.09897	4.3e-16	5.89e-14	MAP1B	-2.17995	-1.12429	1.22e-15	5.49e-14
ENSG00000119661	DNAL1	-2.11207	-1.07866	1.73e-11	2.09e-10	DNAL1	-2.17932	-1.12388	1.46e-12	1.92e-11
ENSG00000063761	ADCK1	-1.63499	-0.70928	2.7e-06	6.91e-06	ADCK1	-2.17924	-1.12383	1.44e-08	5.71e-08
ENSG00000075826	SEC31B	-1.70405	-0.768966	1.58e-08	6.89e-08	SEC31B	-2.17919	-1.12379	3.97e-12	4.47e-11
ENSG00000172795	DCP2	-1.65092	-0.723267	1.62e-13	5.29e-12	DCP2	-2.17713	-1.12243	3.95e-16	2.2e-14
ENSG00000157445	CACNA2D3	-2.08171	-1.05777	0.000138885	0.000257862	CACNA2D3	-2.17691	-1.12228	6.8e-05	0.000131273
ENSG00000249715	FER1L5	-2.62045	-1.38981	0.000453216	0.00077566	FER1L5	-2.17591	-1.12162	0.00322615	0.00487558
ENSG00000197558	SSPO	-2.19918	-1.13696	0.000115956	0.00021787	SSPO	-2.1736	-1.12008	6.28e-05	0.000121891
ENSG00000254087	LYN	-1.86468	-0.898929	4.71e-08	1.81e-07	LYN	-2.17292	-1.11964	5.29e-10	3.07e-09
ENSG00000173848	NET1	-2.4025	-1.26454	3.06e-14	1.46e-12	NET1	-2.17048	-1.11801	5.55e-15	1.83e-13
ENSG00000182308	DCAF4L1	-1.77235	-0.825665	0.00101724	0.00164388	DCAF4L1	-2.16526	-1.11454	6.05e-05	0.000117752
ENSG00000279377	AC003973.3	-20.573	-4.36268	4.06e-08	1.59e-07	AC003973.3	-2.16483	-1.11425	0.000168486	0.000306232
ENSG00000261211	RP1-80N2.3	-2.14782	-1.10287	0.00642333	0.00917364	RP1-80N2.3	-2.16032	-1.11125	0.00272131	0.00415675
ENSG00000188559	RALGAPA2	-2.10888	-1.07647	1.14e-12	2.42e-11	RALGAPA2	-2.15758	-1.10941	7.62e-13	1.11e-11
ENSG00000104341	LAPTM4B	-1.59771	-0.67601	1.11e-12	2.4e-11	LAPTM4B	-2.15656	-1.10873	1.79e-16	1.2e-14
ENSG00000144366	GULP1	-2.1746	-1.12075	2.72e-10	2.11e-09	GULP1	-2.15644	-1.10865	6.32e-11	4.8e-10
ENSG00000102996	MMP15	-1.74908	-0.806598	3.08e-12	5.34e-11	MMP15	-2.15583	-1.10825	1.21e-14	3.49e-13
ENSG00000013523	ANGEL1	-1.87286	-0.905247	4.4e-11	4.51e-10	ANGEL1	-2.15526	-1.10787	9.65e-14	1.98e-12
ENSG00000147041	SYTL5	-1.78844	-0.838698	1.35e-14	7.92e-13	SYTL5	-2.15476	-1.10752	7.34e-17	6.05e-15
ENSG00000158258	CLSTN2	-5.92163	-2.56599	1.15e-17	4.47e-15	CLSTN2	-2.14898	-1.10366	4.04e-15	1.44e-13
ENSG00000170667	RASA4B	-1.80066	-0.848528	2.88e-05	6.05e-05	RASA4B	-2.14763	-1.10274	9.08e-07	2.43e-06
ENSG00000184515	BEX5	-2.12339	-1.08637	0.000107508	0.000203071	BEX5	-2.14442	-1.10059	2.43e-05	5.04e-05
ENSG00000042317	SPATA7	-4.06282	-2.02248	4.48e-08	1.73e-07	SPATA7	-2.14303	-1.09965	4.87e-07	1.38e-06
ENSG00000165678	GHITM	-1.59018	-0.669194	2.89e-13	8.3e-12	GHITM	-2.13753	-1.09594	8.73e-16	4.12e-14
ENSG00000128271	ADORA2A	-2.3066	-1.20577	9.11e-05	0.000174174	ADORA2A	-2.1371	-1.09565	0.00013275	0.000244989
ENSG00000025423	HSD17B6	-1.67344	-0.742819	0.00971594	0.0135483	HSD17B6	-2.13659	-1.09531	0.000679962	0.0011325
ENSG00000284128	BCRP3	-2.24496	-1.16669	0.000768234	0.00126541	BCRP3	-2.13504	-1.09426	0.00195647	0.00304514
ENSG00000100612	DHRS7	-4.75592	-2.24972	9.94e-08	3.51e-07	DHRS7	-2.13171	-1.09201	3.29e-06	7.91e-06
ENSG00000196569	LAMA2	-2.28679	-1.19332	0.00141892	0.00223645	LAMA2	-2.13066	-1.0913	0.00113659	0.00182995
ENSG00000158859	ADAMTS4	-1.65019	-0.72263	9.72e-10	6.16e-09	ADAMTS4	-2.1293	-1.09038	1.12e-12	1.53e-11
ENSG00000103021	CCDC113	-2.05855	-1.04163	3.69e-09	1.93e-08	CCDC113	-2.12556	-1.08784	4.96e-10	2.91e-09
ENSG00000109323	MANBA	-2.88839	-1.53027	5.19e-10	3.63e-09	MANBA	-2.12446	-1.0871	1.08e-09	5.68e-09
ENSG00000156427	FGF18	-2.28242	-1.19056	1.95e-08	8.31e-08	FGF18	-2.12404	-1.08681	1.26e-08	5.05e-08
ENSG00000135749	PCNX2	-1.71982	-0.782261	7.21e-09	3.47e-08	PCNX2	-2.1218	-1.08529	9.13e-12	9.09e-11
ENSG00000049130	KITLG	-8.88442	-3.15128	7.68e-08	2.8e-07	KITLG	-2.12033	-1.08429	7.92e-06	1.79e-05
ENSG00000204967	PCDHA4	-5.0245	-2.32898	1.52e-06	4.13e-06	PCDHA4	-2.11958	-1.08378	7.76e-05	0.000148464
ENSG00000280604	PCBP3-OT1	-3.7239	-1.89681	1.11e-05	2.52e-05	PCBP3-OT1	-2.11875	-1.08321	8.44e-05	0.000160414
ENSG00000104368	PLAT	-2.60615	-1.38192	8.59e-06	1.99e-05	PLAT	-2.11668	-1.0818	3.96e-06	9.42e-06
ENSG00000132970	WASF3	-1.9148	-0.93719	0.000673425	0.00111972	WASF3	-2.116	-1.08134	0.00015568	0.00028437
ENSG00000144061	NPHP1	-2.01412	-1.01015	9.96e-08	3.51e-07	NPHP1	-2.11062	-1.07766	2.19e-08	8.24e-08
ENSG00000147799	ARHGAP39	-1.63733	-0.711348	2.19e-09	1.23e-08	ARHGAP39	-2.10987	-1.07715	9e-13	1.28e-11
ENSG00000249242	TMEM150C	-2.73199	-1.44995	8.46e-07	2.42e-06	TMEM150C	-2.10965	-1.07701	1.72e-05	3.65e-05
ENSG00000179978	RP11-1319K7.1	-1.91952	-0.940746	1.92e-10	1.57e-09	RP11-1319K7.1	-2.10946	-1.07687	4.76e-10	2.81e-09
ENSG00000206417	RP13-685P2.5	-1.54756	-0.629996	0.000106383	0.000201206	RP13-685P2.5	-2.10891	-1.0765	2.88e-07	8.51e-07
ENSG00000101977	MCF2	-2.15904	-1.11039	1.12e-05	2.55e-05	MCF2	-2.10888	-1.07648	2.52e-06	6.21e-06
ENSG00000163394	CCKAR	-2.36088	-1.23932	0.0236622	0.0311877	CCKAR	-2.10862	-1.0763	0.0310125	0.0408448
ENSG00000110400	NECTIN1	-1.6202	-0.696174	1.54e-06	4.17e-06	NECTIN1	-2.10809	-1.07594	1.74e-08	6.7e-08
ENSG00000158023	WDR66	-2.20613	-1.14152	5.41e-08	2.04e-07	WDR66	-2.10529	-1.07402	4.37e-08	1.53e-07
ENSG00000164484	TMEM200A	-1.98348	-0.988035	1.29e-11	1.65e-10	TMEM200A	-2.10104	-1.0711	5.83e-13	8.73e-12
ENSG00000117569	PTBP2	-1.80478	-0.851825	1.94e-12	3.67e-11	PTBP2	-2.09203	-1.0649	5.63e-15	1.85e-13
ENSG00000183715	OPCML	-1.64806	-0.720767	2.4e-12	4.39e-11	OPCML	-2.09184	-1.06478	2.48e-15	9.73e-14
ENSG00000204852	TCTN1	-2.25696	-1.17438	5.46e-12	8.33e-11	TCTN1	-2.09013	-1.0636	3.44e-12	3.94e-11
ENSG00000166257	SCN3B	-2.00466	-1.00336	0.0145175	0.0197061	SCN3B	-2.08722	-1.06158	0.0221181	0.0297267
ENSG00000261455	RP5-1129J21.3	-1.68585	-0.753476	0.000159496	0.000293439	RP5-1129J21.3	-2.08655	-1.06112	3.77e-06	8.99e-06
ENSG00000138780	GSTCD	-2.24846	-1.16894	1.27e-12	2.63e-11	GSTCD	-2.08611	-1.06081	8.85e-14	1.83e-12
ENSG00000162636	FAM102B	-1.5809	-0.66075	1.46e-09	8.69e-09	FAM102B	-2.08582	-1.06061	3.89e-13	6.32e-12
ENSG00000135406	PRPH	-3.66999	-1.87577	3.07e-06	7.75e-06	PRPH	-2.0831	-1.05873	0.000106347	0.000199068
ENSG00000198590	AC136290.1	-1.69991	-0.765462	0.0108284	0.0149782	AC136290.1	-2.07922	-1.05604	0.00113347	0.00182529
ENSG00000143630	HCN3	-1.7822	-0.833659	5.73e-10	3.95e-09	HCN3	-2.07718	-1.05463	5.21e-12	5.61e-11
ENSG00000134897	BIVM	-1.73187	-0.792333	1.06e-09	6.66e-09	BIVM	-2.07631	-1.05402	1.93e-11	1.73e-10
ENSG00000198929	NOS1AP	-1.87776	-0.90901	4.85e-10	3.43e-09	NOS1AP	-2.07608	-1.05386	2.68e-11	2.29e-10
ENSG00000174132	FAM174A	-2.26804	-1.18145	3.38e-08	1.35e-07	FAM174A	-2.07497	-1.05309	1.74e-08	6.72e-08
ENSG00000231527	RP11-374M1.2	-1.68378	-0.751704	0.00039872	0.000689027	RP11-374M1.2	-2.074	-1.05241	2.19e-05	4.58e-05
ENSG00000057704	TMCC3	-1.95763	-0.969109	0.00124267	0.00197663	TMCC3	-2.07181	-1.05089	0.00050463	0.000855802
ENSG00000105711	SCN1B	-1.91937	-0.940631	0.00710973	0.0100986	SCN1B	-2.07168	-1.0508	0.00318774	0.0048198
ENSG00000138670	RASGEF1B	-5.07871	-2.34446	1.02e-11	1.36e-10	RASGEF1B	-2.06935	-1.04918	2.44e-10	1.56e-09
ENSG00000180769	WDFY3-AS2	-1.72937	-0.790243	0.00145607	0.00228989	WDFY3-AS2	-2.06852	-1.0486	4.31e-05	8.59e-05
ENSG00000205084	TMEM231	-1.83143	-0.87297	1.67e-07	5.56e-07	TMEM231	-2.06766	-1.048	2.5e-09	1.2e-08
ENSG00000246223	C14orf64	-2.31421	-1.21052	1.06e-07	3.71e-07	C14orf64	-2.06378	-1.04529	1.59e-08	6.21e-08
ENSG00000077274	CAPN6	-74.1418	-6.21222	2.47e-15	2.26e-13	CAPN6	-2.06211	-1.04412	4.99e-15	1.68e-13
ENSG00000180914	OXTR	-1.65309	-0.725165	5.61e-07	1.67e-06	OXTR	-2.0605	-1.043	9.64e-09	3.97e-08
ENSG00000260917	RP11-57H14.4	-1.67596	-0.744984	2.62e-06	6.72e-06	RP11-57H14.4	-2.0604	-1.04292	2.43e-09	1.16e-08
ENSG00000250138	RP11-848G14.5	-1.5173	-0.60151	2.62e-05	5.54e-05	RP11-848G14.5	-2.05963	-1.04239	2.9e-08	1.06e-07
ENSG00000280987	CTB-43P18.3	-1.64999	-0.722459	6.92e-07	2.01e-06	CTB-43P18.3	-2.05881	-1.04181	3.31e-10	2.04e-09
ENSG00000196208	GREB1	-2.00568	-1.00409	0.00483257	0.0070266	GREB1	-2.05637	-1.0401	0.00147843	0.00233912
ENSG00000153044	CENPH	-1.51313	-0.597535	5.97e-11	5.83e-10	CENPH	-2.05261	-1.03746	3.68e-14	8.91e-13
ENSG00000168938	PPIC	-2.49392	-1.31841	1.61e-07	5.39e-07	PPIC	-2.05248	-1.03737	2.63e-07	7.83e-07
ENSG00000165424	ZCCHC24	-2.04878	-1.03477	3.33e-11	3.59e-10	ZCCHC24	-2.05239	-1.03731	3.53e-12	4.02e-11
ENSG00000175198	PCCA	-1.79751	-0.846	2.39e-09	1.33e-08	PCCA	-2.05207	-1.03708	3.17e-11	2.65e-10
ENSG00000214402	LCNL1	-2.37196	-1.24608	1.48e-05	3.29e-05	LCNL1	-2.05075	-1.03615	0.000100149	0.000188279
ENSG00000157851	DPYSL5	-2.48747	-1.31468	3.64e-16	5.24e-14	DPYSL5	-2.05045	-1.03594	2.02e-16	1.31e-14
ENSG00000266947	RP11-799D4.4	-1.7193	-0.781818	0.0298405	0.0388128	RP11-799D4.4	-2.04961	-1.03535	0.00472942	0.00697768
ENSG00000186952	TMEM232	-3.2696	-1.70911	6.63e-05	0.000129926	TMEM232	-2.04949	-1.03526	0.00166671	0.00261617
ENSG00000123453	SARDH	-4.04899	-2.01756	2.33e-07	7.55e-07	SARDH	-2.04816	-1.03433	1.18e-06	3.09e-06
ENSG00000203778	FAM229B	-2.37331	-1.2469	2.36e-07	7.62e-07	FAM229B	-2.0467	-1.0333	3.06e-07	9.01e-07
ENSG00000285437	POLR2J3	-1.69979	-0.76536	3.82e-09	1.99e-08	POLR2J3	-2.04476	-1.03193	5.8e-10	3.32e-09
ENSG00000157578	LCA5L	-1.8204	-0.864258	0.0132688	0.0181048	LCA5L	-2.04401	-1.0314	0.00302551	0.0045909
ENSG00000117586	TNFSF4	-1.80502	-0.852015	0.00194059	0.00299736	TNFSF4	-2.04128	-1.02947	0.000380677	0.000657158
ENSG00000168026	TTC21A	-2.11176	-1.07845	0.000238367	0.000426671	TTC21A	-2.03662	-1.02618	2.87e-05	5.88e-05
ENSG00000121653	MAPK8IP1	-2.10959	-1.07697	3.58e-09	1.88e-08	MAPK8IP1	-2.03641	-1.02603	5.7e-10	3.27e-09
ENSG00000067798	NAV3	-2.8894	-1.53077	1.61e-08	7e-08	NAV3	-2.03604	-1.02577	5.09e-08	1.76e-07
ENSG00000145687	SSBP2	-2.49345	-1.31815	1.02e-11	1.36e-10	SSBP2	-2.0315	-1.02255	1.96e-12	2.43e-11
ENSG00000271270	AL449209.1	-2.11369	-1.07977	7.87e-08	2.86e-07	AL449209.1	-2.03124	-1.02236	6.35e-08	2.15e-07
ENSG00000135318	NT5E	-3.53991	-1.82371	4.25e-17	1.21e-14	NT5E	-2.03091	-1.02213	2.2e-15	8.84e-14
ENSG00000234327	AC012146.7	-1.83516	-0.875905	0.00217713	0.00333949	AC012146.7	-2.03035	-1.02172	0.000167154	0.000303948
ENSG00000130176	CNN1	-2.82387	-1.49767	0.000454682	0.000777919	CNN1	-2.03004	-1.02151	0.0036546	0.00548037
ENSG00000144285	SCN1A	-7.60431	-2.92682	3.97e-08	1.56e-07	SCN1A	-2.02899	-1.02076	9.96e-06	2.21e-05
ENSG00000254726	MEX3A	-2.43638	-1.28474	1.84e-16	3.34e-14	MEX3A	-2.02856	-1.02045	2.57e-16	1.58e-14
ENSG00000049769	PPP1R3F	-1.85635	-0.892467	3.04e-07	9.56e-07	PPP1R3F	-2.02774	-1.01987	1.14e-08	4.61e-08
ENSG00000082213	C5orf22	-1.94717	-0.961381	1.4e-11	1.77e-10	C5orf22	-2.02375	-1.01703	8.6e-14	1.8e-12
ENSG00000198121	LPAR1	-12.7748	-3.67523	6.42e-07	1.88e-06	LPAR1	-2.0231	-1.01657	0.000225005	0.000401876
ENSG00000137337	MDC1	-1.6742	-0.74347	8.73e-13	1.97e-11	MDC1	-2.02071	-1.01487	6.39e-16	3.3e-14
ENSG00000100302	RASD2	-3.33666	-1.7384	3.39e-09	1.8e-08	RASD2	-2.02059	-1.01478	4.81e-08	1.67e-07
ENSG00000251634	RP11-1280N14.3	-1.62911	-0.70408	1.61e-07	5.4e-07	RP11-1280N14.3	-2.02026	-1.01454	1.74e-09	8.62e-09
ENSG00000232593	RP11-258C19.5	-2.11225	-1.07878	1.22e-11	1.58e-10	RP11-258C19.5	-2.01968	-1.01413	1.69e-12	2.15e-11
ENSG00000054938	CHRDL2	-2.62785	-1.39388	0.00310875	0.00465208	CHRDL2	-2.01778	-1.01277	0.00701817	0.0100964
ENSG00000088727	KIF9	-1.58696	-0.66627	0.000347813	0.000607353	KIF9	-2.01581	-1.01136	7.95e-06	1.8e-05
ENSG00000107551	RASSF4	-1.59276	-0.671525	0.00102596	0.00165714	RASSF4	-2.01488	-1.0107	1.52e-05	3.28e-05
ENSG00000215196	AC091878.1	-3.15756	-1.65881	8.86e-07	2.52e-06	AC091878.1	-2.01465	-1.01053	1.97e-06	4.95e-06
ENSG00000133460	SLC2A11	-1.9372	-0.953976	2.64e-06	6.76e-06	SLC2A11	-2.01416	-1.01018	5.91e-07	1.64e-06
ENSG00000277734	TRAC	-16.6274	-4.05549	1.96e-08	8.35e-08	TRAC	-2.0112	-1.00806	9.98e-06	2.22e-05
ENSG00000257093	KIAA1147	-2.12924	-1.09034	3.77e-14	1.72e-12	KIAA1147	-2.01014	-1.0073	1.47e-14	4.14e-13
ENSG00000135702	CHST5	-1.94791	-0.961928	0.0281263	0.0367325	CHST5	-2.0096	-1.00691	0.0129096	0.0178869
ENSG00000169169	CPT1C	-1.69811	-0.763932	2.77e-10	2.14e-09	CPT1C	-2.0087	-1.00626	3.21e-13	5.39e-12
ENSG00000138658	ZGRF1	-1.75352	-0.810251	4.54e-10	3.24e-09	ZGRF1	-2.00759	-1.00547	8.96e-12	8.98e-11
ENSG00000113391	FAM172A	-2.10481	-1.07369	1.83e-12	3.48e-11	FAM172A	-2.00582	-1.00419	2.75e-13	4.69e-12
ENSG00000273173	SNURF	-1.88021	-0.91089	0.000148191	0.00027409	SNURF	-2.00108	-1.00078	2.02e-05	4.25e-05
ENSG00000188042	ARL4C	-2.29664	-1.19952	1.8e-10	1.49e-09	ARL4C	-1.99893	-0.999225	4.24e-10	2.54e-09
ENSG00000189337	KAZN	-1.57321	-0.653715	0.000474767	0.000809945	KAZN	-1.99538	-0.996661	2.39e-06	5.92e-06
ENSG00000163644	PPM1K	-8.50352	-3.08806	1.48e-12	2.96e-11	PPM1K	-1.99457	-0.996076	1.03e-10	7.34e-10
ENSG00000198416	CTD-2173L22.4	-2.96788	-1.56943	1.36e-07	4.64e-07	CTD-2173L22.4	-1.99416	-0.995781	1.24e-06	3.23e-06
ENSG00000164976	KIAA1161	-2.26883	-1.18195	3.11e-07	9.75e-07	KIAA1161	-1.99378	-0.995505	3.6e-07	1.05e-06
ENSG00000260231	JHDM1D-AS1	-2.07301	-1.05173	2.52e-06	6.48e-06	JHDM1D-AS1	-1.99359	-0.99537	8.24e-06	1.86e-05
ENSG00000179241	LDLRAD3	-3.30233	-1.72348	1.29e-12	2.66e-11	LDLRAD3	-1.99335	-0.995195	3.7e-11	3.03e-10
ENSG00000107331	ABCA2	-1.81271	-0.858145	7.41e-11	6.99e-10	ABCA2	-1.99216	-0.994331	5.63e-14	1.26e-12
ENSG00000279667	RP11-656D10.7	-1.63953	-0.713285	0.00883815	0.0123945	RP11-656D10.7	-1.99081	-0.993352	0.00102515	0.00166066
ENSG00000117148	ACTL8	-2.33518	-1.22354	0.00263017	0.00398851	ACTL8	-1.9905	-0.993132	0.00582406	0.00848377
ENSG00000113719	ERGIC1	-2.13985	-1.09751	4.91e-14	2.11e-12	ERGIC1	-1.99046	-0.993101	1.94e-15	8.02e-14
ENSG00000151150	ANK3	-1.78566	-0.836457	6.55e-10	4.41e-09	ANK3	-1.98601	-0.98987	4.02e-12	4.52e-11
ENSG00000126778	SIX1	-2.52736	-1.33763	1.19e-11	1.55e-10	SIX1	-1.98587	-0.98977	9.25e-11	6.68e-10
ENSG00000126970	ZC4H2	-2.91896	-1.54545	5.19e-12	7.98e-11	ZC4H2	-1.98557	-0.989556	1.02e-11	1e-10
ENSG00000178026	LRRC75B	-1.54685	-0.629329	8.21e-05	0.000158081	LRRC75B	-1.98512	-0.98923	1.58e-07	4.93e-07
ENSG00000180440	SERTM1	-1.5087	-0.593309	0.00192396	0.00297483	SERTM1	-1.98451	-0.988781	4.72e-05	9.35e-05
ENSG00000213190	MLLT11	-2.11589	-1.08126	3.26e-13	9.14e-12	MLLT11	-1.98448	-0.988763	1.53e-14	4.26e-13
ENSG00000164663	USP49	-1.83814	-0.878243	3.03e-11	3.34e-10	USP49	-1.98331	-0.987914	6.72e-12	7e-11
ENSG00000180011	ZADH2	-1.73549	-0.795339	2.38e-10	1.88e-09	ZADH2	-1.98262	-0.987405	2.82e-12	3.32e-11
ENSG00000227579	RP1-35C21.2	-2.14305	-1.09967	9.29e-09	4.31e-08	RP1-35C21.2	-1.98179	-0.986803	1.21e-09	6.31e-09
ENSG00000161082	CELF5	-2.94849	-1.55998	1.05e-10	9.43e-10	CELF5	-1.98171	-0.986748	1.32e-09	6.83e-09
ENSG00000117407	ARTN	-3.11803	-1.64064	6.07e-07	1.79e-06	ARTN	-1.98149	-0.986589	4.9e-06	1.15e-05
ENSG00000149926	FAM57B	-1.71418	-0.777517	0.00266197	0.00403291	FAM57B	-1.98109	-0.986294	0.0004387	0.000750957
ENSG00000163913	IFT122	-1.72274	-0.784706	3.52e-11	3.76e-10	IFT122	-1.98108	-0.986285	1.6e-13	2.99e-12
ENSG00000124613	ZNF391	-2.4303	-1.28113	1.61e-08	6.99e-08	ZNF391	-1.97994	-0.98546	1.84e-08	7.06e-08
ENSG00000261794	GOLGA8H	-5.28872	-2.40292	1.08e-05	2.46e-05	GOLGA8H	-1.97888	-0.984686	0.00168434	0.00264152
ENSG00000203993	C9orf37	-2.03058	-1.02189	1.85e-10	1.52e-09	C9orf37	-1.97848	-0.984393	2.59e-11	2.22e-10
ENSG00000272918	CTB-152G17.6	-1.73165	-0.792147	0.00154586	0.00242276	CTB-152G17.6	-1.97722	-0.983472	0.000236348	0.000420688
ENSG00000185565	LSAMP	-4.16711	-2.05905	3.36e-15	2.8e-13	LSAMP	-1.97662	-0.983037	9.67e-13	1.35e-11
ENSG00000237886	RP11-611D20.2	-2.81956	-1.49547	0.00543825	0.00784735	RP11-611D20.2	-1.97473	-0.981655	0.00568562	0.00829713
ENSG00000001561	ENPP4	-3.13574	-1.64881	1.39e-10	1.2e-09	ENPP4	-1.97331	-0.980618	2.35e-09	1.13e-08
ENSG00000179240	RP11-111M22.2	-1.83558	-0.876233	8.78e-05	0.000168005	RP11-111M22.2	-1.97318	-0.98052	2.21e-05	4.62e-05
ENSG00000100228	RAB36	-2.41511	-1.27209	1.03e-10	9.27e-10	RAB36	-1.97221	-0.979815	1.38e-10	9.46e-10
ENSG00000272645	RP11-504P24.2	-1.74928	-0.806762	3.48e-08	1.39e-07	RP11-504P24.2	-1.96946	-0.9778	1.47e-10	1e-09
ENSG00000142583	SLC2A5	-1.6982	-0.76401	2.74e-06	6.99e-06	SLC2A5	-1.96562	-0.974982	4.82e-08	1.67e-07
ENSG00000165879	FRAT1	-1.95253	-0.965345	1.55e-06	4.18e-06	FRAT1	-1.96471	-0.974313	8.3e-07	2.24e-06
ENSG00000103591	AAGAB	-1.81796	-0.862324	1.43e-12	2.89e-11	AAGAB	-1.96469	-0.974299	2.28e-14	5.87e-13
ENSG00000128739	SNRPN	-1.92068	-0.941614	8.05e-12	1.13e-10	SNRPN	-1.96467	-0.974285	4.8e-14	1.11e-12
ENSG00000270028	RP11-380L11.4	-2.64098	-1.40107	4.52e-05	9.14e-05	RP11-380L11.4	-1.96078	-0.971425	0.000607298	0.00101837
ENSG00000163040	CCDC74A	-2.02352	-1.01686	4.11e-10	2.98e-09	CCDC74A	-1.95965	-0.970594	3.97e-11	3.23e-10
ENSG00000106799	TGFBR1	-5.11206	-2.3539	8.34e-17	1.99e-14	TGFBR1	-1.95946	-0.970454	6.94e-14	1.51e-12
ENSG00000109103	UNC119	-1.55857	-0.640222	1.99e-10	1.62e-09	UNC119	-1.95862	-0.969834	3.97e-13	6.44e-12
ENSG00000182700	IGIP	-1.54509	-0.627689	1.05e-05	2.4e-05	IGIP	-1.95846	-0.969716	2.39e-08	8.91e-08
ENSG00000168438	CDC40	-1.90853	-0.932462	1.06e-14	6.73e-13	CDC40	-1.95831	-0.969607	9.8e-16	4.53e-14
ENSG00000114446	IFT57	-2.05692	-1.04049	3.77e-12	6.3e-11	IFT57	-1.95684	-0.968527	1.09e-12	1.5e-11
ENSG00000135314	KHDC1	-2.1252	-1.0876	0.00735888	0.0104353	KHDC1	-1.95457	-0.966854	0.00812942	0.011586
ENSG00000162757	C1orf74	-2.24538	-1.16696	1.42e-08	6.27e-08	C1orf74	-1.95148	-0.964572	4.49e-09	2.02e-08
ENSG00000145781	COMMD10	-1.86779	-0.901331	9.21e-10	5.88e-09	COMMD10	-1.94932	-0.962971	1.18e-11	1.14e-10
ENSG00000108840	HDAC5	-1.73193	-0.792384	5.38e-12	8.22e-11	HDAC5	-1.94679	-0.961097	5.5e-14	1.23e-12
ENSG00000253636	RP11-531A24.5	-1.68928	-0.756406	5.43e-05	0.000108111	RP11-531A24.5	-1.94372	-0.958818	1.15e-05	2.52e-05
ENSG00000145934	TENM2	-1.73575	-0.795558	1.59e-11	1.95e-10	TENM2	-1.94357	-0.958705	4.6e-13	7.24e-12
ENSG00000094916	CBX5	-2.45169	-1.29378	9.61e-18	4.18e-15	CBX5	-1.94284	-0.958168	3.69e-15	1.35e-13
ENSG00000143545	RAB13	-1.62194	-0.697725	4.11e-13	1.09e-11	RAB13	-1.94182	-0.957409	2.14e-15	8.67e-14
ENSG00000106479	ZNF862	-1.66419	-0.734817	2.23e-07	7.24e-07	ZNF862	-1.94023	-0.956227	2.05e-09	9.98e-09
ENSG00000164129	NPY5R	-8.2981	-3.05278	3.63e-05	7.48e-05	NPY5R	-1.93949	-0.95568	0.00583001	0.00849168
ENSG00000256667	RP11-904M10.1	-2.00566	-1.00407	1.62e-07	5.41e-07	RP11-904M10.1	-1.93847	-0.954917	5.01e-08	1.73e-07
ENSG00000132718	SYT11	-2.10326	-1.07263	1.21e-12	2.53e-11	SYT11	-1.93748	-0.954178	1.77e-13	3.26e-12
ENSG00000263528	IKBKE	-1.95903	-0.97014	2.02e-08	8.55e-08	IKBKE	-1.93672	-0.953618	3.94e-09	1.79e-08
ENSG00000171444	MCC	-9.246	-3.20883	1.59e-09	9.38e-09	MCC	-1.93654	-0.953481	2.47e-07	7.4e-07
ENSG00000277462	ZNF670	-2.23335	-1.15921	1.97e-06	5.21e-06	ZNF670	-1.93613	-0.953175	2.8e-07	8.29e-07
ENSG00000146267	FAXC	-3.37304	-1.75405	1.92e-07	6.32e-07	FAXC	-1.93322	-0.951007	3.91e-06	9.31e-06
ENSG00000228878	AC007551.3	-1.7366	-0.796267	0.0329562	0.042668	AC007551.3	-1.93069	-0.94912	0.01484	0.0203984
ENSG00000164284	GRPEL2	-1.52069	-0.604726	7.92e-10	5.18e-09	GRPEL2	-1.92793	-0.947049	5.22e-13	8.04e-12
ENSG00000279145	RP11-547D13.1	-1.92738	-0.946638	0.0232873	0.0307188	RP11-547D13.1	-1.92763	-0.946828	0.0139066	0.019189
ENSG00000246465	RP11-57A19.2	-1.89973	-0.925792	1.34e-07	4.58e-07	RP11-57A19.2	-1.9275	-0.946732	2.58e-08	9.55e-08
ENSG00000177614	PGBD5	-6.28108	-2.65101	1.86e-05	4.03e-05	PGBD5	-1.92727	-0.946555	0.00208112	0.00322604
ENSG00000183049	CAMK1D	-1.83758	-0.877804	2.05e-10	1.67e-09	CAMK1D	-1.92723	-0.946527	4.87e-12	5.3e-11
ENSG00000151532	VTI1A	-1.61951	-0.695559	4.61e-09	2.35e-08	VTI1A	-1.92701	-0.946367	3.95e-11	3.21e-10
ENSG00000164877	MICALL2	-1.62595	-0.701285	1.42e-07	4.82e-07	MICALL2	-1.92363	-0.943834	2.51e-09	1.2e-08
ENSG00000170921	TANC2	-2.97964	-1.57514	4.44e-10	3.19e-09	TANC2	-1.9216	-0.942306	1.39e-08	5.52e-08
ENSG00000260267	RP11-452L6.5	-1.57708	-0.657254	9.15e-07	2.6e-06	RP11-452L6.5	-1.92144	-0.942192	1.11e-08	4.48e-08
ENSG00000074181	NOTCH3	-1.72578	-0.787252	4.53e-13	1.18e-11	NOTCH3	-1.92097	-0.941833	1.11e-13	2.22e-12
ENSG00000006459	KDM7A	-1.85889	-0.894442	2.23e-10	1.78e-09	KDM7A	-1.92065	-0.941591	2.02e-11	1.8e-10
ENSG00000224109	RP11-56H2.1	-2.33748	-1.22495	7.6e-14	2.99e-12	RP11-56H2.1	-1.91942	-0.940669	5.15e-13	7.98e-12
ENSG00000244968	CTD-2196P11.1	-1.58767	-0.66691	0.0133088	0.0181547	CTD-2196P11.1	-1.91345	-0.936176	0.000653218	0.00109021
ENSG00000196405	EVL	-2.39493	-1.25998	7.51e-12	1.07e-10	EVL	-1.91203	-0.935105	6.37e-12	6.67e-11
ENSG00000283674	RP11-419I17.1	-1.59936	-0.677493	2.64e-10	2.06e-09	RP11-419I17.1	-1.91066	-0.934069	1.18e-12	1.61e-11
ENSG00000105649	RAB3A	-1.61914	-0.695228	2.81e-06	7.16e-06	RAB3A	-1.90877	-0.93264	5.95e-08	2.03e-07
ENSG00000214447	FAM187A	-2.04224	-1.03015	6.47e-06	1.53e-05	FAM187A	-1.90707	-0.931356	4.26e-06	1.01e-05
ENSG00000133706	LARS	-1.53264	-0.616021	7.39e-14	2.93e-12	LARS	-1.90663	-0.931026	2.12e-16	1.34e-14
ENSG00000120727	PAIP2	-1.64265	-0.716026	1.34e-13	4.52e-12	PAIP2	-1.90548	-0.930155	3.89e-15	1.4e-13
ENSG00000283709	RP13-27G4.2	-1.77584	-0.828502	0.00126673	0.00201111	RP13-27G4.2	-1.90497	-0.929767	0.000129187	0.000238769
ENSG00000141349	G6PC3	-1.67665	-0.745578	2.48e-12	4.51e-11	G6PC3	-1.90422	-0.929201	2.73e-13	4.68e-12
ENSG00000008083	JARID2	-2.65403	-1.40819	2.72e-15	2.43e-13	JARID2	-1.90304	-0.928307	8.64e-15	2.66e-13
ENSG00000284461	RP11-792A8.5	-1.9374	-0.954123	0.00227072	0.00347306	RP11-792A8.5	-1.90298	-0.928262	0.00152848	0.0024119
ENSG00000168916	ZNF608	-2.02298	-1.01648	6.65e-10	4.46e-09	ZNF608	-1.90141	-0.927067	1.51e-09	7.63e-09
ENSG00000259977	AL121578.2	-1.60232	-0.680162	0.00802015	0.0113088	AL121578.2	-1.9008	-0.926609	0.000825026	0.00135683
ENSG00000183307	CECR6	-2.13236	-1.09245	2.97e-05	6.22e-05	CECR6	-1.89851	-0.924867	8.42e-05	0.000160053
ENSG00000279571	RP11-56D16.8	-1.96747	-0.976341	0.00347154	0.00515781	RP11-56D16.8	-1.89772	-0.924268	0.00488237	0.00719081
ENSG00000117479	SLC19A2	-1.50705	-0.591725	4.05e-10	2.94e-09	SLC19A2	-1.89751	-0.92411	1.29e-12	1.73e-11
ENSG00000178233	TMEM151B	-3.94715	-1.98081	9.89e-05	0.000188064	TMEM151B	-1.89381	-0.921291	0.00418385	0.00622701
ENSG00000255339	RP11-411B6.6	-1.66656	-0.736874	0.000162659	0.000298881	RP11-411B6.6	-1.89207	-0.919963	3.28e-05	6.67e-05
ENSG00000048540	LMO3	-1.8	-0.848	2.13e-12	3.96e-11	LMO3	-1.89107	-0.919204	2.53e-14	6.4e-13
ENSG00000224032	EPB41L4A-AS1	-1.54142	-0.624261	1.14e-08	5.2e-08	EPB41L4A-AS1	-1.88912	-0.917711	6.21e-11	4.72e-10
ENSG00000205133	TRIQK	-2.0815	-1.05763	9.54e-10	6.07e-09	TRIQK	-1.88906	-0.917672	3.07e-10	1.91e-09
ENSG00000138138	ATAD1	-1.50044	-0.585388	6.45e-11	6.23e-10	ATAD1	-1.88782	-0.916718	3.45e-14	8.44e-13
ENSG00000251002	AE000661.37	-11.6942	-3.54772	1.41e-05	3.14e-05	AE000661.37	-1.88698	-0.916077	0.0130959	0.0181295
ENSG00000118965	WDR35	-1.53296	-0.61632	4.03e-10	2.94e-09	WDR35	-1.88598	-0.915317	7.4e-13	1.08e-11
ENSG00000170522	ELOVL6	-2.54995	-1.35047	4.41e-13	1.16e-11	ELOVL6	-1.88594	-0.915282	8.06e-12	8.18e-11
ENSG00000272931	RP5-943J3.2	-2.56174	-1.35712	0.000606913	0.00101684	RP5-943J3.2	-1.88446	-0.914151	0.00331567	0.00500336
ENSG00000248971	RP11-10L12.5	-3.79766	-1.92511	0.000933041	0.00151547	RP11-10L12.5	-1.88335	-0.913298	0.0195166	0.0264357
ENSG00000052850	ALX4	-1.98476	-0.988963	2.53e-07	8.1e-07	ALX4	-1.8812	-0.911651	2.69e-06	6.59e-06
ENSG00000162595	DIRAS3	-1.85287	-0.889764	0.000241273	0.000431679	DIRAS3	-1.87949	-0.910344	3.88e-05	7.79e-05
ENSG00000078814	MYH7B	-1.7062	-0.770787	0.0245428	0.0322951	MYH7B	-1.87939	-0.910267	0.00837297	0.0119055
ENSG00000270276	HIST2H4B	-2.15029	-1.10453	0.0001345	0.000250264	HIST2H4B	-1.87809	-0.909265	3.67e-05	7.4e-05
ENSG00000267002	RP11-242D8.1	-1.60477	-0.682366	4.61e-08	1.78e-07	RP11-242D8.1	-1.87786	-0.909087	1.71e-10	1.15e-09
ENSG00000107443	CCNJ	-1.5103	-0.594833	1.82e-09	1.05e-08	CCNJ	-1.87585	-0.907548	9.38e-13	1.32e-11
ENSG00000197548	ATG7	-1.60015	-0.678205	3.43e-08	1.37e-07	ATG7	-1.87567	-0.907403	1.78e-10	1.18e-09
ENSG00000269930	RP11-932O9.9	-2.03669	-1.02623	0.00130188	0.00206261	RP11-932O9.9	-1.87515	-0.907005	0.00200823	0.00311876
ENSG00000171530	TBCA	-1.67245	-0.741962	6.75e-12	9.78e-11	TBCA	-1.87101	-0.903814	5.14e-14	1.17e-12
ENSG00000181274	FRAT2	-1.55952	-0.641105	2.85e-06	7.25e-06	FRAT2	-1.87027	-0.90325	7.68e-10	4.25e-09
ENSG00000239887	C1orf226	-1.92837	-0.947384	1.15e-12	2.43e-11	C1orf226	-1.86997	-0.903015	1.03e-13	2.08e-12
ENSG00000197943	PLCG2	-2.44468	-1.28964	7.25e-05	0.000141	PLCG2	-1.86995	-0.902996	0.00294599	0.00447912
ENSG00000272622	RP11-395N3.2	-1.77533	-0.828083	0.000151718	0.000280129	RP11-395N3.2	-1.86977	-0.902861	3.61e-05	7.29e-05
ENSG00000053254	FOXN3	-3.43918	-1.78207	1.84e-14	9.99e-13	FOXN3	-1.86626	-0.900149	6.69e-13	9.87e-12
ENSG00000182871	COL18A1	-6.49583	-2.69951	1.85e-11	2.2e-10	COL18A1	-1.86539	-0.899479	6.82e-10	3.82e-09
ENSG00000127952	STYXL1	-1.56292	-0.644243	4.25e-08	1.65e-07	STYXL1	-1.86464	-0.898895	3.28e-08	1.18e-07
ENSG00000179094	PER1	-1.63153	-0.706228	2.09e-10	1.69e-09	PER1	-1.86402	-0.898419	1.96e-12	2.43e-11
ENSG00000120899	PTK2B	-1.76149	-0.816796	3.14e-06	7.89e-06	PTK2B	-1.8635	-0.898012	1.52e-07	4.74e-07
ENSG00000188816	HMX2	-1.69231	-0.75899	0.0127768	0.0174707	HMX2	-1.86268	-0.897378	0.00327496	0.00494471
ENSG00000113296	THBS4	-2.39957	-1.26278	0.00044294	0.000758803	THBS4	-1.86155	-0.896501	0.00190673	0.00297203
ENSG00000185664	PMEL	-1.73811	-0.797521	0.00424326	0.00623148	PMEL	-1.86144	-0.896421	0.00087318	0.00143105
ENSG00000155858	LSM11	-1.5184	-0.602554	1.54e-08	6.76e-08	LSM11	-1.8613	-0.896313	3.94e-11	3.2e-10
ENSG00000139946	PELI2	-4.14332	-2.05079	1.7e-10	1.41e-09	PELI2	-1.86111	-0.896162	2.39e-08	8.89e-08
ENSG00000026652	AGPAT4	-2.80274	-1.48684	1.63e-10	1.36e-09	AGPAT4	-1.86065	-0.895805	1.85e-09	9.11e-09
ENSG00000100360	IFT27	-1.62631	-0.701601	2.4e-07	7.74e-07	IFT27	-1.85954	-0.894948	8.78e-10	4.76e-09
ENSG00000153395	LPCAT1	-1.72238	-0.784404	6.13e-14	2.52e-12	LPCAT1	-1.85906	-0.894577	2.41e-15	9.54e-14
ENSG00000124006	OBSL1	-3.27098	-1.70972	3.08e-14	1.46e-12	OBSL1	-1.859	-0.894529	1.95e-12	2.43e-11
ENSG00000149260	CAPN5	-3.87202	-1.95309	2.09e-11	2.45e-10	CAPN5	-1.85805	-0.893793	4.44e-09	2e-08
ENSG00000179406	GS1-124K5.14	-1.8866	-0.915785	4.13e-08	1.61e-07	GS1-124K5.14	-1.85766	-0.893485	7.16e-09	3.04e-08
ENSG00000122779	TRIM24	-1.92996	-0.948571	1.37e-12	2.78e-11	TRIM24	-1.85697	-0.892949	4.38e-13	6.92e-12
ENSG00000284116	RP11-204M4.4	-1.69788	-0.763732	0.00871251	0.0122336	RP11-204M4.4	-1.85675	-0.892783	0.00191956	0.00299117
ENSG00000136367	ZFHX2	-2.04896	-1.03489	1.66e-08	7.21e-08	ZFHX2	-1.85601	-0.892206	9.43e-09	3.9e-08
ENSG00000272674	PCDHB16	-3.46381	-1.79236	0.000531579	0.000898339	PCDHB16	-1.85445	-0.890989	0.0022298	0.00344424
ENSG00000162836	ACP6	-1.51633	-0.600583	2e-08	8.51e-08	ACP6	-1.85285	-0.889746	2.14e-11	1.89e-10
ENSG00000135083	CCNJL	-2.80408	-1.48753	5.89e-07	1.74e-06	CCNJL	-1.85198	-0.889068	7.67e-06	1.74e-05
ENSG00000164187	LMBRD2	-1.89519	-0.922343	1.03e-10	9.29e-10	LMBRD2	-1.85014	-0.887637	2.3e-11	2.01e-10
ENSG00000179456	ZBTB18	-2.10072	-1.07088	2.46e-11	2.82e-10	ZBTB18	-1.85001	-0.887531	2.81e-11	2.39e-10
ENSG00000168477	TNXB	-1.53342	-0.616752	4.25e-06	1.04e-05	TNXB	-1.84945	-0.887095	4.34e-08	1.52e-07
ENSG00000196295	AC005154.6	-2.04965	-1.03538	2.97e-10	2.27e-09	AC005154.6	-1.84779	-0.885798	2.23e-08	8.38e-08
ENSG00000176887	SOX11	-4.93397	-2.30275	5.55e-18	2.86e-15	SOX11	-1.84306	-0.882103	3.7e-15	1.36e-13
ENSG00000279082	RP1-167O22.1	-1.52348	-0.607373	1.21e-06	3.34e-06	RP1-167O22.1	-1.84168	-0.881021	1.23e-08	4.95e-08
ENSG00000235954	TTC28-AS1	-2.88988	-1.53101	1.91e-10	1.57e-09	TTC28-AS1	-1.83793	-0.878085	2.93e-09	1.37e-08
ENSG00000135622	SEMA4F	-1.99766	-0.99831	3.57e-07	1.11e-06	SEMA4F	-1.83745	-0.877707	4.77e-07	1.35e-06
ENSG00000089091	DZANK1	-1.68717	-0.754602	6.29e-06	1.49e-05	DZANK1	-1.83377	-0.874809	1.84e-07	5.66e-07
ENSG00000077157	PPP1R12B	-1.56693	-0.647941	1.88e-10	1.54e-09	PPP1R12B	-1.83363	-0.874705	1.81e-12	2.28e-11
ENSG00000168778	TCTN2	-1.59861	-0.676822	2.77e-08	1.14e-07	TCTN2	-1.83275	-0.874007	1.61e-10	1.08e-09
ENSG00000139977	NAA30	-1.58457	-0.664088	8.55e-12	1.18e-10	NAA30	-1.83248	-0.873796	1.05e-14	3.13e-13
ENSG00000118946	PCDH17	-2.45702	-1.29691	1.21e-16	2.62e-14	PCDH17	-1.83231	-0.873667	1.24e-15	5.56e-14
ENSG00000160323	ADAMTS13	-1.83686	-0.87724	4.67e-06	1.14e-05	ADAMTS13	-1.83182	-0.873281	2.61e-07	7.78e-07
ENSG00000198919	DZIP3	-1.94326	-0.958476	5.6e-09	2.77e-08	DZIP3	-1.83171	-0.873189	1.34e-09	6.91e-09
ENSG00000096093	EFHC1	-1.59108	-0.67001	1.34e-09	8.09e-09	EFHC1	-1.82664	-0.869194	8.23e-12	8.32e-11
ENSG00000144824	PHLDB2	-13.0163	-3.70224	4.5e-10	3.21e-09	PHLDB2	-1.82454	-0.867531	4.06e-08	1.43e-07
ENSG00000243406	RP11-64P12.2	-1.54261	-0.625371	1.14e-05	2.59e-05	RP11-64P12.2	-1.82398	-0.867087	5.62e-07	1.57e-06
ENSG00000128610	FEZF1	-1.75604	-0.812323	6.04e-12	8.99e-11	FEZF1	-1.82381	-0.866958	3.89e-13	6.32e-12
ENSG00000060656	PTPRU	-2.01587	-1.0114	3.44e-13	9.48e-12	PTPRU	-1.82308	-0.866375	5.79e-15	1.9e-13
ENSG00000284639	CTC-342M10.1	-1.57773	-0.657853	0.0309452	0.0401517	CTC-342M10.1	-1.82255	-0.86596	0.0071551	0.0102812
ENSG00000085231	AK6	-1.6533	-0.725352	3.18e-10	2.41e-09	AK6	-1.82224	-0.865712	1.9e-11	1.7e-10
ENSG00000128872	TMOD2	-3.58292	-1.84113	5.07e-14	2.18e-12	TMOD2	-1.82162	-0.865225	7.74e-11	5.74e-10
ENSG00000128604	IRF5	-2.00172	-1.00124	0.0143242	0.0194536	IRF5	-1.8215	-0.865126	0.0208411	0.0281066
ENSG00000163110	PDLIM5	-1.93239	-0.950387	1.78e-14	9.84e-13	PDLIM5	-1.8166	-0.861241	9.54e-16	4.44e-14
ENSG00000169223	LMAN2	-1.76341	-0.81837	5.11e-14	2.19e-12	LMAN2	-1.81604	-0.860797	4.56e-14	1.07e-12
ENSG00000083799	CYLD	-2.65302	-1.40764	3.08e-14	1.46e-12	CYLD	-1.81492	-0.859905	6.02e-13	8.99e-12
ENSG00000145860	RNF145	-1.89146	-0.919497	2.84e-15	2.5e-13	RNF145	-1.81336	-0.858664	8.24e-16	3.96e-14
ENSG00000005810	MYCBP2	-1.694	-0.760437	5.6e-14	2.37e-12	MYCBP2	-1.81326	-0.858588	9.06e-13	1.28e-11
ENSG00000144736	SHQ1	-1.73845	-0.797804	3.27e-10	2.47e-09	SHQ1	-1.81298	-0.858363	7.07e-12	7.33e-11
ENSG00000143153	ATP1B1	-1.68953	-0.756619	8.89e-14	3.33e-12	ATP1B1	-1.8124	-0.8579	4.68e-16	2.55e-14
ENSG00000198237	RP11-98J23.2	-1.61037	-0.687396	2.43e-06	6.28e-06	RP11-98J23.2	-1.81229	-0.857813	2.93e-08	1.06e-07
ENSG00000236901	MIR600HG	-1.88149	-0.911872	8.73e-11	8.03e-10	MIR600HG	-1.81164	-0.857298	1.3e-11	1.23e-10
ENSG00000276291	FRG1HP	-2.0923	-1.06509	3.71e-08	1.47e-07	FRG1HP	-1.81135	-0.857064	4.65e-08	1.62e-07
ENSG00000100167	2023-09-03	-2.06984	-1.04952	1.76e-05	3.85e-05	2023-09-03	-1.81086	-0.856672	4.66e-05	9.25e-05
ENSG00000196361	ELAVL3	-3.29146	-1.71873	0.00024649	0.00044062	ELAVL3	-1.81052	-0.856406	0.0354827	0.0463867
ENSG00000234494	AC003665.1	-1.79943	-0.847536	0.00258817	0.00393004	AC003665.1	-1.81017	-0.856127	0.00213126	0.00329868
ENSG00000114796	KLHL24	-2.72871	-1.44822	2.74e-11	3.09e-10	KLHL24	-1.80909	-0.85526	6.98e-11	5.24e-10
ENSG00000164627	KIF6	-1.71643	-0.779409	0.0153418	0.0207387	KIF6	-1.80886	-0.855078	0.00439166	0.006508
ENSG00000166924	NYAP1	-1.7858	-0.836567	2.62e-05	5.54e-05	NYAP1	-1.80769	-0.854144	7.39e-06	1.68e-05
ENSG00000100077	ADRBK2	-1.67788	-0.746638	3.93e-08	1.54e-07	ADRBK2	-1.80612	-0.852896	1.8e-09	8.9e-09
ENSG00000064199	SPA17	-1.86597	-0.899922	1.06e-08	4.87e-08	SPA17	-1.80104	-0.848833	1.87e-09	9.21e-09
ENSG00000197603	C5orf42	-2.04173	-1.02979	6.75e-13	1.6e-11	C5orf42	-1.80088	-0.848703	1.15e-12	1.57e-11
ENSG00000143434	SEMA6C	-2.30546	-1.20506	2.31e-09	1.29e-08	SEMA6C	-1.79937	-0.847488	2.38e-08	8.88e-08
ENSG00000196422	PPP1R26	-1.99407	-0.995716	1.43e-12	2.89e-11	PPP1R26	-1.79863	-0.8469	2.47e-13	4.31e-12
ENSG00000164258	NDUFS4	-1.5743	-0.654711	1.61e-10	1.35e-09	NDUFS4	-1.79604	-0.844817	5.38e-13	8.22e-12
ENSG00000158710	TAGLN2	-1.60608	-0.683542	3.16e-14	1.48e-12	TAGLN2	-1.79562	-0.844481	2.35e-15	9.34e-14
ENSG00000138411	HECW2	-4.28245	-2.09844	0.0022438	0.00343549	HECW2	-1.79508	-0.844048	0.0297823	0.0393179
ENSG00000146757	ZNF92	-1.81835	-0.862632	4.52e-10	3.22e-09	ZNF92	-1.79382	-0.843035	6.52e-11	4.93e-10
ENSG00000167131	CCDC103	-1.93927	-0.955512	0.00129161	0.00204773	CCDC103	-1.79323	-0.842563	0.00173197	0.00271173
ENSG00000197008	ZNF138	-1.78572	-0.836507	9.04e-10	5.79e-09	ZNF138	-1.79255	-0.842012	2.02e-10	1.33e-09
ENSG00000213599	SLX1A-SULT1A3	-1.71127	-0.775063	3.1e-10	2.35e-09	SLX1A-SULT1A3	-1.79215	-0.841688	2.69e-12	3.22e-11
ENSG00000158106	RHPN1	-1.81034	-0.856261	1.75e-10	1.44e-09	RHPN1	-1.78932	-0.839408	8.93e-11	6.47e-10
ENSG00000264207	RP11-196G18.23	-1.65404	-0.725996	0.000898263	0.00146284	RP11-196G18.23	-1.78837	-0.838646	0.000359813	0.000623214
ENSG00000125845	BMP2	-22.7902	-4.51034	2.69e-10	2.09e-09	BMP2	-1.78394	-0.835067	7.89e-07	2.14e-06
ENSG00000254701	RP11-1415C14.4	-1.75392	-0.810582	2.23e-05	4.78e-05	RP11-1415C14.4	-1.7839	-0.835035	1.01e-06	2.66e-06
ENSG00000279094	CH507-24F1.1	-1.53463	-0.617886	1.28e-05	2.88e-05	CH507-24F1.1	-1.78208	-0.833564	3.68e-07	1.07e-06
ENSG00000141738	GRB7	-2.14355	-1.10001	0.0132531	0.018085	GRB7	-1.78175	-0.833292	0.0206102	0.0278186
ENSG00000227671	RP11-488L18.4	-1.87033	-0.903292	2.31e-10	1.84e-09	RP11-488L18.4	-1.78128	-0.832914	1.05e-11	1.03e-10
ENSG00000105696	TMEM59L	-2.94223	-1.55691	2.27e-05	4.85e-05	TMEM59L	-1.78041	-0.832209	0.000938354	0.00153069
ENSG00000065665	SEC61A2	-1.68759	-0.754963	3.15e-09	1.69e-08	SEC61A2	-1.77691	-0.829367	2.29e-10	1.48e-09
ENSG00000133059	DSTYK	-1.79651	-0.8452	7.16e-12	1.02e-10	DSTYK	-1.77541	-0.828154	7.37e-13	1.08e-11
ENSG00000143786	CNIH3	-1.99138	-0.993765	0.000525885	0.000889467	CNIH3	-1.77517	-0.827954	0.00108244	0.001748
ENSG00000188760	TMEM198	-2.8624	-1.51723	5.99e-05	0.000118402	TMEM198	-1.77502	-0.827832	0.00134388	0.00214056
ENSG00000111328	CDK2AP1	-1.9751	-0.981927	1.75e-13	5.64e-12	CDK2AP1	-1.77438	-0.827317	3.34e-14	8.24e-13
ENSG00000230074	RP11-195F19.9	-1.70822	-0.772498	0.00612986	0.00878197	RP11-195F19.9	-1.77321	-0.826363	0.00331751	0.00500566
ENSG00000272143	RP11-811P12.4	-1.7642	-0.819013	0.0167558	0.0225253	RP11-811P12.4	-1.77316	-0.82632	0.00867063	0.0122996
ENSG00000122417	ODF2L	-1.57703	-0.657209	2.1e-09	1.2e-08	ODF2L	-1.77007	-0.823803	1.08e-11	1.05e-10
ENSG00000228451	RP11-722A15.2	-1.82891	-0.87098	6.02e-05	0.000118825	RP11-722A15.2	-1.76945	-0.823298	4.44e-05	8.84e-05
ENSG00000198624	CCDC69	-1.83363	-0.874703	0.037151	0.0477123	CCDC69	-1.76861	-0.822617	0.0314733	0.0414348
[truncated: 2,232 more rows]

## Sheet: S8D ETS1 ∩ ETS1-ChIP up
Ebegboni et al., Supplemental Table S8D: Genes increased following the ectopic expression of ETS1 and bound by ETS1
[truncated: 268 more rows]

[truncated: 3 more sheets: S8E ETS1 ∩ ETS1-ChIP down, S8F ETS1_ETS1_bound  siFLI1 up, S8G ETS1_ETS1_bound siFLI1 down]
